# Supplementary material for: Sequence signatures involved in targeting the male-specific lethal complex to X-chromosomal genes in Drosophila melanogaster
Source: BMC Genomics. 2012 Mar 19;13:97. doi: 10.1186/1471-2164-13-97 (PMC3355045; doi:10.1186/1471-2164-13-97)
Supplement: Additional file 1 — Gene feature AT-contents. AT contents of indicated gene features in Dm chromosomes. Table cells colored according to chromosome AT content (low - red to high - green). [file 1471-2164-13-97-S1.XLS]

## Sheet: Additional File 1
Chromosome	Gene features (AT content %)
	promoter	5´UTR	CDS	intron	3´UTR	intergenic
ChrX	0.608	0.572	0.452	0.622	0.642	0.621
Chr2L	0.631	0.592	0.483	0.651	0.672	0.629
Chr2R	0.617	0.579	0.473	0.632	0.655	0.614
Chr3L	0.623	0.586	0.476	0.646	0.662	0.627
Chr3R	0.618	0.579	0.472	0.641	0.658	0.62
