# Supplementary material for: Sequence signatures involved in targeting the male-specific lethal complex to X-chromosomal genes in Drosophila melanogaster
Source: BMC Genomics. 2012 Mar 19;13:97. doi: 10.1186/1471-2164-13-97 (PMC3355045; doi:10.1186/1471-2164-13-97)
Supplement: Additional file 2 — Sequence words from PCA models. Sorted lists of sequence words with corresponding loadings from all PCA multivariate models. [file 1471-2164-13-97-S2.XLS]

## Sheet: Additional File 2
Chromosomes gene features PCA											Chromosomes promoters PCA		Chromosomes 5´UTRs PCA		Chromosomes CDS PCA		Chromosomes introns PCA		Chromosomes 3´UTRs PCA		Chromosomes intergenic PCA			Chromosomes-expression -binding promoters PCA		Chromosomes-expression -binding 5´UTRs PCA		Chromosomes-expression -binding CDS PCA		Chromosomes-expression -binding intron PCA		Chromosomes-expression -binding 3´UTRs PCA		Chromosomes-expression -binding intergenic PCA
Sequence words	Principal component 1 (p)	Sequence words	Principal component 2 (p)	Sequence words	Principal component 3 (p)	Sequence words	Principal component 4 (p)	Sequence words	Principal component 5 (p)		Sequence words	Principal component 1 (p)	Sequence words	Principal component 1 (p)	Sequence words	Principal component 1 (p)	Sequence words	Principal component 1 (p)	Sequence words	Principal component 1 (p)	Sequence words	Principal component 1 (p)		Sequence words	Principal component 1 (p)	Sequence words	Principal component 1 (p)	Sequence words	Principal component 1 (p)	Sequence words	Principal component 1 (p)	Sequence words	Principal component 1 (p)	Sequence words	Principal component 1 (p)
CAGCAG	-0.0604383	AACGCG	-0.0503213	TATACA	-0.0605749	TATCGA	-0.0867079	CCCCCC	0.195227		AAAAAA	0.138161	AAAAAA	0.177475	CAGCAG	0.151803	CCCCCC	0.381336	ACACAC	0.235801	CCCCCC	0.374405		CGATAG	0.178128	ACACAC	0.101201	AAGCTG	-0.0633659	CACACA	0.12555	CGCCGC	-0.0885461	CCGATC	-0.0686148
CTGCTG	-0.0604383	CGCGTT	-0.0503213	TGTATA	-0.0605749	TCGATA	-0.0867079	GGGGGG	0.195227		TTTTTT	0.138161	TTTTTT	0.177475	CTGCTG	0.151803	GGGGGG	0.381336	GTGTGT	0.235801	GGGGGG	0.374405		CTATCG	0.178128	GTGTGT	0.101201	CAGCTT	-0.0633659	TGTGTG	0.12555	GCGGCG	-0.0885461	GATCGG	-0.0686148
ATCATC	-0.0469272	CGCGAA	-0.0469039	TACATA	-0.0588597	CGATAG	-0.0762768	AAAAAA	0.188026		CACACA	0.106492	AGCAGC	0.107242	GCAGCA	0.147546	AAAAAA	0.210949	CACACA	0.225787	CACACA	0.211586		TATCGA	0.169527	CAACAA	0.0942764	GCTGCA	-0.0602781	ACACAC	0.120826	TATATA	-0.0817213	GATCGA	-0.065218
GATGAT	-0.0469272	TTCGCG	-0.0469039	TATGTA	-0.0588597	CTATCG	-0.0762768	TTTTTT	0.188026		TGTGTG	0.106492	GCTGCT	0.107242	TGCTGC	0.147546	TTTTTT	0.210949	TGTGTG	0.225787	TGTGTG	0.211586		TCGATA	0.169527	TTGTTG	0.0942764	TGCAGC	-0.0602781	GTGTGT	0.120826	ATATAT	-0.0768249	TCGATC	-0.065218
CTCCAG	-0.0463689	CGCACG	-0.0463889	ATACAT	-0.0543227	GCGCCA	-0.0709046	TATCGA	0.117655		ACACAC	0.0973474	CAACAA	0.0957971	AGCAGC	0.146465	CACACA	0.193883	AAAAAA	0.209121	AAAAAA	0.200062		ATCGAT	0.0967274	AACAAC	0.0918521	AGCTGC	-0.0582334	AGAGAG	0.107304	GAGCGA	-0.0655609	CGCCCC	-0.0647304
CTGGAG	-0.0463689	CGTGCG	-0.0463889	ATGTAT	-0.0543227	TGGCGC	-0.0709046	TCGATA	0.117655		GTGTGT	0.0973474	TTGTTG	0.0957971	GCTGCT	0.146465	TGTGTG	0.193883	TTTTTT	0.209121	TTTTTT	0.200062		GGTCAC	0.08646	GTTGTT	0.0918521	GCAGCT	-0.0582334	CTCTCT	0.107304	TCGCTC	-0.0655609	GGGGCG	-0.0647304
CTCCTC	-0.0454769	AGCAGC	-0.0437934	CTAAGC	-0.052831	GCTGCC	-0.064006	AGAGAG	0.10583		TATCGA	0.0959566	GCAGCA	0.0923658	ATCATC	0.0648651	ACACAC	0.189335	CCCCCC	0.157322	ACACAC	0.198576		GTGACC	0.08646	CACACA	0.0916075	AGAAGC	-0.0549569	GAGAGA	0.0916588	ATATA	-0.0598565	CCACGC	-0.0642253
GAGGAG	-0.0454769	GCTGCT	-0.0437934	GCTTAG	-0.052831	GGCAGC	-0.064006	CTCTCT	0.10583		TCGATA	0.0959566	TGCTGC	0.0923658	GATGAT	0.0648651	GTGTGT	0.189335	GGGGGG	0.157322	GTGTGT	0.198576		AGCGCG	0.0805833	TGTGTG	0.0916075	GCTTCT	-0.0549569	TCTCTC	0.0916588	TATAT	-0.0598565	GCGTGG	-0.0642253
TGGACA	-0.0435733	ACGCGA	-0.043311	ATGTAC	-0.052168	GAGAGC	-0.0610685	CGATAG	0.101154		CCCCCC	0.0908227	ACACAC	0.0813645	CAGCA	0.0588085	CCCCC	0.12089	ATATAT	0.0941781	CCCCC	0.1206		CGCGCT	0.0805833	AAAAAA	0.0840557	AAGAAG	-0.0543345	GCACAC	0.0600147	CGGGAG	-0.0505731	CGGGGC	-0.0621978
TGTCCA	-0.0435733	TCGCGT	-0.043311	GTACAT	-0.052168	GCTCTC	-0.0610685	CTATCG	0.101154		GGGGGG	0.0908227	GTGTGT	0.0813645	TGCTG	0.0588085	GGGGG	0.12089	TATATA	0.0925182	GGGGG	0.1206		ATCGA	0.0746777	TTTTTT	0.0840557	CTTCTT	-0.0543345	GTGTGC	0.0600147	CTCCCG	-0.0505731	GCCCCG	-0.0621978
ATCCTC	-0.0430023	ACGCAC	-0.0432349	TACACA	-0.0518277	ATCGAT	-0.0482828	CACACA	0.0962744		CGATAG	0.0785951	ATATAT	0.0803702	AGCAG	0.0559312	AAAAA	0.0802966	AAAAA	0.0872767	AGGGGG	0.0813489		TCGAT	0.0746777	ACAACA	0.0821023	AAGCAG	-0.0542053	TACATA	0.0552105	GAGAGA	-0.05006	CACGCC	-0.0610131
GAGGAT	-0.0430023	GTGCGT	-0.0432349	TGTGTA	-0.0518277	AGAGCG	-0.0464883	TGTGTG	0.0962744		CTATCG	0.0785951	ACAACA	0.0788364	CTGCT	0.0559312	TTTTT	0.0802966	TTTTT	0.0872767	CCCCCT	0.0813489		CGATA	0.0741681	TGTTGT	0.0821023	CTGCTT	-0.0542053	TATGTA	0.0552105	TCTCTC	-0.05006	GGCGTG	-0.0610131
ATCTTC	-0.042714	AAATCG	-0.0424332	CTAGGC	-0.0509192	CGCTCT	-0.0464883	ACACAC	0.0958166		CATCGA	0.0753909	TGTTGT	0.0788364	GCAACA	0.0543105	CACAC	0.0701023	CACAC	0.0840894	AAAAA	0.0812549		TATCG	0.0741681	AGAGAG	0.0685976	GCGCAA	-0.0507664	CACAC	0.0544014	CGCTCC	-0.0496216	GCGGCC	-0.0604509
GAAGAT	-0.042714	CGATTT	-0.0424332	GCCTAG	-0.0509192	AAAGCT	-0.046254	GTGTGT	0.0958166		TCGATG	0.0753909	CACACA	0.0773128	TGTTGC	0.0543105	GTGTG	0.0701023	GTGTG	0.0840894	TTTTT	0.0812549		CGCGC	0.0691031	CTCTCT	0.0685976	TTGCGC	-0.0507664	GTGTG	0.0544014	GGAGCG	-0.0496216	GGCCGC	-0.0604509
ATGATG	-0.0418211	CGTCGC	-0.0405658	CATACA	-0.0507899	AGCTTT	-0.046254	GAGAGA	0.0864426		GCAGCA	0.0753425	TGTGTG	0.0773128	AACAAC	0.0540023	AGGGGG	0.0687385	ATATA	0.0751484	CCACCC	0.0780655		GCGCG	0.0691031	CTGCTC	0.0682619	CTGCGC	-0.0457453	AGAGCG	0.0532012	CCGTTC	-0.0493267	GCCCCC	-0.0590212
CATCAT	-0.0418211	GCGACG	-0.0405658	TGTATG	-0.0507899	CTGCGC	-0.0461054	TCTCTC	0.0864426		TGCTGC	0.0753425	AACAAC	0.0764883	GTTGTT	0.0540023	CCCCCT	0.0687385	TATAT	0.0751484	GGGTGG	0.0780655		GCGCGC	0.0667678	GAGCAG	0.0682619	GCGCAG	-0.0457453	CGCTCT	0.0532012	GAACGG	-0.0493267	GGGGGC	-0.0590212
AGCAGC	-0.0417091	CGCGA	-0.0404204	ACATAC	-0.0455453	GCGCAG	-0.0461054	ATCGAT	0.0821485		GCCGCC	0.0726309	GTTGTT	0.0764883	ACAACA	0.0511959	AGAGAG	0.0649429	GCCCCC	0.0682446	CACAC	0.0739503		GCGCCA	0.0655759	CACGCA	0.0658979	AGCGCA	-0.044686	GAGAGC	0.052774	AGTGGG	-0.0480578	CGGCCC	-0.0586276
GCTGCT	-0.0417091	TCGCG	-0.0404204	GTATGT	-0.0455453	GAGCGC	-0.0453752	AAAAA	0.0717109		GGCGGC	0.0726309	AAAAA	0.0751426	TGTTGT	0.0511959	CTCTCT	0.0649429	GGGGGC	0.0682446	GTGTG	0.0739503		TGGCGC	0.0655759	TGCGTG	0.0658979	TGCGCT	-0.044686	GCTCTC	0.052774	CCCACT	-0.0480578	GGGCCG	-0.0586276
CGAGGA	-0.0413286	CGCGCA	-0.0401141	GTACA	-0.0436736	GCGCTC	-0.0453752	TTTTT	0.0717109		ATCGAT	0.0685464	TTTTT	0.0751426	ATGATG	0.0504272	CGCCCC	0.0607032	GCAGCA	0.060885	ACCCCC	0.0704746		GCCGCC	0.0644145	AGCAGC	0.0655954	ATCTGC	-0.0426187	CTCTC	0.0506441	CCTCTC	-0.0478893	CGATCG	-0.0565627
TCCTCG	-0.0413286	TGCGCG	-0.0401141	TGTAC	-0.0436736	CAGCTG	-0.0451879	CATCGA	0.0667352		CCGCCG	0.0684077	CAGCAG	0.067196	CATCAT	0.0504272	GGGGCG	0.0607032	TGCTGC	0.060885	GGGGGT	0.0704746		GGCGGC	0.0644145	GCTGCT	0.0655954	GCAGAT	-0.0426187	GAGAG	0.0506441	GAGAGG	-0.0478893	GCAAGC	-0.0468214
TCATCA	-0.0404781	CACACG	-0.0398591	GCCGCC	-0.0433687	CGCCAA	-0.0423965	TCGATG	0.0667352		CGGCGG	0.0684077	CTGCTG	0.067196	CATCGA	0.0473701	CCACCC	0.0605528	CCGCCC	0.0584657	CAAAAA	0.0622376		CCGCCA	0.0631786	TATCGA	0.0655539	CAGCGC	-0.0424861	CGCACA	0.0495546	CACCCA	-0.0459561	GCTTGC	-0.0468214
TGATGA	-0.0404781	CGTGTG	-0.0398591	GGCGGC	-0.0433687	TTGGCG	-0.0423965	ATCGA	0.0652358		AAAAA	0.063713	AGAGAG	0.0667607	TCGATG	0.0473701	GGGTGG	0.0605528	GGGCGG	0.0584657	TTTTTG	0.0622376		TGGCGG	0.0631786	TCGATA	0.0655539	GCGCTG	-0.0424861	TGTGCG	0.0495546	TGGGTG	-0.0459561	CGTGGC	-0.0465392
CAAGGA	-0.0404292	AGTGTG	-0.0397623	GTACAA	-0.0430277	AGAGAG	-0.0401827	TCGAT	0.0652358		TTTTT	0.063713	CTCTCT	0.0667607	CAACAG	0.0465176	GAGAGA	0.0599347	CAGCAG	0.0583937	GCCCCC	0.0564636		CCGATA	0.0629047	GCACAC	0.0568065	CAAGCA	-0.0422702	CATACA	0.0477005	GCGAGC	-0.0445429	GCCACG	-0.0465392
TCCTTG	-0.0404292	CACACT	-0.0397623	TTGTAC	-0.0430277	CTCTCT	-0.0401827	ATATAT	0.0635761		CCGCCC	0.0624233	TATATA	0.0666895	CTGTTG	0.0465176	TCTCTC	0.0599347	CTGCTG	0.0583937	GGGGGC	0.0564636		TATCGG	0.0629047	GTGTGC	0.0568065	TGCTTG	-0.0422702	TGTATG	0.0477005	GCTCGC	-0.0445429	CCAGGG	-0.0455367
CGATGA	-0.0402891	ATCGCG	-0.0397581	AGCCTA	-0.041802	CTCGGC	-0.0390295	AGAGCG	0.0568996		GGGCGG	0.0624233	CGATTC	0.0660274	AACAGC	0.0463679	CCCACC	0.059169	CCCCC	0.0577248	CCGCCC	0.0553932		ACGCGC	0.0618307	CGATAG	0.0562572	GCAAGC	-0.0422589	GAGCGA	0.0476722	CCTCCC	-0.0426965	CCCTGG	-0.0455367
TCATCG	-0.0402891	CGCGAT	-0.0397581	TAGGCT	-0.041802	GCCGAG	-0.0390295	CGCTCT	0.0568996		CGCCGC	0.058803	GAATCG	0.0660274	GCTGTT	0.0463679	GGTGGG	0.059169	GGGGG	0.0577248	GGGCGG	0.0553932		GCGCGT	0.0618307	CTATCG	0.0562572	GCTTGC	-0.0422589	TCGCTC	0.0476722	GGGAGG	-0.0426965	CCCCGC	-0.0453932
TCTTCA	-0.0401653	CGCGC	-0.0396632	CGTACA	-0.0411614	GGTCAC	-0.0381792	CCCCC	0.0557493		GCGGCG	0.058803	AGGAGC	0.0644819	AGCAAC	0.046177	GCCCCC	0.0569524	CGCCCC	0.0550633	CGCCCC	0.0547606		GCGCGA	0.0594721	ACGCAC	0.0559044	CAAGCG	-0.0412459	ATGTAC	0.0474663	AGAGCG	-0.0425662	GCGGGG	-0.0453932
TGAAGA	-0.0401653	GCGCG	-0.0396632	TGTACG	-0.0411614	GTGACC	-0.0381792	GGGGG	0.0557493		CAAAAA	0.0583848	GCTCCT	0.0644819	GTTGCT	0.046177	GGGGGC	0.0569524	GGGGCG	0.0550633	GGGGCG	0.0547606		TCGCGC	0.0594721	GTGCGT	0.0559044	CGCTTG	-0.0412459	GTACAT	0.0474663	CGCTCT	-0.0425662	GCAGCA	-0.0451929
AGGATC	-0.0401347	ACGCGC	-0.039617	ATATAC	-0.0405286	AAGCTC	-0.0377085	GCGCCA	0.0555988		TTTTTG	0.0583848	GGAGCA	0.0550413	CAACAA	0.044077	ACCCCC	0.0556078	CCCGCC	0.053704	CCCACC	0.0529592		CATCGA	0.0593089	CTCCTC	0.0522946	CGCAGC	-0.0409818	TGCCCA	0.0463545	CCGCTC	-0.0421217	TGCTGC	-0.0451929
GATCCT	-0.0401347	GCGCGT	-0.039617	GTATAT	-0.0405286	GAGCTT	-0.0377085	TGGCGC	0.0555988		ATCGA	0.0551418	TGCTCC	0.0550413	TTGTTG	0.044077	GGGGGT	0.0556078	GGCGGG	0.053704	GGTGGG	0.0529592		TCGATG	0.0593089	GAGGAG	0.0522946	GCTGCG	-0.0409818	TGGGCA	0.0463545	GAGCGG	-0.0421217	CCGCCG	-0.0451923
GGAGGA	-0.0401273	CGAACG	-0.0391465	CCGCCG	-0.0404083	CTTATC	-0.0376732	TATATA	0.0555626		TCGAT	0.0551418	GCACGC	0.0512388	CGATGA	0.0438224	CAAAAA	0.0493077	GGAGGA	0.0530952	AAGGGG	0.0521452		ACACTG	0.0587038	CGCACA	0.0509188	GCGCA	-0.0405748	ACGCAC	0.0448162	GCCCAC	-0.0421133	CGGCGG	-0.0451923
TCCTCC	-0.0401273	CGTTCG	-0.0391465	CGGCGG	-0.0404083	GATAAG	-0.0376732	GAGAGC	0.0534274		AAAAAC	0.051831	GCGTGC	0.0512388	TCATCG	0.0438224	TTTTTG	0.0493077	TCCTCC	0.0530952	CCCCTT	0.0521452		CAGTGT	0.0587038	TGTGCG	0.0509188	TGCGC	-0.0405748	GTGCGT	0.0448162	GTGGGC	-0.0421133	CGATC	-0.0449522
AAGAAG	-0.0393049	GCGCGA	-0.0386565	ATACAC	-0.0403884	AGCCGA	-0.0372934	GCTCTC	0.0534274		GTTTTT	0.051831	ATATA	0.0497749	GCAGC	0.0434975	TACATA	0.0484043	CCCCCA	0.0500997	ACACA	0.0505295		CGCGCA	0.0575059	CAGCGC	0.0487459	AAGCGC	-0.0404229	ACTCAC	0.0444216	AGAGAG	-0.04062	GATCG	-0.0449522
CTTCTT	-0.0393049	TCGCGC	-0.0386565	GTGTAT	-0.0403884	TCGGCT	-0.0372934	CGATA	0.0520584		CGACGC	0.0494805	TATAT	0.0497749	GCTGC	0.0434975	TATGTA	0.0484043	TGGGGG	0.0500997	TGTGT	0.0505295		TGCGCG	0.0575059	GCGCTG	0.0487459	GCGCTT	-0.0404229	GTGAGT	0.0444216	CTCTCT	-0.04062	CGAATC	-0.0435798
CATCGA	-0.0387752	CGAGCG	-0.0378896	ATACA	-0.0391999	GGCAAC	-0.0372456	TATCG	0.0520584		GCGTCG	0.0494805	TATCGA	0.0488237	GCCGCC	0.0434742	CCGCCC	0.0471583	ACACA	0.0495428	CACCCC	0.0480344		CGATAA	0.0562804	CGCCGC	0.0472277	CAAGAA	-0.040288	ACATAC	0.0416061	CGTTCC	-0.0395841	GATTCG	-0.0435798
TCGATG	-0.0387752	CGCTCG	-0.0378896	TGTAT	-0.0391999	GTTGCC	-0.0372456	ATATA	0.0505188		AGCGCG	0.0487078	TCGATA	0.0488237	GGCGGC	0.0434742	GGGCGG	0.0471583	TGTGT	0.0495428	GGGGTG	0.0480344		TTATCG	0.0562804	GCGGCG	0.0472277	TTCTTG	-0.040288	GTATGT	0.0416061	GGAACG	-0.0395841	AGATCG	-0.042999
CAGATC	-0.0377498	AATCGC	-0.0378007	ATGTA	-0.0388566	ACAGCT	-0.0370183	TATAT	0.0505188		CGCGCT	0.0487078	GAGAGA	0.0455951	ATGATC	0.0432846	CCCCTC	0.0465528	AGAGAG	0.0478214	CGCCCA	0.0459413		CTGCGC	0.0550995	AGGAGC	0.0459753	ATGCGC	-0.0401126	CCCACC	0.039856	CATGGC	-0.0388666	CGATCT	-0.042999
GATCTG	-0.0377498	GCGATT	-0.0378007	TACAT	-0.0388566	AGCTGT	-0.0370183	ATATCG	0.0462605		ACCGCC	0.047453	TCTCTC	0.0455951	GATCAT	0.0432846	GAGGGG	0.0465528	CTCTCT	0.0478214	TGGGCG	0.0459413		GCGCAG	0.0550995	GCTCCT	0.0459753	GCGCAT	-0.0401126	GGTGGG	0.039856	GCCATG	-0.0388666	GCGCGA	-0.0427769
AAGATC	-0.036928	AGTGCG	-0.03776	TGTACA	-0.0384535	CTGCCA	-0.0360913	CGATAT	0.0462605		GGCGGT	0.047453	CAGCGC	0.0447815	GCTGCA	0.0432646	ACACA	0.0456901	AGGAGG	0.0465667	CCCCGC	0.0431656		CTGGCA	0.0550606	AAGAAG	0.0444028	CGCGCA	-0.0399419	CACACG	0.0387673	GCACCC	-0.0385817	TCGCGC	-0.0427769
GATCTT	-0.036928	CGCACT	-0.03776	GTACAC	-0.0383513	TGGCAG	-0.0360913	CGCTGC	0.044709		CGCTGC	0.0471127	GCGCTG	0.0447815	TGCAGC	0.0432646	TGTGT	0.0456901	CCTCCT	0.0465667	GCGGGG	0.0431656		TGCCAG	0.0550606	CTTCTT	0.0444028	TGCGCG	-0.0399419	CGTGTG	0.0387673	GGGTGC	-0.0385817	ATGCGC	-0.0421084
GCTGGA	-0.0363531	TATCGA	-0.0377592	GTGTAC	-0.0383513	CGATA	-0.0353729	GCAGCG	0.044709		GCAGCG	0.0471127	CTCCTC	0.0440856	CTCCTC	0.0426506	ATATAT	0.0433175	CTCCTC	0.0464229	TACATA	0.0426064		CGCCAA	0.0539899	GAGAGA	0.0441941	AGCACA	-0.03984	GCGAGA	0.0364505	CGGCGA	-0.0384304	GCGCAT	-0.0421084
TCCAGC	-0.0363531	TCGATA	-0.0377592	CCTAAG	-0.0381405	TATCG	-0.0353729	GAGCGA	0.0443596		ATATAT	0.0470968	GAGGAG	0.0440856	GAGGAG	0.0426506	CACCCC	0.0414087	GAGGAG	0.0464229	TATGTA	0.0426064		TTGGCG	0.0539899	TCTCTC	0.0441941	TGTGCT	-0.03984	TCTCGC	0.0364505	TCGCCG	-0.0384304	CCCGCG	-0.0415976
CTCATC	-0.036242	GCACAC	-0.0375382	CTTAGG	-0.0381405	CGATAA	-0.0353171	TCGCTC	0.0443596		ACGCAC	0.0470166	CACGCA	0.0436293	GCGGCA	0.0415262	GGGGTG	0.0414087	AGCAGC	0.0455147	CCCCTC	0.0414895		GATAGC	0.052966	CGTTTC	0.0431451	CAGCTC	-0.039391	ATACAT	0.0359505	CCGCCG	-0.0383661	CGCGGG	-0.0415976
GATGAG	-0.036242	GTGTGC	-0.0375382	TACAAA	-0.0379573	TTATCG	-0.0353171	GGTCAC	0.0440664		GTGCGT	0.0470166	TGCGTG	0.0436293	TGCCGC	0.0415262	CATACA	0.0391195	GCTGCT	0.0455147	GAGGGG	0.0414895		GCTATC	0.052966	GAAACG	0.0431451	GAGCTG	-0.039391	ATGTAT	0.0359505	CGGCGG	-0.0383661	CCCTCC	-0.0415026
ATCCAG	-0.0361195	ACACAC	-0.0373882	TTTGTA	-0.0379573	CTGGCA	-0.0336179	GTGACC	0.0440664		CGTCGC	0.0470034	CGATAG	0.0428318	CGCTGC	0.0407003	TGTATG	0.0391195	TACATA	0.0430612	ACCACC	0.0413912		AGTGTG	0.0517614	CTGCGA	0.0430201	AGCAGA	-0.0382277	AGCGAG	0.0353783	ACGGCC	-0.0376421	GGAGGG	-0.0415026
CTGGAT	-0.0361195	GTGTGT	-0.0373882	CGATCC	-0.0374136	TGCCAG	-0.0336179	CGATAA	0.0437418		GCGACG	0.0470034	CTATCG	0.0428318	GCAGCG	0.0407003	AAGGGG	0.0380145	TATGTA	0.0430612	GGTGGT	0.0413912		CACACT	0.0517614	TCGCAG	0.0430201	TCTGCT	-0.0382277	CTCGCT	0.0353783	GGCCGT	-0.0376421	ACGCCC	-0.0405476
GCAGCA	-0.0360827	CGATTC	-0.0372015	GGATCG	-0.0374136	GCCAGA	-0.0330208	TTATCG	0.0437418		CGATGC	0.0456708	AATCGC	0.0423666	CCGCCG	0.0394254	CCCCTT	0.0380145	GAGAGA	0.0415814	GCACAC	0.0405724		ACCGCC	0.0499937	CTCTCC	0.0419309	GAAGCA	-0.0381693	CCCCCC	0.0344979	AGCGGC	-0.0376407	GGGCGT	-0.0405476
TGCTGC	-0.0360827	GAATCG	-0.0372015	ACACAC	-0.0367807	TCTGGC	-0.0330208	CACCAC	0.0432628		GCATCG	0.0456708	GCGATT	0.0423666	CGGCGG	0.0394254	CCCC	0.0379762	TCTCTC	0.0415814	GTGTGC	0.0405724		GGCGGT	0.0499937	GGAGAG	0.0419309	TGCTTC	-0.0381693	GGGGGG	0.0344979	GCCGCT	-0.0376407	GCTGCA	-0.0403337
ATCCTG	-0.035898	CGCGAC	-0.0369256	GTGTGT	-0.0367807	GCCGAC	-0.0326051	GTGGTG	0.0432628		GCGAAA	0.0451943	ATCGCA	0.0420426	ATTGAG	0.0390624	GGGG	0.0379762	CCATCC	0.0411529	CCCCCA	0.0405325		CGATAC	0.0495896	CAATCG	0.0417471	AGCTTG	-0.037975	CTCTCC	0.0343202	GAGACA	-0.0375732	TGCAGC	-0.0403337
CAGGAT	-0.035898	GTCGCG	-0.0369256	ATTGTA	-0.0360129	GTCGGC	-0.0326051	GATGGC	0.0429377		TTTCGC	0.0451943	TGCGAT	0.0420426	CTCAAT	0.0390624	TATATA	0.0379265	GGATGG	0.0411529	TGGGGG	0.0405325		GTATCG	0.0495896	CGATTG	0.0417471	CAAGCT	-0.037975	GGAGAG	0.0343202	TGTCTC	-0.0375732	CTCCCC	-0.0380628
TCCAGA	-0.0358733	CGCGAG	-0.0367682	TACAAT	-0.0360129	GGCCCA	-0.0323285	GCCATC	0.0429377		CACAC	0.0447411	GAGAGC	0.0402944	AGCTGC	0.03855	CCCCCA	0.0373263	CATATA	0.0402881	AGAGAG	0.0404977		CAGCGC	0.0488163	GCAGCA	0.0417022	GCTTAA	-0.0367233	TGCACA	0.0341494	CTCTCC	-0.0359838	GGGGAG	-0.0380628
TCTGGA	-0.0358733	CTCGCG	-0.0367682	ATACAA	-0.0354975	TGGGCC	-0.0323285	CGCCCA	0.0410905		GTGTG	0.0447411	GCTCTC	0.0402944	GCAGCT	0.03855	TGGGGG	0.0373263	TATATG	0.0402881	CTCTCT	0.0404977		GCGCTG	0.0488163	TGCTGC	0.0417022	TTAAGC	-0.0367233	TGTGCA	0.0341494	GGAGAG	-0.0359838	GCACCC	-0.0379752
CCACCA	-0.0353935	AGCGCG	-0.0367527	TTGTAT	-0.0354975	GCGCC	-0.0316592	TGGGCG	0.0410905		AGCGGC	0.0444952	AAGAAG	0.0401195	ATCAAT	0.0377827	ACATAC	0.0357504	CCGCCG	0.0394444	CACCCA	0.0397851		GCACGC	0.0486799	GGAGCA	0.0416013	CTTCTC	-0.0363583	ACATAT	0.0338576	CTCCCC	-0.0356883	GGGTGC	-0.0379752
TGGTGG	-0.0353935	CGCGCT	-0.0367527	CTTAGC	-0.0352667	GGCGC	-0.0316592	ACCACC	0.0408262		GCCGCT	0.0444952	CTTCTT	0.0401195	ATTGAT	0.0377827	GTATGT	0.0357504	CGGCGG	0.0394444	TGGGTG	0.0397851		GCGTGC	0.0486799	TGCTCC	0.0416013	GAGAAG	-0.0363583	ATATGT	0.0338576	GGGGAG	-0.0356883	AGAGCG	-0.0374937
GATGA	-0.0353191	TCGAAA	-0.0366465	GCTAAG	-0.0352667	CGCCGA	-0.0314071	GGTGGT	0.0408262		CCGCC	0.0435657	CTGCTC	0.0398503	ATCGAT	0.0376237	GGGGGA	0.0338043	CCCCTC	0.0383904	CCCC	0.0391982		CGCGCG	0.0481403	CACAC	0.0411963	GCTTGA	-0.0362518	CAAACG	0.0322859	AGACAG	-0.0355381	CGCTCT	-0.0374937
TCATC	-0.0353191	TTTCGA	-0.0366465	CCTAGC	-0.0352257	TCGGCG	-0.0314071	CTCTC	0.0402416		GGCGG	0.0435657	GAGCAG	0.0398503	ATGTTG	0.0375882	TCCCCC	0.0338043	GAGGGG	0.0383904	GGGG	0.0391982		ATCGGC	0.047683	GTGTG	0.0411963	TCAAGC	-0.0362518	CGTTTG	0.0322859	CTGTCT	-0.0355381	GGTGCA	-0.0357773
AGGATG	-0.0350543	CGCACA	-0.0362062	GCTAGG	-0.0352257	CCGAGC	-0.0310103	GAGAG	0.0402416		CGGCAG	0.0434442	ATCGGA	0.0395582	CAACAT	0.0375882	GCCCAC	0.0336647	GGAGCA	0.038147	GAGAGA	0.0390149		GCCGAT	0.047683	ATCGCA	0.0410971	AGCTG	-0.0360658	ATGCAC	0.0315892	GGAGGA	-0.0354738	TGCACC	-0.0357773
CATCCT	-0.0350543	TGTGCG	-0.0362062	TATATA	-0.0350656	GCTCGG	-0.0310103	GATAGC	0.0400733		CTGCCG	0.0434442	TCCGAT	0.0395582	CGATCA	0.0367961	GTGGGC	0.0336647	TGCTCC	0.038147	TCTCTC	0.0390149		GCAGGC	0.0457918	TGCGAT	0.0410971	CAGCT	-0.0360658	GTGCAT	0.0315892	TCCTCC	-0.0354738	CCAATC	-0.0353152
ATGATC	-0.035006	AATCGA	-0.0360971	CTAAAC	-0.0347516	GCCGA	-0.0307899	GCTATC	0.0400733		CAACAA	0.0429456	GATTCC	0.0395274	TGATCG	0.0367961	CCCGCC	0.032918	AGTGGG	0.0380441	ATATAT	0.0383166		GCCTGC	0.0457918	GCACGC	0.0405921	GCCAGC	-0.0349772	CACGCA	0.0313922	GCCGGA	-0.0348409	GATTGG	-0.0353152
GATCAT	-0.035006	TCGATT	-0.0360971	GTTTAG	-0.0347516	TCGGC	-0.0307899	GCAGCA	0.0385309		TTGTTG	0.0429456	GGAATC	0.0395274	ACAGCA	0.036375	GGCGGG	0.032918	CCCACT	0.0380441	TATATA	0.0369745		GGCGCC	0.0454462	GCGTGC	0.0405921	GCTGGC	-0.0349772	TGCGTG	0.0313922	TCCGGC	-0.0348409	GAGAGC	-0.035033
CCTCCA	-0.0348745	CACGCG	-0.0355564	GTGTA	-0.0343891	AATACC	-0.030138	TGCTGC	0.0385309		GCGGCA	0.0428162	CTGTGC	0.0392367	TGCTGT	0.036375	ACATAT	0.0328756	CGCCGC	0.038038	CCCCAC	0.0367641		ATATCG	0.0450464	AATCCG	0.0401924	TAAGCA	-0.0343644	AGAGA	0.0310199	ATGGCC	-0.0344383	GCTCTC	-0.035033
TGGAGG	-0.0348745	CGCGTG	-0.0355564	TACAC	-0.0343891	GGTATT	-0.030138	AATCGA	0.038394		TGCCGC	0.0428162	GCACAG	0.0392367	CGCCGC	0.0358305	ATATGT	0.0328756	GCGGCG	0.038038	GTGGGG	0.0367641		CGATAT	0.0450464	CGGATT	0.0401924	TGCTTA	-0.0343644	TCTCT	0.0310199	GGCCAT	-0.0344383	ACGTGG	-0.0349381
CTGGA	-0.0347573	AATCGG	-0.0354137	GCCTAA	-0.0340286	AGCGCC	-0.029924	TCGATT	0.038394		CCAGCG	0.0412492	CGTTTC	0.0389785	GCGGCG	0.0358305	GCACAC	0.0326969	GGCGGA	0.038022	CGAAAA	0.0357866		CCAGGG	0.043012	CAGCAG	0.0397656	AGCAAG	-0.0343167	ACACA	0.030347	GTTCCA	-0.034377	CCACGT	-0.0349381
TCCAG	-0.0347573	CCGATT	-0.0354137	TTAGGC	-0.0340286	GGCGCT	-0.029924	CCACCA	0.0382473		CGCTGG	0.0412492	GAAACG	0.0389785	ATCGTC	0.0356293	GTGTGC	0.0326969	TCCGCC	0.038022	TTTTCG	0.0357866		CCCTGG	0.043012	CTGCTG	0.0397656	CTTGCT	-0.0343167	TGTGT	0.030347	TGGAAC	-0.034377	CGTGGA	-0.0344065
GATCCA	-0.034272	CGCTGC	-0.0351779	CGTGTA	-0.0337473	AGCTGA	-0.0298295	TGGTGG	0.0382473		GATGGC	0.0400327	AACAAA	0.0389396	GACGAT	0.0356293	ATACAT	0.0322133	CCAACC	0.0377363	GGGGGA	0.0354352		CGGTCA	0.04264	CACACG	0.0395407	AAAGCT	-0.0342535	GGGCAA	0.0298351	CAGTGG	-0.0331389	TCCACG	-0.0344065
TGGATC	-0.034272	GCAGCG	-0.0351779	TACACG	-0.0337473	TCAGCT	-0.0298295	CCATCG	0.0381293		GCCATC	0.0400327	TTTGTT	0.0389396	AATTGA	0.0355956	ATGTAT	0.0322133	GGTTGG	0.0377363	TCCCCC	0.0354352		TGACCG	0.04264	CGTGTG	0.0395407	AGCTTT	-0.0342535	TTGCCC	0.0298351	CCACTG	-0.0331389	CCCACG	-0.0341236
TCTCCA	-0.0342706	ACGCG	-0.0351685	TTACAA	-0.0336315	AGCGGC	-0.0295998	CGATGG	0.0381293		CGATA	0.0398335	AAGGAG	0.0372934	TCAATT	0.0355956	CCCCAC	0.0319723	GAGCGA	0.0375658	CATACA	0.0351919		GCTGCC	0.0425942	CGCTGC	0.0392583	CGCAAG	-0.0341121	AATCGA	0.0295146	GACAGA	-0.0328953	CGTGGG	-0.0341236
TGGAGA	-0.0342706	CGCGT	-0.0351685	TTGTAA	-0.0336315	GCCGCT	-0.0295998	AGCGCC	0.0373662		TATCG	0.0398335	CTCCTT	0.0372934	CGGCGA	0.0347102	GTGGGG	0.0319723	TCGCTC	0.0375658	TGTATG	0.0351919		GGCAGC	0.0425942	GCAGCG	0.0392583	CTTGCG	-0.0341121	TCGATT	0.0295146	TCTGTC	-0.0328953	CGTGCC	-0.0335065
GATGAA	-0.0339719	AATTCG	-0.0351141	TAACTA	-0.0333669	TTAAAA	-0.0294862	GGCGCT	0.0373662		GCTGCC	0.0374388	GCAACA	0.0371661	TCGCCG	0.0347102	CGCCCA	0.0316897	CAAAAA	0.0374437	CGCACA	0.0346557		CAGCAC	0.0414143	AAAAA	0.0390375	GCTGGA	-0.0339074	AAACGA	0.0289164	GACGGC	-0.0325084	GGCACG	-0.0335065
TTCATC	-0.0339719	CGAATT	-0.0351141	TAGTTA	-0.0333669	TTTTAA	-0.0294862	CAGCGC	0.0373091		GGCAGC	0.0374388	TGTTGC	0.0371661	CACCAC	0.0328	TGGGCG	0.0316897	TTTTTG	0.0374437	TGTGCG	0.0346557		GTGCTG	0.0414143	TTTTT	0.0390375	TCCAGC	-0.0339074	TCGTTT	0.0289164	GCCGTC	-0.0325084	GATCGC	-0.0334206
AGATCA	-0.0338375	GTGCGA	-0.034793	ATATA	-0.03331	GCCGGC	-0.0292567	GCGCTG	0.0373091		ACAAAA	0.0372554	GAGCGA	0.0369483	GTGGTG	0.0328	CCCCCG	0.0313851	CGCTCC	0.0371932	CCCCCG	0.0344015		GTCACA	0.0403879	CTCTGC	0.0390366	CGCTGC	-0.0339024	CGTTTC	0.0289035	CGGCCC	-0.0323454	GCGATC	-0.0334206
TGATCT	-0.0338375	TCGCAC	-0.034793	TATAT	-0.03331	AAGCCG	-0.0290023	ATCGCC	0.0369368		TTTTGT	0.0372554	TCGCTC	0.0369483	ACGATG	0.0324861	CGGGGG	0.0313851	GGAGCG	0.0371932	CGGGGG	0.0344015		TGTGAC	0.0403879	GCAGAG	0.0390366	GCAGCG	-0.0339024	GAAACG	0.0289035	GGGCCG	-0.0323454	CAGGCG	-0.0332651
AGATCC	-0.0330754	CGCGCG	-0.0338859	TACAA	-0.0331773	CGGCTT	-0.0290023	GGCGAT	0.0369368		ATATCG	0.0370497	AACGCA	0.0369169	CATCGT	0.0324861	ATATA	0.0312331	CGATCC	0.0363267	CCACCA	0.0341224		AATACC	0.0401688	CCTCTC	0.0376591	AAGCA	-0.0338135	ATCGAA	0.0285576	CGGCCA	-0.0321233	CGCCTG	-0.0332651
GGATCT	-0.0330754	ATTCGC	-0.0330356	TTGTA	-0.0331773	CCGCTC	-0.0287216	TGACCA	0.0364675		CGATAT	0.0370497	TGCGTT	0.0369169	ATGGTG	0.0323574	TATAT	0.0312331	GGATCG	0.0363267	TGGTGG	0.0341224		GGTATT	0.0401688	GAGAGG	0.0376591	TGCTT	-0.0338135	TTCGAT	0.0285576	TGGCCG	-0.0321233	CGCAGC	-0.0325111
GAGATC	-0.033063	GCGAAT	-0.0330356	CATATA	-0.0329087	GAGCGG	-0.0287216	TGGTCA	0.0364675		ACAACA	0.0368279	CAGGAG	0.0366359	CACCAT	0.0323574	ACCACC	0.0306888	CGCCCG	0.0352121	CCAAAA	0.03389		CCGCCC	0.0400243	AGCAAC	0.0374709	AGTTTG	-0.0336062	ACAACA	0.0284198	GCTCCC	-0.0320291	GCTGCG	-0.0325111
GATCTC	-0.033063	CGAAAA	-0.0329754	TATATG	-0.0329087	ATCGA	-0.0286934	CGCCAA	0.0361039		TGTTGT	0.0368279	CTCCTG	0.0366359	GCACCA	0.0323254	GGTGGT	0.0306888	CGGGCG	0.0352121	TTTTGG	0.03389		GGGCGG	0.0400243	GTTGCT	0.0374709	CAAACT	-0.0336062	TGTTGT	0.0284198	GGGAGC	-0.0320291	CGAGCC	-0.0319343
CAGCA	-0.0325177	TTTTCG	-0.0329754	TACA	-0.0328495	TCGAT	-0.0286934	TTGGCG	0.0361039		CAGCGC	0.0367038	CAACA	0.036257	TGGTGC	0.0323254	CCCTCC	0.0303109	ATATAC	0.0340642	AAAAAC	0.0338087		CGTGCA	0.0398003	CTCCGC	0.0374587	AGCGC	-0.0333482	AGCGCA	0.0281495	ATATAC	-0.0318399	GGCTCG	-0.0319343
TGCTG	-0.0325177	GTGTGA	-0.0328504	TGTA	-0.0328495	ATACCA	-0.0284722	GCGATA	0.035939		GCGCTG	0.0367038	TGTTG	0.036257	AGCGGC	0.032118	GGAGGG	0.0303109	GTATAT	0.0340642	GTTTTT	0.0338087		TGCACG	0.0398003	GCGGAG	0.0374587	GCGCT	-0.0333482	TGCGCT	0.0281495	GTATAT	-0.0318399	ATCTGC	-0.0307613
TGACCA	-0.0324193	TCACAC	-0.0328504	AACTAA	-0.0327702	TGGTAT	-0.0284722	TATCGC	0.035939		AACAAC	0.036056	AACAA	0.0354919	GCCGCT	0.032118	CCCCGC	0.0302782	CGCCCA	0.0338111	ACATAC	0.0337036		ATACCA	0.039731	GAGCGA	0.037265	ACATCT	-0.0331015	GCGCAC	0.0278651	GTGCGA	-0.0317092	GCAGAT	-0.0307613
TGGTCA	-0.0324193	GCAGCA	-0.0326604	TTAGTT	-0.0327702	CAGCGC	-0.0283385	CAGCTG	0.0349427		GTTGTT	0.036056	TTGTT	0.0354919	CAATCA	0.0314495	GCGGGG	0.0302782	TGGGCG	0.0338111	GTATGT	0.0337036		TGGTAT	0.039731	TCGCTC	0.037265	AGATGT	-0.0331015	GTGCGC	0.0278651	TCGCAC	-0.0317092	AACCGC	-0.0304604
GAGGA	-0.0323787	TGCTGC	-0.0326604	CTGTAC	-0.0318258	GCGCTG	-0.0283385	CCCACC	0.0347542		AATCGC	0.0359309	ACGCAC	0.0352617	TGATTG	0.0314495	CACCAC	0.0302176	CCCACC	0.0335726	ACGCCC	0.0335167		GGCCAC	0.0393763	ATCGAT	0.0365445	GCGCGA	-0.0330666	GAGCGC	0.0278327	GAGCAC	-0.0314405	GCGGTT	-0.0304604
TCCTC	-0.0323787	GCGCAC	-0.0325512	GTACAG	-0.0318258	CGGCTC	-0.0279085	GGTGGG	0.0347542		GCGATT	0.0359309	GTGCGT	0.0352617	ATCGCC	0.0313251	GTGGTG	0.0302176	GGTGGG	0.0335726	GGGCGT	0.0335167		GTGGCC	0.0393763	CTCTC	0.0363904	TCGCGC	-0.0330666	GCGCTC	0.0278327	GTGCTC	-0.0314405	AGGGGG	-0.0303765
GGATGA	-0.0323356	GTGCGC	-0.0325512	TGTAAA	-0.0316987	GAGCCG	-0.0279085	CCCGCC	0.0345212		GCAACA	0.0359296	GGAGGA	0.0352537	GGCGAT	0.0313251	ATGTAC	0.0294606	ATACAT	0.0332993	CCACC	0.0329578		CGCCTC	0.0390156	GAGAG	0.0363904	AAGGAG	-0.0320228	CACCAC	0.0273507	CATATA	-0.0310735	CCCCCT	-0.0303765
TCATCC	-0.0323356	CGATAG	-0.03247	TTTACA	-0.0316987	AGCTCG	-0.0276787	GGCGGG	0.0345212		TGTTGC	0.0359296	TCCTCC	0.0352537	CAGCGG	0.0313134	GTACAT	0.0294606	ATGTAT	0.0332993	GGTGG	0.0329578		GAGGCG	0.0390156	TGACCA	0.0361726	CTCCTT	-0.0320228	GTGGTG	0.0273507	TATATG	-0.0310735	CCAAGC	-0.0302607
CTCCA	-0.0321733	CTATCG	-0.03247	CTAGCC	-0.0313378	CGAGCT	-0.0276787	CGATGA	0.0339894		AGCAGC	0.03583	AGCGAT	0.0330003	CCGCTG	0.0313134	ACGCAC	0.0294363	GGATCA	0.0328127	CACCAC	0.0322198		ATACCG	0.0384488	TGGTCA	0.0361726	GCTGAA	-0.031366	CTGTGC	0.0268541	CGGCTC	-0.0306308	GCTTGG	-0.0302607
TGGAG	-0.0321733	AGAGAG	-0.032289	GGCTAG	-0.0313378	CTGTTA	-0.02763	TCATCG	0.0339894		GCTGCT	0.03583	ATCGCT	0.0330003	GATTGA	0.0311246	GTGCGT	0.0294363	TGATCC	0.0328127	GTGGTG	0.0322198		CGGTAT	0.0384488	GCAACA	0.0349204	TTCAGC	-0.031366	GCACAG	0.0268541	GAGCCG	-0.0306308	CCGAGC	-0.0297141
CCTGGA	-0.0321122	CTCTCT	-0.032289	ACTTAG	-0.0312344	TAACAG	-0.02763	CGCCGC	0.0338161		ATATA	0.0352623	AGAGCG	0.0322099	TCAATC	0.0311246	AAAAAC	0.0292505	TATACA	0.0327716	AACCCC	0.0321296		GCGATA	0.038104	TGTTGC	0.0349204	AGGCGC	-0.0311061	AACAAC	0.0260742	CGCTC	-0.0302836	GCTCGG	-0.0297141
TCCAGG	-0.0321122	AAACGC	-0.0318342	CTAAGT	-0.0312344	CAGTGC	-0.027269	GCGGCG	0.0338161		TATAT	0.0352623	CGCTCT	0.0322099	ATCCTC	0.0309616	GTTTTT	0.0292505	TGTATA	0.0327716	GGGGTT	0.0321296		TATCGC	0.038104	AGAAGC	0.0343947	GCGCCT	-0.0311061	GTTGTT	0.0260742	GAGCG	-0.0302836	CAATCG	-0.0293235
AAGGAG	-0.0320197	GCGTTT	-0.0318342	AATGTA	-0.0311771	GCACTG	-0.027269	CCGCCA	0.03341		ACATCG	0.034903	ACAAC	0.0321454	GAGGAT	0.0309616	CACCCA	0.0287863	ACATAT	0.0318697	GCAAAA	0.0319848		AACGGT	0.0376852	GCTTCT	0.0343947	GAGCGC	-0.0308432	CTCTTC	0.0260233	ATACAT	-0.0302538	CGATTG	-0.0293235
CTCCTT	-0.0320197	CACGCA	-0.0317606	TACATT	-0.0311771	GGCCGA	-0.0271365	TGGCGG	0.03341		CGATGT	0.034903	GTTGT	0.0321454	CAGCAA	0.0309092	TGGGTG	0.0287863	ATATGT	0.0318697	TTTTGC	0.0319848		ACCGTT	0.0376852	CGCACG	0.0341365	GCGCTC	-0.0308432	GAAGAG	0.0260233	ATGTAT	-0.0302538	CCCGCC	-0.0292906
GCTCCA	-0.0316813	TGCGTG	-0.0317606	AGCTAG	-0.0307649	TCGGCC	-0.0271365	ATCGGC	0.0331802		TATATA	0.0343914	AGCAG	0.0318045	TTGCTG	0.0309092	CAACAA	0.0283766	CGGATC	0.0317925	AAAA	0.031658		CCGCC	0.0369618	CGTGCG	0.0341365	GCAAGA	-0.0306161	GCCCAC	0.0259329	CGCCG	-0.0300169	GGCGGG	-0.0292906
TGGAGC	-0.0316813	CGACGC	-0.0313392	CTAGCT	-0.0307649	CGCTGC	-0.0271051	GCCGAT	0.0331802		ACATAT	0.0341684	CTGCT	0.0318045	CTGCTC	0.0308271	TTGTTG	0.0283766	GATCCG	0.0317925	TTTT	0.031658		GGCGG	0.0369618	CAACA	0.0336348	TCTTGC	-0.0306161	GTGGGC	0.0259329	CGGCG	-0.0300169	CGGCAC	-0.0291461
CTGATC	-0.0315714	GCGTCG	-0.0313392	CATGTA	-0.0307295	GCAGCG	-0.0271051	CAATCG	0.033117		ATATGT	0.0341684	CGAATC	0.0317763	GAGCAG	0.0308271	CACGCA	0.0280976	AAAA	0.0313115	GCCCAC	0.0315314		CTGCCA	0.0367537	TGTTG	0.0336348	ACAGCT	-0.0300834	CGATTC	0.0251188	CTCCTC	-0.0299291	GTGCCG	-0.0291461
GATCAG	-0.0315714	GTGAAA	-0.0312581	TACATG	-0.0307295	CGGCGC	-0.02708	CGATTG	0.033117		TACATA	0.0336747	GATTCG	0.0317763	CAATCG	0.0307288	TGCGTG	0.0280976	TTTT	0.0313115	GTGGGC	0.0315314		TGGCAG	0.0367537	GCGATA	0.0332657	AGCTGT	-0.0300834	GAATCG	0.0251188	GAGGAG	-0.0299291	AGGTGG	-0.0291128
AGAAGA	-0.0315671	TTTCAC	-0.0312581	GCATAC	-0.0305788	GCGCCG	-0.02708	CGGCGC	0.0330468		TATGTA	0.0336747	ACAAAA	0.0317726	CGATTG	0.0307288	AAAA	0.0280173	GGGGGA	0.0304765	CCCGCC	0.030666		CGTCGC	0.0362066	TATCGC	0.0332657	CAAGC	-0.0300008	GATCGA	0.0250882	CCTCGC	-0.0297167	CCACCT	-0.0291128
TCTTCT	-0.0315671	GCACGC	-0.0312276	GTATGC	-0.0305788	GATAGC	-0.0270628	GCGCCG	0.0330468		ATGTAC	0.0336198	TTTTGT	0.0317726	ATCAT	0.0299697	TTTT	0.0280173	TCCCCC	0.0304765	GGCGGG	0.030666		GCGACG	0.0362066	ACAAC	0.0330356	GCTTG	-0.0300008	TCGATC	0.0250882	GCGAGG	-0.0297167	CCGTCG	-0.0285322
CTTCTC	-0.0314246	GCGTGC	-0.0312276	CCTAG	-0.0299629	GCTATC	-0.0270628	TACATA	0.0323089		GTACAT	0.0336198	AGGATC	0.0314595	ATGAT	0.0299697	CGCACA	0.027921	CACCAC	0.0300758	ATATA	0.0299567		CGCCAG	0.0361774	GTTGT	0.0330356	AGATGC	-0.0299587	CCTCTC	0.0250466	TAGCCA	-0.0292184	CGACGG	-0.0285322
GAGAAG	-0.0314246	CGAATC	-0.0308934	CTAGG	-0.0299629	CAGAGC	-0.0270491	TATGTA	0.0323089		AATCGA	0.0334336	GATCCT	0.0314595	GATGA	0.0296673	TGTGCG	0.027921	GTGGTG	0.0300758	TATAT	0.0299567		CTGGCG	0.0361774	GAGAGC	0.0328744	GCATCT	-0.0299587	GAGAGG	0.0250466	TGGCTA	-0.0292184	AGCAGC	-0.027971
ATGAAG	-0.0314048	GATTCG	-0.0308934	AGGCTA	-0.0299183	GCTCTG	-0.0270491	CCGATA	0.0321057		TCGATT	0.0334336	AGGAG	0.0313526	TCATC	0.0296673	CATATA	0.0279149	CCGCC	0.0299605	ACAAAA	0.0297801		CGCCA	0.0361397	GCTCTC	0.0328744	CGCTTC	-0.0299228	ACACGC	0.0247992	CGCCCA	-0.0290743	GCTGCT	-0.027971
CTTCAT	-0.0314048	ATCGAA	-0.0305726	TAGCCT	-0.0299183	AAGCT	-0.0270455	TATCGG	0.0321057		ATCGCC	0.033189	CTCCT	0.0313526	ATCGA	0.0296017	TATATG	0.0279149	GGCGG	0.0299605	TTTTGT	0.0297801		TGGCG	0.0361397	GAAGCA	0.0327742	GAAGCG	-0.0299228	GCGTGT	0.0247992	TGGGCG	-0.0290743	ATTCGG	-0.0275962
CTGGAC	-0.0310071	TTCGAT	-0.0305726	AACTAG	-0.0298143	AGCTT	-0.0270455	AACAGC	0.0319262		GGCGAT	0.033189	GCAGC	0.0312211	TCGAT	0.0296017	CCACC	0.0265966	CGGGGA	0.0291222	ATACAT	0.0296637		CGGTGC	0.0357166	TGCTTC	0.0327742	AAGCT	-0.0297811	CCACCC	0.0244142	CCCAAC	-0.0289156	CCGAAT	-0.0275962
GTCCAG	-0.0310071	CGCAC	-0.0305073	CTAGTT	-0.0298143	GCCGAA	-0.0269271	GCTGTT	0.0319262		CCGCCA	0.0329362	GCTGC	0.0312211	AGAAGA	0.0295921	GGTGG	0.0265966	TCCCCG	0.0291222	ATGTAT	0.0296637		GCACCG	0.0357166	AGCGCA	0.0326299	AGCTT	-0.0297811	GGGTGG	0.0244142	GTTGGG	-0.0289156	AATCGA	-0.0274033
ATCTGG	-0.0309347	GTGCG	-0.0305073	ATATAT	-0.0295245	TTCGGC	-0.0269271	CACAC	0.0318667		TGGCGG	0.0329362	AATCGA	0.0311091	TCTTCT	0.0295921	CCATCC	0.0264853	CCCCGC	0.0290461	ACCCCT	0.0292445		ACTATC	0.0354264	TGCGCT	0.0326299	ACTGCT	-0.0296347	AGAGTG	0.0243377	CCATGC	-0.02863	TCGATT	-0.0274033
CCAGAT	-0.0309347	GCGAAA	-0.0302827	ACATAT	-0.0294159	CGCGCC	-0.0268956	GTGTG	0.0318667		GCACAC	0.0326372	TCGATT	0.0311091	ATCTGC	0.0295903	GGATGG	0.0264853	GCGGGG	0.0290461	AGGGGT	0.0292445		GATAGT	0.0354264	CAGGAG	0.0324229	AGCAGT	-0.0296347	CACTCT	0.0243377	GCATGG	-0.02863	ATCGAC	-0.0272065
CATCAA	-0.0308513	TTTCGC	-0.0302827	ATATGT	-0.0294159	GGCGCG	-0.0268956	CGATGC	0.0318613		GTGTGC	0.0326372	AGCAAC	0.0307223	GCAGAT	0.0295903	TGCCCA	0.0260898	CACACC	0.0290242	AGGGG	0.0284995		CAATCG	0.0352016	CTCCTG	0.0324229	AAGCAC	-0.0295385	CAATCG	0.0243137	GGAGCC	-0.0284399	GTCGAT	-0.0272065
TTGATG	-0.0308513	ACACGC	-0.0302754	GCTTAC	-0.0293538	ATACCC	-0.0267283	GCATCG	0.0318613		GAAAAA	0.0325172	GTTGCT	0.0307223	CGACGA	0.0294575	TGGGCA	0.0260898	GGTGTG	0.0290242	CCCCT	0.0284995		CGATTG	0.0352016	AGAGCG	0.0321919	GTGCTT	-0.0295385	CGATTG	0.0243137	GGCTCC	-0.0284399	GCCCGC	-0.0270913
AGATC	-0.0305957	GCGTGT	-0.0302754	GTAAGC	-0.0293538	GGGTAT	-0.0267283	CATCG	0.0318276		TTTTTC	0.0325172	GAAGAA	0.0306399	TCGTCG	0.0294575	ATCGAA	0.0258804	GATATA	0.0289944	AAAAAT	0.028288		CGGCGA	0.0347607	CGCTCT	0.0321919	ATGCTG	-0.0292417	AAGAGA	0.0241975	GCGCGA	-0.0283985	GCGGGC	-0.0270913
GATCT	-0.0305957	AGTGAA	-0.0302441	CTAAG	-0.0287341	GGCGCC	-0.0265477	CGATG	0.0318276		ATCGAA	0.0324999	TTCTTC	0.0306399	CGGATC	0.029175	TTCGAT	0.0258804	TATATC	0.0289944	ATTTTT	0.028288		TCGCCG	0.0347607	TCGCAA	0.0321849	CAGCAT	-0.0292417	TCTCTT	0.0241975	TCGCGC	-0.0283985	CGGCTC	-0.0270489
ACTGGA	-0.0305813	TTCACT	-0.0302441	CTTAG	-0.0287341	GAGAGA	-0.0265051	CCACCC	0.0318081		TTCGAT	0.0324999	CGCTGC	0.030352	GATCCG	0.029175	GGGCAA	0.0257437	ATCATC	0.0288143	ACGCAC	0.0279738		GCGCC	0.0346489	TTGCGA	0.0321849	GCGCAC	-0.0290553	CATATA	0.0238212	AGAGAC	-0.0283237	GAGCCG	-0.0270489
TCCAGT	-0.0305813	GCGCGC	-0.0302177	GTATA	-0.0285799	TCTCTC	-0.0265051	GGGTGG	0.0318081		CCCGCC	0.0324711	GCAGCG	0.030352	AATCGC	0.0290442	TTGCCC	0.0257437	GATGAT	0.0288143	GTGCGT	0.0279738		GGCGC	0.0346489	GTCGCA	0.0321269	GTGCGC	-0.0290553	TATATG	0.0238212	GTCTCT	-0.0283237	CGTCGA	-0.0270008
GAAGAA	-0.0305187	AATCG	-0.0301897	TATAC	-0.0285799	CCGGCA	-0.0264958	AGCGGC	0.0317885		GGCGGG	0.0324711	ATCGAT	0.0301475	GCGATT	0.0290442	CGAAAA	0.0257006	ATCGCA	0.028657	ACCCC	0.0278506		CGTTGC	0.0344147	TGCGAC	0.0321269	CCAGCG	-0.0287721	GGGTTA	0.023679	CTCTC	-0.0281314	TCGACG	-0.0270008
TTCTTC	-0.0305187	CGATT	-0.0301897	CCTAGA	-0.0284658	TGCCGG	-0.0264958	GCCGCT	0.0317885		GCCGC	0.0324146	GCGATA	0.0301114	ATCACC	0.0289929	TTTTCG	0.0257006	TGCGAT	0.028657	GGGGT	0.0278506		GCAACG	0.0344147	AACAA	0.0318415	CGCTGG	-0.0287721	TAACCC	0.023679	GAGAG	-0.0281314	GGGGGA	-0.0269946
CACCAG	-0.030511	GATCGC	-0.030174	TCTAGG	-0.0284658	GCGAGC	-0.0264083	ACATAT	0.0316945		GCGGC	0.0324146	TATCGC	0.0301114	GGTGAT	0.0289929	CTCTC	0.0253664	ATCCCG	0.0279289	CACGCC	0.0272579		CTATC	0.0338126	TTGTT	0.0318415	AGCATC	-0.0286914	GTACA	0.0232389	CGCGAA	-0.0279749	TCCCCC	-0.0269946
CTGGTG	-0.030511	GCGATC	-0.030174	ACGTAC	-0.028437	GCTCGC	-0.0264083	ATATGT	0.0316945		CGCCG	0.0320441	GATAGC	0.0299633	GATCGA	0.0286948	GAGAG	0.0253664	CGGGAT	0.0279289	GGCGTG	0.0272579		GATAG	0.0338126	CTGTCC	0.0315383	GATGCT	-0.0286914	TGTAC	0.0232389	TTCGCG	-0.0279749	TATATA	-0.0268107
CCAGCA	-0.030279	CGCGTC	-0.0298327	GTACGT	-0.028437	AGCCCT	-0.0262862	GCGAGA	0.0313256		CGGCG	0.0320441	GCTATC	0.0299633	TCGATC	0.0286948	CGCCC	0.0246378	CTCCCC	0.0278373	GAAAAA	0.0270677		CACTGG	0.0338028	GGACAG	0.0315383	CTGCTC	-0.0286772	CGCAC	0.023222	GGCGCC	-0.0277558	CGCGCC	-0.0267861
TGCTGG	-0.030279	GACGCG	-0.0298327	GCCTA	-0.0283801	AGGGCT	-0.0262862	TCTCGC	0.0313256		CGGCGA	0.0316737	CGTTCC	0.0298569	TCATCA	0.0286695	GGGCG	0.0246378	GGGGAG	0.0278373	TTTTTC	0.0270677		CCAGTG	0.0338028	CCTGCG	0.0313912	GAGCAG	-0.0286772	GTGCG	0.023222	CGCGTC	-0.0276094	GGCGCG	-0.0267861
GATCA	-0.0300962	ACACTG	-0.0296643	TAGGC	-0.0283801	GGTATA	-0.0261605	ATGGGC	0.0312248		TCGCCG	0.0316737	GGAACG	0.0298569	TGATGA	0.0286695	ACAACA	0.0241504	GATGGA	0.0274607	ACATAT	0.0268387		GCCACA	0.0335983	CGCAGG	0.0313912	CAGATC	-0.0286344	ATATAT	0.023	GACGCG	-0.0276094	GCCCAA	-0.0266922
TGATC	-0.0300962	CAGTGT	-0.0296643	GATCCC	-0.0283728	TATACC	-0.0261605	GCCCAT	0.0312248		CGTCGA	0.0316591	GATCGC	0.0297608	ATCAGC	0.0283507	TGTTGT	0.0241504	TCCATC	0.0274607	ATATGT	0.0268387		TGTGGC	0.0335983	CTCTTC	0.0312892	GATCTG	-0.0286344	CTTGCA	0.0228749	CGCGCC	-0.0270679	TTGGGC	-0.0266922
AGCAG	-0.0299909	AACAAC	-0.0292831	GGGATC	-0.0283728	GCCAAC	-0.026099	CTGCGC	0.0311932		TCGACG	0.0316591	GCGATC	0.0297608	GCTGAT	0.0283507	CCAAAA	0.0241021	ATGGGG	0.0274059	CCAACC	0.0266449		CGCCCG	0.0334594	GAAGAG	0.0312892	AAACTG	-0.0285371	TGCAAG	0.0228749	GGCGCG	-0.0270679	CCTGGC	-0.0266876
CTGCT	-0.0299909	GTTGTT	-0.0292831	ACTAGG	-0.0281861	GTTGGC	-0.026099	GCGCAG	0.0311932		CGAAAA	0.0315357	ATCGC	0.0296707	CAGCTG	0.0283079	TTTTGG	0.0241021	CCCCAT	0.0274059	GGTTGG	0.0266449		CGGGCG	0.0334594	AGCGAT	0.0309194	CAGTTT	-0.0285371	TGTACA	0.0225671	GGGAGA	-0.0270517	GCCAGG	-0.0266876
CATCA	-0.0299366	GAGCGA	-0.0291289	CCTAGT	-0.0281861	AGCCGG	-0.0257006	ATCG	0.0310663		TTTTCG	0.0315357	GCGAT	0.0296707	CTCATC	0.0279093	AACAAC	0.0240691	ATGGGC	0.0272277	ACCCAC	0.0262536		CTGGTC	0.032761	ATCGCT	0.0309194	AAAAAG	-0.0284548	ACTTAC	0.0224472	TCTCCC	-0.0270517	CAGACG	-0.0266701
TGATG	-0.0299366	TCGCTC	-0.0291289	GTGTAA	-0.0281613	CCGGCT	-0.0257006	CGAT	0.0310663		CAGCGA	0.0314273	ATTGGA	0.0296389	GATGAG	0.0279093	GTTGTT	0.0240691	GCCCAT	0.0272277	GTGGGT	0.0262536		GACCAG	0.032761	GAATCC	0.0308297	CTTTTT	-0.0284548	GTAAGT	0.0224472	CCAACC	-0.0270135	CGTCTG	-0.0266701
ATGGTG	-0.0299347	CACACA	-0.0289396	TTACAC	-0.0281613	ATCGGC	-0.0256911	CAAAAA	0.0310416		TCGCTG	0.0314273	TCCAAT	0.0296389	CATCG	0.0278774	AATCGA	0.0240174	CGTTCC	0.0268649	CGCCC	0.0262177		ATCG	0.0325634	GGATTC	0.0308297	AGCTGA	-0.0282682	GCACA	0.0223309	GGTTGG	-0.0270135	CGAGCG	-0.0265941
CACCAT	-0.0299347	TGTGTG	-0.0289396	ACTAAG	-0.0281201	GCCGAT	-0.0256911	TTTTTG	0.0310416		GGTCAC	0.0314075	CAATCC	0.0295156	CGATG	0.0278774	TCGATT	0.0240174	GGAACG	0.0268649	GGGCG	0.0262177		CGAT	0.0325634	CGATA	0.0304447	TCAGCT	-0.0282682	TGTGC	0.0223309	ATAGCC	-0.0270047	CGCTCG	-0.0265941
ATCTGC	-0.029783	GAACGC	-0.0285436	CTTAGT	-0.0281201	CTTGGC	-0.0254786	CAGTGG	0.03077		GTGACC	0.0314075	GGATTG	0.0295156	CCACCG	0.0274239	ACAAAA	0.023643	AGGGGG	0.0267221	GCCACC	0.025918		CCCGCC	0.0321298	TATCG	0.0304447	AGACGC	-0.0282506	GCGCGC	0.0219756	GGCTAT	-0.0270047	ATCGGA	-0.0263561
GCAGAT	-0.029783	GCGTTC	-0.0285436	GCAAGC	-0.0279995	GCCAAG	-0.0254786	CCACTG	0.03077		AACAAA	0.031132	CGCAGC	0.0294531	CGGTGG	0.0274239	TTTTGT	0.023643	CCCCCT	0.0267221	GGTGGC	0.025918		GGCGGG	0.0321298	AGCGGC	0.0304317	GCGTCT	-0.0282506	AAAGAG	0.0215039	CCGCGC	-0.0266914	TCCGAT	-0.0263561
AGGAG	-0.0295071	AGAGCG	-0.0283417	GCTTGC	-0.0279995	AGCTTA	-0.0253827	ATCGAA	0.0307688		TTTGTT	0.031132	GCTGCG	0.0294531	ACATCG	0.0269712	CACACG	0.0233505	CACCCA	0.0265458	CCACGC	0.025309		ACATCG	0.0320094	GCCGCT	0.0304317	AGCACG	-0.0278154	CTCTTT	0.0215039	GCGCGG	-0.0266914	CCTCCC	-0.0263358
CTCCT	-0.0295071	CGCTCT	-0.0283417	ACATA	-0.0279545	TAAGCT	-0.0253827	TTCGAT	0.0307688		GCAGC	0.0310651	CAATCG	0.0293363	CGATGT	0.0269712	CGTGTG	0.0233505	TGGGTG	0.0265458	GCGTGG	0.025309		CGATGT	0.0320094	GGAGGA	0.0302922	CGTGCT	-0.0278154	CGATCC	0.0213968	CTCGCC	-0.0266844	GGGAGG	-0.0263358
CAGTTC	-0.0295062	ATCGGA	-0.0280811	TATGT	-0.0279545	CAGCCG	-0.0251213	CGCCGA	0.0307291		GCTGC	0.0310651	CGATTG	0.0293363	CTGATC	0.0266724	AAAGGG	0.0229706	GATCGC	0.0263188	CCCTCC	0.0250366		ACTGGC	0.0320017	TCCTCC	0.0302922	AACGTG	-0.0277974	GGATCG	0.0213968	GGCGAG	-0.0266844	CGCGCG	-0.0263265
GAACTG	-0.0295062	TCCGAT	-0.0280811	GTTACA	-0.0278439	CGGCTG	-0.0251213	TCGGCG	0.0307291		CACGCC	0.0308383	ATCGCC	0.029122	GATCAG	0.0266724	CCCTTT	0.0229706	GCGATC	0.0263188	GGAGGG	0.0250366		GCCAGT	0.0320017	ACAGCG	0.0299768	CACGTT	-0.0277974	ACAGTG	0.021244	ATGTGC	-0.026438	GGTAAC	-0.0262563
AGGAGG	-0.02949	CACTCG	-0.0277629	TGTAAC	-0.0278439	TCGGCA	-0.0249577	CCACC	0.0304456		GGCGTG	0.0308383	GGCGAT	0.029122	TCTGCA	0.0265603	CCACCA	0.0228197	CGGCGC	0.0254625	GCGAAA	0.024721		CGCGCC	0.0316502	CGCTGT	0.0299768	CTCCTC	-0.0276715	CACTGT	0.021244	GCACAT	-0.026438	GTTACC	-0.0262563
CCTCCT	-0.02949	CGAGTG	-0.0277629	CTACGC	-0.0277257	TGCCGA	-0.0249577	GGTGG	0.0304456		CTGGCA	0.0307501	CGGAGC	0.0288747	TGCAGA	0.0265603	TGGTGG	0.0228197	GCGCCG	0.0254625	TTTCGC	0.024721		GGCGCG	0.0316502	CTGTGC	0.0296907	GAGGAG	-0.0276715	CGGGAG	0.0212302	TACATA	-0.0263022	CATTCG	-0.0262401
ATGCTG	-0.0293288	ACTGCG	-0.027478	GCGTAG	-0.0277257	CGGTCA	-0.0249167	CATATA	0.0301296		TGCCAG	0.0307501	GCTCCG	0.0288747	AGGAGG	0.026441	AGGGG	0.0227327	AGGATC	0.0254481	CAAAA	0.0245641		AACGCC	0.0315757	GCACAG	0.0296907	GAACGC	-0.0276406	CTCCCG	0.0212302	TATGTA	-0.0263022	CGAATG	-0.0262401
CAGCAT	-0.0293288	CGCAGT	-0.027478	AACGTA	-0.0274147	TGACCG	-0.0249167	TATATG	0.0301296		CAGCGG	0.0304348	ATCCGA	0.0288478	CCTCCT	0.026441	CCCCT	0.0227327	GATCCT	0.0254481	TTTTG	0.0245641		GGCGTT	0.0315757	AGTGTG	0.0295399	GCGTTC	-0.0276406	TATACA	0.0209743	CGCCGA	-0.0262068	CGCGGC	-0.0258435
AAGGAT	-0.0293204	CTGCGA	-0.0272962	TACGTT	-0.0274147	CATCGA	-0.0246971	AGCGAT	0.0301057		CCGCTG	0.0304348	TCGGAT	0.0288478	CGCATC	0.0262152	CCACCG	0.0219421	CCTCC	0.0254064	CACCC	0.0244687		CGCGTC	0.0313162	CACACT	0.0295399	TGCGCA	-0.0274293	TGTATA	0.0209743	TCGGCG	-0.0262068	GCCGCG	-0.0258435
ATCCTT	-0.0293204	TCGCAG	-0.0272962	CGCTTA	-0.0274066	TCGATG	-0.0246971	ATCGCT	0.0301057		CTGCGC	0.0303935	GCAGGA	0.0283719	GATGCG	0.0262152	CGGTGG	0.0219421	GGAGG	0.0254064	GGGTG	0.0244687		GACGCG	0.0313162	CGTCTC	0.0294641	GCTTCA	-0.0272898	CATGCA	0.0209138	CTCCC	-0.026143	ATCGGC	-0.0257749
CTGAAG	-0.0291547	CACAC	-0.0272802	TAAGCG	-0.0274066	ATGCGC	-0.0243206	CCGCTC	0.0300592		GCGCAG	0.0303935	TCCTGC	0.0283719	CAACA	0.0261041	GCAAAA	0.0219025	GCGGGA	0.025343	ATGTAC	0.0243051		GTGGCA	0.0311702	GAGACG	0.0294641	TGAAGC	-0.0272898	TGCATG	0.0209138	GGGAG	-0.026143	GCCGAT	-0.0257749
CTTCAG	-0.0291547	GTGTG	-0.0272802	ACATAG	-0.0273724	GCGCAT	-0.0243206	GAGCGG	0.0300592		GCAGGC	0.0303714	CTCTCC	0.0280256	TGTTG	0.0261041	TTTTGC	0.0219025	TCCCGC	0.025343	GTACAT	0.0243051		TGCCAC	0.0311702	ACACGC	0.0292255	ATGTAC	-0.0272413	AACGAA	0.0208942	CGAGAG	-0.0258958	ACGAAT	-0.025539
GGATCA	-0.0290351	GTGCAA	-0.0271002	CTATGT	-0.0273724	CGGCAG	-0.0242599	ATCGCA	0.0298609		GCCTGC	0.0303714	GGAGAG	0.0280256	ATTCGC	0.0260904	GAAAAA	0.0218772	GCATCC	0.0250909	CCACAC	0.024057		ATCGAA	0.0309094	GCGTGT	0.0292255	GTACAT	-0.0272413	TTCGTT	0.0208942	CTCTCG	-0.0258958	ATTCGT	-0.025539
TGATCC	-0.0290351	TTGCAC	-0.0271002	CTATGC	-0.0273616	CTGCCG	-0.0242599	TGCGAT	0.0298609		CAGCCG	0.0303496	AGGAGA	0.0279168	GCGAAT	0.0260904	TTTTTC	0.0218772	GGATGC	0.0250909	GTGTGG	0.024057		TTCGAT	0.0309094	AGCAG	0.0289318	CACAGC	-0.0271341	CGCGCG	0.020779	CGCGGC	-0.0256156	CGTTTC	-0.0255224
AAGATG	-0.0289519	GCGAGC	-0.026731	GCATAG	-0.0273616	CGAGCC	-0.0241589	CCGCCG	0.0297893		CGGCTG	0.0303496	TCTCCT	0.0279168	ACTGCT	0.0259055	GCAACA	0.0217182	CGCCC	0.0249429	CCTCCC	0.0239343		AGGGCG	0.0308767	CTGCT	0.0289318	GCTGTG	-0.0271341	ACCCAC	0.0207659	GCCGCG	-0.0256156	GAAACG	-0.0255224
CATCTT	-0.0289519	GCTCGC	-0.026731	AGCTTA	-0.0272922	GGCTCG	-0.0241589	CGGCGG	0.0297893		ACACA	0.0301249	AGTTGC	0.0277861	AGCAGT	0.0259055	TGTTGC	0.0217182	GGGCG	0.0249429	GGGAGG	0.0239343		CGCCCT	0.0308767	ATATCG	0.0284079	AAGAAC	-0.0271176	GTGGGT	0.0207659	TATACA	-0.0255022	GAGCGA	-0.0255211
CATGGA	-0.0289326	CAATCG	-0.026711	TAAGCT	-0.0272922	AGCCGC	-0.0241466	ATACCA	0.0293967		TGTGT	0.0301249	GCAACT	0.0277861	TGGCCA	0.0253701	CCAACC	0.0213484	CACGCC	0.0248047	AAAACA	0.0237149		CATCGC	0.0307643	CGATAT	0.0284079	GTTCTT	-0.0271176	TATATA	0.0207265	TGTATA	-0.0255022	TCGCTC	-0.0255211
TCCATG	-0.0289326	CGATTG	-0.026711	CGTTTA	-0.0271413	GCGGCT	-0.0241466	TGGTAT	0.0293967		GCCCCC	0.0299719	CGGAAC	0.0276925	GCCGC	0.0252412	GGTTGG	0.0213484	GGCGTG	0.0248047	TGTTTT	0.0237149		GCGATG	0.0307643	AACAAA	0.0282639	ACTTGA	-0.0270464	GAAAGA	0.0207064	CGTTGC	-0.0250905	CGATTC	-0.0251732
ATCTCC	-0.0288081	GAGAGA	-0.026678	TAAACG	-0.0271413	CAGGGC	-0.0239531	AGCAGC	0.0291446		GGGGGC	0.0299719	GTTCCG	0.0276925	GCGGC	0.0252412	ACGCCC	0.0211939	GAAAAA	0.0246937	CCATCC	0.0234759		ACGGTC	0.0306664	TTTGTT	0.0282639	TCAAGT	-0.0270464	TCTTTC	0.0207064	GCAACG	-0.0250905	GAATCG	-0.0251732
GGAGAT	-0.0288081	TCTCTC	-0.026678	CTAGC	-0.0270438	GCCCTG	-0.0239531	GCTGCT	0.0291446		CGCCCA	0.0299216	ACAGCA	0.0275892	CGCCG	0.0252351	GGGCGT	0.0211939	TTTTTC	0.0246937	GGATGG	0.0234759		GACCGT	0.0306664	GAAGAA	0.0281247	AACAAG	-0.0268317	CCATCC	0.0205103	CGTCTC	-0.0250826	GCCCAC	-0.0250513
AGGAT	-0.0287989	CGACGA	-0.0266655	GCTAG	-0.0270438	AGCCG	-0.0239517	CCATCC	0.0290248		TGGGCG	0.0299216	TGCTGT	0.0275892	CGGCG	0.0252351	ACACGC	0.021114	CATCCA	0.0245455	GGAAAA	0.0232933		GATAAC	0.0298633	TTCTTC	0.0281247	CTTGTT	-0.0268317	GGATGG	0.0205103	GAGACG	-0.0250826	GTGGGC	-0.0250513
ATCCT	-0.0287989	TCGTCG	-0.0266655	CCCTAG	-0.0269083	CGGCT	-0.0239517	GGATGG	0.0290248		GCCAGC	0.0297579	CGCACA	0.027497	CACCGC	0.0251673	GCGTGT	0.021114	TGGATG	0.0245455	TTTTCC	0.0232933		GTTATC	0.0298633	TGCACA	0.0280762	GGAGAA	-0.0267132	CGCTC	0.020341	CTGATC	-0.0249258	CAACGA	-0.024901
ATGGAG	-0.0286235	ATTCGA	-0.0265059	CTAGGG	-0.0269083	AGCTG	-0.02388	GGCAAC	0.029023		GCTGGC	0.0297579	TGTGCG	0.027497	GCGGTG	0.0251673	CCTCTC	0.0208537	CAACCA	0.0245439	CCCAC	0.0232285		CCTATC	0.0295442	TGTGCA	0.0280762	TTCTCC	-0.0267132	GAGCG	0.020341	GATCAG	-0.0249258	TCGTTG	-0.024901
CTCCAT	-0.0286235	TCGAAT	-0.0265059	AATACA	-0.026834	CAGCT	-0.02388	GTTGCC	0.029023		CGCCAG	0.0296173	AGAGGA	0.0272913	CAGCGA	0.0250815	GAGAGG	0.0208537	TGGTTG	0.0245439	GTGGG	0.0232285		GATAGG	0.0295442	AAAAAC	0.0276822	ACAAGC	-0.0265586	ATGTA	0.0203175	GCGAGA	-0.0244392	ATCGCG	-0.024782
ACGATG	-0.0281443	TCGCGA	-0.0263791	TGTATT	-0.026834	TTCAAA	-0.0236726	GCCACC	0.0290188		CTGGCG	0.0296173	TCCTCT	0.0272913	TCGCTG	0.0250815	CCTCCC	0.0206768	GCCTCC	0.0240388	ACAACA	0.0222311		CCGCTA	0.0295425	GTTTTT	0.0276822	GCTTGT	-0.0265586	TACAT	0.0203175	TCTCGC	-0.0244392	CGCGAT	-0.024782
CATCGT	-0.0281443	AAGTGC	-0.0262774	ATCGTA	-0.0264857	TTTGAA	-0.0236726	GGTGGC	0.0290188		GAGAGA	0.0294478	CGATCC	0.0271362	AATCAA	0.0250059	GGGAGG	0.0206768	GGAGGC	0.0240388	TGTTGT	0.0222311		TAGCGG	0.0295425	AGAGGA	0.0274584	AGCGCG	-0.0264994	GGAAGA	0.0202179	CCCGGC	-0.0242368	CGCGC	-0.0247646
ATCACC	-0.0281031	GCACTT	-0.0262774	TACGAT	-0.0264857	GACCGC	-0.0236378	CCGCCC	0.0289142		TCTCTC	0.0294478	GGATCG	0.0271362	TTGATT	0.0250059	CCCATC	0.0205858	CGATTC	0.0239556	CAACAA	0.0220841		ATCGCC	0.0294219	TCCTCT	0.0274584	CGCGCT	-0.0264994	TCTTCC	0.0202179	GCCGGG	-0.0242368	GCGCG	-0.0247646
GGTGAT	-0.0281031	GCGAA	-0.0261244	CCGATC	-0.0263109	GCGGTC	-0.0236378	GGGCGG	0.0289142		CATCG	0.0290552	CTTGCA	0.0271232	ATTGGC	0.0250035	GATGGG	0.0205858	GAATCG	0.0239556	TTGTTG	0.0220841		GGCGAT	0.0294219	ACAAAA	0.0271279	GCAGGC	-0.0264834	ATATA	0.0201286	GGTGGA	-0.0241205	GGCACC	-0.0247424
AGGAGA	-0.0280748	TTCGC	-0.0261244	GATCGG	-0.0263109	GATAAC	-0.0235109	AGGGGG	0.0288725		CGATG	0.0290552	TGCAAG	0.0271232	GCCAAT	0.0250035	AAACGA	0.0204914	GGGAAA	0.0238114	ACCGCC	0.0219689		GTGTGA	0.0291834	TTTTGT	0.0271279	GCCTGC	-0.0264834	TATAT	0.0201286	TCCACC	-0.0241205	GGTGCC	-0.0247424
TCTCCT	-0.0280748	AGCGAA	-0.0260879	TGTAA	-0.0262839	GTTATC	-0.0235109	CCCCCT	0.0288725		CAGCAG	0.0285473	CTCCGC	0.0269012	AGCTG	0.0248618	TCGTTT	0.0204914	TTTCCC	0.0238114	GGCGGT	0.0219689		TCACAC	0.0291834	AGAAGA	0.026927	GGCGCA	-0.0264362	CATAC	0.020042	ATCGGC	-0.0240532	CCGCGG	-0.0246156
TCCTCA	-0.0278886	TTCGCT	-0.0260879	TTACA	-0.0262839	GGCCAA	-0.0233606	AGTGGG	0.0286228		CTGCTG	0.0285473	GCGGAG	0.0269012	CAGCT	0.0248618	CCACAC	0.0203789	GCCGCC	0.0237957	TGCGAA	0.0216777		GCGGTA	0.0289892	TCTTCT	0.026927	TGCGCC	-0.0264362	GTATG	0.020042	GCCGAT	-0.0240532	CCACG	-0.0245753
TGAGGA	-0.0278886	CAGCGA	-0.0260093	CTAGAC	-0.0261254	TTGGCC	-0.0233606	CCCACT	0.0286228		ATACAC	0.0284394	CAAAAA	0.0266351	ACCACC	0.0247519	GTGTGG	0.0203789	GGCGGC	0.0237957	TTCGCA	0.0216777		TACCGC	0.0289892	CAGCAA	0.0267946	AGCGTG	-0.0262558	GCACGC	0.0199638	GTCGCA	-0.0240256	CGTGG	-0.0245753
AGATGA	-0.0278633	TCGCTG	-0.0260093	GTCTAG	-0.0261254	AGAGCT	-0.023019	CACTGC	0.0285687		GTGTAT	0.0284394	TTTTTG	0.0266351	GGTGGT	0.0247519	ACCCC	0.0201587	ACAACA	0.0237558	CACACG	0.0211022		GATGGC	0.028986	TTGCTG	0.0267946	CACGCT	-0.0262558	GCGTGC	0.0199638	TGCGAC	-0.0240256	GGTCGA	-0.0243294
TCATCT	-0.0278633	AAAGTG	-0.025748	GTTGTA	-0.0260488	AGCTCT	-0.023019	GCAGTG	0.0285687		ACGGGG	0.0284253	ACTGGA	0.0261564	CATTCG	0.0245914	GGGGT	0.0201587	TGTTGT	0.0237558	CGTGTG	0.0211022		GCCATC	0.028986	AATCGC	0.0266708	ACGCTG	-0.0262086	ATCGA	0.0199433	CGAGCA	-0.0239065	TCGACC	-0.0243294
ATGTCC	-0.0276117	CACTTT	-0.025748	TACAAC	-0.0260488	AAGCTT	-0.0230039	ACTATC	0.0285683		CCCCGT	0.0284253	TCCAGT	0.0261564	CGAATG	0.0245914	CACACC	0.0200926	AAAAAC	0.0236831	AATGGG	0.0210349		CGATGC	0.0288614	GCGATT	0.0266708	CAGCGT	-0.0262086	TCGAT	0.0199433	TGCTCG	-0.0239065	GAGGCC	-0.0241138
GGACAT	-0.0276117	CGTCGA	-0.025746	CGTAGC	-0.0259548	CTGAGC	-0.022661	GATAGT	0.0285683		GCGGAC	0.0283042	TCGCAA	0.0260669	ACCGCC	0.0245824	GGTGTG	0.0200926	GTTTTT	0.0236831	CCCATT	0.0210349		GCATCG	0.0288614	AGGAGA	0.0262744	AGCGCC	-0.0261142	ATATAC	0.0198888	CAGGAG	-0.0235367	GGCCTC	-0.0241138
GCATCA	-0.0275387	TCGACG	-0.025746	GCTACG	-0.0259548	GCTCAG	-0.022661	ACACTG	0.0282493		GTCCGC	0.0283042	TTGCGA	0.0260669	GGCGGT	0.0245824	TCGAAA	0.0199423	CACCGC	0.0236066	AAAACG	0.0209223		CCGTGC	0.0284883	TCTCCT	0.0262744	GGCGCT	-0.0261142	GTATAT	0.0198888	CTCCTG	-0.0235367	GCGAGA	-0.0240923
TGATGC	-0.0275387	TGCGAA	-0.0257241	CATAC	-0.0258977	CCGATA	-0.0226528	CAGTGT	0.0282493		CATACA	0.0281245	CTCTC	0.0260179	ATGCTG	0.0245034	TTTCGA	0.0199423	GCGGTG	0.0236066	CGTTTT	0.0209223		GCACGG	0.0284883	AGGAG	0.0260783	TGCACA	-0.0260816	GTGCGA	0.0198647	CTCTGC	-0.0233654	TCTCGC	-0.0240923
GATCAA	-0.0274206	TTCGCA	-0.0257241	GTATG	-0.0258977	TATCGG	-0.0226528	GAGCGC	0.028073		TGTATG	0.0281245	GAGAG	0.0260179	CAGCAT	0.0245034	CGCCGC	0.0197783	CCCCAC	0.0233227	AAAATG	0.0208281		CACCGC	0.028411	CTCCT	0.0260783	TGTGCA	-0.0260816	TCGCAC	0.0198647	GCAGAG	-0.0233654	TCTGCA	-0.0238178
TTGATC	-0.0274206	CGCAGC	-0.025695	AACTA	-0.0258137	CTCTC	-0.0217452	GCGCTC	0.028073		CGAACC	0.0280953	GAAGGA	0.0255648	AGCACC	0.0242835	GCGGCG	0.0197783	GTGGGG	0.0233227	CATTTT	0.0208281		GCGGTG	0.028411	AGGTGG	0.0260774	ATTAAG	-0.0260703	CCCTCC	0.0193029	CGATCG	-0.023264	TGCAGA	-0.0238178
GGAGAA	-0.0274019	GCTGCG	-0.025695	TAGTT	-0.0258137	GAGAG	-0.0217452	ACCGCC	0.0280595		GGTTCG	0.0280953	TCCTTC	0.0255648	GGTGCT	0.0242835	AGAGGG	0.0196904	ATATAG	0.0228053	AAAAAG	0.0205921		AAATAC	0.028362	CCACCT	0.0260774	CTTAAT	-0.0260703	GGAGGG	0.0193029	GCTGGA	-0.0232158	GGGCTA	-0.023499
TTCTCC	-0.0274019	ACTCGC	-0.0255341	CGCCTA	-0.0257979	GGCTTA	-0.0216189	GGCGGT	0.0280595		CACGCA	0.0279918	ATCGA	0.0250816	ATCCGG	0.0240524	CCCTCT	0.0196904	CTATAT	0.0228053	CTTTTT	0.0205921		GTATTT	0.028362	GATTCC	0.0259678	AAAAGA	-0.0258702	CTAATC	0.0191668	TCCAGC	-0.0232158	TAGCCC	-0.023499
CATCCA	-0.0273694	GCGAGT	-0.0255341	TAGGCG	-0.0257979	TAAGCC	-0.0216189	ATCATC	0.0276164		TGCGTG	0.0279918	TCGAT	0.0250816	CCGGAT	0.0240524	ATATAC	0.019581	CTCCGC	0.0226973	AGTGGG	0.0203177		CTGGC	0.0282944	GGAATC	0.0259678	TCTTTT	-0.0258702	GATTAG	0.0191668	AATCCT	-0.0231832	AACGGG	-0.0234524
TGGATG	-0.0273694	ATCGA	-0.0255294	AGCTAA	-0.0256566	TACCAA	-0.0215793	GATGAT	0.0276164		CGCGAA	0.0275986	ACGGAA	0.024943	GATCA	0.0238588	GTATAT	0.019581	GCGGAG	0.0226973	CCCACT	0.0203177		GCCAG	0.0282944	ATCCGG	0.0259606	CTTGTC	-0.0258627	ACATA	0.019147	AGGATT	-0.0231832	CCCGTT	-0.0234524
AGGAGC	-0.0273251	TCGAT	-0.0255294	TTAGCT	-0.0256566	TTGGTA	-0.0215793	GCCGCC	0.0275621		TTCGCG	0.0275986	TTCCGT	0.024943	TGATC	0.0238588	AACGAA	0.0195581	CAGGGG	0.0226838	CACACC	0.0202849		CCGTTA	0.0281075	CCGGAT	0.0259606	GACAAG	-0.0258627	TATGT	0.019147	GGAGCA	-0.023088	CTGCAG	-0.023138
GCTCCT	-0.0273251	CGACG	-0.0254735	ACTAGC	-0.025636	CCGGC	-0.0215715	GGCGGC	0.0275621		ATCGGC	0.0273925	CTCTTC	0.0245522	AGCGAT	0.0237491	TTCGTT	0.0195581	CCCCTG	0.0226838	GGTGTG	0.0202849		TAACGG	0.0281075	CAATCC	0.0255363	CTGCA	-0.0257343	GGGAGA	0.0191005	TGCTCC	-0.023088	GGCTAC	-0.0230112
CCAGGA	-0.0271815	CGTCG	-0.0254735	GCTAGT	-0.025636	GCCGG	-0.0215715	AGGTGG	0.0274833		GCCGAT	0.0273925	GAAGAG	0.0245522	ATCGCT	0.0237491	CCATCG	0.0195479	GCCCAC	0.0226558	AAATGG	0.0202808		CGACGC	0.0279278	GGATTG	0.0255363	TGCAG	-0.0257343	TCTCCC	0.0191005	AGAGGG	-0.0228742	GTAGCC	-0.0230112
TCCTGG	-0.0271815	CGAAAC	-0.0254541	AAGCTA	-0.0255549	CTCAGC	-0.0215707	CCACCT	0.0274833		ACTGGC	0.0272808	AAAGGA	0.0244765	CCAGCG	0.0233842	CGATGG	0.0195479	GTGGGC	0.0226558	CCATTT	0.0202808		GCGTCG	0.0279278	AAGAGA	0.0252618	CTTGAA	-0.0256439	CTCAC	0.0190904	CCCTCT	-0.0228742	ATCGAG	-0.02278
AGTTCC	-0.0271337	GTTTCG	-0.0254541	TAGCTT	-0.0255549	GCTGAG	-0.0215707	GCCCCC	0.0274741		GCCAGT	0.0272808	TCCTTT	0.0244765	CGCTGG	0.0233842	GAGCGA	0.0192539	CTGCTC	0.022645	GGGGAA	0.0201614		CACGCG	0.0274942	TCTCTT	0.0252618	TTCAAG	-0.0256439	GTGAG	0.0190904	CGTTTC	-0.022846	CTCGAT	-0.02278
GGAACT	-0.0271337	TCGCAA	-0.0254189	CTAGGA	-0.0254016	ATTTTA	-0.0214242	GGGGGC	0.0274741		AACCGA	0.0272239	AATCG	0.0243429	GATTGC	0.0233266	TCGCTC	0.0192539	GAGCAG	0.022645	TTCCCC	0.0201614		CGCGTG	0.0274942	AACGCA	0.0245558	GCAGAA	-0.0256195	ATCCAC	0.0190522	GAAACG	-0.022846	GCACCA	-0.0226691
CAGGAG	-0.027069	TTGCGA	-0.0254189	TCCTAG	-0.0254016	TAAAAT	-0.0214242	CATCGC	0.0271209		TCGGTT	0.0272239	CGATT	0.0243429	GCAATC	0.0233266	CCCAC	0.0191658	GATCCC	0.0226007	CATATA	0.0201142		CGGCGC	0.0272678	TGCGTT	0.0245558	TTCTGC	-0.0256195	GTGGAT	0.0190522	CAGAGA	-0.0228356	TGGTGC	-0.0226691
CTCCTG	-0.027069	AACGGT	-0.0253569	GCGTAC	-0.0253887	CCGTTA	-0.0210002	GCGATG	0.0271209		ACGGCG	0.0271354	CAGCAA	0.0240278	CGAGGA	0.0233057	GTGGG	0.0191658	GGGATC	0.0226007	TATATG	0.0201142		GCGCCG	0.0272678	CGATAA	0.0243725	AGCTTA	-0.0255901	ATATCG	0.0190343	TCTCTG	-0.0228356	ATTCG	-0.0225862
CTCCAA	-0.02703	ACCGTT	-0.0253569	GTACGC	-0.0253887	TAACGG	-0.0210002	CCGTTA	0.0270459		CGCCGT	0.0271354	TTGCTG	0.0240278	TCCTCG	0.0233057	ACCCAC	0.0191076	CCCC	0.0223697	ACGAAA	0.0192928		AGCGTG	0.0272232	TTATCG	0.0243725	TAAGCT	-0.0255901	CGATAT	0.0190343	ATTGCG	-0.0226997	CGAAT	-0.0225862
TTGGAG	-0.02703	CGCGGA	-0.0251967	CCGGCG	-0.0252646	ATATCG	-0.020941	TAACGG	0.0270459		CGCAGC	0.0271002	CGATAC	0.0239842	GATGGC	0.02325	GTGGGT	0.0191076	GGGG	0.0223697	TTTCGT	0.0192928		CACGCT	0.0272232	ACGCA	0.0242588	CGAGCA	-0.0253927	CCAATC	0.0190149	CGCAAT	-0.0226997	GGGGAC	-0.0225008
CATCAG	-0.0269362	TCCGCG	-0.0251967	CGCCGG	-0.0252646	CGATAT	-0.020941	ATACCG	0.0270111		GCTGCG	0.0271002	GTATCG	0.0239842	GCCATC	0.02325	GCGAGA	0.0189868	AGCCCC	0.022302	AACAAC	0.0189799		AATCGA	0.0272017	TGCGT	0.0242588	TGCTCG	-0.0253927	GATTGG	0.0190149	CGATAG	-0.0224305	GTCCCC	-0.0225008
CTGATG	-0.0269362	CGAAA	-0.0250987	ACCTAG	-0.0251159	ATACC	-0.0209303	CGGTAT	0.0270111		AAAA	0.026994	GGCGAC	0.02389	CCATCG	0.0232078	TCTCGC	0.0189868	GGGGCT	0.022302	GTTGTT	0.0189799		TCGATT	0.0272017	AGTGAG	0.0241185	GCGCCA	-0.0253455	GCGTAC	0.0188183	CTATCG	-0.0224305	ATCGA	-0.0224158
TCAGCA	-0.0266195	TTTCG	-0.0250987	CTAGGT	-0.0251159	GGTAT	-0.0209303	CGCCA	0.0268214		TTTT	0.026994	GTCGCC	0.02389	CGATGG	0.0232078	ACCCCT	0.0185313	GATCC	0.022193	AAAGGG	0.0189641		ACTGCG	0.0271635	CTCACT	0.0241185	TGGCGC	-0.0253455	GTACGC	0.0188183	GCGGGA	-0.0223758	TCGAT	-0.0224158
TGCTGA	-0.0266195	GAGAGC	-0.0250941	CTACAC	-0.0250587	CTTTTA	-0.020921	TGGCG	0.0268214		CGATAA	0.0269096	AGAAGA	0.0238017	ATTTGA	0.0231548	AGGGGT	0.0185313	GGATC	0.022193	CCCTTT	0.0189641		CGCAGT	0.0271635	CCATCC	0.0241027	CTGCAC	-0.0252041	CACACC	0.0188168	TCCCGC	-0.0223758	CTACGC	-0.0224082
CCATCA	-0.0264046	GCTCTC	-0.0250941	GTGTAG	-0.0250587	TAAAAG	-0.020921	ACATCG	0.0267701		TTATCG	0.0269096	TCTTCT	0.0238017	TCAAAT	0.0231548	CAAAA	0.0182579	CATCCG	0.0219755	GGGGTA	0.0187318		CTAGCC	0.0271073	GGATGG	0.0241027	GTGCAG	-0.0252041	GGTGTG	0.0188168	ACTGCA	-0.0222447	GCGTAG	-0.0224082
TGATGG	-0.0264046	CAACAA	-0.0248036	GCTTAA	-0.0250218	AAAAGC	-0.0209085	CGATGT	0.0267701		GCTAAA	0.0265805	CGCCAG	0.0236415	ACCAGC	0.0230557	TTTTG	0.0182579	CGGATG	0.0219755	TACCCC	0.0187318		GGCTAG	0.0271073	CAGTGG	0.0238658	AGAAG	-0.0251961	CGCACG	0.0187972	TGCAGT	-0.0222447	ACCCGA	-0.022335
CACCA	-0.026341	TTGTTG	-0.0248036	TTAAGC	-0.0250218	GCTTTT	-0.0209085	ATACAT	0.0266916		TTTAGC	0.0265805	CTGGCG	0.0236415	GCTGGT	0.0230557	CACCC	0.0182021	CTCCAG	0.0218566	AACGAA	0.0185495		CCCGAC	0.0269665	CCACTG	0.0238658	CTTCT	-0.0251961	CGTGCG	0.0187972	ACGCCG	-0.0221542	TCGGGT	-0.022335
TGGTG	-0.026341	GCGAAC	-0.0244971	CGCTAG	-0.0249495	CGCTC	-0.0208584	ATGTAT	0.0266916		CACACG	0.0264245	AAGAGG	0.0233458	TGACCA	0.0230366	GGGTG	0.0182021	CTGGAG	0.0218566	TTCGTT	0.0185495		GTCGGG	0.0269665	CCAATC	0.0237112	AGCGAG	-0.0250585	ACGATC	0.0187728	CGGCGT	-0.0221542	CTCGGC	-0.022209
CTTCAA	-0.0262327	GTTCGC	-0.0244971	CTAGCG	-0.0249495	GAGCG	-0.0208584	ATCGC	0.0266297		CGTGTG	0.0264245	CCTCTT	0.0233458	TGGTCA	0.0230366	AACCCC	0.0181451	CATCGC	0.0214564	GAAAA	0.0183375		CACTGC	0.0269326	GATTGG	0.0237112	CTCGCT	-0.0250585	GATCGT	0.0187728	CGAATC	-0.0217012	GCCGAG	-0.022209
TTGAAG	-0.0262327	AACCGA	-0.0243964	GCTACA	-0.0246033	AGAGC	-0.0205926	GCGAT	0.0266297		CAATCG	0.0261355	TGCACA	0.0232255	GCATCA	0.0230206	GGGGTT	0.0181451	GCGATG	0.0214564	TTTTC	0.0183375		GCAGTG	0.0269326	CTGGTC	0.023504	AGGAGA	-0.0249662	CGAGAG	0.0186506	GATTCG	-0.0217012	GCGCGC	-0.0222067
ATCAAG	-0.0262084	TCGGTT	-0.0243964	TGTAGC	-0.0246033	GCTCT	-0.0205926	TGCCCA	0.026324		CGATTG	0.0261355	TGTGCA	0.0232255	TGATGC	0.0230206	GATCGA	0.0180747	CATCCC	0.0214527	CGCCAC	0.0182611		CGGCTA	0.0267981	GACCAG	0.023504	TCTCCT	-0.0249662	CTCTCG	0.0186506	ACAGAG	-0.0216269	GGGTGA	-0.0219488
CTTGAT	-0.0262084	ACCGAT	-0.0241045	ACACAT	-0.0244196	CACTGC	-0.0204439	TGGGCA	0.026324		GCGCGA	0.0254868	CACAC	0.0232152	ATTGA	0.0229029	TCGATC	0.0180747	GGGATG	0.0214527	GTGGCG	0.0182611		TAGCCG	0.0267981	AGAGCA	0.0234314	AAGCG	-0.0249316	GTCCAC	0.0185272	CTCTGT	-0.0216269	TCACCC	-0.0219488
TCACCA	-0.0260591	ATCGGT	-0.0241045	ATGTGT	-0.0244196	GCAGTG	-0.0204439	AACGGT	0.0262011		TCGCGC	0.0254868	GTGTG	0.0232152	TCAAT	0.0229029	CACCGC	0.0180622	GGGGAC	0.0213815	AGAGGG	0.0182112		GATGCC	0.0266437	TGCTCT	0.0234314	CGCTT	-0.0249316	GTGGAC	0.0185272	GCGCTA	-0.0216265	AGCGAT	-0.0218393
TGGTGA	-0.0260591	ATCGCA	-0.024065	CATAGC	-0.0244064	AGCGC	-0.0204111	ACCGTT	0.0262011		CCCCC	0.0254584	CATATA	0.0231883	ACGATC	0.0228785	GCGGTG	0.0180622	GTCCCC	0.0213815	CCCTCT	0.0182112		GGCATC	0.0266437	ACGAAG	0.0234039	GCTAAA	-0.0247957	AGAGGG	0.0183522	TAGCGC	-0.0216265	ATCGCT	-0.0218393
ATCATG	-0.0259603	TGCGAT	-0.024065	GCTATG	-0.0244064	GCGCT	-0.0204111	CGGCGA	0.0261917		GGGGG	0.0254584	TATATG	0.0231883	GATCGT	0.0228785	GGGCGA	0.0177704	GATGGC	0.0210727	CCCATC	0.018206		CCACAC	0.0264817	CTTCGT	0.0234039	TTTAGC	-0.0247957	CCCTCT	0.0183522	ATCCCG	-0.0214831	ATTCGA	-0.0218026
CATGAT	-0.0259603	TCGAA	-0.0240648	AGTTAG	-0.0241581	GCAGCC	-0.0204086	TCGCCG	0.0261917		CAAAA	0.0254434	AGCGCA	0.0231465	ATTGCC	0.0228231	TCGCCC	0.0177704	GCCATC	0.0210727	GATGGG	0.018206		GTGTGG	0.0264817	CGGCAA	0.0233746	CTTAA	-0.0247817	CAGATC	0.0183518	CGGGAT	-0.0214831	TCGAAT	-0.0218026
GATCAC	-0.0259486	TTCGA	-0.0240648	CTAACT	-0.0241581	GGCTGC	-0.0204086	CGATAC	0.0258929		TTTTG	0.0254434	TGCGCT	0.0231465	GGCAAT	0.0228231	GGCAAA	0.017488	GGGACC	0.0210253	AACAAA	0.0180671		AGGCGG	0.0263172	TTGCCG	0.0233746	TTAAG	-0.0247817	GATCTG	0.0183518	CATCTC	-0.0211401	CAAGCC	-0.0217824
GTGATC	-0.0259486	CCGATC	-0.0240099	ATGTAA	-0.0240985	GCGCA	-0.0203133	GTATCG	0.0258929		AGGAGC	0.0254235	AATCCG	0.0230887	CAGCG	0.022532	TTTGCC	0.017488	GGTCCC	0.0210253	TTTGTT	0.0180671		CCGCCT	0.0263172	GCGCCA	0.0232262	ATGTGC	-0.0247645	CTAACC	0.0183393	GAGATG	-0.0211401	GGCTTG	-0.0217824
GATGAC	-0.0258385	GATCGG	-0.0240099	TTACAT	-0.0240985	TGCGC	-0.0203133	CCACCG	0.0257066		GCTCCT	0.0254235	CGGATT	0.0230887	CGCTG	0.022532	GCCCC	0.0174212	CCGCTC	0.0209955	ACACCC	0.0177704		TCGCCA	0.0259114	TGGCGC	0.0232262	GCACAT	-0.0247645	GGTTAG	0.0183393	CGTTTA	-0.0211026	GCAGTA	-0.0217348
GTCATC	-0.0258385	CGGCGA	-0.0239995	GCTTA	-0.0238821	GTCACA	-0.0201092	CGGTGG	0.0257066		CGATAC	0.0254178	AAAA	0.023029	ATCAAG	0.0224509	GGGGC	0.0174212	GAGCGG	0.0209955	GGGTGT	0.0177704		TGGCGA	0.0259114	ACGCAG	0.0231362	CGCCAG	-0.0245387	CAATTC	0.0182321	TAAACG	-0.0211026	TACTGC	-0.0217348
GATCC	-0.0257625	TCGCCG	-0.0239995	TAAGC	-0.0238821	TGTGAC	-0.0201092	CCATC	0.0254795		GTATCG	0.0254178	TTTT	0.023029	CTTGAT	0.0224509	CAATCG	0.0174024	GCAGC	0.0209564	CACA	0.0174682		TAGCGA	0.0258588	CTGCGT	0.0231362	CTGGCG	-0.0245387	GAATTG	0.0182321	AGATGG	-0.0210652	CGCGAG	-0.0216359
GGATC	-0.0257625	CAGCAG	-0.023956	AAACTA	-0.0238767	CAGCCC	-0.0199661	GATGG	0.0254795		GCACGC	0.0253815	CAAATC	0.0230094	CGATTC	0.0223908	CGATTG	0.0174024	GCTGC	0.0209564	TGTG	0.0174682		TCGCTA	0.0258588	TCGCA	0.023081	AAGCGT	-0.024514	AGAGAT	0.0180913	CCATCT	-0.0210652	CTCGCG	-0.0216359
GAAGA	-0.0253306	CTGCTG	-0.023956	TAGTTT	-0.0238767	GGGCTG	-0.0199661	CGCCG	0.0253707		GCGTGC	0.0253815	GATTTG	0.0230094	GAATCG	0.0223908	AGGGGC	0.0171328	AGATAT	0.0208338	TATACA	0.0172481		ATGGCG	0.025673	TGCGA	0.023081	ACGCTT	-0.024514	ATCTCT	0.0180913	AGCACG	-0.0208058	ACGAAC	-0.0213283
TCTTC	-0.0253306	ACAACA	-0.0238964	GTACGA	-0.0237168	ATACCG	-0.0197589	CGGCG	0.0253707		CATATA	0.0253774	CGCACG	0.0227647	ATCGC	0.0222656	GCCCCT	0.0171328	ATATCT	0.0208338	TGTATA	0.0172481		CGCCAT	0.025673	ACGCCG	0.0230038	CGCGC	-0.0244924	ATAGCA	0.0176026	CGTGCT	-0.0208058	GTTCGT	-0.0213283
CTTCA	-0.0252966	TGTTGT	-0.0238964	TCGTAC	-0.0237168	CGGTAT	-0.0197589	CGCCAC	0.0251111		TATATG	0.0253774	CGTGCG	0.0227647	GCGAT	0.0222656	ATCGA	0.0169721	ACACTG	0.0208183	ACAC	0.0172431		CATCG	0.0256111	CGGCGT	0.0230038	GCGCG	-0.0244924	TGCTAT	0.0176026	AATCGC	-0.0205266	GCGGGA	-0.0213211
TGAAG	-0.0252966	GAGCGC	-0.0238001	AACCTA	-0.0234155	GGCGCA	-0.0197493	GTGGCG	0.0251111		GGCGGA	0.0252462	GCATCC	0.0227531	ATGGCC	0.0221937	TCGAT	0.0169721	CAGTGT	0.0208183	GTGT	0.0172431		CGATG	0.0256111	AGCAGA	0.0228647	AAGCAT	-0.0240679	CGCGC	0.017583	GCGATT	-0.0205266	TCCCGC	-0.0213211
AGAAG	-0.0252814	GCGCTC	-0.0238001	TAGGTT	-0.0234155	TGCGCC	-0.0197493	AGAGA	0.024995		TCCGCC	0.0252462	GGATGC	0.0227531	GGCCAT	0.0221937	TATACA	0.016914	CCCATC	0.0207315	CCGCC	0.0170169		GACCGC	0.0254434	TCTGCT	0.0228647	ATGCTT	-0.0240679	GCGCG	0.017583	ATGGGC	-0.0204288	GCATAC	-0.0211854
CTTCT	-0.0252814	CCGCGA	-0.0237012	CCTAAC	-0.0234141	CATGCG	-0.0197172	TCTCT	0.024995		CAGCG	0.0251288	GCAAGC	0.022436	CGGCCA	0.0221839	TGTATA	0.016914	GATGGG	0.0207315	GGCGG	0.0170169		GCGGTC	0.0254434	ACACCA	0.022845	AAACTT	-0.0240434	CTGTAC	0.0174682	GCCCAT	-0.0204288	GTATGC	-0.0211854
CAAGAA	-0.0250572	TCGCGG	-0.0237012	GTTAGG	-0.0234141	CGCATG	-0.0197172	ATATAC	0.0249681		CGCTG	0.0251288	GCTTGC	0.022436	TGGCCG	0.0221839	AAAAAG	0.0168485	GCTCCC	0.0205426	AAACGA	0.0169959		CGCAGC	0.0254343	TGGTGT	0.022845	AAGTTT	-0.0240434	GTACAG	0.0174682	GAGGGA	-0.0204069	GAGCCC	-0.0211397
TTCTTG	-0.0250572	CGATCG	-0.0236115	CGTAC	-0.0233264	ATAAGC	-0.019653	GTATAT	0.0249681		GATAGC	0.0251103	CTTCTC	0.022217	ACCATC	0.0221347	CTTTTT	0.0168485	GGGAGC	0.0205426	TCGTTT	0.0169959		GCTGCG	0.0254343	CCGCGC	0.0225148	GCACGC	-0.0240241	TATCGA	0.0172155	TCCCTC	-0.0204069	GGGCTC	-0.0211397
AGCTCC	-0.0247902	GGTCAC	-0.023555	GTACG	-0.0233264	GCTTAT	-0.019653	GCTGCC	0.0248067		GCTATC	0.0251103	GAGAAG	0.022217	GATGGT	0.0221347	AGAGA	0.016761	CCACCG	0.0205347	ATGGGG	0.0169942		ACTTCG	0.0254111	GCGCGG	0.0225148	GCGTGC	-0.0240241	TCGATA	0.0172155	GGCGAC	-0.0198406	ACGCTC	-0.021074
GGAGCT	-0.0247902	GTGACC	-0.023555	AGCGTA	-0.0230815	CCAGGG	-0.0196398	GGCAGC	0.0248067		ACACGC	0.0250412	AGTCGA	0.022122	ATCGAA	0.0221138	TCTCT	0.016761	CGGTGG	0.0205347	CCCCAT	0.0169942		CGAAGT	0.0254111	GCAATA	0.022456	ACAAAC	-0.0239889	CGAATC	0.0172036	GTCGCC	-0.0198406	GAGCGT	-0.021074
CTGGAA	-0.0247558	AATCCG	-0.0235471	TACGCT	-0.0230815	CCCTGG	-0.0196398	GGCGCC	0.0247604		GCGTGT	0.0250412	TCGACT	0.022122	TTCGAT	0.0221138	AGCAAC	0.0165781	ATGATG	0.0203865	ATATAC	0.0168621		CACGGC	0.0253514	TATTGC	0.022456	GTTTGT	-0.0239889	GATTCG	0.0172036	CTGTC	-0.0198363	ATCCGA	-0.0208817
TTCCAG	-0.0247558	CGGATT	-0.0235471	GGCTAC	-0.0230349	CGCCA	-0.0193917	CTATC	0.0246864		CAGCAA	0.0249561	ATCGAA	0.0220611	CATCAG	0.022095	GTTGCT	0.0165781	CATCAT	0.0203865	GTATAT	0.0168621		GCCGTG	0.0253514	CAAAAA	0.0224222	ACGCAG	-0.0238813	CCATAC	0.016928	GACAG	-0.0198363	TCGGAT	-0.0208817
CTGCTC	-0.0247298	GCGATA	-0.0234688	GTAGCC	-0.0230349	TGGCG	-0.0193917	GATAG	0.0246864		TTGCTG	0.0249561	TTCGAT	0.0220611	CTGATG	0.022095	GCGAAA	0.0165693	ATCCCC	0.0202921	CTCCCC	0.016777		CGTGC	0.0251304	TTTTTG	0.0224222	CTGCGT	-0.0238813	GTATGG	0.016928	CACATC	-0.0198004	CGATCC	-0.0206388
GAGCAG	-0.0247298	TATCGC	-0.0234688	CAACTA	-0.0230055	AGAGCC	-0.0193636	CTCTCC	0.0245367		CGCCGA	0.0249502	AGGTGG	0.0219524	TCAAGA	0.0220395	TTTCGC	0.0165693	GGGGAT	0.0202921	GGGGAG	0.016777		GCACG	0.0251304	GCAAGA	0.0222635	CCAGCA	-0.0237974	ATACA	0.0168973	GATGTG	-0.0198004	GGATCG	-0.0206388
ATCGTC	-0.0246865	GCGAGA	-0.0233715	TAGTTG	-0.0230055	GGCTCT	-0.0193636	GGAGAG	0.0245367		TCGGCG	0.0249502	CCACCT	0.0219524	TCTTGA	0.0220395	ACAC	0.0164112	ACTCCA	0.0201944	CAACCC	0.0166261		CTTGCA	0.0250452	TCTTGC	0.0222635	TGCTGG	-0.0237974	TGTAT	0.0168973	ATCGCA	-0.0197796	CGATCA	-0.0204905
GACGAT	-0.0246865	TCTCGC	-0.0233715	TACCTA	-0.0229418	CTCTGC	-0.0193265	AGCGAG	0.0245248		CATCGC	0.0249349	AAGCGA	0.0218153	ACGCTG	0.0219981	GTGT	0.0164112	TGGAGT	0.0201944	GGGTTG	0.0166261		TGCAAG	0.0250452	AGGATC	0.0222346	TCTGCA	-0.0237023	CACTAC	0.0168101	TGCGAT	-0.0197796	TGATCG	-0.0204905
AGATCG	-0.0246016	ATCGC	-0.0233708	TAGGTA	-0.0229418	GCAGAG	-0.0193265	CTCGCT	0.0245248		GCGATG	0.0249349	TCGCTT	0.0218153	CAGCGT	0.0219981	CATCCA	0.0163644	AACGGA	0.0201704	AGAAAA	0.0164569		CCGTTC	0.0249005	GATCCT	0.0222346	TGCAGA	-0.0237023	GTAGTG	0.0168101	CTGCTC	-0.0196824	CACCGG	-0.0204879
CGATCT	-0.0246016	GCGAT	-0.0233708	TAGGCA	-0.0228377	CTGGCC	-0.0192594	ATCTGG	0.0245021		AATATA	0.0248481	AGCACA	0.0217538	CAATGG	0.0218626	TGGATG	0.0163644	TCCGTT	0.0201704	TTTTCT	0.0164569		GAACGG	0.0249005	ATCCGA	0.0222207	TCTTAA	-0.0236655	GTGCA	0.0167521	GAGCAG	-0.0196824	CCGGTG	-0.0204879
AAGTTC	-0.0244575	CACTGC	-0.0232391	TGCCTA	-0.0228377	GGCCAG	-0.0192594	CCAGAT	0.0245021		TATATT	0.0248481	TGTGCT	0.0217538	CCATTG	0.0218626	GAAGAA	0.0163236	CGATGC	0.020057	CACGCA	0.0163917		CGCC	0.0248649	TCGGAT	0.0222207	TTAAGA	-0.0236655	TGCAC	0.0167521	GCGTAC	-0.0196611	TCCGAA	-0.0204396
GAACTT	-0.0244575	GCAGTG	-0.0232391	ACTACA	-0.0228056	CTGGC	-0.0191979	CGCTC	0.0243208		AGCGAC	0.024837	CGATA	0.0217212	ATCG	0.0216646	TTCTTC	0.0163236	GCATCG	0.020057	TGCGTG	0.0163917		GGCG	0.0248649	ACGCAA	0.0220424	AGCATG	-0.0236057	GTGAGA	0.0166785	GTACGC	-0.0196611	TTCGGA	-0.0204396
AGCATC	-0.0242969	CAGCTG	-0.0228228	TGTAGT	-0.0228056	GCCAG	-0.0191979	GAGCG	0.0243208		GTCGCT	0.024837	TATCG	0.0217212	CGAT	0.0216646	CCACGC	0.0161821	CCATC	0.0198486	CAGGGG	0.0163762		ATAGCG	0.0245352	TTGCGT	0.0220424	CATGCT	-0.0236057	TCTCAC	0.0166785	ACATAT	-0.0195945	TGCGCA	-0.0204323
GATGCT	-0.0242969	CGTTGC	-0.0227757	CGCCCG	-0.0227755	GCGCGC	-0.0191901	CCGCC	0.0242335		CCATCA	0.0245691	CATCCA	0.0217032	GCGCCA	0.0216174	GCGTGG	0.0161821	GATGG	0.0198486	CCCCTG	0.0163762		CGCTAT	0.0245352	TGGACA	0.021994	CAAAGC	-0.0235906	ATTCGC	0.0166416	ATATGT	-0.0195945	GCTATA	-0.0204145
ACATCA	-0.0242894	GCAACG	-0.0227757	CGGGCG	-0.0227755	TGCGCA	-0.0191894	GGCGG	0.0242335		TGATGG	0.0245691	TGGATG	0.0217032	TGGCGC	0.0216174	ACATA	0.0161228	ACCACC	0.0197524	ACCAAA	0.0162725		ATCTGG	0.0245144	TGTCCA	0.021994	GCTTTG	-0.0235906	GCGAAT	0.0166416	GCTCC	-0.0195927	TATAGC	-0.0204145
TGATGT	-0.0242894	AACGC	-0.0227351	ACACAA	-0.0227278	ATGGCC	-0.0190318	AATACC	0.0241311		GACGCC	0.0245571	GAAGCA	0.0216965	AGCAGG	0.0215788	TATGT	0.0161228	GGTGGT	0.0197524	TTTGGT	0.0162725		CCAGAT	0.0245144	CCGCCG	0.0219678	CTGCAG	-0.0234775	ATCACC	0.0166036	GGAGC	-0.0195927	CACGAA	-0.0203767
ACTTCT	-0.0242713	GCGTT	-0.0227351	TTGTGT	-0.0227278	GGCCAT	-0.0190318	GGTATT	0.0241311		GGCGTC	0.0245571	TGCTTC	0.0216965	CCTGCT	0.0215788	CACA	0.0160039	GGGGA	0.0195814	AATCGA	0.0162138		GCCACC	0.0244203	CGGCGG	0.0219678	CAGCAC	-0.0234146	GGTGAT	0.0166036	AGAACG	-0.0194864	TTCGTG	-0.0203767
AGAAGT	-0.0242713	CGATAA	-0.0227323	CTAGTC	-0.0225932	TTTAAA	-0.0187603	ACCATC	0.0241296		GTGTGA	0.0245248	CTCGGA	0.0215823	CCGGCG	0.021426	TGTG	0.0160039	TCCCC	0.0195814	TCGATT	0.0162138		GGTGGC	0.0244203	CGCTCC	0.0218745	GTGCTG	-0.0234146	CGCGCA	0.0165882	CGTTCT	-0.0194864	CCGCG	-0.0203314
GCACCA	-0.0241225	TTATCG	-0.0227323	GACTAG	-0.0225932	GCCAA	-0.0185895	GATGGT	0.0241296		TCACAC	0.0245248	TCCGAG	0.0215823	CGCCGG	0.021426	CACGCC	0.0159678	ACACCA	0.019527	CCACCG	0.0161392		CGCTAG	0.0240042	GGAGCG	0.0218745	CAGGCG	-0.0233865	TGCGCG	0.0165882	CGTTC	-0.0194582	CGCGG	-0.0203314
TGGTGC	-0.0241225	CAGCGC	-0.0225288	ACCTAA	-0.022592	TTGGC	-0.0185895	ACCGAT	0.0240564		CACATA	0.024518	GCGCCA	0.0212754	AACGAT	0.0213249	GGCGTG	0.0159678	TGGTGT	0.019527	CGGTGG	0.0161392		CTAGCG	0.0240042	AGCAGG	0.0218709	CGCCTG	-0.0233865	AACGAT	0.0164718	GAACG	-0.0194582	AAGATC	-0.0202545
GACATC	-0.0239789	GCGCTG	-0.0225288	TTAGGT	-0.022592	AGCTAT	-0.0184356	ATCGGT	0.0240564		TATGTG	0.024518	TGGCGC	0.0212754	ATCGTT	0.0213249	CCCAAC	0.0158083	CGAATC	0.0194777	CGAAA	0.0160961		ACGGCG	0.0240013	CCTGCT	0.0218709	AGCTGG	-0.0233683	ATCGTT	0.0164718	ATGTGG	-0.0194512	GATCTT	-0.0202545
GATGTC	-0.0239789	CGTTTC	-0.0224991	AGCTA	-0.0225779	ATAGCT	-0.0184356	AGATGG	0.0239153		CAACGG	0.0244	CGAAAC	0.0211243	CTTCTC	0.0213004	GTTGGG	0.0158083	GATTCG	0.0194777	TTTCG	0.0160961		CGCCGT	0.0240013	CAGCGG	0.0216453	CCAGCT	-0.0233683	CGTGGA	0.0163097	CCACAT	-0.0194512	GCAGC	-0.0201137
ATCAT	-0.0239205	GAAACG	-0.0224991	TAGCT	-0.0225779	AAAGCC	-0.0182606	CCATCT	0.0239153		CCGTTG	0.0244	GTTTCG	0.0211243	GAGAAG	0.0213004	ACGAAA	0.0157132	CCGCCA	0.0193967	AAACGG	0.0159571		GCGCTA	0.0238079	CCGCTG	0.0216453	GCACAA	-0.0232389	TCCACG	0.0163097	TCTCCA	-0.0194363	GCTGC	-0.0201137
ATGAT	-0.0239205	CTGCGC	-0.0224514	AGCTAC	-0.0225359	GGCTTT	-0.0182606	ATACCC	0.0238097		CGACG	0.0243815	CCAATC	0.0209584	GATCGC	0.0212313	TTTCGT	0.0157132	TGGCGG	0.0193967	CCGTTT	0.0159571		TAGCGC	0.0238079	GATGCA	0.0214334	TTGTGC	-0.0232389	ATGTGC	0.0162972	TGGAGA	-0.0194363	AGTTGG	-0.0200903
ATCTTG	-0.0238939	GCGCAG	-0.0224514	GTAGCT	-0.0225359	CGCAGC	-0.0182362	GGGTAT	0.0238097		CGTCG	0.0243815	GATTGG	0.0209584	GCGATC	0.0212313	AAAACA	0.0156362	GCTCCA	0.019371	GAAGAA	0.0156101		CCGCGC	0.0237634	TGCATC	0.0214334	CAAGGC	-0.0231997	GCACAT	0.0162972	AGGGAG	-0.0193174	CCAACT	-0.0200903
CAAGAT	-0.0238939	AGCGAG	-0.0222794	ATGTAG	-0.0224662	GCTGCG	-0.0182362	GCGGGA	0.0237829		AAAACA	0.0243651	ATCCAG	0.0206732	AGCATC	0.0211927	TGTTTT	0.0156362	TGGAGC	0.019371	TTCTTC	0.0156101		GCGCGG	0.0237634	CTTCTC	0.0212764	GCCTTG	-0.0231997	ACCACC	0.016196	CTCCCT	-0.0193174	GTGCCA	-0.0199043
ATCAGC	-0.0238051	CTCGCT	-0.0222794	CTACAT	-0.0224662	CGAGCG	-0.0181306	TCCCGC	0.0237829		TGTTTT	0.0243651	CTGGAT	0.0206732	GATGCT	0.0211927	AAAGAA	0.01557	CCCGTC	0.0193581	ACATA	0.0154187		GCCAGA	0.0236618	GAGAAG	0.0212764	CAGCG	-0.0231287	GGTGGT	0.016196	ATACCG	-0.0192911	TGGCAC	-0.0199043
GCTGAT	-0.0238051	ACGTCG	-0.0222603	CGCATA	-0.0224532	CGCTCG	-0.0181306	GCCCAC	0.0235894		CCAAAA	0.0242132	ATATCG	0.0205502	AGGAGC	0.0211745	TTCTTT	0.01557	GACGGG	0.0193581	TATGT	0.0154187		TCTGGC	0.0236618	CAAATC	0.0211295	CGCTG	-0.0231287	GTGCAA	0.0161594	CGGTAT	-0.0192911	CCTGCG	-0.0199022
CATCAC	-0.0237533	CGACGT	-0.0222603	TATGCG	-0.0224532	TTAAA	-0.0180392	GTGGGC	0.0235894		TTTTGG	0.0242132	CGATAT	0.0205502	GCTCCT	0.0211745	CAACGA	0.0155251	CCACCA	0.0193579	ATACA	0.0153664		ACGCAG	0.02349	GATTTG	0.0211295	AAGAA	-0.0230617	TTGCAC	0.0161594	AGGGGG	-0.0192403	CGCAGG	-0.0199022
GTGATG	-0.0237533	CGCCGA	-0.0222404	CTTACA	-0.0222477	TTTAA	-0.0180392	ATCGAC	0.0229521		AACCGC	0.0241502	AGGAGG	0.0205041	AAGATG	0.0211336	TCGTTG	0.0155251	TGGTGG	0.0193579	TGTAT	0.0153664		CTGCGT	0.02349	CTACTC	0.0207943	TTCTT	-0.0230617	AATCG	0.0161281	CCCCCT	-0.0192403	CCGCGC	-0.0198519
ACTCCT	-0.0237091	TCGGCG	-0.0222404	TGTAAG	-0.0222477	AGCACT	-0.0179296	GTCGAT	0.0229521		GCGGTT	0.0241502	CCTCCT	0.0205041	CATCTT	0.0211336	ATCATC	0.0155084	CAACAA	0.0192969	ACACAT	0.0149876		CGATGA	0.0233485	GAGTAG	0.0207943	AGAGCT	-0.0229931	CGATT	0.0161281	CAAGCG	-0.0191347	GCGCGG	-0.0198519
AGGAGT	-0.0237091	CAGTCG	-0.0220896	ATATGC	-0.0222365	AGTGCT	-0.0179296	GATCGC	0.0228904		CGAACG	0.0240968	AGAAGC	0.0202119	AGCA	0.0210592	GATGAT	0.0155084	TTGTTG	0.0192969	ATGTGT	0.0149876		TCATCG	0.0233485	AGCGAG	0.0204396	AGCTCT	-0.0229931	CGATC	0.0160965	CGCTTG	-0.0191347	ATATA	-0.0197837
AGTCCA	-0.023617	CGACTG	-0.0220896	GCATAT	-0.0222365	GGCCA	-0.0179284	GCGATC	0.0228904		CGTTCG	0.0240968	GCTTCT	0.0202119	TGCT	0.0210592	GATCGC	0.0154567	GCTGCA	0.0191349	AAACAA	0.014973		CGCTA	0.0233483	CTCGCT	0.0204396	CTTGC	-0.0224868	GATCG	0.0160965	GGTATA	-0.0190466	TATAT	-0.0197837
TGGACT	-0.023617	CGGATC	-0.022033	AAGCAT	-0.0222105	TGGCC	-0.0179284	GCGCGC	0.0228494		AGGCGG	0.0240321	GGAAGA	0.0201183	CGATC	0.0209662	GCGATC	0.0154567	TGCAGC	0.0191349	TTGTTT	0.014973		TAGCG	0.0233483	CATCGG	0.02038	GCAAG	-0.0224868	AGAACG	0.016077	TATACC	-0.0190466	CTGCAC	-0.0197538
CTTGGA	-0.0235927	GATCCG	-0.022033	ATGCTT	-0.0222105	CGGC	-0.0179221	AATGGG	0.022737		CCGCCT	0.0240321	TCTTCC	0.0201183	GATCG	0.0209662	AACCAA	0.0154022	ACAAAA	0.0190713	GGTGGA	0.0149236		CGATTA	0.0233211	CCGATG	0.02038	AAAGAA	-0.0224118	CGTTCT	0.016077	AGACGC	-0.0189974	GTGCAG	-0.0197538
TCCAAG	-0.0235927	CGAGAG	-0.0220133	CATAGG	-0.0220509	GCCG	-0.0179221	CCCATT	0.022737		TGCACA	0.0239984	GTGCGA	0.0200888	AACATC	0.0207802	TTGGTT	0.0154022	TTTTGT	0.0190713	TCCACC	0.0149236		TAATCG	0.0233211	GGCGCC	0.0202741	TTCTTT	-0.0224118	CCCCAC	0.0160001	GCGTCT	-0.0189974	AGTCCC	-0.0196159
AACTGG	-0.0235891	CTCTCG	-0.0220133	CCTATG	-0.0220509	AGCTC	-0.0178513	CGCGCC	0.0227232		TGTGCA	0.0239984	TCGCAC	0.0200888	GATGTT	0.0207802	CCATC	0.0153094	CCATCG	0.0189018	CCCACA	0.0149236		ACCGC	0.0233193	CAACAG	0.0200797	AAACTC	-0.022392	GTGGGG	0.0160001	CATGTA	-0.018865	GGGACT	-0.0196159
CCAGTT	-0.0235891	AGCGGA	-0.0219694	AGTACA	-0.0219501	GAGCT	-0.0178513	GGCGCG	0.0227232		CGCGC	0.0239577	CGCATC	0.020018	ATCGAG	0.0207723	GATGG	0.0153094	CGATGG	0.0189018	TGTGGG	0.0149236		GCGGT	0.0233193	CTGTTG	0.0200797	GAGTTT	-0.022392	CCACCA	0.0159831	TACATG	-0.018865	ATATAT	-0.0195645
ATCCA	-0.0235384	TCCGCT	-0.0219694	TGTACT	-0.0219501	GCTTAC	-0.0177979	CCAATC	0.0224981		GCGCG	0.0239577	GATGCG	0.020018	CTCGAT	0.0207723	AAATCG	0.0152937	CCATGC	0.0188953	CGCAC	0.0148765		ACCAGG	0.0232827	ACAGTG	0.0198578	AAGACG	-0.0223184	TGGTGG	0.0159831	CACGGC	-0.01875	CTTGGC	-0.019484
TGGAT	-0.0235384	AGCGA	-0.0217776	GGGCTA	-0.02186	GTAAGC	-0.0177979	GATTGG	0.0224981		ATCG	0.0239577	ACTGTG	0.0196776	GGATGA	0.0207062	CGATTT	0.0152937	GCATGG	0.0188953	GTGCG	0.0148765		CCTGGT	0.0232827	CACTGT	0.0198578	CGTCTT	-0.0223184	AGAAAG	0.0159059	GCCGTG	-0.01875	GCCAAG	-0.019484
AGAAGG	-0.0234689	TCGCT	-0.0217776	TAGCCC	-0.02186	ACTATC	-0.0177271	ACCCCC	0.0222745		CGAT	0.0239577	CACAGT	0.0196776	TCATCC	0.0207062	ATACA	0.0152293	ATCCAT	0.0188953	ATCGAA	0.0148366		CCTGGC	0.0232667	ACACA	0.0197812	CAAGTA	-0.022193	CTTTCT	0.0159059	TATAAA	-0.0187118	ACGGGG	-0.019454
CCTTCT	-0.0234689	AAAACG	-0.0217232	TATGCA	-0.0218574	GATAGT	-0.0177271	GGGGGT	0.0222745		GCGATA	0.0238813	ATTCCG	0.0196468	GATGCA	0.0206956	TGTAT	0.0152293	ATGGAT	0.0188953	TTCGAT	0.0148366		GCCAGG	0.0232667	TGTGT	0.0197812	TACTTG	-0.022193	ACCCCC	0.0158857	TTTATA	-0.0187118	CCCCGT	-0.019454
CCTTCA	-0.02346	CGTTTT	-0.0217232	TGCATA	-0.0218574	AGTGGC	-0.0176083	ACAGTG	0.0222232		TATCGC	0.0238813	CGGAAT	0.0196468	TGCATC	0.0206956	CTCTCC	0.0151496	CGCTGC	0.0186453	CAACGA	0.0148351		CTGTAC	0.0232588	ACAGCA	0.0197473	AAGCAA	-0.0220339	GGGGGT	0.0158857	CACCTC	-0.0186696	ACGTCG	-0.0192503
TGAAGG	-0.02346	GCGA	-0.0216508	CTTAGA	-0.0218307	GCCACT	-0.0176083	CACTGT	0.0222232		AAATAC	0.0238067	AGAAGG	0.0195759	ATTTTG	0.0205696	GGAGAG	0.0151496	GCAGCG	0.0186453	TCGTTG	0.0148351		GTACAG	0.0232588	TGCTGT	0.0197473	TTGCTT	-0.0220339	CATTCC	0.0157056	GAGGTG	-0.0186696	CGACGT	-0.0192503
AAGCTG	-0.0233589	TCGC	-0.0216508	TCTAAG	-0.0218307	CTGCC	-0.0175628	CACCGC	0.0221931		GTATTT	0.0238067	CCTTCT	0.0195759	CAAAAT	0.0205696	TGTACA	0.0149966	AGCGGG	0.0185489	AACCAA	0.0148102		CGCCGC	0.0232147	AGAAG	0.0197132	AGCCGC	-0.021984	GGAATG	0.0157056	AGCGAG	-0.0186031	ACGCGG	-0.0192143
CAGCTT	-0.0233589	AACAGC	-0.0215413	ACTAAA	-0.0218248	GGCAG	-0.0175628	GCGGTG	0.0221931		GCGCGC	0.0238014	ACTGCG	0.0195753	GGATCA	0.0205191	CGAAA	0.0147878	CCCGCT	0.0185489	TTGGTT	0.0148102		GCGGCG	0.0232147	CTTCT	0.0197132	GCGGCT	-0.021984	CGATAA	0.015684	CTCGCT	-0.0186031	CCGCGT	-0.0192143
CAGCTC	-0.0232376	GCTGTT	-0.0215413	TTTAGT	-0.0218248	CCGAAG	-0.017547	CGCCAG	0.0220411		CCGATA	0.0237729	CGCAGT	0.0195753	TGATCC	0.0205191	TTTCG	0.0147878	CCCGAC	0.0184396	GGGAAA	0.0147181		CTGCCC	0.0228067	AAAGGA	0.0196838	AGTATG	-0.0219454	TTATCG	0.015684	CAATCC	-0.0185526	GATCAA	-0.0191872
GAGCTG	-0.0232376	CGATA	-0.0214872	ACGCAT	-0.0217452	CTTCGG	-0.017547	CTGGCG	0.0220411		TATCGG	0.0237729	CCGCCA	0.0195072	ATCTCG	0.0205132	AACAAA	0.0147511	GTCGGG	0.0184396	TTTCCC	0.0147181		GGGCAG	0.0228067	TCCTTT	0.0196838	CATACT	-0.0219454	CCCAC	0.0155984	GGATTG	-0.0185526	TTGATC	-0.0191872
GTTCCA	-0.0230776	TATCG	-0.0214872	ATGCGT	-0.0217452	ACCGGC	-0.0175337	CGATTC	0.0218696		GCGGCC	0.0235904	TGGCGG	0.0195072	CGAGAT	0.0205132	TTTGTT	0.0147511	CCCCA	0.0184159	ACACAG	0.0146498		CTCGCC	0.0227547	CTTGCA	0.0195776	ACGCGC	-0.0217888	GTGGG	0.0155984	AGGAGA	-0.0184924	GTGGAA	-0.0191447
TGGAAC	-0.0230776	ACGCGG	-0.021433	AACTAC	-0.0215976	GCCGGT	-0.0175337	GAATCG	0.0218696		GGCCGC	0.0235904	GAATC	0.0194281	CTGCAC	0.0204935	CGCCAC	0.01474	TGGGG	0.0184159	CTGTGT	0.0146498		GGCGAG	0.0227547	TGCAAG	0.0195776	GCGCGT	-0.0217888	AGAG	0.0155397	TCTCCT	-0.0184924	TTCCAC	-0.0191447
CACATC	-0.0230694	CCGCGT	-0.021433	GTAGTT	-0.0215976	GCCATA	-0.0174366	CGAGAG	0.0217738		ACGCCC	0.0235702	GATTC	0.0194281	GTGCAG	0.0204935	GTGGCG	0.01474	ATCCGA	0.0183215	GCCGCC	0.0145171		CGCTAA	0.0224381	TTGCAA	0.0195169	GAAGC	-0.0217066	CTCT	0.0155397	ATATAG	-0.0184443	AACAGA	-0.0191067
GATGTG	-0.0230694	CGCGTA	-0.0214164	GCCTAC	-0.021436	TATGGC	-0.0174366	CTCTCG	0.0217738		GGGCGT	0.0235702	GGCGGA	0.0193528	CGATCC	0.0204391	TGGCAA	0.0147269	TCGGAT	0.0183215	GGCGGC	0.0145171		TTAGCG	0.0224381	ATAACA	0.0194923	GCTTC	-0.0217066	TGCGAA	0.0154931	CTATAT	-0.0184443	TCTGTT	-0.0191067
CCTTGA	-0.0230105	TACGCG	-0.0214164	GTAGGC	-0.021436	ATTTAA	-0.0174123	GCGCC	0.0217324		GATGCC	0.0235026	TCCGCC	0.0193528	GGATCG	0.0204391	TTGCCA	0.0147269	AAAAAG	0.0182704	CATCCA	0.0144609		ATCGG	0.0223707	TGTTAT	0.0194923	CTCCAA	-0.0216335	TTCGCA	0.0154931	GGCCGA	-0.0183616	AGTCGA	-0.0190739
TCAAGG	-0.0230105	ACTGAA	-0.0213172	ACTACG	-0.0213883	TTAAAT	-0.0174123	GGCGC	0.0217324		GGCATC	0.0235026	GCTCC	0.0193022	ACGGCG	0.0202795	AGCGAG	0.0146518	CTTTTT	0.0182704	TGGATG	0.0144609		CCGAT	0.0223707	CGATTC	0.019448	TTGGAG	-0.0216335	AATCGC	0.0154613	TCGGCC	-0.0183616	TCGACT	-0.0190739
CAGATG	-0.0229027	TTCAGT	-0.0213172	CGTAGT	-0.0213883	TATAAA	-0.0173514	CATCCC	0.0217254		GCAAAA	0.0232564	GGAGC	0.0193022	CGCCGT	0.0202795	CTCGCT	0.0146518	AATGGA	0.0181777	GCCCC	0.0143677		ATCGC	0.0221581	GAATCG	0.019448	GTTAAA	-0.0216265	GCGATT	0.0154613	GGGGGA	-0.01828	CGCCGC	-0.0190648
CATCTG	-0.0229027	AAGTGA	-0.0210792	CCTTAG	-0.0213285	TTTATA	-0.0173514	GGGATG	0.0217254		TTTTGC	0.0232564	AGAAG	0.0190755	ACGAT	0.0202522	ACACAT	0.0145189	TCCATT	0.0181777	GGGGC	0.0143677		GCGAT	0.0221581	ATCGGG	0.0193932	TTTAAC	-0.0216265	AATTCG	0.0154238	TCCCCC	-0.01828	GCGGCG	-0.0190648
GTCCA	-0.0228802	TCACTT	-0.0210792	CTAAGG	-0.0213285	TAAAA	-0.0173154	CAGTGC	0.0216579		CGCCAC	0.0232427	CTTCT	0.0190755	ATCGT	0.0202522	ATGTGT	0.0145189	AGCGAG	0.0180797	AAGAAA	0.0143442		CGCGAA	0.0221581	CCCGAT	0.0193932	AAGC	-0.0215586	CGAATT	0.0154238	AATTGT	-0.0182458	CGTGTA	-0.0190091
TGGAC	-0.0228802	ATTCG	-0.0209818	CTAGAG	-0.02131	TTTTA	-0.0173154	GCACTG	0.0216579		GTGGCG	0.0232427	ATCCTG	0.0189831	ATCCGC	0.020236	GATGGA	0.0144006	CTCGCT	0.0180797	TTTCTT	0.0143442		TTCGCG	0.0221581	GCACA	0.0193039	GCTT	-0.0215586	GATCAC	0.0153816	ACAATT	-0.0182458	TACACG	-0.0190091
CATTGG	-0.022861	CGAAT	-0.0209818	CTCTAG	-0.02131	TGGGAA	-0.0172087	AGCGGG	0.0216397		ATCGCA	0.0232274	CAGGAT	0.0189831	GCGGAT	0.020236	TCCATC	0.0144006	CCACAC	0.0180557	ACGGGG	0.0142419		TGACCA	0.0221148	TGTGC	0.0193039	CATACA	-0.0215477	GTGATC	0.0153816	TCGCAA	-0.0182259	ACCCGG	-0.0186993
CCAATG	-0.022861	CAGTGA	-0.0209596	CTTAAC	-0.0212787	TTCCCA	-0.0172087	CCCGCT	0.0216397		TGCGAT	0.0232274	GATGGA	0.018966	CGATGC	0.0201977	ATGGGC	0.0143273	GTGTGG	0.0180557	CCCCGT	0.0142419		TGGTCA	0.0221148	AGTTGC	0.0192694	TGTATG	-0.0215477	GATTCA	0.0153105	TTGCGA	-0.0182259	CCGGGT	-0.0186993
AGATTC	-0.022775	TCACTG	-0.0209596	GTTAAG	-0.0212787	CTGATA	-0.0171628	ATCGG	0.0214599		CACTGG	0.0229785	TCCATC	0.018966	GCATCG	0.0201977	GCCCAT	0.0143273	AGCGCC	0.0180514	GACCCC	0.0141431		GCGCAA	0.0220627	GCAACT	0.0192694	CTGTGC	-0.0215223	TGAATC	0.0153105	AACTGG	-0.018211	AATTCG	-0.018685
GAATCT	-0.022775	AACGCA	-0.0209455	GGAGGA	-0.0212606	TATCAG	-0.0171628	CCGAT	0.0214599		CCAGTG	0.0229785	ACACA	0.0189499	CGTCGC	0.0201824	CTCCCC	0.0143267	GGCGCT	0.0180514	GGGGTC	0.0141431		TTGCGC	0.0220627	CTCCAA	0.0191394	GCACAG	-0.0215223	AGAAGA	0.0152787	CCAGTT	-0.018211	CGAATT	-0.018685
GGAGCA	-0.0226875	TGCGTT	-0.0209455	TCCTCC	-0.0212606	AGCGCG	-0.0170385	GGTATA	0.0213962		AGAGAG	0.0228904	TGTGT	0.0189499	GCGACG	0.0201824	GGGGAG	0.0143267	GGGCGA	0.0178483	AAAACC	0.0141425		CGCCG	0.0219983	TTGGAG	0.0191394	AAACT	-0.0214406	TCTTCT	0.0152787	CGGAGC	-0.0181721	ATCGG	-0.0186368
TGCTCC	-0.0226875	AGTCGC	-0.0208654	CATACG	-0.0211581	CGCGCT	-0.0170385	TATACC	0.0213962		CTCTCT	0.0228904	ATCGGC	0.0189217	CTCGTC	0.0201519	ATCGCC	0.0143238	TCGCCC	0.0178483	GGTTTT	0.0141425		CGGCG	0.0219983	ATTGCA	0.0190295	AGTTT	-0.0214406	ACGCGC	0.0151518	GCTCCG	-0.0181721	CCGAT	-0.0186368
AACTTC	-0.0226813	GCGACT	-0.0208654	CGTATG	-0.0211581	CGCTCA	-0.0170006	ATAGCC	0.0210952		GGCGAA	0.022779	GCCGAT	0.0189217	GACGAG	0.0201519	GGCGAT	0.0143238	ATCTGC	0.0178146	GAGAAA	0.0141105		ATACTG	0.0219525	TGCAAT	0.0190295	GCACGA	-0.0213772	GCGCGT	0.0151518	ATTCCC	-0.0181555	GCGCCA	-0.0185812
GAAGTT	-0.0226813	ACCGCG	-0.0207902	TAAGCA	-0.0211213	TGAGCG	-0.0170006	GGCTAT	0.0210952		TTCGCC	0.022779	AAGAGA	0.0189198	ATTCGA	0.0201258	CGATC	0.0143218	GCAGAT	0.0178146	TTTCTC	0.0141105		CAGTAT	0.0219525	AGAGGG	0.0187533	TCGTGC	-0.0213772	ATTGGA	0.0151305	GGGAAT	-0.0181555	TGGCGC	-0.0185812
ACCATC	-0.0226648	CGCGGT	-0.0207902	TGCTTA	-0.0211213	CTGGTA	-0.0169602	ATGATG	0.0209908		TGGCAA	0.0225968	TCTCTT	0.0189198	TCGAAT	0.0201258	GATCG	0.0143218	CCAATC	0.0177504	AAAAGG	0.0140911		AGCGC	0.021836	CCCTCT	0.0187533	CTTCAA	-0.0212776	TCCAAT	0.0151305	GGAGA	-0.0181389	AGAGAG	-0.0185726
GATGGT	-0.0226648	AACTGA	-0.0206605	ACTAGA	-0.0209866	TACCAG	-0.0169602	CATCAT	0.0209908		TTGCCA	0.0225968	ATTCGC	0.0188841	ATATCG	0.0200495	ACCGCC	0.0142714	GATTGG	0.0177504	CCTTTT	0.0140911		GCGCT	0.021836	ACTGTG	0.0187051	TTGAAG	-0.0212776	TCGAAA	0.015111	TCTCC	-0.0181389	CTCTCT	-0.0185726
CATC	-0.0226253	TCAGTT	-0.0206605	TCTAGT	-0.0209866	AGCTTG	-0.0168365	ACCGCT	0.0207673		AAAAAT	0.0225176	GCGAAT	0.0188841	CGATAT	0.0200495	GGCGGT	0.0142714	TCCCGA	0.0177472	CCCAAC	0.013872		CGCCAC	0.0217958	CACAGT	0.0187051	AGTTTC	-0.0212772	TTTCGA	0.015111	GATGGC	-0.0180884	CCGCCC	-0.0185335
GATG	-0.0226253	ACGGCG	-0.0204001	CTACGA	-0.0209855	CAAGCT	-0.0168365	AGCGGT	0.0207673		ATTTTT	0.0225176	AAACAA	0.0188748	ATCATG	0.0200066	CGATTC	0.0142457	TCGGGA	0.0177472	GTTGGG	0.013872		GTGGCG	0.0217958	CGCTTC	0.0186689	GAAACT	-0.0212772	ATCGAT	0.0150912	GCCATC	-0.0180884	GGGCGG	-0.0185335
ATCTG	-0.0226005	CGCCGT	-0.0204001	TCGTAG	-0.0209855	CGGCCA	-0.0167904	ATACC	0.0206599		CGATGA	0.0225062	TTGTTT	0.0188748	CATGAT	0.0200066	GAATCG	0.0142457	GGACAC	0.017735	CCATCG	0.0138468		ACCGCA	0.0217382	GAAGCG	0.0186689	GCGTCA	-0.0212755	AGATCG	0.0150815	CGGATA	-0.0179046	AGAACC	-0.0183511
CAGAT	-0.0226005	TCGGAA	-0.020353	GCTAAC	-0.0209148	TGGCCG	-0.0167904	GGTAT	0.0206599		TCATCG	0.0225062	AGAGA	0.0187529	ACAATC	0.0199584	CGATCC	0.0141713	GTGTCC	0.017735	CGATGG	0.0138468		TGCGGT	0.0217382	CGCAGC	0.0186346	TGACGC	-0.0212755	CGATCT	0.0150815	TATCCG	-0.0179046	GGTTCT	-0.0183511
AATCTG	-0.0225893	TTCCGA	-0.020353	GTTAGC	-0.0209148	CAGGTA	-0.0167827	ACAGCT	0.0206141		ATACCG	0.0225012	TCTCT	0.0187529	GATTGT	0.0199584	GGATCG	0.0141713	CTCTC	0.0176824	TCGAAA	0.0138313		GCCCGC	0.0215964	GCTGCG	0.0186346	AGCAGG	-0.0211826	CACGCG	0.0150455	AGCCGC	-0.0178855	ATATAG	-0.0183024
CAGATT	-0.0225893	CACTGG	-0.020284	GCGCCC	-0.0208977	TACCTG	-0.0167827	AGCTGT	0.0206141		CGGTAT	0.0225012	TAACAA	0.0186353	ACGACG	0.0199312	CGATCG	0.0141431	GAGAG	0.0176824	TTTCGA	0.0138313		GCGGGC	0.0215964	CTGTTC	0.0186332	CCTGCT	-0.0211826	CGCGTG	0.0150455	GCGGCT	-0.0178855	CTATAT	-0.0183024
ATGGAC	-0.0225312	CCAGTG	-0.020284	GGGCGC	-0.0208977	GGGCCA	-0.01678	GATAAC	0.0206095		ACTGAA	0.0224268	TTGTTA	0.0186353	CGTCGT	0.0199312	CATAC	0.0141074	CGATCG	0.0176664	CGCCGC	0.0138159		CGAACG	0.0215654	GAACAG	0.0186332	CGAGAA	-0.0210687	CCTAAC	0.0150016	GAGTGA	-0.01787	CGGGGA	-0.0181978
GTCCAT	-0.0225312	CGCTC	-0.0202188	AGTGTA	-0.0208836	TGGCCC	-0.01678	GTTATC	0.0206095		TTCAGT	0.0224268	CCATCC	0.0185609	AATCTG	0.0198508	GTATG	0.0141074	GCGAGA	0.0175595	GCGGCG	0.0138159		CGTTCG	0.0215654	AAGGAA	0.0185373	TTCTCG	-0.0210687	GTTAGG	0.0150016	TCACTC	-0.01787	TCCCCG	-0.0181978
CATCG	-0.0224689	GAGCG	-0.0202188	TACACT	-0.0208836	CCAGAC	-0.0166965	CCCCCA	0.0205998		GCGAGA	0.0223397	GGATGG	0.0185609	CAGATT	0.0198508	AAGAAA	0.0140882	TCTCGC	0.0175595	CATAC	0.0138103		CTTCGC	0.0215297	TTCCTT	0.0185373	CTCCAG	-0.0210071	AACTAT	0.0148414	ATATAA	-0.017833	AACCCG	-0.0181387
CGATG	-0.0224689	ACGACG	-0.0201768	GCATCC	-0.0207704	GTCTGG	-0.0166965	TGGGGG	0.0205998		TCTCGC	0.0223397	GGCAAC	0.0185529	ATTGTC	0.0197792	TTTCTT	0.0140882	CCTCCA	0.0174121	GTATG	0.0138103		GCGAAG	0.0215297	GTGGAA	0.0182714	CTGGAG	-0.0210071	ATAGTT	0.0148414	TTATAT	-0.017833	CGGGTT	-0.0181387
ATCCAC	-0.0223243	CGTCGT	-0.0201768	GGATGC	-0.0207704	AGGGTA	-0.0166079	CCCATC	0.02055		AAATCG	0.0221325	GTTGCC	0.0185529	GACAAT	0.0197792	CACCAA	0.0140873	TGGAGG	0.0174121	AAATCG	0.0137718		TCGCAA	0.0213734	TTCCAC	0.0182714	CTCGTC	-0.0209108	CATATG	0.0148409	GGAGAC	-0.0176936	AGCGCG	-0.0180998
GTGGAT	-0.0223243	AGCAAC	-0.0201097	ATACGA	-0.0207684	TACCCT	-0.0166079	GATGGG	0.02055		CGATTT	0.0221325	GCACA	0.0183868	AATTGC	0.0197356	TTGGTG	0.0140873	CAGGAG	0.0173476	CGATTT	0.0137718		TTGCGA	0.0213734	AGAGA	0.0182471	GACGAG	-0.0209108	GTACAC	0.0148389	GTCTCC	-0.0176936	CGCGCT	-0.0180998
CTCCAC	-0.022295	GTTGCT	-0.0201097	TCGTAT	-0.0207684	GCCAGC	-0.0166065	CGCCCC	0.0204521		CGGTAC	0.0220557	TGTGC	0.0183868	GCAATT	0.0197356	ATCGCA	0.0139415	CTCCTG	0.0173476	CAGTGG	0.0137247		ACCGCG	0.0213385	TCTCT	0.0182471	AAGATG	-0.0208486	GTGTAC	0.0148389	ATGGAA	-0.0176714	ATGGCC	-0.0180661
GTGGAG	-0.022295	CAGTGC	-0.0200645	CTTGTA	-0.0207668	GCTGGC	-0.0166065	GGGGCG	0.0204521		GTACCG	0.0220557	AGCAGG	0.0183654	CATCGC	0.0196177	TGCGAT	0.0139415	GCACAC	0.0172976	CCACTG	0.0137247		CGCGGT	0.0213385	ATCGC	0.0181788	CATCTT	-0.0208486	TACTCA	0.0147947	TTCCAT	-0.0176714	GGCCAT	-0.0180661
CTTCGA	-0.0222831	GCACTG	-0.0200645	TACAAG	-0.0207668	ACGGTC	-0.0165664	CACCA	0.0203826		CGCCA	0.0219341	CCTGCT	0.0183654	GCGATG	0.0196177	AAAAAT	0.0139113	GTGTGC	0.0172976	CATTCC	0.0136156		CCCTGC	0.0213028	GCGAT	0.0181788	AGCGTC	-0.0207681	TGAGTA	0.0147947	CTTCGC	-0.0176343	CTGTTA	-0.0180553
TCGAAG	-0.0222831	ATCCGA	-0.019919	ACTAAC	-0.020707	GACCGT	-0.0165664	TGGTG	0.0203826		TGGCG	0.0219341	CCCCCC	0.0183188	GATGC	0.0196126	ATTTTT	0.0139113	AATGGG	0.0172218	GGAATG	0.0136156		GCAGGG	0.0213028	CACGC	0.0181579	GACGCT	-0.0207681	CAACTA	0.0147754	GCGAAG	-0.0176343	TAACAG	-0.0180553
GGTGGA	-0.0222557	TCGGAT	-0.019919	GTTAGT	-0.020707	AGCTGG	-0.0165467	ATGGCG	0.0203687		ACGTCG	0.0219278	GGGGGG	0.0183188	GCATC	0.0196126	AATGGG	0.0138416	CCCATT	0.0172218	ACACGC	0.0135655		CAACCG	0.0212164	GCGTG	0.0181579	ACATAC	-0.0207121	TAGTTG	0.0147754	GTTGCA	-0.0175742	AGCCCC	-0.0180524
TCCACC	-0.0222557	TCGCA	-0.0198539	CGTCCC	-0.0205933	CCAGCT	-0.0165467	CGCCAT	0.0203687		CGACGT	0.0219278	CCTCTC	0.0182412	CGTCGA	0.0194055	CCCATT	0.0138416	TCATCA	0.017184	GCGTGT	0.0135655		CGGTTG	0.0212164	GACGCA	0.0180479	GTATGT	-0.0207121	GCAAAC	0.0147383	TGCAAC	-0.0175742	GGGGCT	-0.0180524
AGATTG	-0.0221881	TGCGA	-0.0198539	GGGACG	-0.0205933	AGCCCG	-0.0165335	AGCGC	0.0203501		GCATCA	0.0218817	GAGAGG	0.0182412	TCGACG	0.0194055	AAACGG	0.013805	TGATGA	0.017184	TACACA	0.0134673		CACTG	0.0211836	TGCGTC	0.0180479	AAAGAT	-0.0205916	GTTTGC	0.0147383	CACGGG	-0.0175611	CGATTA	-0.01804
CAATCT	-0.0221881	ATCGG	-0.0198243	TACAGA	-0.0205561	CGGGCT	-0.0165335	GCGCT	0.0203501		TGATGC	0.0218817	ATTCCC	0.0181882	ATCGCA	0.0193316	CCGTTT	0.013805	CATCC	0.0171327	TGTGTA	0.0134673		CAGTG	0.0211836	ATCGA	0.0180104	ATCTTT	-0.0205916	ACACAT	0.014675	CCCGTG	-0.0175611	TAATCG	-0.01804
TCTGCA	-0.0220654	CCGAT	-0.0198243	TCTGTA	-0.0205561	CGGCC	-0.0165064	AGAAGA	0.0203322		CAACCG	0.0218401	GGGAAT	0.0181882	TGCGAT	0.0193316	CAAACG	0.0137911	GGATG	0.0171327	CCCCA	0.0133704		ACCCTG	0.0210623	TCGAT	0.0180104	ACAAGA	-0.0205808	ATGTGT	0.014675	CTGCAG	-0.0174679	AGTAAC	-0.0180241
TGCAGA	-0.0220654	AACGAA	-0.0198085	ACTAG	-0.0205334	GGCCG	-0.0165064	TCTTCT	0.0203322		CGGTTG	0.0218401	AATTCC	0.0181279	AGGATC	0.0193198	CGTTTG	0.0137911	CAGCA	0.0170968	TGGGG	0.0133704		CAGGGT	0.0210623	CGGCGC	0.0179961	TCTTGT	-0.0205808	CACTCA	0.0146643	CGTGTC	-0.0173857	GTTACT	-0.0180241
CACCAC	-0.0219436	TTCGTT	-0.0198085	CTAGT	-0.0205334	ACCGCT	-0.0164706	ACATAC	0.0202166		CGAGCG	0.021805	GGAATT	0.0181279	GATCCT	0.0193198	AGAAGA	0.0137863	TGCTG	0.0170968	ATGTA	0.0133673		CAACGC	0.0210513	GCGCCG	0.0179961	GCTTTA	-0.0205197	TGAGTG	0.0146643	GACACG	-0.0173857	ACGATC	-0.0179705
GTGGTG	-0.0219436	CGATC	-0.0197953	CTACA	-0.0205051	AGCGGT	-0.0164706	GTATGT	0.0202166		CGCTCG	0.021805	GATGCA	0.01811	AGATGA	0.0192737	TCTTCT	0.0137863	CGGAGC	0.0169996	TACAT	0.0133673		GCGTTG	0.0210513	GATGGC	0.0179854	TAAAGC	-0.0205197	ATTCCA	0.0146444	TATGGA	-0.0173433	GATCGT	-0.0179705
CATTGA	-0.0219123	GATCG	-0.0197953	TGTAG	-0.0205051	CTGTCA	-0.0163671	CGCAGC	0.0201424		GAGCGA	0.021775	TGCATC	0.01811	TCATCT	0.0192737	GCCCAA	0.0137781	GCTCCG	0.0169996	AAAAC	0.0133584		ACGCG	0.0210374	GCCATC	0.0179854	GCGAGC	-0.0204734	TGGAAT	0.0146444	TCCATA	-0.0173433	AAGCGC	-0.0179624
TCAATG	-0.0219123	GTGAAC	-0.0197834	GTATAA	-0.0204573	TGACAG	-0.0163671	GCTGCG	0.0201424		TCGCTC	0.021775	CAGGA	0.017957	ATCGGC	0.0192588	TTGGGC	0.0137781	GCCCC	0.0169237	GTTTT	0.0133584		CGCGT	0.0210374	GGTGGA	0.0179612	GCTCGC	-0.0204734	GATTGC	0.0146003	GGATGA	-0.0173274	GCGCTT	-0.0179624
ACTGCT	-0.0218946	GTTCAC	-0.0197834	TTATAC	-0.0204573	CATGGC	-0.0161754	AAAA	0.0199657		GAAGAA	0.0216719	TCCTG	0.017957	GCCGAT	0.0192588	ATGTA	0.013752	GGGGC	0.0169237	CATACC	0.0132296		AGCTTA	0.0209888	TCCACC	0.0179612	CTTGAC	-0.020462	GCAATC	0.0146003	TCATCC	-0.0173274	CCCGC	-0.0179571
AGCAGT	-0.0218946	CGGTCA	-0.0197267	CGTAAG	-0.0204498	GCCATG	-0.0161754	TTTT	0.0199657		TTCTTC	0.0216719	CAGCA	0.0178171	CAATTG	0.019154	TACAT	0.013752	ACAC	0.0169168	GGTATG	0.0132296		TAAGCT	0.0209888	AACAGC	0.0179482	GTCAAG	-0.020462	CACATG	0.0145324	AGAGA	-0.0172678	GCGGG	-0.0179571
TCCA	-0.0218773	TGACCG	-0.0197267	CTTACG	-0.0204498	CGGCTA	-0.0161519	AATATA	0.0198885		AGCGA	0.0216236	TGCTG	0.0178171	CTGCGC	0.0191482	ATTCGA	0.013747	GTGT	0.0169168	TCGCAA	0.013128		ATCCCG	0.0207465	GCTGTT	0.0179482	CTGTTC	-0.0203893	CATGTG	0.0145324	TCTCT	-0.0172678	AGCACG	-0.0179352
TGGA	-0.0218773	ATCGAT	-0.0196519	ACGTA	-0.0204065	TAGCCG	-0.0161519	TATATT	0.0198885		TCGCT	0.0216236	ATCTGG	0.0178164	GCGCAG	0.0191482	TCGAAT	0.013747	GGGAGA	0.0168887	TTGCGA	0.013128		CGGGAT	0.0207465	GTGAGA	0.017857	GAACAG	-0.0203893	ATTCGA	0.014507	GAACGC	-0.0170984	CGTGCT	-0.0179352
ACATCG	-0.021869	CGATCC	-0.0196238	TACGT	-0.0204065	ACAGTG	-0.0161233	CACCTG	0.0196619		ACCAGC	0.0213274	CCAGAT	0.0178164	ATCTTC	0.0191105	GCCACC	0.0137458	TCTCCC	0.0168887	CACCGC	0.0130589		ATACC	0.0204825	TCTCAC	0.017857	ACAAGG	-0.0203418	TCGAAT	0.014507	GCGTTC	-0.0170984	ATCCAT	-0.0176842
CGATGT	-0.021869	GGATCG	-0.0196238	ACACA	-0.0203372	CACTGT	-0.0161233	CAGGTG	0.0196619		GCTGGT	0.0213274	CCGTTC	0.0178151	GAAGAT	0.0191105	GGTGGC	0.0137458	ACCGAC	0.0166699	GCGGTG	0.0130589		GGTAT	0.0204825	CGATGC	0.0178453	CCTTGT	-0.0203418	AGAGC	0.0144872	ATGATC	-0.0170823	ATGGAT	-0.0176842
AATCCT	-0.0217875	ATTTCG	-0.0195956	TGTGT	-0.0203372	ACAGGT	-0.0160897	AAGAGA	0.0195812		AGTGTG	0.0213188	GAACGG	0.0178151	CATCGG	0.019075	ACCAAA	0.0137178	GTCGGT	0.0166699	AAGGG	0.0127978		GCTAAA	0.0204505	GCATCG	0.0178453	GCGCC	-0.0203129	GCTCT	0.0144872	GATCAT	-0.0170823	CGACCA	-0.0176682
AGGATT	-0.0217875	CGAAAT	-0.0195956	CGTAG	-0.020323	ACCTGT	-0.0160897	TCTCTT	0.0195812		CACACT	0.0213188	TCGGAA	0.0178123	CCGATG	0.019075	TTTGGT	0.0137178	ATCCGG	0.0166457	CCCTT	0.0127978		TTTAGC	0.0204505	ACAACG	0.0177226	GGCGC	-0.0203129	CTTATC	0.0143815	GGATTA	-0.0170736	TGGTCG	-0.0176682
AACATC	-0.021719	ACGAAA	-0.0195609	CTACG	-0.020323	TGACCA	-0.0160478	AAGAAG	0.0195303		AGAAGA	0.0210898	TTCCGA	0.0178123	CATCA	0.0188696	ACCAAC	0.0137042	CCGGAT	0.0166457	AAAGAA	0.0127452		ATCGCG	0.0203945	CGTTGT	0.0177226	CATTAA	-0.0202974	GATAAG	0.0143815	TAATCC	-0.0170736	CGTTGC	-0.0176369
GATGTT	-0.021719	TTTCGT	-0.0195609	ACCTA	-0.0202943	TGGTCA	-0.0160478	CTTCTT	0.0195303		TCTTCT	0.0210898	CAACAG	0.0178084	TGATG	0.0188696	GTTGGT	0.0137042	CCGGCG	0.0166234	TTCTTT	0.0127452		CGCGAT	0.0203945	CGTTCC	0.0176902	TTAATG	-0.0202974	ACTCTC	0.0143699	ATCATC	-0.0170113	GCAACG	-0.0176369
AGCTTC	-0.0216914	CGTGAA	-0.0195329	TAGGT	-0.0202943	CGAAGC	-0.0160204	GATGGA	0.0194552		AACGGT	0.0210493	CTGTTG	0.0178084	AATTG	0.0187715	CATTCC	0.013669	CGCCGG	0.0166234	GGCAAA	0.0127396		GCGCCC	0.0202375	GGAACG	0.0176902	CATCTC	-0.0202606	GAGAGT	0.0143699	GATGAT	-0.0170113	CGGTTC	-0.0176049
GAAGCT	-0.0216914	TTCACG	-0.0195329	CTCCTC	-0.020267	GCTTCG	-0.0160204	TCCATC	0.0194552		ACCGTT	0.0210493	GCACAC	0.0176711	CAATT	0.0187715	GGAATG	0.013669	AGGAG	0.0165749	TTTGCC	0.0127396		GGGCGC	0.0202375	CCCGCC	0.0176812	GAGATG	-0.0202606	ACGGGA	0.0143243	CCATAC	-0.0169763	GAACCG	-0.0176049
CAATGG	-0.0216746	GTCACA	-0.0194049	GAGGAG	-0.020267	GCGATA	-0.0160033	AGCGCG	0.0190136		AGCGAT	0.0210311	GTGTGC	0.0176711	ATTG	0.0187324	CCCTC	0.0135673	CTCCT	0.0165749	GCGAGA	0.0126394		GTGCCA	0.0202368	GGCGGG	0.0176812	AGGTGC	-0.0201298	TCCCGT	0.0143243	GTATGG	-0.0169763	ACCGGC	-0.0176013
CCATTG	-0.0216746	TGTGAC	-0.0194049	AGGCAT	-0.0201973	TATCGC	-0.0160033	CGCGCT	0.0190136		ATCGCT	0.0210311	ACAGGA	0.0175566	CAAT	0.0187324	GAGGG	0.0135673	CCCAC	0.0165261	TCTCGC	0.0126394		TGGCAC	0.0202368	CGCCG	0.0176755	GCACCT	-0.0201298	GATCCC	0.0142725	AGGAGC	-0.016955	GCCGGT	-0.0176013
ACATC	-0.0215215	AAACG	-0.0193848	ATGCCT	-0.0201973	CGAGAG	-0.0159988	CACCCC	0.0189825		CGCACC	0.0209017	TCCTGT	0.0175566	CGAATC	0.0186985	GAAAGA	0.0135494	GTGGG	0.0165261	ATACAC	0.0126124		AGCTAT	0.0202025	CGGCG	0.0176755	AGCTAA	-0.020124	GGGATC	0.0142725	GCTCCT	-0.016955	GCTTCC	-0.0175826
GATGT	-0.0215215	CGTTT	-0.0193848	CTAGCA	-0.0201516	CTCTCG	-0.0159988	GGGGTG	0.0189825		GGTGCG	0.0209017	AACGGG	0.0174905	GATTCG	0.0186985	TCTTTC	0.0135494	AATCCC	0.0164985	GTGTAT	0.0126124		ATAGCT	0.0202025	GCAGC	0.0175264	TTAGCT	-0.020124	ACGATA	0.014241	CAGTTC	-0.01682	GGAAGC	-0.0175826
GATCGA	-0.0214753	CAAGTG	-0.0193399	TGCTAG	-0.0201516	CTTACC	-0.0159935	GATGCC	0.0189735		AACGAA	0.020733	CCCGTT	0.0174905	GATAGC	0.0186068	CAACCA	0.0135372	GGGATT	0.0164985	GAAAAC	0.0125294		CGTTCC	0.0201032	GCTGC	0.0175264	CTTTAA	-0.0200835	TATCGT	0.014241	GAACTG	-0.01682	GGCCTA	-0.0173563
TCGATC	-0.0214753	CACTTG	-0.0193399	CACACC	-0.020034	GGTAAG	-0.0159935	GGCATC	0.0189735		TTCGTT	0.020733	AGAACA	0.0174744	GCTATC	0.0186068	TGGTTG	0.0135372	CCGTTC	0.0164718	GTTTTC	0.0125294		GGAACG	0.0201032	ATATTG	0.0174957	TTAAAG	-0.0200835	AGTACA	0.014221	ACGGAG	-0.0168177	TAGGCC	-0.0173563
GAACTC	-0.0214696	CGACCG	-0.0192278	GGTGTG	-0.020034	AACGGT	-0.0159465	CCTATC	0.018923		CGCACA	0.0205627	TGTTCT	0.0174744	CAGC	0.0185986	CGAATC	0.0135364	GAACGG	0.0164718	CCCTTA	0.0125126		CCACCG	0.0201012	CAATAT	0.0174957	TCGTCA	-0.0200817	TGTACT	0.014221	CTCCGT	-0.0168177	CGCAAC	-0.0172562
GAGTTC	-0.0214696	CGGTCG	-0.0192278	GGTACA	-0.0200235	ACCGTT	-0.0159465	GATAGG	0.018923		TGTGCG	0.0205627	TCGAGA	0.0174525	GCTG	0.0185986	GATTCG	0.0135364	AGAAAA	0.016438	TAAGGG	0.0125126		CGGTGG	0.0201012	CTTCGC	0.017418	TGACGA	-0.0200817	ACGAAT	0.0141958	CTCGC	-0.0166468	GTTGCG	-0.0172562
ACTCCA	-0.0214616	AAATTC	-0.0192228	TGTACC	-0.0200235	TACCA	-0.0158961	CTTATC	0.0189087		AAGCGA	0.0205445	TCTCGA	0.0174525	CGCCGA	0.0185377	CGCAC	0.0135072	TTTTCT	0.016438	CCGCCA	0.0125086		CCTCCG	0.020086	GCGAAG	0.017418	AGCGCT	-0.0200632	ATTCGT	0.0141958	GCGAG	-0.0166468	CTGCA	-0.0171887
TGGAGT	-0.0214616	GAATTT	-0.0192228	CCTACA	-0.0199588	TGGTA	-0.0158961	GATAAG	0.0189087		TCGCTT	0.0205445	AACGGT	0.0173786	TCGGCG	0.0185377	GTGCG	0.0135072	CTGGGA	0.0164176	TGGCGG	0.0125086		CGGAGG	0.020086	CGCAC	0.0174169	CGCAG	-0.0200565	ATGGTA	0.0141904	GACAGC	-0.0166102	TGCAG	-0.0171887
ATCCGG	-0.0214474	AGTGC	-0.0192167	TGTAGG	-0.0199588	CGAGC	-0.0158717	CATCGG	0.0187827		GCTGCA	0.0204484	ACCGTT	0.0173786	AGCTGG	0.018456	AAGAAG	0.0134012	TCCCAG	0.0164176	AACGGG	0.0125081		ATCGCA	0.0200195	GTGCG	0.0174169	CTGCG	-0.0200565	TACCAT	0.0141904	GCTGTC	-0.0166102	ACGGGC	-0.0171236
CCGGAT	-0.0214474	GCACT	-0.0192167	GGGGAC	-0.0199495	GCTCG	-0.0158717	CCGATG	0.0187827		TGCAGC	0.0204484	GCGCAC	0.0173532	CCAGCT	0.018456	CTTCTT	0.0134012	CGGGA	0.0164047	CCCGTT	0.0125081		TGCGAT	0.0200195	AGTGGA	0.0174003	CTTGA	-0.0199421	AACGGG	0.0141616	TCCTAA	-0.016537	GCCCGT	-0.0171236
ACGATC	-0.0213226	ACTCGA	-0.0191508	GTCCCC	-0.0199495	AAGCCC	-0.0158664	CATACC	0.0185635		ACACTG	0.0204099	GTGCGC	0.0173532	AGAATC	0.0184138	AAAACG	0.0134009	TCCCG	0.0164047	TGGAAA	0.0125021		CGCCGA	0.0199088	TCCACT	0.0174003	TCAAG	-0.0199421	CCCGTT	0.0141616	TTAGGA	-0.016537	AGCTGC	-0.0170807
GATCGT	-0.0213226	TCGAGT	-0.0191508	CCTAA	-0.0198138	GGGCTT	-0.0158664	GGTATG	0.0185635		CAGTGT	0.0204099	CAGTCC	0.0171981	GATTCT	0.0184138	CGTTTT	0.0134009	CCCCAA	0.0163878	TTTCCA	0.0125021		TCGGCG	0.0199088	GCAAGC	0.0173283	CGCGAG	-0.019858	AGAGCA	0.0141326	ATCTGG	-0.0164468	GCAGCT	-0.0170807
AAGGTG	-0.021164	TGTGAA	-0.0191028	TTAGG	-0.0198138	CAAAGC	-0.0158124	ATCGGA	0.0185111		CCACCC	0.0203686	GGACTG	0.0171981	GTTCGA	0.0183265	TGCACA	0.0133813	TTGGGG	0.0163878	AGAAGA	0.0125012		GCTAGA	0.0198429	GCTTGC	0.0173283	CTCGCG	-0.019858	TGCTCT	0.0141326	CCAGAT	-0.0164468	GGCAGA	-0.016952
CACCTT	-0.021164	TTCACA	-0.0191028	ATCTAG	-0.0198021	GCTTTG	-0.0158124	TCCGAT	0.0185111		GGGTGG	0.0203686	ATCG	0.017189	TCGAAC	0.0183265	TGTGCA	0.0133813	CGCATC	0.0163756	TCTTCT	0.0125012		TCTAGC	0.0198429	GAAGGA	0.0173201	AGCTCC	-0.0198169	CAACAA	0.0140929	ACCCGG	-0.0164251	TCTGCC	-0.016952
CAGGA	-0.0211218	CCGTCG	-0.0190879	CTAGAT	-0.0198021	AGCCAT	-0.0157833	AATCGC	0.0184424		ATCGC	0.020296	CGAT	0.017189	AGATGC	0.0183117	ACCATC	0.0132823	GATGCG	0.0163756	GGTCAC	0.0124749		ACAGTG	0.019814	TCCTTC	0.0173201	GGAGCT	-0.0198169	TTGTTG	0.0140929	CCGGGT	-0.0164251	ATCGTG	-0.0168816
TCCTG	-0.0211218	CGACGG	-0.0190879	ACCTAC	-0.0197613	ATGGCT	-0.0157833	GCGATT	0.0184424		GCGAT	0.020296	GGTGGA	0.017112	GCATCT	0.0183117	GATGGT	0.0132823	CCCGC	0.0163558	GTGACC	0.0124749		CACTGT	0.019814	CGTTGC	0.017296	CCAGC	-0.0197769	GAGGGA	0.0140728	CGAGGC	-0.0164076	CACGAT	-0.0168816
GAGGAC	-0.0210473	CGCGGC	-0.0190874	GTAGGT	-0.0197613	AAATGT	-0.015767	CACTGG	0.0183961		AAAACG	0.0202244	TCCACC	0.017112	ATTCG	0.0183094	AGAAAA	0.013208	GCGGG	0.0163558	ATACCC	0.0124557		CAGGCG	0.0198117	GCAACG	0.017296	GCTGG	-0.0197769	TCCCTC	0.0140728	GCCTCG	-0.0164076	AGATTC	-0.0168255
GTCCTC	-0.0210473	GCCGCG	-0.0190874	ACGCTA	-0.0197558	ACATTT	-0.015767	CCAGTG	0.0183961		CGTTTT	0.0202244	CGTTAC	0.0170983	CGAAT	0.0183094	TTTTCT	0.013208	CACA	0.0163242	GGGTAT	0.0124557		CGCCTG	0.0198117	AGGCGG	0.0172175	GTACAA	-0.0197712	ATAGTA	0.014053	AGTGAG	-0.0163666	GAATCT	-0.0168255
GAATCC	-0.0207488	AGCGAT	-0.0189994	TAGCGT	-0.0197558	TGGCAA	-0.0157616	GCAACA	0.018307		GCGGTA	0.0201541	GTAACG	0.0170983	CGCAGC	0.0182265	GCGCCC	0.0132047	TGTG	0.0163242	CCCAAA	0.0123486		CATCCC	0.0196586	CCGCCT	0.0172175	TTGTAC	-0.0197712	TACTAT	0.014053	CTCACT	-0.0163666	CACGC	-0.0167756
GGATTC	-0.0207488	ATCGCT	-0.0189994	GCCCTA	-0.0196293	TTGCCA	-0.0157616	TGTTGC	0.018307		TACCGC	0.0201541	CACATC	0.0169325	GCTGCG	0.0182265	GGGCGC	0.0132047	CGGGAG	0.0162207	TTTGGG	0.0123486		GGGATG	0.0196586	GATAGC	0.0171875	AGCGAC	-0.0197514	CGTACA	0.0140057	CGAAGC	-0.0163278	GCGTG	-0.0167756
AAGAT	-0.0207115	CAGCG	-0.0189937	TAGGGC	-0.0196293	TAAAAA	-0.0157547	CTGGCA	0.0181631		AACGGG	0.020083	GATGTG	0.0169325	ATCTG	0.0182155	CGTTTC	0.0130845	CTCCCG	0.0162207	GGGCGA	0.0123402		CGCGTA	0.019652	GCTATC	0.0171875	GTCGCT	-0.0197514	TGTACG	0.0140057	GCTTCG	-0.0163278	ATTACG	-0.0167656
ATCTT	-0.0207115	CGCTG	-0.0189937	CCTACG	-0.0194834	TTTTTA	-0.0157547	TGCCAG	0.0181631		CCCGTT	0.020083	TCGCA	0.0167253	CAGAT	0.0182155	GAAACG	0.0130845	ATATAA	0.0161304	TCGCCC	0.0123402		TACGCG	0.019652	ATTGGC	0.0171515	CGCAAC	-0.0197344	CAGTAC	0.0139548	GATTCC	-0.0163243	CGTAAT	-0.0167656
AGCAGG	-0.0206815	AGTGCA	-0.018872	CGTAGG	-0.0194834	AACCGG	-0.0157238	CGACGC	0.0179335		AATCG	0.0200375	TGCGA	0.0167253	ATTGTG	0.0181819	GCCGCC	0.01304	TTATAT	0.0161304	ATTCCC	0.012285		ACCGAT	0.0195662	GCCAAT	0.0171515	GTTGCG	-0.0197344	GTACTG	0.0139548	GGAATC	-0.0163243	GTCCGA	-0.0167046
CCTGCT	-0.0206815	TGCACT	-0.018872	ATAC	-0.0194831	CCGGTT	-0.0157238	GCGTCG	0.0179335		CGATT	0.0200375	GAATTC	0.0167083	CACAAT	0.0181819	GGCGGC	0.01304	ATCGC	0.0161087	GGGAAT	0.012285		ATCGGT	0.0195662	AGGGTG	0.0169742	AGCTTC	-0.0197235	AACGGT	0.0139068	CTTTCC	-0.0163057	TCGGAC	-0.0167046
AGAACT	-0.0206266	CCGCG	-0.0187133	GTAT	-0.0194831	CGATAC	-0.0156549	GCGGTA	0.0175881		ACACAT	0.0199046	GCAAGA	0.0166164	GCCACC	0.0181271	AGAGCG	0.0130333	GCGAT	0.0161087	AAGAAG	0.012126		GTGGTA	0.0195628	CACCCT	0.0169742	GAAGCT	-0.0197235	ACCGTT	0.0139068	GGAAAG	-0.0163057	GTAACA	-0.0166897
AGTTCT	-0.0206266	CGCGG	-0.0187133	AATCGT	-0.0193577	GTATCG	-0.0156549	TACCGC	0.0175881		ATGTGT	0.0199046	TCTTGC	0.0166164	GGTGGC	0.0181271	CGCTCT	0.0130333	CTCCAA	0.0160266	CTTCTT	0.012126		TACCAC	0.0195628	CTTATC	0.0169479	CGCGCC	-0.0196719	GCGATA	0.013871	CGGGA	-0.0161654	TGTTAC	-0.0166897
AACTCC	-0.0205174	ATCGGC	-0.0186093	ACGATT	-0.0193577	ATAAGA	-0.0156231	ATGGCA	0.0175769		AGCGAG	0.0197902	CCGATC	0.0165865	ATGGCG	0.0180776	CCAATC	0.0128584	TTGGAG	0.0160266	TGTACA	0.0121148		CTGTCC	0.0195438	GATAAG	0.0169479	GGCGCG	-0.0196719	TATCGC	0.013871	TCCCG	-0.0161654	TCGTAA	-0.016638
GGAGTT	-0.0205174	GCCGAT	-0.0186093	CTAGA	-0.0193401	TCTTAT	-0.0156231	TGCCAT	0.0175769		CTCGCT	0.0197902	GATCGG	0.0165865	CGCCAT	0.0180776	GATTGG	0.0128584	CCTCCC	0.0160161	ATGCGA	0.012089		GGACAG	0.0195438	AAGAGG	0.0169012	ACGCT	-0.0194683	CGCGAG	0.0138035	ATGTAC	-0.0161633	TTACGA	-0.016638
CTGCAG	-0.0204719	CGCAAC	-0.0185723	TCTAG	-0.0193401	CCGGCG	-0.0155792	CGGCAG	0.0175686		AGCGAA	0.0195701	TCCGCA	0.0165601	CTGCA	0.0179031	CCCCA	0.0127552	GGGAGG	0.0160161	TCGCAT	0.012089		CGCTTA	0.0195025	CCTCTT	0.0169012	AGCGT	-0.0194683	CTCGCG	0.0138035	GTACAT	-0.0161633	CGCGGA	-0.0165706
ACATCC	-0.0204457	GTTGCG	-0.0185723	GCCTCC	-0.0193071	CGCCGG	-0.0155792	CTGCCG	0.0175686		TTCGCT	0.0195701	TGCGGA	0.0165601	TGCAG	0.0179031	TGGGG	0.0127552	CAGCCC	0.01595	CACATA	0.0120727		TAAGCG	0.0195025	ACCGCG	0.0168447	ACCTGC	-0.0193912	CGTGCA	0.013789	CCGGGA	-0.0161353	TCCGCG	-0.0165706
GGATGT	-0.0204457	CCGCGC	-0.0185607	GGAGGC	-0.0193071	ATAGGC	-0.0155396	ATGATC	0.017455		CCCATC	0.0194725	AAGGA	0.0165574	GCCGCA	0.0178545	AAAACC	0.012728	GGGCTG	0.01595	TATGTG	0.0120727		ACCGT	0.0194775	CGCGGT	0.0168447	GCAGGT	-0.0193912	TGCACG	0.013789	TCCCGG	-0.0161353	AAGCGA	-0.0165438
CGTGGA	-0.0204159	GCGCGG	-0.0185607	ATCGGG	-0.0192834	GCCTAT	-0.0155396	GATCAT	0.017455		GATGGG	0.0194725	TCCTT	0.0165574	TGCGGC	0.0178545	GGTTTT	0.012728	CAACAC	0.0159451	CCC	0.0119993		ACGGT	0.0194775	GACAGC	0.0168395	GCAGC	-0.0193898	GCGCTA	0.0137757	GCGTCC	-0.0161336	TCGCTT	-0.0165438
TCCACG	-0.0204159	CGAA	-0.0185475	CCCGAT	-0.0192834	AAAGC	-0.015518	GATGAC	0.0174407		CCTCCG	0.0194674	CCAGGA	0.0165423	AATTGG	0.0176986	GCAGCA	0.0127031	GTGTTG	0.0159451	GGG	0.0119993		CGCCC	0.0193078	GCTGTC	0.0168395	GCTGC	-0.0193898	TAGCGC	0.0137757	GGACGC	-0.0161336	AAACGT	-0.0164065
AGTTC	-0.0203387	TTCG	-0.0185475	CATAG	-0.01928	GCTTT	-0.015518	GTCATC	0.0174407		CGGAGG	0.0194674	TCCTGG	0.0165423	CCAATT	0.0176986	TGCTGC	0.0127031	CATACA	0.0159006	ACCAAC	0.011809		GGGCG	0.0193078	ACTCCT	0.0167283	AGAAGG	-0.0193893	ACTAAC	0.0137333	AGATCA	-0.0161274	ACGTTT	-0.0164065
GAACT	-0.0203387	GTGAA	-0.0184732	CTATG	-0.01928	AAACAT	-0.0155101	CCGCTA	0.0174236		TAGCCA	0.0193366	AACGGA	0.0165395	ATTCGG	0.0176345	GCCCA	0.0126886	TGTATG	0.0159006	GTTGGT	0.011809		AGCGGG	0.0191821	AGGAGT	0.0167283	CCTTCT	-0.0193893	GTTAGT	0.0137333	TGATCT	-0.0161274	ATAGGC	-0.0163808
CGTCCA	-0.020336	TTCAC	-0.0184732	GCTAGA	-0.019276	ATGTTT	-0.0155101	TAGCGG	0.0174236		TGGCTA	0.0193366	TCCGTT	0.0165395	CCGAAT	0.0176345	TGGGC	0.0126886	ACATAC	0.0158023	CACCA	0.0117688		CCCGCT	0.0191821	CAACTA	0.0167115	AGCAC	-0.0193873	ATCGTA	0.0136866	ACTCCA	-0.0161179	GCCTAT	-0.0163808
TGGACG	-0.020336	ATCG	-0.0184605	TCTAGC	-0.019276	AAGCC	-0.0154871	CACTG	0.017398		CGTTAG	0.0193016	GTGGCA	0.0164723	CCGCC	0.0175594	ACGATC	0.0125952	GTATGT	0.0158023	TGGTG	0.0117688		AGATCG	0.0191516	TAGTTG	0.0167115	GTGCT	-0.0193873	TACGAT	0.0136866	TGGAGT	-0.0161179	CATACG	-0.0163037
ATCGAG	-0.0202502	CGAT	-0.0184605	GCGGCC	-0.0191706	GGCTT	-0.0154871	CAGTG	0.017398		CTAACG	0.0193016	TGCCAC	0.0164723	GGCGG	0.0175594	GATCGT	0.0125952	GAACGA	0.0157428	ACCATC	0.0117358		CGATCT	0.0191516	AAACAA	0.0166616	CTCAAG	-0.0193362	ATATG	0.0136542	ACTGGA	-0.0160952	CGTATG	-0.0163037
CTCGAT	-0.0202502	ATCCGC	-0.0183187	GGCCGC	-0.0191706	GCCAAA	-0.0153703	CCATTC	0.0173006		AAGAAG	0.0193001	TCGACA	0.0164604	AAGATC	0.0175271	CATCGC	0.0125935	TCGTTC	0.0157428	GATGGT	0.0117358		GGCCCC	0.0191034	TTGTTT	0.0166616	CTTGAG	-0.0193362	CATAT	0.0136542	TCCAGT	-0.0160952	AGTTCG	-0.0162204
AGCTGG	-0.0202347	GCGGAT	-0.0183187	ACGTAT	-0.0191277	TTTGGC	-0.0153703	GAATGG	0.0173006		CTTCTT	0.0193001	TGTCGA	0.0164604	GATCTT	0.0175271	GCGATG	0.0125935	GCTCC	0.0156436	CGCACC	0.0117245		GGGGCC	0.0191034	AGGAGG	0.0163906	ACGCCG	-0.0192856	CGATA	0.0136502	GCAGGA	-0.0160655	CGAACT	-0.0162204
CCAGCT	-0.0202347	CGGTTC	-0.0182438	ATACGT	-0.0191277	ATAGCC	-0.0153534	CCAACC	0.0172833		AACGCC	0.0192833	CTCCAA	0.016431	AATGAT	0.0174139	CCATTC	0.0125801	GGAGC	0.0156436	GGTGCG	0.0117245		AAGCGC	0.0190207	CCTCCT	0.0163906	CGGCGT	-0.0192856	TATCG	0.0136502	TCCTGC	-0.0160655	GCACC	-0.0162186
CTACGA	-0.0202261	GAACCG	-0.0182438	TACGA	-0.0191276	GGCTAT	-0.0153534	GGTTGG	0.0172833		GGCGTT	0.0192833	TTGGAG	0.016431	ATCATT	0.0174139	GAATGG	0.0125801	CGGGAC	0.015624	GTGCGA	0.0117214		GCGCTT	0.0190207	CCTTCC	0.0163573	ATGCAG	-0.0192593	CGTCGC	0.0136202	ATCAAT	-0.0159354	GGTGC	-0.0162186
TCGTAG	-0.0202261	GATCGA	-0.01819	TCGTA	-0.0191276	ATGTTA	-0.0152932	ACACCA	0.017238		GCGCTA	0.0192605	ACAATA	0.0163568	CGTTTC	0.0173998	ATACAC	0.0124657	GTCCCG	0.015624	TCGCAC	0.0117214		CACCAG	0.0189493	GGAAGG	0.0163573	CTGCAT	-0.0192593	GCGACG	0.0136202	ATTGAT	-0.0159354	GGGCGA	-0.0161559
AGATG	-0.0201812	TCGATC	-0.01819	GCTCTA	-0.0190433	TAACAT	-0.0152932	TGGTGT	0.017238		TAGCGC	0.0192605	TATTGT	0.0163568	GAAACG	0.0173998	GTGTAT	0.0124657	AAAAAT	0.015621	ATCGCC	0.01172		CTGGTG	0.0189493	GCGCC	0.0163171	GACGCC	-0.0191205	ACAC	0.0136054	AGGGTC	-0.0157843	TCGCCC	-0.0161559
CATCT	-0.0201812	AGCGC	-0.018062	TAGAGC	-0.0190433	AGGTAA	-0.0152726	CATACA	0.0171504		CAAATC	0.0191502	ACGGCG	0.0163464	AGGAG	0.0173594	TACACA	0.0124491	ATTTTT	0.015621	GGCGAT	0.01172		CTCCTC	0.0189373	GGCGC	0.0163171	GGCGTC	-0.0191205	GTGT	0.0136054	GACCCT	-0.0157843	ACCGAT	-0.0160821
GATGCC	-0.0201044	GCGCT	-0.018062	GAACTA	-0.0189566	TTACCT	-0.0152726	TGTATG	0.0171504		GATTTG	0.0191502	CGCCGT	0.0163464	CTCCT	0.0173594	TGTGTA	0.0124491	CCACC	0.0155823	GCGAA	0.0116465		GAGGAG	0.0189373	ATCTGG	0.0162509	CTTAAG	-0.0190583	AAACGG	0.0135162	CAGACA	-0.0157476	ATCGGT	-0.0160821
GGCATC	-0.0201044	AAAGCG	-0.0178566	TAGTTC	-0.0189566	GCTGAC	-0.0151154	CAGCGA	0.017101		ACGCCA	0.0190821	CGGATC	0.0163125	GATGAC	0.0173296	AACACA	0.0124453	GGTGG	0.0155823	TTCGC	0.0116465		ACGCCT	0.0188624	CCAGAT	0.0162509	ACGCCA	-0.0189995	CCGTTT	0.0135162	TGTCTG	-0.0157476	ATAGCA	-0.0160654
TCAAGA	-0.0199821	CGCTTT	-0.0178566	GGTGTA	-0.0189136	GTCAGC	-0.0151154	TCGCTG	0.017101		TGGCGT	0.0190821	GATCCG	0.0163125	GTCATC	0.0173296	TGTGTT	0.0124453	CCTCCG	0.0153071	GGGGA	0.0115864		AGGCGT	0.0188624	AGCGG	0.0162472	TGGCGT	-0.0189995	CATTGC	0.0134845	TCCGAA	-0.0156334	TGCTAT	-0.0160654
TCTTGA	-0.0199821	ATTCCG	-0.0177963	TACACC	-0.0189136	GGCCTA	-0.0150688	CGGTCA	0.0170242		AACTGA	0.0190444	CCAGTC	0.0162369	ATTGC	0.0172846	TCGCCA	0.0123957	CGGAGG	0.0153071	TCCCC	0.0115864		CCACGC	0.0187828	CCGCT	0.0162472	CCTTAA	-0.0189973	GCAATG	0.0134845	TTCGGA	-0.0156334	CCCGAA	-0.0160378
AGAATC	-0.0199381	CGGAAT	-0.0177963	GCTAC	-0.0188956	TAGGCC	-0.0150688	TGACCG	0.0170242		TCAGTT	0.0190444	GACTGG	0.0162369	GCAAT	0.0172846	TGGCGA	0.0123957	CACTGC	0.0152989	AAAAGA	0.0115663		GCGTGG	0.0187828	CACAAC	0.0162391	TTAAGG	-0.0189973	CAATCC	0.0134292	AGCCAT	-0.0156205	TTCGGG	-0.0160378
GATTCT	-0.0199381	CACTG	-0.0175538	GTAGC	-0.0188956	CGGCGA	-0.0150626	AGCTAT	0.0170043		AAACAA	0.0190203	AACGG	0.016208	CGGCAG	0.0172826	TATCGA	0.0123633	GCAGTG	0.0152989	TCTTTT	0.0115663		CACGC	0.0186983	GTTGTG	0.0162391	ACTTCT	-0.0189745	GGATTG	0.0134292	ATGGCT	-0.0156205	AATCG	-0.0159495
GTCCAC	-0.0199362	CAGTG	-0.0175538	ACGTAA	-0.0188713	TCGCCG	-0.0150626	ATAGCT	0.0170043		TTGTTT	0.0190203	CCGTT	0.016208	CTGCCG	0.0172826	TCGATA	0.0123633	ATGCGA	0.0152809	GGGTTA	0.0115528		GCGTG	0.0186983	CGGTGA	0.0162011	AGAAGT	-0.0189745	AGAGAC	0.0133941	ATGTA	-0.0156153	CGATT	-0.0159495
GTGGAC	-0.0199362	AGCGCA	-0.0175103	TTACGT	-0.0188713	GGGAAC	-0.0150286	CATCTC	0.0169685		CTAGCC	0.0190039	CGCCAC	0.0161961	CTGCAG	0.0172682	GGGGTA	0.0123269	TCGCAT	0.0152809	TAACCC	0.0115528		GATAGA	0.0186538	TCACCG	0.0162011	CAACGA	-0.0189667	GTCTCT	0.0133941	TACAT	-0.0156153	CAGCAG	-0.0159393
ACATTG	-0.019879	TGCGCT	-0.0175103	CTATAC	-0.0188332	GTTCCC	-0.0150286	GAGATG	0.0169685		GGCTAG	0.0190039	GTGGCG	0.0161961	ATGCGA	0.017182	TACCCC	0.0123269	CTCCCA	0.0152788	AGGTGG	0.0114919		TCTATC	0.0186538	CTGCGC	0.0161888	TCGTTG	-0.0189667	ATCGCG	0.0133935	AGACAC	-0.0155947	CTGCTG	-0.0159393
CAATGT	-0.019879	CCGTTA	-0.0174636	GTATAG	-0.0188332	CGGTC	-0.0149675	GATATA	0.0169301		CAAGCG	0.0189058	CTGGAC	0.016175	TCGCAT	0.017182	ATATG	0.0122805	TGGGAG	0.0152788	CCACCT	0.0114919		CCGTCG	0.018642	GCGCAG	0.0161888	AAAAGC	-0.0189182	CGCGAT	0.0133935	GTGTCT	-0.0155947	AGCATA	-0.0159104
CAGCAA	-0.0198338	TAACGG	-0.0174636	AGTCTA	-0.0188098	GACCG	-0.0149675	TATATC	0.0169301		CGCTTG	0.0189058	GTCCAG	0.016175	AAATGA	0.0171114	CATAT	0.0122805	CTCCA	0.0152594	ATCATC	0.0114263		CGACGG	0.018642	TAACAA	0.0161664	GCTTTT	-0.0189182	AGCAAC	0.0133728	GATCA	-0.0155933	TATGCT	-0.0159104
TTGCTG	-0.0198338	CCGATA	-0.0174567	TAGACT	-0.0188098	GCCCAA	-0.0149524	ATATG	0.016892		AGCGCC	0.0188522	ACGCAA	0.0161661	TCATTT	0.0171114	AATCG	0.0122745	TGGAG	0.0152594	GATGAT	0.0114263		AATACT	0.0186391	TTGTTA	0.0161664	AACGCC	-0.0188723	GTTGCT	0.0133728	TGATC	-0.0155933	ACGTCT	-0.0158997
TCCACA	-0.0196882	TATCGG	-0.0174567	CTAAGA	-0.0188006	TTGGGC	-0.0149524	CATAT	0.016892		GGCGCT	0.0188522	TTGCGT	0.0161661	CAATC	0.0170595	CGATT	0.0122745	AAAACA	0.0152018	ACACAA	0.0113816		AGTATT	0.0186391	AATCGA	0.0160474	GGCGTT	-0.0188723	CATCAC	0.0133493	GATCAA	-0.015584	AGACGT	-0.0158997
TGTGGA	-0.0196882	AACACT	-0.0174457	TCTTAG	-0.0188006	GCTTA	-0.0149386	CGATC	0.016882		ACGGGC	0.0188398	AAGGAA	0.0161303	GATTG	0.0170595	CGAAAC	0.0122351	TGTTTT	0.0152018	TTGTGT	0.0113816		GAACGC	0.0185517	TCGATT	0.0160474	CGACAA	-0.0188709	GTGATG	0.0133493	TTGATC	-0.015584	CGCGA	-0.0158285
CAGAAG	-0.0196854	AGTGTT	-0.0174457	ACACGA	-0.0186892	TAAGC	-0.0149386	GATCG	0.016882		GCCCGT	0.0188398	TTCCTT	0.0161303	CGCCCA	0.0170094	GTTTCG	0.0122351	GTTCCA	0.0151127	AACACA	0.0113458		GCGTTC	0.0185517	AGGAAT	0.0160319	TTGTCG	-0.0188709	ACACTC	0.0133269	CTCCAG	-0.015492	TCGCG	-0.0158285
CTTCTG	-0.0196854	ACCGAA	-0.0172724	TCGTGT	-0.0186892	AACATT	-0.0148739	GATCGA	0.0168175		CACCGC	0.0187638	AGTGGC	0.016128	TGGGCG	0.0170094	TGCGAA	0.0122226	TGGAAC	0.0151127	TGTGTT	0.0113458		TGCCA	0.0185199	ATTCCT	0.0160319	GCAGA	-0.0188372	GAGTGT	0.0133269	CTGGAG	-0.015492	ATTGCG	-0.0158236
CGATCA	-0.0196556	TTCGGT	-0.0172724	AGCATA	-0.0186259	AATGTT	-0.0148739	TCGATC	0.0168175		GCGGTG	0.0187638	GCCACT	0.016128	GATCAA	0.0167914	TTCGCA	0.0122226	CGATC	0.0150889	CCATAC	0.0113087		TGGCA	0.0185199	AGCACG	0.0160127	TCTGC	-0.0188372	ACTGTA	0.0133266	CGATTC	-0.0154814	CGCAAT	-0.0158236
TGATCG	-0.0196556	ACGGTC	-0.0172091	TATGCT	-0.0186259	CCTATC	-0.0148255	CATCAC	0.0167932		CGCGCA	0.0186855	CGATGC	0.0160547	TTGATC	0.0167914	CATCGA	0.0121368	GATCG	0.0150889	GTATGG	0.0113087		ACGGTA	0.0185	CGTGCT	0.0160127	GCAGCC	-0.0188307	TACAGT	0.0133266	GAATCG	-0.0154814	GATTGA	-0.0158167
AGAAGC	-0.0196484	GACCGT	-0.0172091	CCCCGA	-0.0185685	GATAGG	-0.0148255	GTGATG	0.0167932		TGCGCG	0.0186855	GCATCG	0.0160547	CACCA	0.0167824	TCGATG	0.0121368	CCAGGA	0.0150268	CACCAA	0.0112142		TACCGT	0.0185	AAACGA	0.015959	GGCTGC	-0.0188307	GATGGA	0.0133217	CGGACG	-0.0154691	TCAATC	-0.0158167
GCTTCT	-0.0196484	CTCGC	-0.0172054	TCGGGG	-0.0185685	GACTGC	-0.0148167	ATGGTG	0.0167425		GCTAGC	0.0186718	CGCTCC	0.0159637	TGGTG	0.0167824	CACCA	0.0121362	TCCTGG	0.0150268	TTGGTG	0.0112142		ATCGAC	0.0183687	TCGTTT	0.015959	CTTAAA	-0.0188244	TCCATC	0.0133217	CGTCCG	-0.0154691	ATTTCC	-0.0157146
AGATGC	-0.0194986	GCGAG	-0.0172054	GATCGA	-0.0184646	GCAGTC	-0.0148167	CACCAT	0.0167425		CAGGCG	0.0186295	GGAGCG	0.0159637	GCTGGA	0.0167486	TGGTG	0.0121362	AGCAGG	0.0149775	CCCCG	0.0111269		GTCGAT	0.0183687	CCGCTA	0.0158536	TTTAAG	-0.0188244	AACTAG	0.0132606	CCCACC	-0.0154626	GGAAAT	-0.0157146
GCATCT	-0.0194986	AAGCGA	-0.0171811	TCGATC	-0.0184646	CGGCCC	-0.0147862	ATGGTC	0.0167286		CGCCTG	0.0186295	AGCGAG	0.0159358	TCCAGC	0.0167486	ACACCC	0.0120976	CCTGCT	0.0149775	CGGGG	0.0111269		TTGAAA	0.0183217	TAGCGG	0.0158536	AGCAT	-0.0185821	CTAGTT	0.0132606	GGTGGG	-0.0154626	GGGCAC	-0.0157139
CTTCCA	-0.0194817	TCGCTT	-0.0171811	CATTTA	-0.0183858	GGGCCG	-0.0147862	GACCAT	0.0167286		CGGTGC	0.0185315	CTCGCT	0.0159358	CCACCA	0.0167484	GGGTGT	0.0120976	CCGATC	0.0149535	ATGGGA	0.0110457		TTTCAA	0.0183217	GGAGAC	0.0156615	ATGCT	-0.0185821	GACGTC	0.013238	CACGAC	-0.0154475	GTGCCC	-0.0157139
TGGAAG	-0.0194817	CGCG	-0.017084	TAAATG	-0.0183858	GACCCA	-0.0147089	ATAGC	0.0166706		GCACCG	0.0185315	ATGCGA	0.0158885	TGGTGG	0.0167484	CCC	0.0120728	GATCGG	0.0149535	TCCCAT	0.0110457		TTCAAA	0.0180392	GTCTCC	0.0156615	CTCTAC	-0.0185348	GAAGAA	0.0132138	GTCGTG	-0.0154475	CGTAGC	-0.0157098
GGACAA	-0.0194215	AACCG	-0.0170586	ATGCAT	-0.0183832	TGGGTC	-0.0147089	GCTAT	0.0166706		CGCC	0.0185118	TCGCAT	0.0158885	ATCA	0.0166645	GGG	0.0120728	AGGGGA	0.0149136	CCATC	0.0110091		TTTGAA	0.0180392	GCGAGA	0.0156212	GTAGAG	-0.0185348	TTCTTC	0.0132138	CGATCA	-0.0153762	GCTACG	-0.0157098
TTGTCC	-0.0194215	CGGTT	-0.0170586	ACTGTA	-0.0183755	AAGGTA	-0.0146502	TCGCCA	0.0165519		GGCG	0.0185118	CAGGCG	0.0158842	TGAT	0.0166645	GGTCAC	0.0120722	TCCCCT	0.0149136	GATGG	0.0110091		TGGCAA	0.0180152	TCTCGC	0.0156212	GTTTAA	-0.0185252	CTCTCA	0.0131482	TGATCG	-0.0153762	AGCCGA	-0.015673
AGGA	-0.0193964	AAACCG	-0.0170335	TACAGT	-0.0183755	TACCTT	-0.0146502	TGGCGA	0.0165519		GCCGCA	0.0184877	CGCCTG	0.0158842	AATCG	0.0164521	GTGACC	0.0120722	GGGGAA	0.0148048	AGCGAG	0.0109934		TTGCCA	0.0180152	CTGGAC	0.0155654	TTAAAC	-0.0185252	TGAGAG	0.0131482	AGCTGG	-0.0153685	TCGGCT	-0.015673
TCCT	-0.0193964	CGGTTT	-0.0170335	ACTAA	-0.0183216	AAGCCA	-0.0146381	CCGGCG	0.0165068		TGCGGC	0.0184877	ATCCAT	0.0158634	CGATT	0.0164521	AACGAT	0.0120192	TTCCCC	0.0148048	CTCGCT	0.0109934		ACACGC	0.0179187	GTCCAG	0.0155654	ACAAG	-0.0185134	AATAGC	0.0131108	CCAGCT	-0.0153685	CGCCC	-0.0156681
ATCTCG	-0.0193666	CAAACG	-0.0170165	TTAGT	-0.0183216	TGGCTT	-0.0146381	CGCCGG	0.0165068		ACATA	0.0184552	ATGGAT	0.0158634	GTCGCA	0.0164335	ATCGTT	0.0120192	CGAGAG	0.0147978	GACGAC	0.0109713		GCGTGT	0.0179187	CGATAC	0.0155427	CTTGT	-0.0185134	GCTATT	0.0131108	TATAGA	-0.0153574	GGGCG	-0.0156681
CGAGAT	-0.0193666	CGTTTG	-0.0170165	ACTATG	-0.018306	GCGGTA	-0.0145807	AGATCG	0.0163931		TATGT	0.0184552	AAACGG	0.0157917	TGCGAC	0.0164335	AGTGGG	0.0120174	CTCTCG	0.0147978	GTCGTC	0.0109713		AGCGAT	0.0177871	GTATCG	0.0155427	CACGCA	-0.018484	ATTGCA	0.0130299	TCTATA	-0.0153574	ACGAGG	-0.0156549
GCTTCA	-0.019322	AACGGA	-0.0169975	CATAGT	-0.018306	TACCGC	-0.0145807	CGATCT	0.0163931		ATGATG	0.0182925	CCGTTT	0.0157917	ATCAA	0.0164075	CCCACT	0.0120174	CTCCC	0.0147924	AGAGA	0.0109696		ATCGCT	0.0177871	AGCGGA	0.0155266	TGCGTG	-0.018484	TGCAAT	0.0130299	ATCCTA	-0.0153444	CCTCGT	-0.0156549
TGAAGC	-0.019322	TCCGTT	-0.0169975	CGATTA	-0.0182837	CTCTTA	-0.0145705	CCTCTC	0.0163313		CATCAT	0.0182925	ACGGGA	0.0157473	TTGAT	0.0164075	AATGCG	0.0119514	GGGAG	0.0147924	TCTCT	0.0109696		CAGGGA	0.0177714	TCCGCT	0.0155266	CAGCTG	-0.0184053	ATCCAA	0.013017	TAGGAT	-0.0153444	CAGTAG	-0.0156464
TGATCA	-0.0193203	CGTTC	-0.0169842	TAATCG	-0.0182837	TAAGAG	-0.0145705	GAGAGG	0.0163313		CGTACA	0.0182553	TCCCGT	0.0157473	CATC	0.0163442	CGCATT	0.0119514	AGAAGG	0.014757	AGGGGC	0.010958		TCCCTG	0.0177714	GATTGC	0.015429	CGCAA	-0.0183711	TTGGAT	0.013017	GAAAGA	-0.0153404	CTACTG	-0.0156464
CGAAGA	-0.0192139	GAACG	-0.0169842	AGTTAC	-0.0182643	ACCAGT	-0.0145666	CGATCG	0.0163187		TGTACG	0.0182553	ACGCA	0.0157108	GATG	0.0163442	ACACCA	0.0119312	CCTTCT	0.014757	GCCCCT	0.010958		CAAGCC	0.0177613	GCAATC	0.015429	TTGCG	-0.0183711	CATAGC	0.0130166	TCTTTC	-0.0153404	AGATC	-0.0156363
TCTTCG	-0.0192139	ACGTGC	-0.0169761	GTAACT	-0.0182643	ACTGGT	-0.0145666	GGTCA	0.0162429		ACCGAT	0.0182459	TGCGT	0.0157108	ATCAGG	0.0162936	TGGTGT	0.0119312	ACGCCC	0.0147327	CTCTC	0.0109508		GGCTTG	0.0177613	CCGGGA	0.0154002	ATCAAG	-0.0181825	GCTATG	0.0130166	GCTCAC	-0.0153075	GATCT	-0.0156363
AGTTCA	-0.0190374	GCACGT	-0.0169761	GTTTA	-0.0182317	ATTGGC	-0.0145516	TGACC	0.0162429		ATCGGT	0.0182459	GAATCC	0.0156813	CCTGAT	0.0162936	CGATCA	0.0118829	GGGCGT	0.0147327	GAGAG	0.0109508		GGCGA	0.0176279	TCCCGG	0.0154002	CTTGAT	-0.0181825	ATAGCC	0.0129529	GTGAGC	-0.0153075	CGAGGC	-0.0155575
TGAACT	-0.0190374	AAACGT	-0.0169672	TAAAC	-0.0182317	GCCAAT	-0.0145516	ATAGCA	0.0162236		GCCACC	0.0181921	GGATTC	0.0156813	ATTGCG	0.0161544	TGATCG	0.0118829	CAATCC	0.0147266	ACACCA	0.0109403		TCGCC	0.0176279	ATCGGA	0.0153994	AACGAG	-0.0181639	GGCTAT	0.0129529	CTGTAC	-0.0151971	GCCTCG	-0.0155575
TCAGGA	-0.0189896	ACGTTT	-0.0169672	GGTTTA	-0.0182251	CTATC	-0.0145275	TGCTAT	0.0162236		GGTGGC	0.0181921	GTTACA	0.0156727	CGCAAT	0.0161544	CGCACC	0.011827	GGATTG	0.0147266	TGGTGT	0.0109403		GCCAGC	0.0174943	TCCGAT	0.0153994	CTCGTT	-0.0181639	AAGGGT	0.0129528	GTACAG	-0.0151971	GGGACA	-0.0155191
TCCTGA	-0.0189896	AGCACT	-0.0169576	TAAACC	-0.0182251	GATAG	-0.0145275	CCATCA	0.016192		ATATAC	0.0181604	TGTAAC	0.0156727	TGGACA	0.0160912	GGTGCG	0.011827	CCACCC	0.014721	GATGGC	0.0109121		GCTGGC	0.0174943	CGGTAA	0.0153459	CATCAA	-0.0181066	ACCCTT	0.0129528	GAATCC	-0.0151905	TGTCCC	-0.0155191
GCAGGA	-0.018785	AGTGCT	-0.0169576	CCTA	-0.0182202	GCCA	-0.0145231	TGATGG	0.016192		GTATAT	0.0181604	AACGCC	0.0156554	TGTCCA	0.0160912	CCCTTC	0.0117195	GGGTGG	0.014721	GCCATC	0.0109121		CTGTTA	0.0173954	TTACCG	0.0153459	TTGATG	-0.0181066	CACATA	0.012939	GGATTC	-0.0151905	ACGACG	-0.015481
TCCTGC	-0.018785	ACACG	-0.0169101	TAGG	-0.0182202	TGGC	-0.0145231	GGTGGA	0.0160787		CGGCGC	0.0181054	GGCGTT	0.0156554	CGCGCA	0.016025	GAAGGG	0.0117195	CGCTTC	0.0146952	CAAAAC	0.0108969		TAACAG	0.0173954	CCCTAG	0.0153031	AGATCT	-0.0180951	TATGTG	0.012939	CTCCCA	-0.0151322	CGTCGT	-0.015481
GAAGGA	-0.0186559	CGTGT	-0.0169101	CGTATA	-0.0182196	GCGCGA	-0.014519	TCCACC	0.0160787		GCGCCG	0.0181054	AATATA	0.0156388	TGCGCG	0.016025	AAAATG	0.0116154	GAAGCG	0.0146952	GTTTTG	0.0108969		CCGGCG	0.0172492	CTAGGG	0.0153031	AGCG	-0.0180395	GTGTGA	0.0129098	TGGGAG	-0.0151322	CCCGTC	-0.0153499
TCCTTC	-0.0186559	ACGCCG	-0.0168699	TATACG	-0.0182196	TCGCGC	-0.014519	CCATGC	0.016075		AAAGCG	0.0180651	TATATT	0.0156388	CGGCAA	0.0159842	CATTTT	0.0116154	ATCCG	0.0146858	CCCGC	0.0108925		CGCCGG	0.0172492	GAAGA	0.0152872	CGCT	-0.0180395	TCACAC	0.0129098	TGCCCA	-0.0151099	GACGGG	-0.0153499
ATCCAT	-0.0186365	CGGCGT	-0.0168699	GCATA	-0.0181331	CAGTGG	-0.0144974	GCATGG	0.016075		CGCTTT	0.0180651	CGGAAG	0.0156272	TTGCCG	0.0159842	CAGTGG	0.0115941	CGGAT	0.0146858	GCGGG	0.0108925		GCGGGA	0.0171802	TCTTC	0.0152872	ATCTG	-0.0179753	AAACG	0.0129017	TGGGCA	-0.0151099	CCGTTA	-0.0153231
ATGGAT	-0.0186365	GCGAC	-0.0167882	TATGC	-0.0181331	CCACTG	-0.0144974	AATCG	0.0160654		AATCGG	0.0180444	CTTCCG	0.0156272	ATCAG	0.0159786	CCACTG	0.0115941	ATCGCC	0.0146811	CCCTC	0.0108573		TCCCGC	0.0171802	ATAGCG	0.0152632	CAGAT	-0.0179753	CGTTT	0.0129017	CATCGG	-0.0149771	TAACGG	-0.0153231
ACCAGC	-0.0186183	GTCGC	-0.0167882	CCAAGC	-0.018084	AGGCCC	-0.0144379	CGATT	0.0160654		CCGATT	0.0180444	AACAGC	0.0154466	CTGAT	0.0159786	ACACAG	0.0115914	GGCGAT	0.0146811	GAGGG	0.0108573		CCAGCG	0.0170889	CGCTAT	0.0152632	ACGTGC	-0.0179583	CAATAG	0.0128966	CCGATG	-0.0149771	GTGGGA	-0.015245
GCTGGT	-0.0186183	ACGCA	-0.0167755	GCTTGG	-0.018084	GGGCCT	-0.0144379	ACAACA	0.0159678		AATGCG	0.0180147	GCTGTT	0.0154466	CACCAG	0.0159667	CTGTGT	0.0115914	GATCGA	0.01466	CCATTC	0.0107982		CGCTGG	0.0170889	CAAGAA	0.0152401	GCACGT	-0.0179583	CTATTG	0.0128966	AGGTTG	-0.0148545	TCCCAC	-0.015245
AATCTC	-0.0185476	TGCGT	-0.0167755	ATCCTA	-0.0180368	ATAAG	-0.0144182	TGTTGT	0.0159678		CGCATT	0.0180147	CCATCG	0.0153921	CTGGTG	0.0159667	CGATGA	0.0115572	TCGATC	0.01466	GAATGG	0.0107982		GCGC	0.0170573	TTCTTG	0.0152401	ACGAGA	-0.0179515	CCCCTC	0.0128945	CAACCT	-0.0148545	ACATAT	-0.0152369
GAGATT	-0.0185476	GTTCGA	-0.0167257	TAGGAT	-0.0180368	CTTAT	-0.0144182	AAAAAC	0.015904		ACCGCG	0.0179979	CGATGG	0.0153921	CCAGCA	0.0158993	TCATCG	0.0115572	ATCCGC	0.0146283	TGGCAA	0.0107939		CGTGCC	0.0170445	CGAAGC	0.0151105	TCTCGT	-0.0179515	GAGGGG	0.0128945	CAGATG	-0.0148434	ATATGT	-0.0152369
TGAGCA	-0.0185077	TCGAAC	-0.0167257	CGCTAC	-0.0180131	AGCTCA	-0.0143888	GTTTTT	0.015904		CGCGGT	0.0179979	GCAAC	0.0153586	TGCTGG	0.0158993	ATGGCA	0.0114855	GCGGAT	0.0146283	TTGCCA	0.0107939		GGCACG	0.0170445	GCTTCG	0.0151105	GCACA	-0.0179373	CCTAGC	0.0128848	CATCTG	-0.0148434	AAACCG	-0.0152162
TGCTCA	-0.0185077	CGTGC	-0.0167225	GTAGCG	-0.0180131	TGAGCT	-0.0143888	ACGATC	0.0159		ACATAC	0.0179442	GTTGC	0.0153586	CGGCGC	0.0158794	TGCCAT	0.0114855	GACTCC	0.014604	GCACCC	0.0107833		CGAGCG	0.0170228	CAGGCG	0.015002	TGTGC	-0.0179373	GCTAGG	0.0128848	AGATAT	-0.0148237	CGGTTT	-0.0152162
ATGTTC	-0.0184232	GCACG	-0.0167225	GTAGAC	-0.0179174	ACTGGC	-0.0143763	GATCGT	0.0159		GTATGT	0.0179442	CAAGGA	0.0152466	GCGCCG	0.0158794	ATGCAC	0.0114854	GGAGTC	0.014604	GGGTGC	0.0107833		CGCTCG	0.0170228	CGCCTG	0.015002	GCGCTA	-0.0179141	CTACGC	0.0128682	ATATCT	-0.0148237	ATCGAT	-0.0151466
GAACAT	-0.0184232	CGGAAC	-0.0167136	GTCTAC	-0.0179174	GCCAGT	-0.0143763	GCCCA	0.015864		ACTATC	0.0179222	TCCTTG	0.0152466	CAGAAG	0.0158516	GTGCAT	0.0114854	CCGGAA	0.0145417	AAAATC	0.010781		CGCACG	0.0169683	AAGGAG	0.0147102	TAGCGC	-0.0179141	GCGTAG	0.0128682	CATGGG	-0.0147724	ATACCC	-0.0151357
ATCAG	-0.0184228	GTTCCG	-0.0167136	GCTAGC	-0.017817	TGGCCA	-0.0143324	TGGGC	0.015864		GATAGT	0.0179222	ATCCGG	0.0151402	CTTCTG	0.0158516	AACGGA	0.0114027	TTCCGG	0.0145417	GATTTT	0.010781		CGTGCG	0.0169683	CTCCTT	0.0147102	CAGC	-0.0178615	ATGTAG	0.0127972	CCCATG	-0.0147724	GGGTAT	-0.0151357
CTGAT	-0.0184228	ACGCGT	-0.0166036	GTA	-0.0177595	GCTCAC	-0.0143262	TGGGAA	0.0158484		CAACGC	0.0178571	CCGGAT	0.0151402	AGAAGC	0.0157808	TCCGTT	0.0114027	ACCGGA	0.0144454	AAGAGA	0.0107376		ATAGGC	0.0169387	CACGAG	0.014656	GCTG	-0.0178615	CTACAT	0.0127972	CACTCA	-0.0147588	CAGATC	-0.0151274
ATTGGA	-0.0183576	CGCAG	-0.0165937	TAC	-0.0177595	GTGAGC	-0.0143262	TTCCCA	0.0158484		GCGTTG	0.0178571	ATGGGA	0.0151283	GCTTCT	0.0157808	AACGA	0.0113707	TCCGGT	0.0144454	TCTCTT	0.0107376		GCCTAT	0.0169387	CTCGTG	0.014656	CGTCTC	-0.017763	CACA	0.012775	TGAGTG	-0.0147588	GATCTG	-0.0151274
TCCAAT	-0.0183576	CTGCG	-0.0165937	TACGAA	-0.0176968	TGCCA	-0.0142773	CAGATG	0.0157922		CCAATC	0.0177934	TCCCAT	0.0151283	GACGA	0.0157518	TCGTT	0.0113707	ATAT	0.0144427	CGAAAC	0.0107345		ATCGGG	0.0169216	AAGCGG	0.0146458	GAGACG	-0.017763	TGTG	0.012775	CGCGAG	-0.0147532	CGGACG	-0.0150992
CACCAA	-0.0183175	AGTGA	-0.0165653	TTCGTA	-0.0176968	TGGCA	-0.0142773	CATCTG	0.0157922		GATTGG	0.0177934	AGCGGG	0.0150764	TCGTC	0.0157518	CAACA	0.0113628	AGCAG	0.0143617	GTTTCG	0.0107345		CCCGAT	0.0169216	CCGCTT	0.0146458	CGTCCA	-0.0176189	ATATAG	0.0127747	CTCGCG	-0.0147532	CGTCCG	-0.0150992
TTGGTG	-0.0183175	TCACT	-0.0165653	AGTTTA	-0.0176878	GCCACC	-0.0142613	ACCAGC	0.0157508		GCTGGA	0.017729	CCCGCT	0.0150764	ATTTG	0.0156835	TGTTG	0.0113628	CTGCT	0.0143617	CCTCTC	0.0107086		AACCGT	0.016871	AACGTA	0.0146134	TGGACG	-0.0176189	CTATAT	0.0127747	CCCGCC	-0.0147282	GCATCC	-0.0150594
ACCTTC	-0.0182815	CGATAC	-0.0165544	TAAACT	-0.0176878	GGTGGC	-0.0142613	GCTGGT	0.0157508		TCCAGC	0.017729	CAACGG	0.0149978	CAAAT	0.0156835	ATCGAT	0.0112784	ATGGAG	0.0143583	GAGAGG	0.0107086		ACGGTT	0.016871	TACGTT	0.0146134	ACTTAA	-0.0175538	ACTATA	0.0127355	GGCGGG	-0.0147282	GGATGC	-0.0150594
GAAGGT	-0.0182815	GTATCG	-0.0165544	GGCTTA	-0.017667	AACAGC	-0.0142245	CCCCTC	0.0156046		TACACA	0.017729	CCGTTG	0.0149978	ATGCCG	0.015683	GAAAA	0.0112739	CTCCAT	0.0143583	CCAC	0.0106015		CGCGA	0.0167498	AGAGG	0.0146132	TTAAGT	-0.0175538	TATAGT	0.0127355	GAGGA	-0.0146936	CTTCCC	-0.0150561
ATGAAC	-0.0182368	ACACGT	-0.0164944	TAAGCC	-0.017667	GCTGTT	-0.0142245	GAGGGG	0.0156046		TGTGTA	0.017729	GCGGGA	0.0149699	CGGCAT	0.015683	TTTTC	0.0112739	TATA	0.0143006	GTGG	0.0106015		TCGCG	0.0167498	CCTCT	0.0146132	AAGCGA	-0.0174876	GCGAGC	0.0127265	TCCTC	-0.0146936	GGGAAG	-0.0150561
GTTCAT	-0.0182368	ACGTGT	-0.0164944	ATTACA	-0.0175875	AAGCTA	-0.014223	GGATCA	0.0155851		CACGC	0.017706	TCCCGC	0.0149699	AGCCGC	0.0156113	CACGC	0.0112688	AAATGG	0.0142877	ATGGG	0.0105922		CTAGAG	0.0166004	CGCAAA	0.0145963	TCGCTT	-0.0174876	GCTCGC	0.0127265	GATTAC	-0.0146567	ACGCGA	-0.0149341
TATCCA	-0.0181891	CGAAC	-0.0164524	TGTAAT	-0.0175875	TAGCTT	-0.014223	TGATCC	0.0155851		GCGTG	0.017706	AGGAAG	0.0148252	GCGGCT	0.0156113	GCGTG	0.0112688	CCATTT	0.0142877	CCCAT	0.0105922		CTCTAG	0.0166004	TTTGCG	0.0145963	CAGCCG	-0.0174514	CAGAGA	0.0127095	GTAATC	-0.0146567	TCGCGT	-0.0149341
TGGATA	-0.0181891	GTTCG	-0.0164524	CACATA	-0.017576	AGGCGC	-0.0142228	ACGGCG	0.015583		CGCTCA	0.0176221	CTTCCT	0.0148252	CTGC	0.015584	GTACA	0.0112643	GTGCGA	0.01425	ACGAA	0.0105784		GCGCA	0.0165972	GAGGA	0.0145737	CGGCTG	-0.0174514	TCTCTG	0.0127095	TCTGAA	-0.0146498	AATCGG	-0.0149058
ATATCC	-0.0181733	AAAATC	-0.0163967	TATGTG	-0.017576	GCGCCT	-0.0142228	CGCCGT	0.015583		TGAGCG	0.0176221	AGAGGG	0.0148131	GCAG	0.015584	TGTAC	0.0112643	TCGCAC	0.01425	TTCGT	0.0105784		TGCGC	0.0165972	TCCTC	0.0145737	GACGC	-0.0174366	AGCGC	0.0126958	TTCAGA	-0.0146498	CCGATT	-0.0149058
GGATAT	-0.0181733	GATTTT	-0.0163967	AAGCCT	-0.0175669	AGACCG	-0.0142221	CAATGG	0.0155716		TGTACA	0.0175939	CCCTCT	0.0148131	AGCGG	0.0155524	TCGAA	0.0112363	AACAGC	0.0141064	CATGGG	0.0105573		ACTACG	0.0165954	AGCAAG	0.014573	GCGTC	-0.0174366	GCGCT	0.0126958	CATGG	-0.0145633	AATCCG	-0.0148541
GATGC	-0.0181597	CAACGC	-0.0163787	AGGCTT	-0.0175669	CGGTCT	-0.0142221	CCATTG	0.0155716		AGCGC	0.0175108	GAAGA	0.0147918	CCGCT	0.0155524	TTCGA	0.0112363	GCTGTT	0.0141064	CCCATG	0.0105573		CGTAGT	0.0165954	CTTGCT	0.014573	CGGCGC	-0.017288	ATAGCG	0.0126801	CCATG	-0.0145633	CGGATT	-0.0148541
GCATC	-0.0181597	GCGTTG	-0.0163787	GTTTAA	-0.0175531	CAGGCC	-0.0141813	ATGGTA	0.0155466		GCGCT	0.0175108	TCTTC	0.0147918	CTCGAA	0.0155025	CCCAAA	0.0112164	CCGACC	0.0140844	ACCCAT	0.0105173		AGCGCC	0.0164799	ACGGCG	0.0145315	GCGCCG	-0.017288	CGCTAT	0.0126801	ATGGAG	-0.0144264	GGCGTA	-0.0148345
ATGGA	-0.0181209	CGGAAA	-0.0163382	TTAAAC	-0.0175531	GGCCTG	-0.0141813	TACCAT	0.0155466		ATGGCG	0.0175059	GAGGA	0.0147718	TTCGAG	0.0155025	TTTGGG	0.0112164	GGTCGG	0.0140844	ATGGGT	0.0105173		GGCGCT	0.0164799	CGCCGT	0.0145315	GCTCAA	-0.0172395	CCACTC	0.0126272	CTCCAT	-0.0144264	TACGCC	-0.0148345
TCCAT	-0.0181209	TTTCCG	-0.0163382	AGGCGC	-0.0174369	GATGGC	-0.0141792	CATGGG	0.0155158		CGCCAT	0.0175059	TCCTC	0.0147718	ATTTGG	0.0154426	CCGCC	0.0111788	CTCC	0.0140704	GGCGAA	0.0104908		CGGTA	0.0164446	ATCGAC	0.0145245	TTGAGC	-0.0172395	GAGTGG	0.0126272	GGAGTA	-0.01432	AACGTC	-0.0147866
GGACGA	-0.0180798	CGCCGC	-0.0161867	GCGCCT	-0.0174369	GCCATC	-0.0141792	CCCATG	0.0155158		CGATTC	0.0174165	AGCAGA	0.0147475	CCAAAT	0.0154426	GGCGG	0.0111788	GGAG	0.0140704	TTCGCC	0.0104908		TACCG	0.0164446	GTCGAT	0.0145245	AACGCT	-0.0172116	CGCCTA	0.0126145	TACTCC	-0.01432	GACGTT	-0.0147866
TCGTCC	-0.0180798	GCGGCG	-0.0161867	GCTTTA	-0.0174324	ACACTG	-0.014155	CCGATC	0.0154902		GAATCG	0.0174165	TCTGCT	0.0147475	GGAGGA	0.0154396	ATGCGA	0.0111383	CCCGGG	0.0140571	AACGAG	0.0104644		CTAGC	0.0162793	CACCGC	0.0145098	AGCGTT	-0.0172116	TAGGCG	0.0126145	CAGAGC	-0.0143135	ACGCCT	-0.0145474
ACCTGG	-0.018069	AACCGT	-0.0160835	TAAAGC	-0.0174324	CAGTGT	-0.014155	GATCGG	0.0154902		CGGACG	0.017362	AGCAAG	0.0146922	TCCTCC	0.0154396	TCGCAT	0.0111383	GCGATA	0.013963	CTCGTT	0.0104644		GCTAG	0.0162793	GCGGTG	0.0145098	CAATGC	-0.0171958	ATCG	0.0126125	GCTCTG	-0.0143135	AGGCGT	-0.0145474
CCAGGT	-0.018069	ACGGTT	-0.0160835	CTAAC	-0.0174171	ATGCCG	-0.014155	CTCTGC	0.0154884		CGTCCG	0.017362	CTTGCT	0.0146922	AATCGA	0.0154344	GGGGAA	0.0110431	TATCGC	0.013963	ATATAG	0.0104406		CACCGA	0.0161925	GCGGGA	0.0144447	GCATTG	-0.0171958	CGAT	0.0126125	CTCGAA	-0.0143069	GATCTA	-0.0144542
ATGTGG	-0.0180218	ACCGCT	-0.0160748	GTTAG	-0.0174171	CGGCAT	-0.014155	GCAGAG	0.0154884		AGCTAA	0.0173342	GATCC	0.0146275	TCGATT	0.0154344	TTCCCC	0.0110431	CGCCG	0.0139141	CTATAT	0.0104406		TCGGTG	0.0161925	TCCCGC	0.0144447	GATCAA	-0.0171937	AGGGGG	0.0125735	TTCGAG	-0.0143069	TAGATC	-0.0144542
CCACAT	-0.0180218	AGCGGT	-0.0160748	CACCTA	-0.0174002	GGCTCA	-0.0141303	AAATGG	0.0154814		TTAGCT	0.0173342	GGATC	0.0146275	GACGGC	0.015425	ACAGTG	0.0109582	CGGCG	0.0139141	ACCCA	0.0104254		CTGGTA	0.0161219	CTTCCA	0.0143834	TTGATC	-0.0171937	CCCCCT	0.0125735	ATTGCC	-0.0142877	AGACGA	-0.0144235
AAGGA	-0.0180108	CCGTTC	-0.0160421	TAGGTG	-0.0174002	TGAGCC	-0.0141303	CCATTT	0.0154814		CCATC	0.0173233	CAGGAA	0.0144427	GCCGTC	0.015425	CACTGT	0.0109582	ATCGAT	0.013879	TGGGT	0.0104254		TACCAG	0.0161219	TGGAAG	0.0143834	CGCCAA	-0.0171906	CCGTTC	0.0124967	GGCAAT	-0.0142877	TCGTCT	-0.0144235
TCCTT	-0.0180108	GAACGG	-0.0160421	GGCCTA	-0.01738	CTGGTC	-0.014103	CCAAAA	0.015423		GATGG	0.0173233	TTCCTG	0.0144427	AGGAGA	0.0154053	CAACCC	0.0108928	CACCCC	0.013859	AGAAAG	0.0103821		ACGTGC	0.0160046	CGCAG	0.0143792	TTGGCG	-0.0171906	GAACGG	0.0124967	GGGCGA	-0.0142797	TCGAGA	-0.0144047
CACCTC	-0.0180073	GAAATC	-0.0159862	TAGGCC	-0.01738	GACCAG	-0.014103	TTTTGG	0.015423		CGCGTC	0.0173152	AACACA	0.0143355	TCTCCT	0.0154053	GGGTTG	0.0108928	GGGGTG	0.013859	CTTTCT	0.0103821		GCACGT	0.0160046	CTGCG	0.0143792	AGAACT	-0.0171875	ACACCA	0.012409	TCGCCC	-0.0142797	TCTCGA	-0.0144047
GAGGTG	-0.0180073	GATTTC	-0.0159862	GCGTA	-0.0173511	ATGGC	-0.0140766	CGTCGA	0.0154136		GACGCG	0.0173152	TGTGTT	0.0143355	ATTCTC	0.0153592	AAATGG	0.0108221	CAGCAA	0.0138355	CGACGA	0.0103605		CAGCTA	0.0159277	GTGCGA	0.0143441	AGTTCT	-0.0171875	TGGTGT	0.012409	AGGAGG	-0.0140992	GCCTGA	-0.0143889
ACTTCA	-0.0180048	CTCGAA	-0.0159176	TACGC	-0.0173511	GCCAT	-0.0140766	TCGACG	0.0154136		TCGCCA	0.0172956	ATTCC	0.0142081	GAGAAT	0.0153592	CCATTT	0.0108221	TTGCTG	0.0138355	TCGTCG	0.0103605		TAGCTG	0.0159277	TCGCAC	0.0143441	CGTGC	-0.0171759	CTATGC	0.0124067	CCTCCT	-0.0140992	TCAGGC	-0.0143889
TGAAGT	-0.0180048	TTCGAG	-0.0159176	CCCCTA	-0.0173414	CGCCAG	-0.0140189	CGCACC	0.0153509		TGGCGA	0.0172956	GGAAT	0.0142081	CGCCAC	0.0153482	ACCGAT	0.0108069	CGACTC	0.0137429	CCAAA	0.0102933		GGCGAA	0.0158524	TAGGGA	0.0143034	GCACG	-0.0171759	GCATAG	0.0124067	CACCGG	-0.0140522	GCAAGA	-0.0143882
GATGCA	-0.0179495	AGCGAC	-0.0157761	TAGGGG	-0.0173414	CTGGCG	-0.0140189	GGTGCG	0.0153509		GTTGCA	0.0172059	ACGCAG	0.0141594	GTGGCG	0.0153482	ATCGGT	0.0108069	GAGTCG	0.0137429	TTTGG	0.0102933		TTCGCC	0.0158524	TCCCTA	0.0143034	AAAGCA	-0.0171229	ACGCA	0.0123654	CCGGTG	-0.0140522	TCTTGC	-0.0143882
TGCATC	-0.0179495	GTCGCT	-0.0157761	CGTA	-0.0173372	GAGCC	-0.0139964	CTGGTC	0.0153442		TGCAAC	0.0172059	CTGCGT	0.0141594	AGGATG	0.0152973	AAAAGA	0.0107695	GAGGA	0.0137105	CAATCG	0.010092		AGGGTG	0.015797	TCCGGA	0.0141985	TGCTTT	-0.0171229	TGCGT	0.0123654	GTTTCA	-0.0139381	GAGGGA	-0.0143724
GATGGA	-0.0179154	AACGTG	-0.0157731	TACG	-0.0173372	GGCTC	-0.0139964	GACCAG	0.0153442		CCGTCG	0.0171432	ATCCTC	0.0141346	CATCCT	0.0152973	TCTTTT	0.0107695	TCCTC	0.0137105	CGATTG	0.010092		CACCCT	0.015797	ATTGCG	0.0141868	GCAGAC	-0.0171071	GAGA	0.0123477	TGAAAC	-0.0139381	TCCCTC	-0.0143724
TCCATC	-0.0179154	CACGTT	-0.0157731	CGAACC	-0.0173079	CGGCA	-0.0139776	CGCC	0.0153275		CGACGG	0.0171432	GAGGAT	0.0141346	ATCGTG	0.0152852	CACATA	0.0107676	AAAAGA	0.013688	ACCCCA	0.0100349		CGCTAC	0.0157955	CGCAAT	0.0141868	GTCTGC	-0.0171071	TCTC	0.0123477	ATATCC	-0.0139324	AGCAAG	-0.0143549
ACGAGG	-0.0178088	AGCG	-0.0157379	GGTTCG	-0.0173079	TGCCG	-0.0139776	GGCG	0.0153275		ATGGGG	0.0171355	TATGGA	0.0141279	CACGAT	0.0152852	TATGTG	0.0107676	TCTTTT	0.013688	TGGGGT	0.0100349		GTAGCG	0.0157955	GCCGGC	0.0141481	AGTTTA	-0.017015	TCACCA	0.0123447	GGATAT	-0.0139324	CTTGCT	-0.0143549
CCTCGT	-0.0178088	CGCT	-0.0157379	CGCGTA	-0.0172979	AAGCTG	-0.0139628	ATGCGA	0.015285		CCCCAT	0.0171355	TCCATA	0.0141279	GCGCAA	0.0152706	AAGGG	0.0107431	AACTCC	0.0136808	AACGA	0.0100329		CCTCCC	0.0156726	CCCCCC	0.0141204	TAAACT	-0.017015	TGGTGA	0.0123447	CTCGAG	-0.0139103	CCTCCG	-0.014342
CCTGCA	-0.0178038	AAACAC	-0.0156924	TACGCG	-0.0172979	CAGCTT	-0.0139628	TCGCAT	0.015285		AAAATC	0.0170541	CTGGAA	0.0141049	TTGCGC	0.0152706	CCCTT	0.0107431	GGAGTT	0.0136808	TCGTT	0.0100329		GGGAGG	0.0156726	GGGGGG	0.0141204	GAGAAC	-0.016916	AACCGT	0.0123369	ATCTCC	-0.0138565	CGGAGG	-0.014342
TGCAGG	-0.0178038	GTGTTT	-0.0156924	CCACAC	-0.0172972	CTTATA	-0.0137523	TGGACA	0.0152405		GATTTT	0.0170541	TTCCAG	0.0141049	CGTCCA	0.0152462	ATCGC	0.0107368	ACATA	0.0136545	GACGCC	0.0100113		CTGCTC	0.0156687	AACTGT	0.0141059	GTTCTC	-0.016916	ACGGTT	0.0123369	GGAGAT	-0.0138565	ACGCAA	-0.0143359
ATGTTG	-0.0177908	CAACCG	-0.0156768	GTGTGG	-0.0172972	TATAAG	-0.0137523	TGTCCA	0.0152405		AGATCG	0.017049	ACGGTA	0.0140449	TGGACG	0.0152462	GCGAT	0.0107368	TATGT	0.0136545	GGCGTC	0.0100113		GAGCAG	0.0156687	ACAGTT	0.0141059	CTGCTA	-0.0168925	AAGAG	0.012186	ACCGGG	-0.0138124	TTGCGT	-0.0143359
CAACAT	-0.0177908	CGGTTG	-0.0156768	TAAGTA	-0.0172938	GAAAGC	-0.0137365	AAAGCT	0.0151854		CGATCT	0.017049	TACCGT	0.0140449	CAGCCG	0.0152109	ATCCCC	0.0107355	AACACA	0.0136402	ATCGA	0.00988679		AGACGC	0.0155679	CGTGC	0.0140855	TAGCAG	-0.0168925	CTCTT	0.012186	CCCGGT	-0.0138124	TATACA	-0.0142992
ACCATG	-0.0177693	AAACGG	-0.0156336	TACTTA	-0.0172938	GCTTTC	-0.0137365	AGCTTT	0.0151854		CCGGCG	0.0169795	GACGAC	0.0140024	CGGCTG	0.0152109	GGGGAT	0.0107355	TGTGTT	0.0136402	TCGAT	0.00988679		GCGTCT	0.0155679	GCACG	0.0140855	CGCAAA	-0.0168884	CTATTC	0.0121625	GTCTGA	-0.0138015	TGTATA	-0.0142992
CATGGT	-0.0177693	CCGTTT	-0.0156336	GGCGCC	-0.0172895	CACCTG	-0.0137247	CGTTCC	0.015155		CGCCGG	0.0169795	GTCGTC	0.0140024	ATCTTG	0.0151713	ATGCCC	0.0107296	AGAGCG	0.0136144	CCACTC	0.00986739		AGGCG	0.0155106	GCTCC	0.0140746	TTTGCG	-0.0168884	GAATAG	0.0121625	TCAGAC	-0.0138015	CACCGA	-0.014269
TGAACA	-0.0177033	ACAGCT	-0.0155907	AACTTA	-0.0172872	CAGGTG	-0.0137247	GGAACG	0.015155		GCTACC	0.0169255	ATCGG	0.013978	CAAGAT	0.0151713	GGGCAT	0.0107296	CGCTCT	0.0136144	GAGTGG	0.00986739		CGCCT	0.0155106	GGAGC	0.0140746	AAGGCG	-0.0168719	CTAGCA	0.012162	CGCGC	-0.0138	TCGGTG	-0.014269
TGTTCA	-0.0177033	AGCTGT	-0.0155907	TAAGTT	-0.0172872	CTTAAA	-0.0136945	GCGGCA	0.015141		GGTAGC	0.0169255	CCGAT	0.013978	GCGCGA	0.0151634	CATTCG	0.0106715	ATGCAG	0.0136032	CGACGC	0.00984538		AACGG	0.0155006	CAGCG	0.0140616	CGCCTT	-0.0168719	TGCTAG	0.012162	GCGCG	-0.0138	GCGTAA	-0.0142101
AGCTGC	-0.0176863	ACACT	-0.0155722	CGGCCC	-0.0172274	TTTAAG	-0.0136945	TGCCGC	0.015141		GTGGCA	0.0169098	AATCGG	0.0139537	TCGCGC	0.0151634	CGAATG	0.0106715	CTGCAT	0.0136032	GCGTCG	0.00984538		CCGTT	0.0155006	CGCTG	0.0140616	CATGTA	-0.0168663	GGTACA	0.0121574	CTCGTC	-0.0137409	TTACGC	-0.0142101
GCAGCT	-0.0176863	AGTGT	-0.0155722	GGGCCG	-0.0172274	CCATAA	-0.0136896	ATGTAC	0.0151207		TGCCAC	0.0169098	CCGATT	0.0139537	CGTATC	0.0150725	GCGCGC	0.0105978	CCTCTC	0.0135532	AAA	0.00984023		GCTAGC	0.0154887	ACCTTG	0.0139699	TACATG	-0.0168663	TGTACC	0.0121574	GACGAG	-0.0137409	GAATCC	-0.0142003
CCATGA	-0.0176345	CGCAAA	-0.0155316	CTGTA	-0.0171459	TTATGG	-0.0136896	GTACAT	0.0151207		GCCAAA	0.0167966	CGGGAG	0.0139107	GATACG	0.0150725	ATGATG	0.0105913	GAGAGG	0.0135532	TTT	0.00984023		ACCACG	0.0154457	CAAGGT	0.0139699	CGCACG	-0.0168046	TCCCGA	0.0121546	CCTTCC	-0.0137003	GGATTC	-0.0142003
TCATGG	-0.0176345	TTTGCG	-0.0155316	TACAG	-0.0171459	ACTCGG	-0.0136585	GTCACA	0.0150433		TTTGGC	0.0167966	CTCCCG	0.0139107	CAGCTC	0.0150401	CATCAT	0.0105913	AGATGG	0.0135458	ATCCCC	0.0098397		CGTGGT	0.0154457	AATCG	0.0139352	CGTGCG	-0.0168046	TCGGGA	0.0121546	GGAAGG	-0.0137003	CAGCCC	-0.01413
CAATG	-0.0176222	TTCGAA	-0.0155233	ATATAG	-0.0170176	CCGAGT	-0.0136585	TGTGAC	0.0150433		CCACCG	0.0167057	CATCCG	0.0138337	GAGCTG	0.0150401	ATATCG	0.0105734	CCATCT	0.0135458	GGGGAT	0.0098397		CGCTTC	0.0154241	CGATT	0.0139352	ATCTTG	-0.0167701	ATGATC	0.0121207	CGGCC	-0.0136879	GGGCTG	-0.01413
CATTG	-0.0176222	ATATCG	-0.0154772	CTATAT	-0.0170176	AACATG	-0.0136366	AGAGGG	0.015022		CGGTGG	0.0167057	CGGATG	0.0138337	CCATCA	0.0150166	CGATAT	0.0105734	CAACAG	0.0135012	AATCGG	0.0098168		GAAGCG	0.0154241	AGCGCC	0.0139074	CAAGAT	-0.0167701	GATCAT	0.0121207	GGCCG	-0.0136879	GCCGCC	-0.0140548
ATTCTG	-0.0175635	CGATAT	-0.0154772	GCGCTA	-0.0169867	CATGTT	-0.0136366	CCCTCT	0.015022		ACGCGC	0.0166748	ATCCG	0.0137954	TGATGG	0.0150166	ATGGGG	0.0105523	CTGTTG	0.0135012	CCGATT	0.0098168		CGTTC	0.015422	GGCGCT	0.0139074	AGCTC	-0.0167192	CTGCGC	0.0121122	TCCCGA	-0.0136763	GGCGGC	-0.0140548
CAGAAT	-0.0175635	CGCCG	-0.0154655	TAGCGC	-0.0169867	TGGTAA	-0.0136065	ATGGG	0.0149789		GCGCGT	0.0166748	CGGAT	0.0137954	ATATTG	0.0149557	CCCCAT	0.0105523	ACAGCA	0.0134297	ATGATG	0.00975456		GAACG	0.015422	ACAACT	0.0138732	GAGCT	-0.0167192	GCGCAG	0.0121122	TCGGGA	-0.0136763	GAATC	-0.0139286
ATCTC	-0.0175259	CGGCG	-0.0154655	AAACGT	-0.0169812	TTACCA	-0.0136065	CCCAT	0.0149789		AGATGG	0.0166302	CATCGC	0.0137754	CAATAT	0.0149557	AAGAGA	0.0105427	TGCTGT	0.0134297	CATCAT	0.00975456		CAGTGG	0.0153911	AGTTGT	0.0138732	CGCAGA	-0.016687	ACATAG	0.012089	ATCCGC	-0.0136577	GATTC	-0.0139286
GAGAT	-0.0175259	CGGACG	-0.0154103	ACGTTT	-0.0169812	GCTTTA	-0.0135762	TTCAAA	0.0149477		CCATCT	0.0166302	GCGATG	0.0137754	AGGTGA	0.0148675	TCTCTT	0.0105427	CGGTTC	0.0134074	ATCCAA	0.00974792		CCACTG	0.0153911	GTGCAA	0.0138266	TCTGCG	-0.016687	CTATGT	0.012089	GCGGAT	-0.0136577	ATGATC	-0.0139185
CATGAA	-0.0175175	CGTCCG	-0.0154103	GGCTA	-0.0169455	TAAAGC	-0.0135762	TTTGAA	0.0149477		ACCATA	0.0166106	CTTTCC	0.0137429	TCACCT	0.0148675	CCCCAA	0.0105425	GAACCG	0.0134074	TTGGAT	0.00974792		CGCGAC	0.015223	TTGCAC	0.0138266	CCAAGC	-0.0166682	CGGTTA	0.0120743	ACAGGA	-0.0136467	GATCAT	-0.0139185
TTCATG	-0.0175175	ATTCGG	-0.015393	TAGCC	-0.0169455	GTGGTA	-0.0135651	GATAGA	0.0149401		TATGGT	0.0166106	GGAAAG	0.0137429	CATCCG	0.0148662	TTGGGG	0.0105425	CCATTC	0.0133478	AACGGA	0.00972801		GTCGCG	0.015223	AGAGTG	0.0138075	GCTTGG	-0.0166682	TAACCG	0.0120743	TCCTGT	-0.0136467	ACGTAC	-0.0139111
AGGTGG	-0.0175155	CCGAAT	-0.015393	ACGTAG	-0.0169132	TACCAC	-0.0135651	TCTATC	0.0149401		AGTCCA	0.0165334	ATTCGG	0.0137211	CGGATG	0.0148662	AATCGC	0.0105325	GAATGG	0.0133478	TCCGTT	0.00972801		CCACCC	0.0151691	CACTCT	0.0138075	CGCACA	-0.0166503	TCCAAA	0.0120684	ATGTG	-0.013575	GTACGT	-0.0139111
CCACCT	-0.0175155	CGCGCC	-0.015374	CTACGT	-0.0169132	GAGCCC	-0.0134091	CAGCG	0.0148903		TGGACT	0.0165334	CCGAAT	0.0137211	ATCGCG	0.0148307	GCGATT	0.0105325	AGTCCC	0.0132796	AACAA	0.00972055		GGGTGG	0.0151691	CGGAGA	0.0137336	TGTGCG	-0.0166503	TTTGGA	0.0120684	CACAT	-0.013575	GGTTGA	-0.0139072
AAGTCC	-0.0174451	GGCGCG	-0.015374	GCTA	-0.0168982	GGGCTC	-0.0134091	CGCTG	0.0148903		AACAA	0.0164479	AGGGGG	0.0136956	CGCGAT	0.0148307	GCACA	0.0104537	GGGACT	0.0132796	TTGTT	0.00972055		GCACAC	0.0150921	TCTCCG	0.0137336	TGAACA	-0.0166011	AGTGAG	0.0120185	GCGACA	-0.0135123	TCAACC	-0.0139072
GGACTT	-0.0174451	CGAAAG	-0.0153315	TAGC	-0.0168982	GAGCCA	-0.0133423	AGCGA	0.0148833		TTGTT	0.0164479	CCCCCT	0.0136956	GACGAC	0.0148051	TGTGC	0.0104537	CCCGGA	0.0132788	CACC	0.00971998		GTGTGC	0.0150921	CACCAC	0.0136886	TGTTCA	-0.0166011	CTCACT	0.0120185	TGTCGC	-0.0135123	CTTGCA	-0.0138607
ACCAG	-0.0174304	CTTTCG	-0.0153315	CTACAA	-0.0168916	TGGCTC	-0.0133423	TCGCT	0.0148833		ATGCAT	0.0164396	AAAAGA	0.0136751	GTCGTC	0.0148051	CAGCGA	0.010432	TCCGGG	0.0132788	GGTG	0.00971998		CGC	0.0150266	GTGGTG	0.0136886	AAACGC	-0.0165939	ACGTTC	0.0119499	GCCGC	-0.0135096	TGCAAG	-0.0138607
CTGGT	-0.0174304	GCGCA	-0.0153251	TTGTAG	-0.0168916	GGTA	-0.0133037	CAGCAG	0.0147504		CCTTCC	0.0164333	TCTTTT	0.0136751	TGTTAA	0.0148036	TCGCTG	0.010432	GAATCC	0.0132756	GTACA	0.00969396		GCG	0.0150266	AGACGC	0.0135912	GCGTTT	-0.0165939	GAACGT	0.0119499	GCGGC	-0.0135096	CTTGC	-0.0138563
ATCA	-0.0173822	TGCGC	-0.0153251	CAAGCA	-0.0168304	TACC	-0.0133037	CTGCTG	0.0147504		GGAAGG	0.0164333	AGGAAT	0.013669	TTAACA	0.0148036	ATCG	0.0104156	GGATTC	0.0132756	TGTAC	0.00969396		AGGTGC	0.0149967	GCGTCT	0.0135912	TACAAA	-0.0165587	AAGAGC	0.0119374	GCGCCC	-0.0134846	GCAAG	-0.0138563
TGAT	-0.0173822	CAACTG	-0.0152913	TGCTTG	-0.0168304	CCGAG	-0.0133005	CACACC	0.0146982		GCGAA	0.0164179	ATTCCT	0.013669	CGGCA	0.0147812	CGAT	0.0104156	CGAGGA	0.0132279	ACAGAT	0.00965317		GCACCT	0.0149967	CGAAGA	0.0135875	TTTGTA	-0.0165587	GCTCTT	0.0119374	GGGCGC	-0.0134846	ACCCTG	-0.013846
AGGACA	-0.0172971	CAGTTG	-0.0152913	AGACTA	-0.0168264	CTCGG	-0.0133005	GGTGTG	0.0146982		TTCGC	0.0164179	CTATCC	0.0135804	TGCCG	0.0147812	CATATG	0.0104048	TCCTCG	0.0132279	ATCTGT	0.00965317		CACGGG	0.0149008	TCTTCG	0.0135875	AGCAG	-0.016558	GAAACC	0.0119076	AATTGC	-0.0134832	CAGGGT	-0.013846
TGTCCT	-0.0172971	CACGC	-0.0152522	TAGTCT	-0.0168264	ACGGCC	-0.0132805	CGGTGA	0.0146902		ACCGC	0.0163863	GGATAG	0.0135804	TGATCA	0.0146978	AATCGG	0.0103659	AGGAGA	0.0132191	TGGACA	0.00964558		CCCGTG	0.0149008	CCCCGC	0.0135754	CTGCT	-0.016558	GGTTTC	0.0119076	GCAATT	-0.0134832	GTCGA	-0.0138299
CTACAA	-0.0172797	GCGTG	-0.0152522	CGGGGA	-0.0167591	GGCCGT	-0.0132805	TCACCG	0.0146902		GCGGT	0.0163863	ACATCC	0.0135498	CGACG	0.0146614	CCGATT	0.0103659	TCTCCT	0.0132191	TGTCCA	0.00964558		GATGAC	0.0148182	GCGGGG	0.0135754	AACATA	-0.0165179	ACTAGC	0.0118854	CTGTTC	-0.0134767	TCGAC	-0.0138299
TTGTAG	-0.0172797	AAGTGT	-0.0152278	TCCCCG	-0.0167591	CGGGCC	-0.0132743	ACCAC	0.0146649		ATGCCA	0.0163372	GGATGT	0.0135498	CGTCG	0.0146614	AGTCCC	0.0103264	CGATAG	0.0131899	GCCCA	0.00955064		GTCATC	0.0148182	CTTTCC	0.0135562	TATGTT	-0.0165179	GCTAGT	0.0118854	GAACAG	-0.0134767	CATATA	-0.0137839
CGGATC	-0.0172754	ACACTT	-0.0152278	ACAAAC	-0.0167521	GGCCCG	-0.0132743	GTGGT	0.0146649		TGGCAT	0.0163372	ACAA	0.0134608	AATATA	0.0146589	GGGACT	0.0103264	CTATCG	0.0131899	TGGGC	0.00955064		CTTCGA	0.0147573	GGAAAG	0.0135562	CTTAAC	-0.0164766	CAGTGG	0.0118209	CTCC	-0.0133909	TATATG	-0.0137839
GATCCG	-0.0172754	CGGTTA	-0.0151856	GTTTGT	-0.0167521	CTATAA	-0.0132701	GATACC	0.0145836		GATGAC	0.0162983	TTGT	0.0134608	TATATT	0.0146589	ACGAAC	0.0102589	GATGCA	0.0131877	TCGCA	0.00954203		TCGAAG	0.0147573	CAGATC	0.0135447	GTTAAG	-0.0164766	CCACTG	0.0118209	GGAG	-0.0133909	GGCAC	-0.0137613
ACATCT	-0.0172282	TAACCG	-0.0151856	TAGCTA	-0.0167342	TTATAG	-0.0132701	GGTATC	0.0145836		GTCATC	0.0162983	ACAAA	0.0134363	ACATTG	0.0146135	GTTCGT	0.0102589	TGCATC	0.0131877	TGCGA	0.00954203		GCTGGA	0.0147537	GATCTG	0.0135447	AACGC	-0.0164219	AGCGCG	0.0118105	AGCGAA	-0.01337	GTGCC	-0.0137613
AGATGT	-0.0172282	ACAGCG	-0.0151446	CGAGTA	-0.0167069	CGCCG	-0.013166	CAACAG	0.0145353		GCGAAC	0.0162135	TTTGT	0.0134363	CAATGT	0.0146135	ATATGC	0.0102578	CCGCAG	0.0131833	AAACCA	0.00951961		TCCAGC	0.0147537	GCAAC	0.0134891	GCGTT	-0.0164219	CGCGCT	0.0118105	TTCGCT	-0.01337	ATCG	-0.0137325
CAGGAA	-0.0172238	CGCTGT	-0.0151446	TACTCG	-0.0167069	CGGCG	-0.013166	CTGTTG	0.0145353		GTTCGC	0.0162135	CTGTCA	0.0134357	CACCG	0.0146117	GCATAT	0.0102578	CTGCGG	0.0131833	TGGTTT	0.00951961		CTACGC	0.0146139	GTTGC	0.0134891	AAAGC	-0.0163772	CGATTA	0.0117797	CTCCAC	-0.0132935	CGAT	-0.0137325
TTCCTG	-0.0172238	CCGACG	-0.0151083	AGGAGG	-0.016665	AGTAAG	-0.0131075	CGATTA	0.0144923		CCCCTC	0.0161895	TGACAG	0.0134357	CGGTG	0.0146117	CACCGA	0.0102528	AATATA	0.0131439	ATATG	0.00951783		GCGTAG	0.0146139	GTGGA	0.0134659	GCTTT	-0.0163772	TAATCG	0.0117797	GTGGAG	-0.0132935	GAGTAC	-0.0136991
ACCAGT	-0.0171988	CGTCGG	-0.0151083	CCTCCT	-0.016665	CTTACT	-0.0131075	TAATCG	0.0144923		GAGGGG	0.0161895	AGGAT	0.0134198	CTATCA	0.0145851	TCGGTG	0.0102528	TATATT	0.0131439	CATAT	0.00951783		CTGTTC	0.0145911	TCCAC	0.0134659	AGAGCG	-0.0163063	AGATCA	0.011769	TGGAA	-0.0132744	GTACTC	-0.0136991
ACTGGT	-0.0171988	AACG	-0.0151054	ACCACA	-0.016656	TATTAA	-0.013092	GCGCGA	0.0143634		CAAATA	0.0161435	ATCCT	0.0134198	TGATAG	0.0145851	CATCCC	0.0102433	GCCCCA	0.0131149	GCCAC	0.00951336		GAACAG	0.0145911	ATCCCG	0.0134428	CGCTCT	-0.0163063	TGATCT	0.011769	TTCCA	-0.0132744	AGCGGG	-0.013637
ATCAGG	-0.0171916	CGTT	-0.0151054	TGTGGT	-0.016656	TTAATA	-0.013092	TCGCGC	0.0143634		TATTTG	0.0161435	GAGCA	0.0133958	AGATG	0.0145285	GGGATG	0.0102433	TGGGGC	0.0131149	GTGGC	0.00951336		AACGCG	0.0145816	CGGGAT	0.0134428	CACAAA	-0.0162586	AGATAG	0.0117455	CCTCAC	-0.0132417	CCCGCT	-0.013637
CCTGAT	-0.0171916	GAGTGC	-0.0150991	GAACCC	-0.0166	ATAAGG	-0.0130829	CACCGA	0.0143434		AAGGCG	0.0160882	TGCTC	0.0133958	CATCT	0.0145285	ATCCAC	0.0102391	ATATG	0.0129739	ACCC	0.00948576		CGCGTT	0.0145816	ACAATA	0.0133801	TTTGTG	-0.0162586	CTATCT	0.0117455	GTGAGG	-0.0132417	CGAGGA	-0.0136228
ATGAGG	-0.017106	GCACTC	-0.0150991	GGGTTC	-0.0166	CCTTAT	-0.0130829	TCGGTG	0.0143434		CGCCTT	0.0160882	GCGAGA	0.0133743	ACCGGC	0.0144812	GTGGAT	0.0102391	CATAT	0.0129739	GGGT	0.00948576		CTGCC	0.0145505	TATTGT	0.0133801	CAGCGA	-0.0162124	GCGCGA	0.0117111	ATTTCG	-0.0132087	TCCTCG	-0.0136228
CCTCAT	-0.017106	AACGG	-0.0150242	ACTATA	-0.0165853	GGGTA	-0.0130705	ATGCCC	0.0142666		CGGTTA	0.0159709	TCTCGC	0.0133743	GCCGGT	0.0144812	TCACCA	0.0101695	AGAGA	0.012973	AAACG	0.00946649		GGCAG	0.0145505	GAGCA	0.0133779	TCGCTG	-0.0162124	TCGCGC	0.0117111	CGAAAT	-0.0132087	ACTGCA	-0.0135972
CCAGAA	-0.0170914	CCGTT	-0.0150242	TATAGT	-0.0165853	TACCC	-0.0130705	GGGCAT	0.0142666		TAACCG	0.0159709	GTTCCA	0.0133665	ATCCG	0.0144607	TGGTGA	0.0101695	TCTCT	0.012973	CGTTT	0.00946649		AACCGC	0.0145285	TGCTC	0.0133779	AGCA	-0.0161927	GTTTCA	0.0116971	AGCGCG	-0.0131504	TGCAGT	-0.0135972
TTCTGG	-0.0170914	ACGGAA	-0.014943	ATGCTA	-0.0165678	AGCCC	-0.0130541	ACCAAT	0.0142303		CGCTAG	0.0159196	TGGAAC	0.0133665	CGGAT	0.0144607	CCGATC	0.0101454	CCTTCC	0.0129321	TCAAAA	0.00942552		GCGGTT	0.0145285	CCTCGC	0.0132458	TGCT	-0.0161927	TGAAAC	0.0116971	CGCGCT	-0.0131504	ATGTAC	-0.0135453
ATCC	-0.0170868	TTCCGT	-0.014943	TAGCAT	-0.0165678	GGGCT	-0.0130541	ATTGGT	0.0142303		CTAGCG	0.0159196	GACAGA	0.0133554	ATCGAC	0.0144463	GATCGG	0.0101454	GGAAGG	0.0129321	TTTTGA	0.00942552		ACCAGC	0.0144689	GCGAGG	0.0132458	CGTACA	-0.0161542	TCTACA	0.0116793	AGACGG	-0.0131293	GTACAT	-0.0135453
GGAT	-0.0170868	CGC	-0.0149409	ACTAC	-0.0165266	CTCTCA	-0.0129977	ATAGGC	0.0141443		GCGCAA	0.0159065	TCTGTC	0.0133554	GTCGAT	0.0144463	GAGAGC	0.0101327	ATCCAC	0.0128947	GCCCAA	0.00936577		GCTGGT	0.0144689	ATCG	0.0132046	TGTACG	-0.0161542	TGTAGA	0.0116793	CCGTCT	-0.0131293	GCGCA	-0.0134441
AGCTG	-0.0170465	GCG	-0.0149409	GTAGT	-0.0165266	TGAGAG	-0.0129977	GCCTAT	0.0141443		TTGCGC	0.0159065	AGGA	0.013224	ATGGCA	0.0143953	GCTCTC	0.0101327	GTGGAT	0.0128947	TTGGGC	0.00936577		GCGGAC	0.0144261	CGAT	0.0132046	CGCTCA	-0.0160932	CGCTAG	0.0116184	CGTGGA	-0.0131267	TGCGC	-0.0134441
CAGCT	-0.0170465	CTCTC	-0.0148506	ACGAAC	-0.0164979	TATAA	-0.012982	AACGG	0.0140399		GAGTCC	0.0158615	TCCT	0.013224	TGCCAT	0.0143953	ACTGGG	0.010114	ATCGGG	0.0128792	GAGCGA	0.0093483		GTCCGC	0.0144261	CCACTA	0.0131858	TGAGCG	-0.0160932	CTAGCG	0.0116184	TCCACG	-0.0131267	ACCAAG	-0.0134118
CTTGAA	-0.0169873	GAGAG	-0.0148506	GTTCGT	-0.0164979	TTATA	-0.012982	CCGTT	0.0140399		GGACTC	0.0158615	GTCGTA	0.0131367	TAACAA	0.0143814	CCCAGT	0.010114	CCCGAT	0.0128792	TCGCTC	0.0093483		AGCACT	0.0143813	TAGTGG	0.0131858	TAAGAA	-0.0160074	ACGTAC	0.0115507	TCGCGA	-0.0131005	CTTGGT	-0.0134118
TTCAAG	-0.0169873	AACACG	-0.0147128	AACCAA	-0.0164925	GGCTGA	-0.0129131	AGAGC	0.0140275		ATGCGA	0.0158544	TACGAC	0.0131367	TTGTTA	0.0143814	TCGCAA	0.0100899	ATAATA	0.0128651	AAGCGA	0.00932684		AGTGCT	0.0143813	CTTGC	0.0131828	TTCTTA	-0.0160074	GTACGT	0.0115507	ACGCGT	-0.0129868	CGGGAC	-0.0133948
AAGTAC	-0.0169643	CGTGTT	-0.0147128	TTGGTT	-0.0164925	TCAGCC	-0.0129131	GCTCT	0.0140275		TCGCAT	0.0158544	AAAAAC	0.0131032	ATCGG	0.0143123	TTGCGA	0.0100899	TATTAT	0.0128651	TCGCTT	0.00932684		CAGCTG	0.0143568	GCAAG	0.0131828	AACGCG	-0.0159227	CCACC	0.0115357	TCGCA	-0.0129848	GTCCCG	-0.0133948
GTACTT	-0.0169643	CTCGCA	-0.0146906	CGTAAC	-0.0163565	ATATTA	-0.0129102	CCCCAC	0.0140181		CGCCAA	0.0158164	GTTTTT	0.0131032	CCGAT	0.0143123	ATTCGC	0.010035	CACCAG	0.0128626	CCAATC	0.00930191		CACCG	0.0143303	GCGCCC	0.013176	CGCGTT	-0.0159227	GGTGG	0.0115357	TGCGA	-0.0129848	AATCCA	-0.0133485
AGAT	-0.0168991	TGCGAG	-0.0146906	GTTACG	-0.0163565	TAATAT	-0.0129102	GTGGGG	0.0140181		TTGGCG	0.0158164	CGCAAC	0.0130537	AATGGC	0.0142925	GCGAAT	0.010035	CTGGTG	0.0128626	GATTGG	0.00930191		CGGTG	0.0143303	GGGCGC	0.013176	AGTCGC	-0.0157548	ATCGCA	0.0114842	CCTCGA	-0.0129403	TGGATT	-0.0133485
ATCT	-0.0168991	ACCGA	-0.0146504	GCCTTA	-0.016329	GGTAA	-0.0129031	CACCG	0.013943		ATAGCG	0.0158135	GTTGCG	0.0130537	GCCATT	0.0142925	CAACAC	0.0100223	ATGGA	0.0128317	ATGGAA	0.00930159		AGCACG	0.0143022	ACTGCG	0.0131576	GCGACT	-0.0157548	TGCGAT	0.0114842	TCGAGG	-0.0129403	CGGGTA	-0.0133377
AGGTGA	-0.0168909	TCGGT	-0.0146504	TAAGGC	-0.016329	TTACC	-0.0129031	CGGTG	0.013943		CGCTAT	0.0158135	CGGAGA	0.0130122	ATCTGG	0.0142313	GTGTTG	0.0100223	TCCAT	0.0128317	TTCCAT	0.00930159		CGTGCT	0.0143022	CGCAGT	0.0131576	AAGCGG	-0.0157049	ACTGTG	0.0114824	TATA	-0.0128782	TACCCG	-0.0133377
TCACCT	-0.0168909	ACGCAA	-0.0146175	CTCGTA	-0.0163191	AACAGT	-0.0129006	ATGGGG	0.0139408		CACCGA	0.015804	TCTCCG	0.0130122	CCAGAT	0.0142313	AGATGG	0.00997136	GCCCGA	0.0127825	TGGGAA	0.0092927		ACGGCC	0.0142871	AAAACA	0.0131347	CCGCTT	-0.0157049	CACAGT	0.0114824	AGAGGA	-0.0128605	TGGAAA	-0.0132953
GTGGA	-0.0168399	TTGCGT	-0.0146175	TACGAG	-0.0163191	ACTGTT	-0.0129006	CCCCAT	0.0139408		TCGGTG	0.015804	ACACCA	0.0129765	AGATTG	0.0141854	CCATCT	0.00997136	TCGGGC	0.0127825	TTCCCA	0.0092927		GGCCGT	0.0142871	TGTTTT	0.0131347	GCGTAC	-0.0156994	CATCCA	0.0114617	TCCTCT	-0.0128605	TTTCCA	-0.0132953
TCCAC	-0.0168399	CGAATA	-0.0146031	GTAAC	-0.0162876	ACTTAC	-0.0128338	TGGCAA	0.0139341		CGCACG	0.0157735	TGGTGT	0.0129765	CAATCT	0.0141854	ACGCAA	0.00994204	GTGGGA	0.0127797	CATCGA	0.00920584		CGCG	0.0142836	GGAGA	0.0131309	GTACGC	-0.0156994	TGGATG	0.0114617	GATCGC	-0.0128356	CCCCG	-0.0132856
AGGAAC	-0.0167558	TATTCG	-0.0146031	GTTAC	-0.0162876	GTAAGT	-0.0128338	TTGCCA	0.0139341		CGTGCG	0.0157735	CGTATC	0.0129694	CCGCCA	0.0141537	TTGCGT	0.00994204	TCCCAC	0.0127797	TCGATG	0.00920584		ACCGTC	0.0142532	TCTCC	0.0131309	GACGCA	-0.0156847	GGATCA	0.0114221	GCGATC	-0.0128356	CGGGG	-0.0132856
GTTCCT	-0.0167558	GTGCTA	-0.014556	CTACAG	-0.0162675	TAGGCA	-0.0128212	ATGGAC	0.0139037		AAATAT	0.0157158	GATACG	0.0129694	TGGCGG	0.0141537	CATACC	0.0099382	ATCGA	0.0127643	ACCGAA	0.00917972		GACGGT	0.0142532	GCACCC	0.0131295	TGCGTC	-0.0156847	TGATCC	0.0114221	AACGCG	-0.0128099	AGCCTA	-0.013257
CTCGTC	-0.0167261	TAGCAC	-0.014556	CTGTAG	-0.0162675	TGCCTA	-0.0128212	GTCCAT	0.0139037		ATATTT	0.0157158	CGCCA	0.0129393	GATCAC	0.0141487	GGTATG	0.0099382	TCGAT	0.0127643	TTCGGT	0.00917972		AATCGC	0.0142267	GGGTGC	0.0131295	CACAGA	-0.015625	CCTACG	0.0114219	CGCGTT	-0.0128099	TAGGCT	-0.013257
GACGAG	-0.0167261	ACACA	-0.0145532	CTAACC	-0.0162546	TAAGAA	-0.0127971	CATATC	0.0138689		ATTCGA	0.0156294	TGGCG	0.0129393	GTGATC	0.0141487	CGTCGC	0.00988621	AGAAGA	0.012752	TACGAA	0.00914364		GCGATT	0.0142267	ACGTTG	0.0130667	TCTGTG	-0.015625	CGTAGG	0.0114219	ATGCCC	-0.0127981	TCCGA	-0.0132531
GAGGAA	-0.016503	TGTGT	-0.0145532	GGTTAG	-0.0162546	TTCTTA	-0.0127971	GATATG	0.0138689		TCGAAT	0.0156294	ACAACT	0.0128639	CGGTGA	0.0141041	GCGACG	0.00988621	TCTTCT	0.012752	TTCGTA	0.00914364		ACCCGC	0.0141956	CAACGT	0.0130667	CGTCAA	-0.0155902	GAGTAC	0.0113966	GGGCAT	-0.0127981	TCGGA	-0.0132531
TTCCTC	-0.016503	ACGC	-0.0144198	CGACTA	-0.0161621	GCGCTA	-0.0127965	CATCCA	0.0138228		ACGCGA	0.0155478	AGTTGT	0.0128639	TCACCG	0.0141041	CAATGG	0.00985069	CCGTCG	0.0127314	CGTGGC	0.00911538		GCGGGT	0.0141956	TGCCCA	0.012981	TTGACG	-0.0155902	GTACTC	0.0113966	CCATGG	-0.0127598	CCCCTC	-0.0132219
ATCCAA	-0.0164281	GCGT	-0.0144198	TAGTCG	-0.0161621	TAGCGC	-0.0127965	TGGATG	0.0138228		TCGCGT	0.0155478	CCCGCC	0.0128091	CAGATG	0.0140954	CCATTG	0.00985069	CGACGG	0.0127314	GCCACG	0.00911538		ACGCCG	0.0141306	TGGGCA	0.012981	GATGTA	-0.0155804	CCGATC	0.0113887	ACGCAT	-0.0127453	GAGGGG	-0.0132219
TTGGAT	-0.0164281	AGCACG	-0.0144161	GACTAC	-0.0161541	GGCCC	-0.0127933	ACCAT	0.0138045		AAATGG	0.0155158	GGCGGG	0.0128091	CATCTG	0.0140954	ACGAA	0.00955087	CCGGGA	0.012727	CAACGC	0.00908046		CGGCGT	0.0141306	AATAAC	0.0129743	TACATC	-0.0155804	GATCGG	0.0113887	ATGCGT	-0.0127453	CTGTGC	-0.0131484
GGTGAA	-0.0163963	CGTGCT	-0.0144161	GTAGTC	-0.0161541	GGGCC	-0.0127933	ATGGT	0.0138045		CCATTT	0.0155158	AGAGG	0.0127786	TGCCCA	0.0140621	TTCGT	0.00955087	TCCCGG	0.012727	GCGTTG	0.00908046		AGCTAG	0.0141181	GTTATT	0.0129743	CATGCG	-0.0155073	CATCTC	0.0113866	CCTGTC	-0.0127236	GCACAG	-0.0131484
TTCACC	-0.0163963	ACTGCT	-0.014358	CGGATC	-0.0161535	GGTCA	-0.0127044	CACCAA	0.0138026		ATATTA	0.0155152	CCTCT	0.0127786	TGGGCA	0.0140621	AAACAA	0.00954082	CCATAC	0.012682	AATGCG	0.00902897		CTAGCT	0.0141181	AGCGC	0.0129603	CGCATG	-0.0155073	GAGATG	0.0113866	GACAGG	-0.0127236	GTACAC	-0.0130866
GAAGTC	-0.0162226	AGCAGT	-0.014358	GATCCG	-0.0161535	TGACC	-0.0127044	TTGGTG	0.0138026		TAATAT	0.0155152	GATGC	0.0127772	ACCGAT	0.0140532	TTGTTT	0.00954082	GTATGG	0.012682	CGCATT	0.00902897		CGGGGC	0.0141163	GCGCT	0.0129603	GCTGAC	-0.0154757	AGTGTG	0.0113253	GAGAAA	-0.0127177	GTGTAC	-0.0130866
GACTTC	-0.0162226	GAGTGA	-0.0143496	TCTACA	-0.0161161	CATGGG	-0.0126978	AACGGG	0.0137529		GAACGA	0.0154785	GCATC	0.0127772	ATCGGT	0.0140532	GCACGC	0.00952342	CATCGA	0.0125625	CATATG	0.00898979		GCCCCG	0.0141163	ATCCGC	0.0128631	GTCAGC	-0.0154757	CACACT	0.0113253	TTTCTC	-0.0127177	ATGTTC	-0.013075
CCAAGG	-0.0162035	TCACTC	-0.0143496	TGTAGA	-0.0161161	CCCATG	-0.0126978	CCCGTT	0.0137529		TCGTTC	0.0154785	AGAGCA	0.012745	AGCAAT	0.0140133	GCGTGC	0.00952342	TCGATG	0.0125625	ATGGCA	0.00896966		GTCCGA	0.0141117	GCGGAT	0.0128631	GAGCAC	-0.0154728	ATTCG	0.0113207	ACACGA	-0.0126632	GAACAT	-0.013075
CCTTGG	-0.0162035	AATTGC	-0.0143081	GACCCC	-0.0161155	GCTGA	-0.0126928	AAGGGG	0.013722		ATACAT	0.0153835	TGCTCT	0.012745	ATTGCT	0.0140133	ATTCCC	0.00950463	ATCCTC	0.0125297	TGCCAT	0.00896966		TCGGAC	0.0141117	GGTCAC	0.0128577	GTGCTC	-0.0154728	CGAAT	0.0113207	TCGTGT	-0.0126632	AATTGT	-0.0130718
ACCACC	-0.0161679	GCAATT	-0.0143081	GGGGTC	-0.0161155	TCAGC	-0.0126928	CCCCTT	0.013722		ATGTAT	0.0153835	GGAGA	0.0127292	GCCAGC	0.013993	GGGAAT	0.00950463	GAGGAT	0.0125297	ACCCAA	0.00896895		GCAGTA	0.0141074	GTGACC	0.0128577	AATCTG	-0.0154541	ATCGC	0.0113004	GAGAC	-0.0126508	ACAATT	-0.0130718
GGTGGT	-0.0161679	CCGAAA	-0.0142541	GATCC	-0.016103	GTCAC	-0.0126636	ATACTA	0.013697		AAAGAA	0.0153282	TCTCC	0.0127292	GCTGGC	0.013993	GCAAC	0.00948091	GAAAGA	0.0125089	TTGGGT	0.00896895		TACTGC	0.0141074	ACCGCC	0.012828	CAGATT	-0.0154541	GCGAT	0.0113004	GTCTC	-0.0126508	ATGTAG	-0.0130707
ACGAT	-0.0161321	TTTCGG	-0.0142541	GGATC	-0.016103	GTGAC	-0.0126636	TAGTAT	0.013697		TTCTTT	0.0153282	GAGATC	0.0127163	CGGTGC	0.0139234	GTTGC	0.00948091	TCTTTC	0.0125089	GACGAA	0.00893975		CGCAG	0.0140228	GGCGGT	0.012828	CGCGTC	-0.0154366	TTCAAA	0.0112986	ACCTTG	-0.0126423	CTACAT	-0.0130707
ATCGT	-0.0161321	CGA	-0.0142424	AACTAT	-0.0160864	AAGGGT	-0.0126428	ATATC	0.013607		CGTGTA	0.0153116	GATCTC	0.0127163	GCACCG	0.0139234	CACC	0.00947364	ACAGGA	0.0124496	TTCGTC	0.00893975		CTGCG	0.0140228	AGCGGG	0.0128146	GACGCG	-0.0154366	TTTGAA	0.0112986	CAAGGT	-0.0126423	GCAGCC	-0.0130283
GAGTAC	-0.0161253	TCG	-0.0142424	ATAGTT	-0.0160864	ACCCTT	-0.0126428	GATAT	0.013607		TACACG	0.0153116	CCGCTA	0.0127069	AACGAG	0.0138197	GGTG	0.00947364	TCCTGT	0.0124496	CCCTTC	0.00890992		AGGGCC	0.0139794	CCCGCT	0.0128146	ACATTG	-0.0154354	GATTAC	0.0112453	ACACTG	-0.0126286	GGCTGC	-0.0130283
GTACTC	-0.0161253	CAAATC	-0.0141919	CTTAAG	-0.0160653	AGTGGG	-0.012617	ATAATA	0.0135995		CCGTTA	0.0152922	TAGCGG	0.0127069	CTCGTT	0.0138197	GACCCC	0.00940569	GCGACA	0.0124488	GAAGGG	0.00890992		GGCCCT	0.0139794	AACTAT	0.0127427	CAATGT	-0.0154354	GTAATC	0.0112453	CAGTGT	-0.0126286	ACACCG	-0.012866
ACCAGG	-0.0161194	GATTTG	-0.0141919	CACACA	-0.0160367	CCCACT	-0.012617	TATTAT	0.0135995		TAACGG	0.0152922	GTGAGA	0.012704	CTTGTA	0.0137955	GGGGTC	0.00940569	TGTCGC	0.0124488	AAAAT	0.00890716		GGTATA	0.0139647	ATAGTT	0.0127427	ACGTGA	-0.0154095	ACGAT	0.0112116	CACTGA	-0.0126244	CGGTGT	-0.012866
CCTGGT	-0.0161194	GAAAAC	-0.0141469	TGTGTG	-0.0160367	CCCATA	-0.012608	ATGCCA	0.0135596		CCACGC	0.0152782	TCTCAC	0.012704	TACAAG	0.0137955	CCCGC	0.00940084	AATCGA	0.0124334	ATTTT	0.00890716		TATACC	0.0139647	CCGGCA	0.0127164	TCACGT	-0.0154095	ATCGT	0.0112116	TCAGTG	-0.0126244	AAACGC	-0.0128378
ATCAAC	-0.016102	GTTTTC	-0.0141469	CGATC	-0.0159746	TATGGG	-0.012608	TGGCAT	0.0135596		GCGTGG	0.0152782	CCAGCC	0.0126735	CGGC	0.0137044	GCGGG	0.00940084	TCGATT	0.0124334	GTGGCA	0.00888453		ACTGCC	0.0139485	TGCCGG	0.0127164	CCTGCA	-0.0153806	AGTTCC	0.0111421	CCCCTC	-0.012613	GCGTTT	-0.0128378
GTTGAT	-0.016102	AAAATT	-0.0141443	GATCG	-0.0159746	ACCCAT	-0.0125658	CGCCC	0.0135125		GATGCA	0.0152424	GGCTGG	0.0126735	GCCG	0.0137044	CTCTTC	0.00938816	CTGATC	0.0124087	TGCCAC	0.00888453		GGCAGT	0.0139485	GCAAAA	0.012714	TGCAGG	-0.0153806	GGAACT	0.0111421	GAGGGG	-0.012613	CGTCAA	-0.0128282
AGGACT	-0.0160584	AATTTT	-0.0141443	GGTTAC	-0.0159401	ATGGGT	-0.0125658	GGGCG	0.0135125		TGCATC	0.0152424	AGCTAG	0.012653	ATGCG	0.0136622	GAAGAG	0.00938816	GATCAG	0.0124087	ACCAC	0.00886513		CGTGAG	0.0139399	TTTTGC	0.012714	AAGCTA	-0.0153798	ATAGC	0.0111387	AAGGGT	-0.0125303	TTGACG	-0.0128282
AGTCCT	-0.0160584	GCACTA	-0.0141408	GTAACC	-0.0159401	GCTAGA	-0.0125457	ATGGAA	0.0134841		AAGCGC	0.0152263	CTAGCT	0.012653	CGCAT	0.0136622	CAGTCC	0.00938688	TATCGA	0.012359	GTGGT	0.00886513		CTCACG	0.0139399	GGTGTA	0.0126818	TAGCTT	-0.0153798	GCTAT	0.0111387	ACCCTT	-0.0125303	CGGGAG	-0.0127987
ACCTTG	-0.016031	TAGTGC	-0.0141408	GCAACC	-0.0159301	TCTAGC	-0.0125457	TTCCAT	0.0134841		GCGCTT	0.0152263	CTGGGC	0.0126346	CCGTCG	0.0136476	GGACTG	0.00938688	TCGATA	0.012359	GAAAGA	0.0087698		ACGCTA	0.0139254	TACACC	0.0126818	GTTGAA	-0.0153797	ACCATA	0.0111266	AGGAG	-0.0125269	CTCCCG	-0.0127987
CAAGGT	-0.016031	CCGCTC	-0.0141157	GGTTGC	-0.0159301	ACGCCG	-0.0124987	ACCACT	0.0134551		CTGTGC	0.0152217	GCCCAG	0.0126346	CGACGG	0.0136476	CAGGGG	0.00930653	CACACG	0.0123425	TCTTTC	0.0087698		TAGCGT	0.0139254	CGAATC	0.0125935	TTCAAC	-0.0153797	TATGGT	0.0111266	CTCCT	-0.0125269	GATCA	-0.0127568
ACAATC	-0.0160299	GAGCGG	-0.0141157	TAGCGA	-0.0158996	CGGCGT	-0.0124987	AGTGGT	0.0134551		GCACAG	0.0152217	AAAAAG	0.0126185	CATGTC	0.013605	CCCCTG	0.00930653	CGTGTG	0.0123425	ACCAA	0.0087571		CGGTTA	0.0139168	GATTCG	0.0125935	ACGCA	-0.0153783	ACTAT	0.0111092	AACTAT	-0.0125268	TGATC	-0.0127568
GATTGT	-0.0160299	GCAGC	-0.0140629	TCGCTA	-0.0158996	CAATGC	-0.01248	ACCATG	0.013385		ACGCC	0.0151241	CTTTTT	0.0126185	GACATG	0.013605	AACGGT	0.00930303	CGCTC	0.0123407	TTGGT	0.0087571		TAACCG	0.0139168	CGGGAG	0.0125847	TGCGT	-0.0153783	ATAGT	0.0111092	ATAGTT	-0.0125268	AGATCA	-0.0127003
AGCAGA	-0.0159619	GCTGC	-0.0140629	ACTA	-0.01589	GCATTG	-0.01248	CATGGT	0.013385		GGCGT	0.0151241	ATATAC	0.0126065	ATGTGC	0.0135956	ACCGTT	0.00930303	GAGCG	0.0123407	AACGCA	0.00874649		CGTGGC	0.013893	CTCCCG	0.0125847	CGCA	-0.0153783	CGTCCC	0.0111076	CATGCG	-0.0125104	TGATCT	-0.0127003
TCTGCT	-0.0159619	GAACGA	-0.0140137	TAGT	-0.01589	GCCTAA	-0.0124732	GCACGC	0.0133553		ACCGAC	0.0150899	GTATAT	0.0126065	GCACAT	0.0135956	GGGAAA	0.00929191	CACGCA	0.0122593	TGCGTT	0.00874649		GCCACG	0.013893	ATTTTG	0.0125799	TGCG	-0.0153783	GGGACG	0.0111076	CGCATG	-0.0125104	CTGCAA	-0.0126769
ATC	-0.0159515	TCGTTC	-0.0140137	ATATG	-0.0158549	TTAGGC	-0.0124732	GCGTGC	0.0133553		GTCGGT	0.0150899	CAGTGG	0.0126016	GCAGAA	0.0135622	TTTCCC	0.00929191	TGCGTG	0.0122593	CAGCGC	0.00874519		GGTGGA	0.0138706	CAAAAT	0.0125799	GACCGC	-0.0152854	CGGAAC	0.011106	AGGAAC	-0.0124534	TTGCAG	-0.0126769
GAT	-0.0159515	ACGCAG	-0.0140017	CATAT	-0.0158549	CTGAAA	-0.0124672	TAGCCA	0.0133022		CCGACG	0.0150636	CCACTG	0.0126016	TTCTGC	0.0135622	CGCGCG	0.00924152	ATATCG	0.0122572	GCGCTG	0.00874519		TCCACC	0.0138706	CACTAA	0.0125367	GCGGTC	-0.0152854	GTTCCG	0.011106	GTTCCT	-0.0124534	GGTTTA	-0.0126485
TGCCCA	-0.0159489	CTGCGT	-0.0140017	GCACCC	-0.0157984	TTTCAG	-0.0124672	TGGCTA	0.0133022		CGTCGG	0.0150636	CGTCTC	0.0125746	CAGCAC	0.0135553	ACCAA	0.00922877	CGATAT	0.0122572	GTGGAA	0.00873762		GCGGCC	0.0138649	TTAGTG	0.0125367	ACAAA	-0.0152664	ACTACT	0.0110811	CGAGCG	-0.0124302	TAAACC	-0.0126485
TGGGCA	-0.0159489	GCTCGA	-0.0139985	GGGTGC	-0.0157984	ATGGTA	-0.0124475	CGCATC	0.0132911		ACGCCG	0.0148296	GAGACG	0.0125746	GTGCTG	0.0135553	TTGGT	0.00922877	ACGGGA	0.012197	TTCCAC	0.00873762		GGCCGC	0.0138649	GGAAGA	0.0125096	TTTGT	-0.0152664	AGTAGT	0.0110811	CGCTCG	-0.0124302	ACCGGG	-0.0126432
CATCC	-0.0159447	TCGAGC	-0.0139985	ACACCC	-0.0157949	TACCAT	-0.0124475	GATGCG	0.0132911		CGGCGT	0.0148296	ACAAAC	0.0125534	AATGGT	0.013539	ATCCAA	0.00921756	TCCCGT	0.012197	ACCCCG	0.00873573		GCAACC	0.0138285	TCTTCC	0.0125096	GTATGA	-0.0152648	ACGTCG	0.0110744	AACGGA	-0.0123328	CCCGGT	-0.0126432
GGATG	-0.0159447	AACGCT	-0.0139854	GGGTGT	-0.0157949	CCGGCC	-0.0123729	ATATGG	0.0132754		ACGGTA	0.0148147	GTTTGT	0.0125534	ACCATT	0.013539	TTGGAT	0.00921756	ATCCC	0.0121793	CGGGGT	0.00873573		GGTTGC	0.0138285	GGGACA	0.0124807	TCATAC	-0.0152648	CGACGT	0.0110744	TCCGTT	-0.0123328	CGCTC	-0.0126398
CTCTTC	-0.0159205	AGCGTT	-0.0139854	CCTAC	-0.0157469	GGCCGG	-0.0123729	CCATAT	0.0132754		TACCGT	0.0148147	CCGGAG	0.0125427	TATCGA	0.0135252	GATGGC	0.00911246	GGGAT	0.0121793	CCCA	0.00870363		ACGGGC	0.0137755	TGTCCC	0.0124807	ATCAGC	-0.0152474	CCCATC	0.0110736	ACAATC	-0.01225	GAGCG	-0.0126398
GAAGAG	-0.0159205	TCCGAA	-0.013984	GTAGG	-0.0157469	TGATAA	-0.0123557	ACCCCT	0.0132683		AATACC	0.0147645	CTCCGG	0.0125427	TCGATA	0.0135252	GCCATC	0.00911246	AAGGAG	0.0121658	TGGG	0.00870363		GCCCGT	0.0137755	CAATAA	0.0123772	GCTGAT	-0.0152474	GATGGG	0.0110736	GATTGT	-0.01225	GTTGGA	-0.0126291
CACCTG	-0.0158838	TTCGGA	-0.013984	ACTTAA	-0.015737	TTATCA	-0.0123557	AGGGGT	0.0132683		GGTATT	0.0147645	ACTCCT	0.0125236	ACAGCT	0.0134759	ACAGCA	0.00909181	CTCCTT	0.0121658	AATCG	0.0086777		ACGCC	0.0137726	TTATTG	0.0123772	AAAGCG	-0.015223	GAATC	0.0110561	CAGACG	-0.0121548	TCCAAC	-0.0126291
CAGGTG	-0.0158838	CACTAG	-0.0138711	TTAAGT	-0.015737	AAATAC	-0.0123454	CGTCGC	0.0132659		CACGTG	0.0147288	AGGAGT	0.0125236	AGCTGT	0.0134759	TGCTGT	0.00909181	CATCG	0.0121541	CGATT	0.0086777		GGCGT	0.0137726	ATCTCG	0.012377	CGCTTT	-0.015223	GATTC	0.0110561	CGTCTG	-0.0121548	ATATAC	-0.0126012
ACAATG	-0.0158747	CTAGTG	-0.0138711	GCCCGC	-0.0157152	GTATTT	-0.0123454	GCGACG	0.0132659		GGCAAC	0.0146938	CTCTGC	0.0125056	ATGGC	0.0134555	AAACG	0.0090841	CGATG	0.0121541	GGAAA	0.00867195		GCCTCC	0.0137624	CGAGAT	0.012377	TCGACA	-0.0152192	ACGAAA	0.0110534	ATCAGA	-0.0121492	GTATAT	-0.0126012
CATTGT	-0.0158747	AACTCG	-0.0138516	GCGGGC	-0.0157152	TAAATA	-0.0123367	GATGA	0.0132527		GTTGCC	0.0146938	GCAGAG	0.0125056	GCCAT	0.0134555	CGTTT	0.0090841	GACGGC	0.012075	TTTCC	0.00867195		GGAGGC	0.0137624	CACTCC	0.01237	TGTCGA	-0.0152192	TTTCGT	0.0110534	TCTGAT	-0.0121492	GATTCA	-0.012554
GATTCC	-0.015852	CGAGTT	-0.0138516	ACGTTA	-0.0157057	TATTTA	-0.0123367	TCATC	0.0132527		AGCGG	0.0146161	ACAAGG	0.0124568	CAGCGC	0.0133303	ATCCAT	0.00906909	GCCGTC	0.012075	GCACA	0.00858601		CGCCTA	0.0137359	GGAGTG	0.01237	CACGTC	-0.0151672	ACATGC	0.0110313	ATAGGG	-0.0120407	TGAATC	-0.012554
GGAATC	-0.015852	ATCAGC	-0.0137396	TAACGT	-0.0157057	ACTTAT	-0.0122698	ATAGCG	0.0132486		CCGCT	0.0146161	CCTTGT	0.0124568	GCGCTG	0.0133303	ATGGAT	0.00906909	GTATA	0.0120732	TGTGC	0.00858601		TAGGCG	0.0137359	GCATCA	0.0123606	GACGTG	-0.0151672	GCATGT	0.0110313	CCCTAT	-0.0120407	GGAGCC	-0.0125403
ATCTGA	-0.0158287	GCTGAT	-0.0137396	CTAACA	-0.0157009	ATAAGT	-0.0122698	CGCTAT	0.0132486		CGAAA	0.0145999	GCACAA	0.0124124	GCGATA	0.0133202	CTTCTC	0.00905195	TATAC	0.0120732	GAATGC	0.00856488		AGGTGG	0.0136714	TGATGC	0.0123606	CGCTAG	-0.0151429	ATATGC	0.0110202	CGAGGA	-0.0119753	GGCTCC	-0.0125403
TCAGAT	-0.0158287	CGCAA	-0.0137127	TGTTAG	-0.0157009	CCCTAA	-0.0122181	AATCGG	0.0132326		TTTCG	0.0145999	TTGTGC	0.0124124	TATCGC	0.0133202	GAGAAG	0.00905195	CCGGTC	0.012041	GCATTC	0.00856488		CCACCT	0.0136714	ATCGGC	0.0123193	CTAGCG	-0.0151429	GCATAT	0.0110202	TCCTCG	-0.0119753	GGCGGA	-0.0124821
CTGCA	-0.0157261	TTGCG	-0.0137127	AAACGA	-0.0157009	TTAGGG	-0.0122181	CCGATT	0.0132326		AAAATA	0.0145956	GATAGA	0.0123743	AGTTCA	0.0132871	GCCCGC	0.00902756	GACCGG	0.012041	ACAAC	0.00851745		CGAACC	0.013612	GCCGAT	0.0123193	GCGAGA	-0.0151371	GATAAC	0.0110136	CGCGA	-0.011967	TCCGCC	-0.0124821
TGCAG	-0.0157261	AAGCGC	-0.013694	TCGTTT	-0.0157009	CTCTCC	-0.0121596	CTCTTC	0.0132109		TATTTT	0.0145956	TCTATC	0.0123743	TGAACT	0.0132871	GCGGGC	0.00902756	ATCGGA	0.0120262	GTTGT	0.00851745		GGTTCG	0.013612	AAGAA	0.0122931	TCTCGC	-0.0151371	GTTATC	0.0110136	TCGCG	-0.011967	ATCTCG	-0.0124794
TCCAA	-0.0157114	GCGCTT	-0.013694	AGCCT	-0.0156706	GGAGAG	-0.0121596	GAAGAG	0.0132109		AGGTGC	0.0145216	CACAAC	0.0123673	CAGTTC	0.0132725	ATGCCA	0.00900548	TCCGAT	0.0120262	ACAGTG	0.00850444		ACCACT	0.013587	TTCTT	0.0122931	ACGCAA	-0.0151245	ATCCTA	0.0110123	AAGTTG	-0.0119292	CGAGAT	-0.0124794
TTGGA	-0.0157114	CACTGA	-0.0136494	AGGCT	-0.0156706	GCTCA	-0.0121539	ACGGTA	0.0131905		GCACCT	0.0145216	GTTGTG	0.0123673	GAACTG	0.0132725	TGGCAT	0.00900548	GAGCAC	0.0119904	CACTGT	0.00850444		AGTGGT	0.013587	TGCAA	0.0122862	TTGCGT	-0.0151245	TAGGAT	0.0110123	CAACTT	-0.0119292	GAAACC	-0.0124361
CAACAG	-0.015694	TCAGTG	-0.0136494	CCCGCC	-0.0156672	TGAGC	-0.0121539	TACCGT	0.0131905		GCGTAC	0.0144769	ATCGCG	0.012347	ATGCGG	0.0132272	CATCG	0.00899845	GTGCTC	0.0119904	ATACAG	0.00847264		CGCAAC	0.0135548	TTGCA	0.0122862	GCTCTA	-0.0150748	CACTC	0.0109963	CCGGCG	-0.0119089	GGTTTC	-0.0124361
CTGTTG	-0.015694	ATCGAG	-0.0136418	GGCGGG	-0.0156672	TACTGA	-0.0121321	TCGAAA	0.0131902		GTACGC	0.0144769	CGCGAT	0.012347	CCGCAT	0.0132272	CGATG	0.00899845	AGCAAC	0.0119877	CTGTAT	0.00847264		GTTGCG	0.0135548	ATTGCC	0.0122741	TAGAGC	-0.0150748	GAGTG	0.0109963	CGCCGG	-0.0119089	CGTAAG	-0.0124018
GAAGAC	-0.0156027	CTCGAT	-0.0136418	GATCTA	-0.0155989	TCAGTA	-0.0121321	TTTCGA	0.0131902		GATGC	0.0144392	ATCGAC	0.0123239	ATTGG	0.0132237	CCCAA	0.00895512	GTTGCT	0.0119877	CAAGAA	0.00844023		CGGACG	0.0134983	GGCAAT	0.0122741	CAAAGA	-0.0150743	CGCGGA	0.0109894	AGGACC	-0.0118919	CTTACG	-0.0124018
GTCTTC	-0.0156027	GTCGAA	-0.0136263	TAGATC	-0.0155989	CTGGGC	-0.0121159	TACCAA	0.0131727		GCATC	0.0144392	GTCGAT	0.0123239	CCAAT	0.0132237	TTGGG	0.00895512	AAAGAG	0.011943	TTCTTG	0.00844023		CGTCCG	0.0134983	ATCGG	0.0122341	TCTTTG	-0.0150743	TCCGCG	0.0109894	GGTCCT	-0.0118919	GGCCGA	-0.0123123
GTCCAA	-0.0155698	TTCGAC	-0.0136263	GTAACA	-0.0155984	GCCCAG	-0.0121159	TTGGTA	0.0131727		TCGAAA	0.0143863	CATCC	0.0122934	TGAGCA	0.013205	ACCCAT	0.00893995	CTCTTT	0.011943	AGCGCC	0.00839371		CAGTGC	0.0134634	CCGAT	0.0122341	CGTGCA	-0.0150324	AACCAT	0.0109472	ACTGAA	-0.0118327	TCGGCC	-0.0123123
TTGGAC	-0.0155698	TAGCGA	-0.0135926	TGTTAC	-0.0155984	AGCTTC	-0.0121107	GAAGAA	0.0131435		TTTCGA	0.0143863	GGATG	0.0122934	TGCTCA	0.013205	ATGGGT	0.00893995	ATAGCA	0.0119279	GGCGCT	0.00839371		GCACTG	0.0134634	AAAA	0.0120985	TGCACG	-0.0150324	ATGGTT	0.0109472	TTCAGT	-0.0118327	TATCCA	-0.012301
CAATGA	-0.0155258	TCGCTA	-0.0135926	GTCTA	-0.0155232	GAAGCT	-0.0121107	TTCTTC	0.0131435		ACACG	0.014374	CCTCCG	0.0122888	ATCAAC	0.0131822	CGAAAG	0.00889575	TGCTAT	0.0119279	GCGCCC	0.00830131		GATCGA	0.0134531	TTTT	0.0120985	AAAGA	-0.0150139	AGGGAT	0.0109411	TCCCCA	-0.0118038	TGGATA	-0.012301
TCATTG	-0.0155258	ACAGTG	-0.0134909	TAGAC	-0.0155232	AAGAGC	-0.0121056	CTGATC	0.0131358		CGTGT	0.014374	CGGAGG	0.0122888	GTTGAT	0.0131822	CTTTCG	0.00889575	ACGGGC	0.0119239	GGGCGC	0.00830131		TCGATC	0.0134531	AGGGGG	0.0120695	TCTTT	-0.0150139	ATCCCT	0.0109411	TGGGGA	-0.0118038	GCCTTA	-0.0122877
GGAGTA	-0.0155077	CACTGT	-0.0134909	CATAGA	-0.0154886	GCTCTT	-0.0121056	GATCAG	0.0131358		GCGCCA	0.0143553	AGTCCA	0.0122418	ACGAGG	0.0131747	TCATCA	0.00885811	GCCCGT	0.0119239	CACGC	0.00829546		CCTCGC	0.0133821	CCCCCT	0.0120695	CCTTCA	-0.0150115	ACAGAG	0.0109241	ACCCTC	-0.0117592	TAAGGC	-0.0122877
TACTCC	-0.0155077	CGCA	-0.0134876	TCTATG	-0.0154886	TAGCCA	-0.0120514	CCCC	0.013104		TGGCGC	0.0143553	TGGACT	0.0122418	CCTCGT	0.0131747	TGATGA	0.00885811	ACGGAC	0.0119127	GCGTG	0.00829546		GCGAGG	0.0133821	CGGGAA	0.0120307	TGAAGG	-0.0150115	CTCTGT	0.0109241	GAGGGT	-0.0117592	TAGCAA	-0.0122742
GAAGTA	-0.0155059	TGCG	-0.0134876	AGACAC	-0.0154726	TGGCTA	-0.0120514	GGGG	0.013104		CTTGCA	0.0143097	AACA	0.0122358	AATCAT	0.0131486	ACGCA	0.00884176	GTCCGT	0.0119127	GGACAC	0.00826402		AACAGT	0.0133628	TTCCCG	0.0120307	AACTCG	-0.0149644	GATCA	0.0109216	ATAGGA	-0.0117206	TTGCTA	-0.0122742
TACTTC	-0.0155059	ACAAC	-0.0134651	GTGTCT	-0.0154726	CCAGAG	-0.0120505	GCAGC	0.0131019		TGCAAG	0.0143097	TGTT	0.0122358	ATGATT	0.0131486	TGCGT	0.00884176	GTCGCA	0.0118872	GTGTCC	0.00826402		ACTGTT	0.0133628	CAGCA	0.0120021	CGAGTT	-0.0149644	TGATC	0.0109216	TCCTAT	-0.0117206	AAAACC	-0.0122741
CCTCAA	-0.0154994	GTTGT	-0.0134651	ATACG	-0.0154696	CTCTGG	-0.0120505	GCTGC	0.0131019		CTATC	0.0142863	AAGTTG	0.0122287	ATC	0.0130984	GCGCAC	0.00881769	TGCGAC	0.0118872	ACAAA	0.00824618		AGGCGC	0.0133009	TGCTG	0.0120021	CTGAAG	-0.0149517	AACCTA	0.0109016	ACAGAC	-0.0116795	GGTTTT	-0.0122741
TTGAGG	-0.0154994	CAATTC	-0.013465	CGTAT	-0.0154696	GCTTAA	-0.0120223	AGCTG	0.0130748		GATAG	0.0142863	CAACTT	0.0122287	GAT	0.0130984	GTGCGC	0.00881769	CCACTC	0.011872	TTTGT	0.00824618		GCGCCT	0.0133009	AGAG	0.0119538	CTTCAG	-0.0149517	TAGGTT	0.0109016	GTCTGT	-0.0116795	CGTTAG	-0.0122643
CATCTC	-0.0154326	GAATTG	-0.013465	CCTCCG	-0.0153885	TTAAGC	-0.0120223	CAGCT	0.0130748		ACACAA	0.0142743	GCGACA	0.0122107	CGTTGC	0.0130906	TCCAAA	0.00880044	GAGTGG	0.011872	CGCAAA	0.00824054		ACCAG	0.0132866	CTCT	0.0119538	GCGCGC	-0.0149294	AACTA	0.0108896	CAATAG	-0.0116525	CTAACG	-0.0122643
GAGATG	-0.0154326	GTAAAC	-0.0134555	CGGAGG	-0.0153885	CCGACG	-0.0119871	TACCA	0.0130394		TTGTGT	0.0142743	TGTCGC	0.0122107	GCAACG	0.0130906	TTTGGA	0.00880044	CGCACA	0.0118663	TTTGCG	0.00824054		CTGGT	0.0132866	AATCCC	0.0118954	TGTTAA	-0.0149182	TAGTT	0.0108896	CTATTG	-0.0116525	AGCTAG	-0.01223
GATTCA	-0.0153753	GTTTAC	-0.0134555	AGGCGG	-0.0153674	CGTCGG	-0.0119871	TGGTA	0.0130394		ACCGAA	0.0141925	GATATA	0.0121981	GGACGA	0.0130129	CACCG	0.00878811	TGTGCG	0.0118663	AAAGAG	0.00820844		GCTCTA	0.0132604	GGGATT	0.0118954	TTAACA	-0.0149182	TACACA	0.0108878	CGCCAG	-0.0116342	CTAGCT	-0.01223
TGAATC	-0.0153753	TCCGA	-0.013451	CCGCCT	-0.0153674	GGTAAA	-0.0119745	GTTCCA	0.0129741		TTCGGT	0.0141925	TATATC	0.0121981	TCGTCC	0.0130129	CGGTG	0.00878811	CACCA	0.0118232	CTCTTT	0.00820844		TAGAGC	0.0132604	CGATCC	0.0118508	AAGATC	-0.0148775	TGTGTA	0.0108878	CTGGCG	-0.0116342	AAGTCT	-0.0122283
AGCACC	-0.0153649	TCGGA	-0.013451	GCTAA	-0.0153478	TTTACC	-0.0119745	TGGAAC	0.0129741		CCGAAC	0.0140706	ACAACG	0.0121776	GCGCA	0.0129983	ACGATG	0.00874957	TGGTG	0.0118232	CCAACG	0.0082083		AGATGG	0.0131125	GGATCG	0.0118508	GATCTT	-0.0148775	ACAAC	0.0108819	ATCCTC	-0.011513	AGACTT	-0.0122283
GGTGCT	-0.0153649	CGATTA	-0.0133959	TTAGC	-0.0153478	AGGTAC	-0.011957	CATC	0.0129339		GTTCGG	0.0140706	CGTTGT	0.0121776	TGCGC	0.0129983	CATCGT	0.00874957	CTCTGC	0.0118119	CGTTGG	0.0082083		CCATCT	0.0131125	ATTGGA	0.0117961	GTTTGA	-0.0148452	GTTGT	0.0108819	GAGGAT	-0.011513	GAGTGC	-0.0122038
ACTTC	-0.0153595	TAATCG	-0.0133959	TAGACA	-0.0152772	GTACCT	-0.011957	GATG	0.0129339		AGGGGG	0.0140636	AAGAA	0.0121141	ATGCGC	0.0128623	ACAAC	0.00871394	GCAGAG	0.0118119	CCCCAA	0.00820542		CACACC	0.0130901	TCCAAT	0.0117961	TCAAAC	-0.0148452	TACA	0.010835	AAGTTA	-0.0114694	GCACTC	-0.0122038
GAAGT	-0.0153595	ACAACG	-0.0133789	TGTCTA	-0.0152772	TAAGA	-0.0119481	AACATC	0.0129308		CCCCCT	0.0140636	TTCTT	0.0121141	GCGCAT	0.0128623	GTTGT	0.00871394	AAGAAA	0.0117932	TTGGGG	0.00820542		GGTGTG	0.0130901	ATAAGC	0.011796	CTGC	-0.0148356	TGTA	0.010835	TAACTT	-0.0114694	AACTAG	-0.0121929
GAATC	-0.0153525	CGTTGT	-0.0133789	CGCTA	-0.0151987	TCTTA	-0.0119481	GATGTT	0.0129308		CCAGCC	0.014012	CCGATA	0.0120463	CGATAG	0.0128612	CCCA	0.00868209	TTTCTT	0.0117932	CGATGA	0.00820239		AACAGC	0.0130577	GCTTAT	0.011796	GCAG	-0.0148356	AGAAGC	0.0108325	CCCTCA	-0.0114676	CTAGTT	-0.0121929
GATTC	-0.0153525	TCACAA	-0.0133423	TAGCG	-0.0151987	AGCGCT	-0.0119323	AACGAT	0.0129179		GGCTGG	0.014012	TATCGG	0.0120463	CTATCG	0.0128612	TGGG	0.00868209	CATCTC	0.0117868	TCATCG	0.00820239		GCTGTT	0.0130577	ACATCC	0.0117494	AACAGT	-0.0148217	GCTTCT	0.0108325	TGAGGG	-0.0114676	CGCATA	-0.0121509
ATGGTC	-0.0152938	TTGTGA	-0.0133423	GTCCTA	-0.015182	CACTG	-0.0119241	ATCGTT	0.0129179		TGACCA	0.0139751	ATATTG	0.012017	CAGGCG	0.0128578	CCGTTC	0.00866664	GAGATG	0.0117868	TGCCCA	0.00819994		CCTCTC	0.0130215	GGATGT	0.0117494	ACTGTT	-0.0148217	ACTATC	0.0107995	ATTTGA	-0.011465	TATGCG	-0.0121509
GACCAT	-0.0152938	ACGAAC	-0.0133275	TAGGAC	-0.015182	CAGTG	-0.0119241	AGCGG	0.0129145		TGGTCA	0.0139751	CAATAT	0.012017	CGCCTG	0.0128578	GAACGG	0.00866664	CAGGGA	0.0117839	TGGGCA	0.00819994		GAGAGG	0.0130215	GTGCAC	0.0117107	CGAACA	-0.0148137	GATAGT	0.0107995	TCAAAT	-0.011465	CCGAAC	-0.0121276
CAACGA	-0.0152839	GTTCGT	-0.0133275	ATCCCC	-0.0151788	ACCCCA	-0.0118788	CCGCT	0.0129145		AACACG	0.0139595	CGGTAA	0.0120041	GTTGCA	0.0128572	CGCGCC	0.00866208	TCCCTG	0.0117839	GGCCAC	0.00815068		ACGCGG	0.0129373	ACTCTC	0.0116941	TGTTCG	-0.0148137	TAGCAA	0.0107938	ACCACA	-0.0114644	GTTCGG	-0.0121276
TCGTTG	-0.0152839	ACGAA	-0.0133104	GGGGAT	-0.0151788	TGGGGT	-0.0118788	AAGATC	0.0128473		CGTGTT	0.0139595	TTACCG	0.0120041	TGCAAC	0.0128572	GGCGCG	0.00866208	ATCTCG	0.0117011	GTGGCC	0.00815068		CCGCGT	0.0129373	GAGAGT	0.0116941	ACGCTC	-0.0147895	TTGCTA	0.0107938	TGTGGT	-0.0114644	CGAAAC	-0.012124
ATCAC	-0.0152608	TTCGT	-0.0133104	GACTAA	-0.015149	AATGTA	-0.0118532	GATCTT	0.0128473		GGCGA	0.0139383	CAAGAA	0.011994	GCAAC	0.0128303	AACAA	0.00865179	CGAGAT	0.0117011	AACCC	0.00812016		CGTTAC	0.0129036	GCGCAC	0.0116419	GAGCGT	-0.0147895	CGTTGC	0.0107681	ACGGGC	-0.0114393	GTTTCG	-0.012124
GTGAT	-0.0152608	ATCCG	-0.0132699	TTAGTC	-0.015149	TACATT	-0.0118532	CGAGCG	0.0128466		TCGCC	0.0139383	TTCTTG	0.011994	GTTGC	0.0128303	TTGTT	0.00865179	GGATGA	0.0116165	GGGTT	0.00812016		GTAACG	0.0129036	GTGCGC	0.0116419	TAAACA	-0.014746	GCAACG	0.0107681	GCCCGT	-0.0114393	GGGAC	-0.0121041
AAGAAC	-0.015229	CGGAT	-0.0132699	CCTAAA	-0.0150957	TCTTAA	-0.0118472	CGCTCG	0.0128466		GTCACA	0.0138923	CATATC	0.0119746	CCGATC	0.0127782	AGAAAG	0.00853532	TCATCC	0.0116165	AAGGAC	0.00809171		TACCA	0.0128735	ATCCG	0.0116183	TGTTTA	-0.014746	GGTTA	0.0107448	CAATGG	-0.0114211	GTCCC	-0.0121041
GTTCTT	-0.015229	CGGAA	-0.0132566	TTTAGG	-0.0150957	TTAAGA	-0.0118472	TATACA	0.0127873		TGTGAC	0.0138923	GATATG	0.0119746	GATCGG	0.0127782	CTTTCT	0.00853532	AGGAGC	0.0115513	GTCCTT	0.00809171		TGGTA	0.0128735	CGGAT	0.0116183	ATCTCG	-0.0147338	TAACC	0.0107448	CCATTG	-0.0114211	AATCTG	-0.0120769
CTTCAC	-0.0152002	TTCCG	-0.0132566	CCTAGG	-0.0150932	AGCC	-0.0117896	TGTATA	0.0127873		ATCGAG	0.013798	AGAGAA	0.0118739	GGAGCA	0.0127733	CTCGCC	0.00850571	GCTCCT	0.0115513	GGGCAA	0.00808443		AACATC	0.0128635	ATGCAA	0.0115472	CGAGAT	-0.0147338	CCTCCC	0.0107287	AGCGAT	-0.011389	CAGATT	-0.0120769
GTGAAG	-0.0152002	CAGTTA	-0.0132506	GTCTAA	-0.0150613	GGCT	-0.0117896	ATGGA	0.0127751		CTCGAT	0.013798	TTCTCT	0.0118739	TGCTCC	0.0127733	GGCGAG	0.00850571	CTCTCC	0.0114468	TTGCCC	0.00808443		GATGTT	0.0128635	TTGCAT	0.0115472	AGATCA	-0.0147302	GGGAGG	0.0107287	ATCGCT	-0.011389	CTGGCC	-0.01199
ACCTCC	-0.0151787	TAACTG	-0.0132506	TTAGAC	-0.0150613	AATACT	-0.0117894	TCCAT	0.0127751		CGGACA	0.0137744	AACAAG	0.0118007	GCTCAA	0.0127174	CGACGC	0.0085025	GGAGAG	0.0114468	GCGCAC	0.00805801		ATTTAA	0.0128609	CCGGAG	0.0115214	TGATCT	-0.0147302	CTCGC	0.0106949	TACAGA	-0.0113888	GGCCAG	-0.01199
GGAGGT	-0.0151787	AGTGAC	-0.0132103	ATTTAC	-0.0150582	AGTATT	-0.0117894	ACATA	0.0127639		TGTCCG	0.0137744	CTTGTT	0.0118007	TTGAGC	0.0127174	GCGTCG	0.0085025	ATCC	0.0114232	GTGCGC	0.00805801		TTAAAT	0.0128609	CTCCGG	0.0115214	CAAGA	-0.0147123	GCGAG	0.0106949	TCTGTA	-0.0113888	GCCGC	-0.0119825
AGGATA	-0.0151332	GTCACT	-0.0132103	GTAAAT	-0.0150582	CGACCG	-0.0117813	TATGT	0.0127639		AAAAC	0.0137055	ACTGGC	0.0117334	ATGGTC	0.0127095	CCATCA	0.00848086	GGAT	0.0114232	GGACAA	0.00801549		AACGTG	0.0128562	CCCAGG	0.0115152	TCTTG	-0.0147123	CTAGC	0.010685	CTCCA	-0.0113681	GCGGC	-0.0119825
TATCCT	-0.0151332	CACGAA	-0.013127	CGACCC	-0.0150538	CGGTCG	-0.0117813	ATCCAT	0.0127624		GTTTT	0.0137055	GCCAGT	0.0117334	GACCAT	0.0127095	TGATGG	0.00848086	TCCGCA	0.0114218	TTGTCC	0.00801549		CACGTT	0.0128562	CCTGGG	0.0115152	ACAAAG	-0.0146462	GCTAG	0.010685	TGGAG	-0.0113681	ATGTTG	-0.0119765
AGGTG	-0.015104	TTCGTG	-0.013127	GGGTCG	-0.0150538	CGCGC	-0.0117726	ATGGAT	0.0127624		ATCGG	0.0136656	CAACTG	0.0117306	CGAACG	0.0126711	CCAAA	0.00846809	TGCGGA	0.0114218	CGTCGA	0.00798945		AATAC	0.0128311	TAGTGA	0.0114938	CTTTGT	-0.0146462	CTAGAG	0.010599	GTATA	-0.0113658	CAACAT	-0.0119765
CACCT	-0.015104	AAGTG	-0.013092	CGTAGA	-0.0150115	GCGCG	-0.0117726	GTGGTA	0.0127298		CCGAT	0.0136656	CAGTTG	0.0117306	CGTTCG	0.0126711	TTTGG	0.00846809	GATTGC	0.0114135	TCGACG	0.00798945		GTATT	0.0128311	TCACTA	0.0114938	ATCTGA	-0.014646	CTCTAG	0.010599	TATAC	-0.0113658	AGTCCA	-0.0119508
CTTC	-0.0150381	CACTT	-0.013092	TCTACG	-0.0150115	AGGCCG	-0.0117517	TACCAC	0.0127298		AGCG	0.0136538	AAAGAA	0.011684	ACCGCT	0.012616	AGGGAG	0.00845116	GCAATC	0.0114135	GCCAAA	0.00798787		TCGA	0.0128007	CCGATA	0.0114596	TCAGAT	-0.014646	AACGA	0.0105644	ACAGGT	-0.0113579	TGGACT	-0.0119508
GAAG	-0.0150381	AATTGT	-0.0130868	CTAC	-0.0149835	CGGCCT	-0.0117517	AATGGT	0.0127124		CGCT	0.0136538	TTCTTT	0.011684	AGCGGT	0.012616	CTCCCT	0.00845116	ATCCTG	0.0113606	TTTGGC	0.00798787		GATTGC	0.0127823	TATCGG	0.0114596	AAGTAC	-0.0146359	TCGTT	0.0105644	ACCTGT	-0.0113579	TATGGA	-0.0119239
CGACGA	-0.0150082	ACAATT	-0.0130868	GTAG	-0.0149835	GTAATA	-0.0117096	ACCATT	0.0127124		AACATA	0.0136123	CTGTCC	0.0116809	AGATCG	0.0125741	GTGCGA	0.00845063	CAGGAT	0.0113606	ACAACG	0.00797142		GCAATC	0.0127823	ATCGTG	0.0114492	GTACTT	-0.0146359	GTTGTA	0.0105555	CTTGTA	-0.011357	TCCATA	-0.0119239
TCGTCG	-0.0150082	AAACGA	-0.0130377	GTACTA	-0.0149834	TATTAC	-0.0117096	AGCCGA	0.0126743		TATGTT	0.0136123	GGACAG	0.0116809	CGATCT	0.0125741	TCGCAC	0.00845063	GGGAC	0.0113317	CGTTGT	0.00797142		GCCAC	0.0127079	CACGAT	0.0114492	ACGC	-0.0146307	TACAAC	0.0105555	TACAAG	-0.011357	GAGATC	-0.0119153
ACAGCA	-0.0150011	TCGTTT	-0.0130377	TAGTAC	-0.0149834	AGGTA	-0.0116927	TCGGCT	0.0126743		GTGCCA	0.0135835	GATATC	0.0116587	GACGCA	0.0125655	AGCGA	0.0084407	GTCCC	0.0113317	AGAGCG	0.0079538		GTGGC	0.0127079	CTTGTC	0.0114048	GCGT	-0.0146307	ACGCAA	0.010511	ATTCCA	-0.011354	GATCTC	-0.0119153
TGCTGT	-0.0150011	CGTGCA	-0.0130189	CGCCGC	-0.0149739	TACCT	-0.0116927	AGCGAC	0.0126573		TGGCAC	0.0135835	CCGTTA	0.0116548	TGCGTC	0.0125655	TCGCT	0.0084407	GTGCCA	0.0112761	CGCTCT	0.0079538		CGCGGC	0.012675	GACAAG	0.0114048	CGCTAC	-0.0146255	TTGCGT	0.010511	TGGAAT	-0.011354	CGTTAC	-0.011876
CTTGA	-0.0149821	TGCACG	-0.0130189	GCGGCG	-0.0149739	AAATAT	-0.011679	GTCGCT	0.0126573		GCATAC	0.0135798	TAACGG	0.0116548	ATGACG	0.0124642	CGCAAC	0.00843772	TGGCAC	0.0112761	AAGAA	0.00793577		GCCGCG	0.012675	CATCCC	0.011359	GTAGCG	-0.0146255	GGAGTA	0.0104902	AATATA	-0.0113522	GTAACG	-0.011876
TCAAG	-0.0149821	AATCGT	-0.0130186	TACGCA	-0.0149435	ATATTT	-0.011679	CGCTCA	0.0126541		GTATGC	0.0135798	CAAC	0.0116127	CGTCAT	0.0124642	GTTGCG	0.00843772	CAACA	0.011251	TTCTT	0.00793577		GCTTAA	0.0125306	GGGATG	0.011359	CAAG	-0.0145519	TACTCC	0.0104902	TATATT	-0.0113522	GCTCTA	-0.0118649
TCCAAA	-0.0149209	ACGATT	-0.0130186	TGCGTA	-0.0149435	ACCTTA	-0.011676	TGAGCG	0.0126541		ATGACA	0.0134985	GTTG	0.0116127	AGGCGG	0.0124499	CACAAC	0.00841986	TGTTG	0.011251	ACGAGG	0.00792657		TTAAGC	0.0125306	ATTGC	0.0113519	CTTG	-0.0145519	CGATCG	0.0104901	ATAT	-0.0112744	TAGAGC	-0.0118649
TTTGGA	-0.0149209	GTCGCA	-0.0130029	ACATAA	-0.0149133	TAAGGT	-0.011676	GCCGGC	0.0126289		TGTCAT	0.0134985	CTTGC	0.0115565	CCGCCT	0.0124499	GTTGTG	0.00841986	AAAGAA	0.0111636	CCTCGT	0.00792657		CCGACA	0.0124781	GCAAT	0.0113519	TGTACA	-0.0144665	ACTACA	0.0104597	GATGAC	-0.0112454	CGGCC	-0.0118649
ATGACC	-0.0149057	TGCGAC	-0.0130029	TTATGT	-0.0149133	ACCCTG	-0.0116741	GCCGA	0.0126016		GCAAGC	0.0134939	GCAAG	0.0115565	AGTTGC	0.0124048	AAAAC	0.00836999	TTCTTT	0.0111636	ATATCC	0.00789886		TGTCGG	0.0124781	GAAAAA	0.0113249	GCGC	-0.0144437	TGTAGT	0.0104597	GTCATC	-0.0112454	GGCCG	-0.0118649
GGTCAT	-0.0149057	AACACA	-0.0129897	GAGCTA	-0.0149081	CAGGGT	-0.0116741	TCGGC	0.0126016		GCTTGC	0.0134939	ATATAG	0.0115244	GCAACT	0.0124048	GTTTT	0.00836999	CGTCTC	0.0111609	GGATAT	0.00789886		GCGAGC	0.012477	TTTTTC	0.0113249	ACGTTC	-0.0144037	ATGGTG	0.0104499	ACTTTA	-0.0112008	GCAATA	-0.0117989
ACATGG	-0.014797	TGTGTT	-0.0129897	TAGCTC	-0.0149081	AGGTGC	-0.0116373	CGATCC	0.0125158		GGCCCC	0.0134602	CTATAT	0.0115244	AATTCG	0.0123464	TCGCA	0.00833503	GAGACG	0.0111609	AACGAT	0.00788383		GCTCGC	0.012477	CACATC	0.0113189	GAACGT	-0.0144037	CACCAT	0.0104499	TAAAGT	-0.0112008	TATTGC	-0.0117989
CCATGT	-0.014797	ACTCG	-0.0129717	AGCCCT	-0.0149008	GCACCT	-0.0116373	GGATCG	0.0125158		GGGGCC	0.0134602	AGCTCC	0.0114878	CGAATT	0.0123464	TGCGA	0.00833503	CGGTGC	0.0111227	ATCGTT	0.00788383		GACGCC	0.0124456	GATGTG	0.0113189	AAGTAT	-0.0143682	CGCGTA	0.0104359	CATAGC	-0.0111724	AGAAAC	-0.0117683
AAGATT	-0.0147846	CGAGT	-0.0129717	AGGGCT	-0.0149008	AGCGGG	-0.0115921	TCATCA	0.0124474		GTGCAA	0.0134322	GGAGCT	0.0114878	AGATCA	0.0123315	CGAGAG	0.00832811	GCACCG	0.0111227	ACTCAC	0.0078578		GGCGTC	0.0124456	CTTTTC	0.011295	ATACTT	-0.0143682	TACGCG	0.0104359	GCTATG	-0.0111724	GTTTCT	-0.0117683
AATCTT	-0.0147846	CGGAGC	-0.0129575	CCGTAG	-0.0148883	CCCGCT	-0.0115921	TGATGA	0.0124474		TTGCAC	0.0134322	ATGGAA	0.0114764	TGATCT	0.0123315	CTCTCG	0.00832811	CACATA	0.0110783	GTGAGT	0.0078578		ACCTAT	0.0124324	GAAAAG	0.011295	ATGAAC	-0.0143559	CTACAG	0.0104347	AAACTA	-0.0111501	ACTCCC	-0.0117188
CCAAGA	-0.0147559	GCTCCG	-0.0129575	CTACGG	-0.0148883	GATAA	-0.0115843	CAACAA	0.0124156		ATACCA	0.0133937	TTCCAT	0.0114764	CACCGG	0.0123202	GGGGCA	0.00826666	TATGTG	0.0110783	GAAGGA	0.00784798		ATAGGT	0.0124324	GGAGAA	0.0112601	GTTCAT	-0.0143559	CTGTAG	0.0104347	TAGTTT	-0.0111501	GGGAGT	-0.0117188
TCTTGG	-0.0147559	CGCCAA	-0.0128656	AGTTA	-0.0148486	TTATC	-0.0115843	TTGTTG	0.0124156		TGGTAT	0.0133937	AGTTCC	0.0114705	CCGGTG	0.0123202	TGCCCC	0.00826666	TCCCCA	0.0110394	TCCTTC	0.00784798		TAGCTA	0.0124121	TTCTCC	0.0112601	ACAGC	-0.014352	CTAGCC	0.0104071	ATAGAT	-0.0111303	CTTGAC	-0.011662
CATCCG	-0.0146976	TTGGCG	-0.0128656	TAACT	-0.0148486	GCCGC	-0.0115786	CATAGC	0.0124072		CGCTAC	0.0133612	GGAACT	0.0114705	GTTGTA	0.0122929	AACGCA	0.00826478	TGGGGA	0.0110394	ACGAAT	0.00779869		ACAGGT	0.0124099	ATCCTA	0.0112519	GCTGT	-0.014352	GGCTAG	0.0104071	ATCTAT	-0.0111303	GTCAAG	-0.011662
CGGATG	-0.0146976	AGTTCG	-0.0128226	AACATA	-0.0148437	GCGGC	-0.0115786	GCTATG	0.0124072		GTAGCG	0.0133612	CGATCG	0.0114549	TACAAC	0.0122929	TGCGTT	0.00826478	AACAAA	0.0110164	ATTCGT	0.00779869		ACCTGT	0.0124099	TAGGAT	0.0112519	AAACAG	-0.0142948	AACACA	0.0103855	ATTCGC	-0.0111208	ATAGTC	-0.0116609
GGACA	-0.0146853	CGAACT	-0.0128226	TATGTT	-0.0148437	GACCGA	-0.0115466	CCAGCG	0.0123917		CAGTTA	0.0133166	CCTGCG	0.0114163	ACGGTG	0.0122724	CCATAC	0.00825658	TTTGTT	0.0110164	ACGACG	0.00777451		ACACCG	0.0123794	ACCATG	0.0112442	CTGTTT	-0.0142948	TGTGTT	0.0103855	GCGAAT	-0.0111208	GACTAT	-0.0116609
TGTCC	-0.0146853	AACTGC	-0.0127485	CCACGC	-0.0148418	TCGGTC	-0.0115466	CGCTGG	0.0123917		TAACTG	0.0133166	CGCAGG	0.0114163	CACCGT	0.0122724	GTATGG	0.00825658	AAGCGA	0.0109521	CGTCGT	0.00777451		CGGTGT	0.0123794	CATGGT	0.0112442	AGATG	-0.0142466	CTACTC	0.0103793	AGTCGC	-0.0110553	CACGCA	-0.0115911
ATCCG	-0.0146539	GCAGTT	-0.0127485	GCGTGG	-0.0148418	ATAAAA	-0.0115204	ACGGTG	0.0123867		CTAGAG	0.0133141	AGATAT	0.011406	ATATAT	0.0122549	GGCGA	0.00825017	TCGCTT	0.0109521	ATGGGC	0.00775548		ACAGCG	0.012319	AGAAGG	0.011226	CATCT	-0.0142466	GAGTAG	0.0103793	GCGACT	-0.0110553	TGCGTG	-0.0115911
CGGAT	-0.0146539	AAGCG	-0.0127073	GCTATA	-0.0148292	TTTTAT	-0.0115204	CACCGT	0.0123867		CTCTAG	0.0133141	ATATCT	0.011406	AGCGTG	0.0122453	TCGCC	0.00825017	CTTCTC	0.0109349	GCCCAT	0.00775548		CGCTGT	0.012319	CCTTCT	0.011226	AGGAG	-0.0141522	GAAGA	0.010379	GGATCA	-0.0110155	ATTGGG	-0.0115673
AATGGA	-0.0146441	CGCTT	-0.0127073	TATAGC	-0.0148292	AACGGC	-0.0115133	CCATAC	0.0122694		CGTTGC	0.0132863	GGAGAA	0.0113916	CACGCT	0.0122453	CGTTGC	0.00822899	GAGAAG	0.0109349	GGGTA	0.00775119		CTCCAC	0.0123138	ATCCAC	0.0112196	CTCCT	-0.0141522	TCTTC	0.010379	TGATCC	-0.0110155	CCCAAT	-0.0115673
TCCATT	-0.0146441	ACTGA	-0.0127053	CTACTA	-0.0148245	GCCGTT	-0.0115133	GTATGG	0.0122694		GCAACG	0.0132863	TTCTCC	0.0113916	AACAG	0.0122357	GCAACG	0.00822899	CGAAAA	0.0109284	TACCC	0.00775119		GTGGAG	0.0123138	GTGGAT	0.0112196	GCTTA	-0.0141465	CTGATC	0.0103745	GGAAC	-0.0110099	GTCCCA	-0.0115507
CGATC	-0.0146223	TCAGT	-0.0127053	TAGTAG	-0.0148245	ACTGCG	-0.0114992	TCACCA	0.0122443		CGCCC	0.0132674	ATCCCA	0.0113571	CTGTT	0.0122357	GGGTTA	0.00820056	TTTTCG	0.0109284	TCGCCA	0.00774495		CTTAGC	0.0122564	GATAAC	0.0112149	TAAGC	-0.0141465	GATCAG	0.0103745	GTTCC	-0.0110099	TGGGAC	-0.0115507
GATCG	-0.0146223	AATTC	-0.0126736	GATGTA	-0.0148199	CGCAGT	-0.0114992	TGGTGA	0.0122443		GGGCG	0.0132674	TGGGAT	0.0113571	TGAGAA	0.0122309	TAACCC	0.00820056	GACAGA	0.0108956	TGGCGA	0.00774495		GCTAAG	0.0122564	GTTATC	0.0112149	ACAGCG	-0.0141261	AGCGA	0.0103672	ATTACA	-0.0110086	CAAGCA	-0.0115427
AATCT	-0.0145722	GAATT	-0.0126736	TACATC	-0.0148199	TATGAA	-0.0114859	ACCGC	0.0122111		CATCAC	0.0132667	AGTAGC	0.0113551	TTCTCA	0.0122309	CGGCGA	0.00818609	TCTGTC	0.0108956	ATCCAT	0.00773512		AACTGT	0.0122069	AAAAGA	0.0112031	CGCTGT	-0.0141261	TCGCT	0.0103672	TGTAAT	-0.0110086	TGCTTG	-0.0115427
AGATT	-0.0145722	TCACA	-0.0126629	CATCCG	-0.0147947	TTCATA	-0.0114859	GCGGT	0.0122111		GTGATG	0.0132667	GCTACT	0.0113551	TGCGCA	0.0122249	TCGCCG	0.00818609	GGGA	0.0108364	ATGGAT	0.00773512		ACAGTT	0.0122069	TCTTTT	0.0112031	CACCTC	-0.0141225	GCAAGC	0.0103422	ACAAGG	-0.0109919	CTCTCA	-0.0114632
ATCGA	-0.0145622	TGTGA	-0.0126629	CGGATG	-0.0147947	ATGGCG	-0.0114064	AATGGA	0.012166		GGTGGA	0.0132596	CGAGAG	0.01135	AAGAAT	0.0120965	CTTTTC	0.0081813	TCCC	0.0108364	CGTCGC	0.0077337		GACACC	0.0121607	ACTATC	0.0111851	GAGGTG	-0.0141225	GCTTGC	0.0103422	CCTTGT	-0.0109919	TGAGAG	-0.0114632
TCGAT	-0.0145622	AGCTGA	-0.012632	ACCTAT	-0.0147675	CGCCAT	-0.0114064	TCCATT	0.012166		TCCACC	0.0132596	CTCTCG	0.01135	ATTCTT	0.0120965	GAAAAG	0.0081813	ATATC	0.0108271	GCGACG	0.0077337		GGTGTC	0.0121607	GATAGT	0.0111851	AACAAA	-0.0140895	ATCACA	0.010323	ATTTTC	-0.0109466	TCGGAA	-0.0114275
GACGA	-0.014549	TCAGCT	-0.012632	ATAGGT	-0.0147675	CCAAGC	-0.0113721	ACGCCG	0.0121628		GACATC	0.0132283	GTCGAC	0.0112998	GCGCC	0.0120487	GGGCA	0.00816356	GATAT	0.0108271	TACCCA	0.00769929		ACGCCA	0.0121511	ATAGCA	0.0111687	TTTGTT	-0.0140895	TGTGAT	0.010323	GAAAAT	-0.0109466	TTCCGA	-0.0114275
TCGTC	-0.014549	AATCAG	-0.0125964	CCCTA	-0.014749	GCTTGG	-0.0113721	CGGCGT	0.0121628		GATGTC	0.0132283	AAAAGG	0.0112945	GGCGC	0.0120487	TGCCC	0.00816356	GATCCA	0.0108253	TGGGTA	0.00769929		TGGCGT	0.0121511	TGCTAT	0.0111687	CTCGC	-0.0140774	AAGAAG	0.0102656	TGGCCA	-0.0108902	CGAACG	-0.0114166
AGCATG	-0.0145487	CTGATT	-0.0125964	TAGGG	-0.014749	TACCTA	-0.0113706	ACTGCG	0.0121384		GTCGAC	0.0132216	CCTTTT	0.0112945	CGGCAC	0.0120237	AATACA	0.00815899	TGGATC	0.0108253	CGAA	0.00769859		AACGGC	0.0121476	GAATC	0.0110842	GCGAG	-0.0140774	CTTCTT	0.0102656	CAATTG	-0.0108388	CGTTCG	-0.0114166
CATGCT	-0.0145487	GCGGAA	-0.0125481	ATGTTA	-0.0147311	TAGGTA	-0.0113706	CGCAGT	0.0121384		ACACCG	0.0132128	AATGTA	0.0112782	GTGCCG	0.0120237	TGTATT	0.00815899	CAGATC	0.010816	TTCG	0.00769859		GCCGTT	0.0121476	GATTC	0.0110842	GCAAAA	-0.0140553	CACCA	0.0102494	GTAGGA	-0.0108226	GTTTTA	-0.0114067
AGGTGC	-0.0145157	TTCCGC	-0.0125481	TAACAT	-0.0147311	GTATAA	-0.011352	GACCA	0.0121068		CGGTGT	0.0132128	TACATT	0.0112782	GCATCC	0.0120226	GAGAAA	0.00808965	GATCTG	0.010816	CGTTGA	0.00765255		CCCGC	0.0120873	CATCAG	0.0110677	TTTTGC	-0.0140553	TGGTG	0.0102494	TCCTAC	-0.0108226	TAAAAC	-0.0114067
GCACCT	-0.0145157	CGAGC	-0.012539	CAATAC	-0.0147158	TTATAC	-0.011352	TGGTC	0.0121068		GTACA	0.013209	AAGAG	0.0112452	GGATGC	0.0120226	TTTCTC	0.00808965	AGTTGC	0.0108063	TCAACG	0.00765255		GCGGG	0.0120873	CTGATG	0.0110677	TCAACA	-0.014045	TCGAA	0.0102291	AGTAGG	-0.0107392	ACGGGA	-0.0113592
ACGGAT	-0.0145098	GCTCG	-0.012539	GTATTG	-0.0147158	TACCCA	-0.011252	ACGATG	0.0120906		TGTAC	0.013209	CTCTT	0.0112452	TCGTCA	0.011955	ACCGAA	0.0080573	GCAACT	0.0108063	CAC	0.00763548		AACGC	0.0120862	CGGGA	0.011014	TGTTGA	-0.014045	TTCGA	0.0102291	CCTACT	-0.0107392	TCCCGT	-0.0113592
ATCCGT	-0.0145098	CGCTAG	-0.0124853	ACAT	-0.0146946	TGGGTA	-0.011252	CATCGT	0.0120906		AATCAA	0.0131923	CAGCGG	0.0112374	TGACGA	0.011955	TTCGGT	0.0080573	CACCTG	0.0106646	GTG	0.00763548		GCGTT	0.0120862	TCCCG	0.011014	AACTCA	-0.0140388	AGTGAT	0.0102033	ATCTGC	-0.0106692	ACGGG	-0.0112978
CAAGG	-0.0144746	CTAGCG	-0.0124853	ATGT	-0.0146946	ACCGGT	-0.0112502	CATTGG	0.0120602		TTGATT	0.0131923	CCGCTG	0.0112374	ATCCAG	0.0119143	GTGCAA	0.00805453	CAGGTG	0.0106646	GCGCGC	0.00758704		AGCTA	0.0120719	AACGAT	0.0109491	TGAGTT	-0.0140388	ATCACT	0.0102033	GCAGAT	-0.0106692	CCCGT	-0.0112978
CCTTG	-0.0144746	GCGGA	-0.0124839	GGAACC	-0.0146597	CTGACA	-0.0112003	CCAATG	0.0120602		CGCAAA	0.0131825	AGCGA	0.0112312	CTGGAT	0.0119143	TTGCAC	0.00805453	ACCACA	0.0106639	GGCGA	0.00753616		TAGCT	0.0120719	ATCGTT	0.0109491	CACGC	-0.014028	AAATCG	0.0102032	ATGCGA	-0.0106375	ACTGCT	-0.0112357
CCATCG	-0.0144722	TCCGC	-0.0124839	GGTTCC	-0.0146597	TGTCAG	-0.0112003	ATATAG	0.0120344		TTTGCG	0.0131825	TCGCT	0.0112312	CGACGC	0.0118949	GATATA	0.00801768	TGTGGT	0.0106639	TCGCC	0.00753616		ACGGTG	0.0120697	CGCCCG	0.010944	GCGTG	-0.014028	CGATTT	0.0102032	TCGCAT	-0.0106375	AGCAGT	-0.0112357
CGATGG	-0.0144722	CGTTCA	-0.0124816	GAGGGC	-0.0146373	ATCTTA	-0.0111994	CTATAT	0.0120344		CAGCA	0.0131599	AGCTAT	0.0111563	GCGTCG	0.0118949	TATATC	0.00801768	GCGCCC	0.0106613	GGGTAA	0.0074819		CACCGT	0.0120697	CGGGCG	0.010944	AAGCTC	-0.0139956	GCTATA	0.0101755	CATCCC	-0.0106245	CCGAAG	-0.0111867
AGATCT	-0.0144453	TGAACG	-0.0124816	GCCCTC	-0.0146373	TAAGAT	-0.0111994	AGCGCA	0.0120311		TGCTG	0.0131599	ATAGCT	0.0111563	CGCC	0.0117567	AGCGAT	0.00798101	GGGCGC	0.0106613	TTACCC	0.0074819		TACCGA	0.0120572	GTCCAC	0.0109294	GAGCTT	-0.0139956	TATAGC	0.0101755	GGGATG	-0.0106245	CTTCGG	-0.0111867
CGAGAA	-0.0144236	AAATC	-0.0123889	GTAAAC	-0.0146252	CTGAGA	-0.0111805	TGCGCT	0.0120311		CAGATG	0.0131434	TCCGA	0.011087	GGCG	0.0117567	ATCGCT	0.00798101	GATGC	0.0106219	TGCACA	0.00747501		TCGGTA	0.0120572	GTGGAC	0.0109294	ATACTG	-0.0139728	ATAGAG	0.0101704	TTCCAA	-0.0105912	AACGTG	-0.0111518
TTCTCG	-0.0144236	GATTT	-0.0123889	GTTTAC	-0.0146252	TCTCAG	-0.0111805	GCACCA	0.0120258		CATCTG	0.0131434	TCGGA	0.011087	CGCCA	0.0117536	ATTCG	0.00796547	GCATC	0.0106219	TGTGCA	0.00747501		GATCTA	0.0120567	ATGGGC	0.0108894	CAGTAT	-0.0139728	CTCTAT	0.0101704	TTGGAA	-0.0105912	CACGTT	-0.0111518
AACGAT	-0.0144014	ATCGCC	-0.0123681	GATGCA	-0.014608	AAAATA	-0.0111573	TGGTGC	0.0120258		AGCCGC	0.0131349	AGAG	0.0110571	TGGCG	0.0117536	CGAAT	0.00796547	CCCTCC	0.0106213	AATACA	0.00745582		TAGATC	0.0120567	GCCCAT	0.0108894	ACACGC	-0.0139527	GAATCC	0.0101671	ATGTGA	-0.0105648	ATCCGG	-0.0110945
ATCGTT	-0.0144014	GGCGAT	-0.0123681	TGCATC	-0.014608	TATTTT	-0.0111573	ACCGGC	0.0119993		GCGGCT	0.0131349	CTCT	0.0110571	CGAGAA	0.0117449	CGCACG	0.00794475	GGAGGG	0.0106213	TGTATT	0.00745582		CCATGC	0.01203	ACCACC	0.0108809	GCGTGT	-0.0139527	GGATTC	0.0101671	TCACAT	-0.0105648	CCGGAT	-0.0110945
CAATCC	-0.0143757	CGCTAA	-0.0123644	ATGCA	-0.0145951	AGCGCA	-0.011152	GCCGGT	0.0119993		AATTTC	0.013109	CGACAA	0.0110095	TTCTCG	0.0117449	CGTGCG	0.00794475	CTGTCC	0.0106192	AGGGTG	0.00744132		GCATGG	0.01203	GGTGGT	0.0108809	GCTGA	-0.0139328	ACCGTC	0.0101496	CCCGGG	-0.0105456	GGGGTA	-0.0110595
GGATTG	-0.0143757	TTAGCG	-0.0123644	TGCAT	-0.0145951	TGCGCT	-0.011152	ATGTA	0.0119931		GAAATT	0.013109	TTGTCG	0.0110095	ACATCA	0.0117253	GAATGC	0.0079386	GGACAG	0.0106192	CACCCT	0.00744132		CCGCG	0.0120153	AATATA	0.0108787	TCAGC	-0.0139328	GACGGT	0.0101496	CAGCTG	-0.0105287	TACCCC	-0.0110595
CGGTGA	-0.0143293	TTCCAA	-0.0123614	ACTTA	-0.0145776	ATTACC	-0.0111445	TACAT	0.0119931		ACAC	0.0130482	GACTGA	0.0109126	TGATGT	0.0117253	GCATTC	0.0079386	ATCCA	0.0106044	AAGTGA	0.00740082		CGCGG	0.0120153	TATATT	0.0108787	AGGTAG	-0.0139287	ATTTCG	0.0101	AGAGG	-0.0105156	CCGAA	-0.0110374
TCACCG	-0.0143293	TTGGAA	-0.0123614	TAAGT	-0.0145776	GGTAAT	-0.0111445	ATGG	0.011977		GTGT	0.0130482	TCAGTC	0.0109126	AGATCC	0.0117042	ACCCA	0.00791991	TGGAT	0.0106044	TCACTT	0.00740082		GCCAAC	0.0119415	AAGCAG	0.0107921	CTACCT	-0.0139287	CGAAAT	0.0101	CCTCT	-0.0105156	TTCGG	-0.0110374
CCTGAA	-0.0142296	AACAGT	-0.012343	GAATAC	-0.0144824	GGGGTA	-0.0111132	CCAT	0.011977		CTGGTC	0.0130449	CGGAG	0.0109046	GGATCT	0.0117042	TGGGT	0.00791991	AGGCGG	0.0105772	AAAGCG	0.0073767		GTTGGC	0.0119415	CTGCTT	0.0107921	CGCGAC	-0.0139183	ATCCGC	0.0100568	AACTGA	-0.0104636	CGCTTC	-0.0110052
TTCAGG	-0.0142296	ACTGTT	-0.012343	GTATTC	-0.0144824	TACCCC	-0.0111132	ATAT	0.011974		GACCAG	0.0130449	CTCCG	0.0109046	AATTTG	0.0116694	CAGCAA	0.00791647	CCGCCT	0.0105772	CGCTTT	0.0073767		AACACT	0.0118662	AAAGAG	0.0107827	GTCGCG	-0.0139183	GCGGAT	0.0100568	TCAGTT	-0.0104636	GAAGCG	-0.0110052
CATCGG	-0.0142075	CGAGCA	-0.0123263	AGCCCC	-0.0144495	GAGC	-0.0110958	CGGTA	0.0119719		GCGA	0.0130027	AAAACA	0.0108726	CAAATT	0.0116694	TTGCTG	0.00791647	CAGGA	0.0105652	AGATGG	0.00736858		AGTGTT	0.0118662	CTCTTT	0.0107827	ATAAGC	-0.0139082	GAATCA	0.00999409	ACTTAT	-0.0104338	ACGTAG	-0.0110045
CCGATG	-0.0142075	TGCTCG	-0.0123263	GGGGCT	-0.0144495	GCTC	-0.0110958	TACCG	0.0119719		TCGC	0.0130027	TGTTTT	0.0108726	ATCGTA	0.0116632	CATCC	0.0078092	TCCTG	0.0105652	CCATCT	0.00736858		CAACGG	0.0118617	GTTCCA	0.0107593	GCTTAT	-0.0139082	TGATTC	0.00999409	ATAAGT	-0.0104338	CTACGT	-0.0110045
CATGG	-0.0141796	ATTCAC	-0.0122817	GCTGTA	-0.0144143	GATACC	-0.01107	CACGCC	0.0118976		CTGCAA	0.0129747	CCCGGA	0.0108565	TACGAT	0.0116632	GGATG	0.0078092	GCTTCC	0.0105604	GACCAA	0.00736697		CCGTTG	0.0118617	TGGAAC	0.0107593	CGCCCG	-0.0139013	CTTCTA	0.00997874	AAGAGA	-0.010417	ATTGGA	-0.0109754
CCATG	-0.0141796	GTGAAT	-0.0122817	TACAGC	-0.0144143	GGTATC	-0.01107	GGCGTG	0.0118976		TTGCAG	0.0129747	TCCGGG	0.0108565	CATCAC	0.0116353	CTTGCA	0.00779726	GGAAGC	0.0105604	TTGGTC	0.00736697		ATGGCA	0.0118528	AAAAAG	0.010749	CGGGCG	-0.0139013	TAGAAG	0.00997874	TCTCTT	-0.010417	TCCAAT	-0.0109754
ATCTCA	-0.0141342	CGTTTA	-0.0122814	CGAAAC	-0.0143829	GCCCGA	-0.0110511	CGATCA	0.0118395		GCAAC	0.0129549	ATTCCA	0.0108404	GTGATG	0.0116353	TGCAAG	0.00779726	CCGGAG	0.0105388	TACAAA	0.00736577		TGCCAT	0.0118528	CTTTTT	0.010749	AACGCA	-0.0138886	CGATCA	0.00997479	ACTATA	-0.0104037	ACGTC	-0.0109722
TGAGAT	-0.0141342	TAAACG	-0.0122814	GTTTCG	-0.0143829	TCGGGC	-0.0110511	TGATCG	0.0118395		GTTGC	0.0129549	TGGAAT	0.0108404	AGTTCG	0.011571	GGGGA	0.00778401	CTCCGG	0.0105388	TTTGTA	0.00736577		AGCGCA	0.0117885	AGGCGC	0.010716	TGCGTT	-0.0138886	TGATCG	0.00997479	TATAGT	-0.0104037	GACGT	-0.0109722
ACAAGG	-0.0141042	CAAGCG	-0.0122695	CTA	-0.0143716	TACTAA	-0.011048	CTGTTA	0.0118287		AACCG	0.0129378	AAAGAG	0.0107428	CGAACT	0.011571	TCCCC	0.00778401	GCAGGA	0.0104985	CGCC	0.00733932		TGCGCT	0.0117885	GCGCCT	0.010716	ACGTTG	-0.0138479	ATCGTG	0.00995326	GATATA	-0.0103922	TCAGAA	-0.010967
CCTTGT	-0.0141042	CGCTTG	-0.0122695	TAG	-0.0143716	TTAGTA	-0.011048	TAACAG	0.0118287		CGGTT	0.0129378	CTCTTT	0.0107428	GCGACA	0.0115184	CGATA	0.00773306	TCCTGC	0.0104985	GGCG	0.00733932		CTACGA	0.0117515	AAGAAC	0.0107059	CAACGT	-0.0138479	CACGAT	0.00995326	TATATC	-0.0103922	TTCTGA	-0.010967
GCTGAA	-0.0140777	ACTGC	-0.0122562	CCATAC	-0.0143556	ATCAGC	-0.0110177	GCGAGC	0.0117849		TGCCA	0.0129241	TGCGAA	0.0107033	TGTCGC	0.0115184	TATCG	0.00773306	GACGCA	0.0104027	ACGCA	0.00733353		TCGTAG	0.0117515	GTTCTT	0.0107059	AGCTCA	-0.013843	ATACAC	0.00994491	CTTGTC	-0.0102913	AACATT	-0.010956
TTCAGC	-0.0140777	GCAGT	-0.0122562	GTATGG	-0.0143556	GCTGAT	-0.0110177	GCTCGC	0.0117849		TGGCA	0.0129241	TTCGCA	0.0107033	ATCGGA	0.0114802	AAATGC	0.00770817	TGCGTC	0.0104027	TGCGT	0.00733353		CGGCCC	0.0116834	AAAATA	0.0106864	TGAGCT	-0.013843	GTGTAT	0.00994491	GACAAG	-0.0102913	AATGTT	-0.010956
ACTGAT	-0.0140633	ACCGT	-0.0122115	CTATA	-0.0143547	ACCTAT	-0.0109845	ACCAAC	0.0117401		ATTTTG	0.012923	CTATC	0.0106753	TCCGAT	0.0114802	GCATTT	0.00770817	CATGCA	0.0103999	CCGAAA	0.0072761		GGGCCG	0.0116834	TATTTT	0.0106864	CGCTC	-0.0137785	CAATAC	0.00994361	ATCGC	-0.0102742	AGGGTG	-0.0109162
ATCAGT	-0.0140633	ACGGT	-0.0122115	TATAG	-0.0143547	ATAGGT	-0.0109845	GTTGGT	0.0117401		CAAAAT	0.012923	GATAG	0.0106753	CCGCTC	0.0114791	CACTAC	0.00770172	TGCATG	0.0103999	TTTCGG	0.0072761		ACGATA	0.0116801	TATAAA	0.0106641	GAGCG	-0.0137785	GTATTG	0.00994361	GCGAT	-0.0102742	CACCCT	-0.0109162
ATCTAC	-0.0139882	AACAC	-0.01221	CCCAGC	-0.0143304	AGGTAT	-0.0109676	GATGC	0.0117392		GACGCA	0.0129216	GGCGA	0.0106713	GAGCGG	0.0114791	GTAGTG	0.00770172	CCGGA	0.0103945	ACCCGC	0.00721912		TATCGT	0.0116801	TTTATA	0.0106641	GCGTCC	-0.0137727	CGGTAC	0.00993758	AGACA	-0.0102376	GCACGC	-0.0108928
GTAGAT	-0.0139882	GTGTT	-0.01221	GCTGGG	-0.0143304	ATACCT	-0.0109676	GCATC	0.0117392		TGCGTC	0.0129216	TCGCC	0.0106713	CTCAAG	0.0114754	AAAGAG	0.00768327	TCCGG	0.0103945	GCGGGT	0.00721912		GGGTAC	0.0116657	ACGATA	0.0106012	GGACGC	-0.0137727	GTACCG	0.00993758	TGTCT	-0.0102376	GCGTGC	-0.0108928
GGAAGA	-0.0139071	ACACTC	-0.0121911	CGTCTA	-0.014322	GCGGCA	-0.0109412	GACGCC	0.011724		ACGCA	0.012904	CCGTCC	0.0106543	CTTGAG	0.0114754	CTCTTT	0.00768327	TCCCAA	0.0103936	CACAAC	0.00721531		GTACCC	0.0116657	TATCGT	0.0106012	CCGCGC	-0.0137574	CGTCTC	0.00993486	CCCTC	-0.01023	ACTAGG	-0.0108831
TCTTCC	-0.0139071	GAGTGT	-0.0121911	TAGACG	-0.014322	TGCCGC	-0.0109412	GGCGTC	0.011724		TGCGT	0.012904	GGACGG	0.0106543	GCGGCC	0.0114449	GGCAA	0.00767568	TTGGGA	0.0103936	GTTGTG	0.00721531		ACGGC	0.0116581	GACGCC	0.010556	GCGCGG	-0.0137574	GAGACG	0.00993486	GAGGG	-0.01023	CCTAGT	-0.0108831
ATCGTG	-0.0139055	AACTG	-0.0121595	CTAA	-0.0142228	CGTGAC	-0.0109191	AGATCA	0.0116285		CGATTA	0.0128251	CGGCAA	0.0106478	GGCCGC	0.0114449	TTGCC	0.00767568	AGCTGC	0.0103855	TCGAA	0.00721169		GCCGT	0.0116581	GGCGTC	0.010556	CAAAC	-0.0137434	CTATC	0.00993009	CAGTAC	-0.0101994	AATCAG	-0.0108675
CACGAT	-0.0139055	CAGTT	-0.0121595	TTAG	-0.0142228	GTCACG	-0.0109191	TGATCT	0.0116285		TAATCG	0.0128251	TTGCCG	0.0106478	AGAAG	0.0114415	CCAACG	0.00767345	GCAGCT	0.0103855	TTCGA	0.00721169		CAGGG	0.0116475	GCTCAC	0.0105425	GTTTG	-0.0137434	GATAG	0.00993009	GTACTG	-0.0101994	CTGATT	-0.0108675
AGGAAG	-0.0138366	CGCTTC	-0.0121279	GTAGTA	-0.0142219	AAGTAT	-0.0108965	AACAAC	0.0116187		AACGCA	0.0128159	CGTGC	0.0103958	CTTCT	0.0114415	CGTTGG	0.00767345	CCAAAA	0.0103656	CCCGTC	0.00720521		CCCTG	0.0116475	GTGAGC	0.0105425	AGACG	-0.0137413	GCATAC	0.00992557	ATTGC	-0.0101663	GTAGAA	-0.0108664
CTTCCT	-0.0138366	GAAGCG	-0.0121279	TACTAC	-0.0142219	ATACTT	-0.0108965	GTTGTT	0.0116187		TGCGTT	0.0128159	GCACG	0.0103958	ATGCCC	0.0114356	AATGGA	0.00767221	TTTTGG	0.0103656	GACGGG	0.00720521		TCCTAA	0.011634	CGCGCC	0.0105398	CGTCT	-0.0137413	GTATGC	0.00992557	GCAAT	-0.0101663	TTCTAC	-0.0108664
ATGCAG	-0.0137971	ACTTCG	-0.0121136	CGTTTC	-0.0142202	ATACTG	-0.0108927	CGAATC	0.0116032		CACTAG	0.0128158	ACACGG	0.0103915	GGGCAT	0.0114356	TCCATT	0.00767221	ATTCGA	0.0103467	AAACAC	0.00718419		TTAGGA	0.011634	GGCGCG	0.0105398	CAGATG	-0.0136977	ACGGTG	0.0099095	ATATTG	-0.0101599	CGACG	-0.0108402
CTGCAT	-0.0137971	CGAAGT	-0.0121136	GAAACG	-0.0142202	CAGTAT	-0.0108927	GATTCG	0.0116032		CTAGTG	0.0128158	CCGTGT	0.0103915	GAGGA	0.0113953	CGAA	0.0076125	TCGAAT	0.0103467	GTGTTT	0.00718419		TACCAA	0.0116247	ATCCTC	0.0105031	CATCTG	-0.0136977	CACCGT	0.0099095	CAATAT	-0.0101599	CGTCG	-0.0108402
ATGTCG	-0.0137767	AGCAG	-0.0120821	CTAATC	-0.0141786	ATAGC	-0.0108826	GGTCAA	0.0114611		AATCCA	0.0127865	GCGCGC	0.0103504	TCCTC	0.0113953	TTCG	0.0076125	GAGAAA	0.0103327	AAACAG	0.00712428		TTGGTA	0.0116247	GAGGAT	0.0105031	ACGAGC	-0.0136768	AGTTAG	0.00990318	AGAGAT	-0.0101525	AGATCT	-0.0108102
CGACAT	-0.0137767	CTGCT	-0.0120821	GATTAG	-0.0141786	GCTAT	-0.0108826	TTGACC	0.0114611		TGGATT	0.0127865	ACGAAG	0.0103503	ATGGGC	0.0113625	AGATCG	0.00761011	TTTCTC	0.0103327	CTGTTT	0.00712428		GCTAAC	0.0115984	GCACAA	0.0104267	GCTCGT	-0.0136768	CTAACT	0.00990318	ATCTCT	-0.0101525	TCCTCA	-0.0108067
ATCGAC	-0.0137468	TCGAGA	-0.0120614	CCCTAA	-0.0141209	AGCGG	-0.0108555	AGTGGC	0.011443		CGCCTC	0.0127796	CTTCGT	0.0103503	GCCCAT	0.0113625	CGATCT	0.00761011	CTGGCA	0.0103084	GGTTAA	0.00710643		GTTAGC	0.0115984	TTGTGC	0.0104267	CTTTTC	-0.0136461	AGCGAT	0.00988531	AATTTG	-0.0101457	TGAGGA	-0.0108067
GTCGAT	-0.0137468	TCTCGA	-0.0120614	TTAGGG	-0.0141209	CCGCT	-0.0108555	GCCACT	0.011443		GAGGCG	0.0127796	AATCC	0.0103423	GCCGGA	0.0113554	AAGCGA	0.00756776	TGCCAG	0.0103084	TTAACC	0.00710643		CCTAAC	0.0115836	CAGAAG	0.0104037	GAAAAG	-0.0136461	ATCGCT	0.00988531	CAAATT	-0.0101457	CACGTA	-0.0107615
ATCAGA	-0.0137339	ACACCG	-0.0120283	CTAGTA	-0.0141196	GGTAAC	-0.0108261	AAAGAG	0.0114202		ATATG	0.0127706	GGATT	0.0103423	TCCGGC	0.0113554	TCGCTT	0.00756776	CCATCA	0.0102418	GGGAA	0.00708932		GTTAGG	0.0115836	CTTCTG	0.0104037	GAGAA	-0.0136401	ACGTTA	0.00981281	GTGCTA	-0.0101136	TACGTG	-0.0107615
TCTGAT	-0.0137339	CGGTGT	-0.0120283	TACTAG	-0.0141196	GTTACC	-0.0108261	CTCTTT	0.0114202		CATAT	0.0127706	CCTGGA	0.0102344	GCCGGC	0.011345	ATCGTA	0.00754216	TGATGG	0.0102418	TTCCC	0.00708932		GCAATA	0.0115462	CTATC	0.0104021	TTCTC	-0.0136401	TAACGT	0.00981281	TAGCAC	-0.0101136	AAGTGA	-0.0107302
CAGTAC	-0.0137181	ACAC	-0.0120044	GGCTAA	-0.0140508	CTCAG	-0.0108112	ATGGGA	0.0113983		ATCGAC	0.0126119	TCCAGG	0.0102344	ACAATG	0.0113367	TACGAT	0.00754216	AGCGA	0.0102367	CGGCGA	0.0070793		TATTGC	0.0115462	GATAG	0.0104021	AAGCCG	-0.0135797	ATAACA	0.00980175	GATGCC	-0.0101117	TCACTT	-0.0107302
GTACTG	-0.0137181	GTGT	-0.0120044	TTAGCC	-0.0140508	CTGAG	-0.0108112	TCCCAT	0.0113983		GTCGAT	0.0126119	AATTGG	0.010201	CATTGT	0.0113367	GCGAA	0.00752734	TCGCT	0.0102367	TCGCCG	0.0070793		GTAACA	0.0113985	AGCGA	0.0103936	CGGCTT	-0.0135797	TGTTAT	0.00980175	GGCATC	-0.0101117	AGCACC	-0.0106746
AGAATG	-0.013718	CAGTTC	-0.0119895	AACGAA	-0.0140433	GGCAGA	-0.0107853	GGGGTA	0.0113807		CCTATC	0.0125582	CCAATT	0.010201	AGACGC	0.0113318	TTCGC	0.00752734	TCCAAA	0.0102226	AGAAA	0.00706465		TGTTAC	0.0113985	TCGCT	0.0103936	ACGCG	-0.0135757	GGTTAA	0.00979352	AGTTTC	-0.0100746	GGTGCT	-0.0106746
CATTCT	-0.013718	GAACTG	-0.0119895	TTCGTT	-0.0140433	TCTGCC	-0.0107853	TACCCC	0.0113807		GATAGG	0.0125582	GAGA	0.0101985	GCGTCT	0.0113318	ATCCA	0.00751403	TTTGGA	0.0102226	TTTCT	0.00706465		ATGCAC	0.011392	ACAA	0.0103796	CGCGT	-0.0135757	TTAACC	0.00979352	GAAACT	-0.0100746	GATAGA	-0.0106562
ACCAT	-0.0136623	CAGCGG	-0.0119893	CCGCC	-0.0140137	ATTGGG	-0.0107449	GTCGAC	0.01138		GCGGGA	0.0125555	TCTC	0.0101985	ACTCGA	0.0113308	TGGAT	0.00751403	ATGGG	0.0101466	AGCGAA	0.00705869		GTGCAT	0.011392	TTGT	0.0103796	AGC	-0.0135666	CGTAC	0.00978423	CCTCC	-0.00994837	TCTATC	-0.0106562
ATGGT	-0.0136623	CCGCTG	-0.0119893	GGCGG	-0.0140137	CCCAAT	-0.0107449	GATCA	0.0113684		TCCCGC	0.0125555	CGGTGA	0.0101852	TCGAGT	0.0113308	GATTGA	0.00751329	CCCAT	0.0101466	TTCGCT	0.00705869		CATCGG	0.0113833	ACAGC	0.0103032	GCT	-0.0135666	GTACG	0.00978423	GGAGG	-0.00994837	ATGTAA	-0.0106415
ATGTC	-0.0136564	GCCGAA	-0.0119534	CATA	-0.0139608	CAGTCG	-0.0107397	TGATC	0.0113684		ACACGG	0.0125492	TCACCG	0.0101852	ACATC	0.0112824	TCAATC	0.00751329	CGACCG	0.0101143	CAACCA	0.00705608		CCGATG	0.0113833	GCTGT	0.0103032	CTAAAG	-0.0134975	CACGGG	0.00978377	CCTCG	-0.00994785	TTACAT	-0.0106415
GACAT	-0.0136564	TTCGGC	-0.0119534	TATG	-0.0139608	CGACTG	-0.0107397	ATATGC	0.0113473		CCGTGT	0.0125492	TCGCCA	0.0101806	GATGT	0.0112824	TTGCAA	0.00750236	CGGTCG	0.0101143	TGGTTG	0.00705608		CCACGG	0.011368	GGACA	0.0102369	CTTTAG	-0.0134975	CCCGTG	0.00978377	CGAGG	-0.00994785	ACATCG	-0.0106292
GGAGA	-0.013611	ACGAAT	-0.0119506	TAGGGA	-0.0139591	CTCAGA	-0.0107367	GCATAT	0.0113473		ATTCCA	0.0125309	TGGCGA	0.0101806	GGCGCC	0.011278	CACGCG	0.00750168	ATATCC	0.0101089	AAATGA	0.00701049		CCGTGG	0.011368	TGTCC	0.0102369	CAAAAA	-0.0134968	TAACTA	0.0097726	CTGTCC	-0.00994732	CGATGT	-0.0106292
TCTCC	-0.013611	ATTCGT	-0.0119506	TCCCTA	-0.0139591	TCTGAG	-0.0107367	ACGCCC	0.0113161		TGGAAT	0.0125309	GCCTCC	0.0101527	GGCCA	0.0112452	CGCGTG	0.00750168	GGATAT	0.0101089	TCATTT	0.00701049		ACGCCC	0.0113108	ATACAA	0.0102358	TTTTTG	-0.0134968	TAGTTA	0.0097726	GGACAG	-0.00994732	TACGAA	-0.0106188
ATCAA	-0.0136065	AGCGG	-0.0119319	AATAC	-0.0138966	GCGC	-0.0107085	GGGCGT	0.0113161		CGAAC	0.0125138	GGAGGC	0.0101527	TGGCC	0.0112452	ACCCCA	0.00745979	ACCAAC	0.0100116	AGTGGC	0.00700411		GGGCGT	0.0113108	TTGTAT	0.0102358	AGCGA	-0.0134801	AAACTA	0.00976931	CATTCC	-0.009934	TTCGTA	-0.0106188
TTGAT	-0.0136065	CCGCT	-0.0119319	GTATT	-0.0138966	ACCCTA	-0.0106877	ATTCCC	0.0113026		GTTCG	0.0125138	CCTTCG	0.0101505	CCGGC	0.011225	TGGGGT	0.00745979	GTTGGT	0.0100116	GCCACT	0.00700411		GTCAC	0.0112857	CGGACA	0.0102032	TCGCT	-0.0134801	TAGTTT	0.00976931	GGAATG	-0.009934	CTCTC	-0.0105891
AGCTTG	-0.0135928	AGTCGA	-0.0119266	CGATCG	-0.0138759	TAGGGT	-0.0106877	GGGAAT	0.0113026		AACGGC	0.012493	CGAAGG	0.0101505	GCCGG	0.011225	GGGAGA	0.00745159	CACCGG	0.0099703	CAACG	0.00695932		GTGAC	0.0112857	TGTCCG	0.0102032	AACATG	-0.0134764	CACTAG	0.00976659	ACATGG	-0.00991673	GAGAG	-0.0105891
CAAGCT	-0.0135928	TCGACT	-0.0119266	TCGTAA	-0.0138624	CATCCC	-0.0106835	ACGATA	0.011296		GCCGTT	0.012493	TCGAAA	0.010139	CGCGAC	0.0112215	TCTCCC	0.00745159	CCGGTG	0.0099703	CGTTG	0.00695932		CGCTGC	0.0112839	CAAC	0.0101525	CATGTT	-0.0134764	CTAGTG	0.00976659	CCATGT	-0.00991673	CGGATC	-0.0105706
GGTGA	-0.0135218	CAATTG	-0.0119253	TTACGA	-0.0138624	GGGATG	-0.0106835	TATCGT	0.011296		ACCGA	0.0124877	TTTCGA	0.010139	GTCGCG	0.0112215	CGATAA	0.00744479	GGAGAA	0.00993412	TCCCCA	0.00692486		GCAGCG	0.0112839	GTTG	0.0101525	AGAACG	-0.0134695	CAATC	0.00971545	CGCATC	-0.00990072	GATCCG	-0.0105706
TCACC	-0.0135218	TTGAAA	-0.0117875	TCCTAA	-0.0138232	GCTATA	-0.0106768	AAGAGC	0.0112745		TCGGT	0.0124877	AACTGT	0.0101369	CTGGCC	0.0110857	TTATCG	0.00744479	TTCTCC	0.00993412	TGGGGA	0.00692486		CACGAC	0.0112605	AAGAG	0.0101303	CGTTCT	-0.0134695	GATTG	0.00971545	GATGCG	-0.00990072	GGACTA	-0.0105357
AATGAT	-0.0134918	TTTCAA	-0.0117875	TTAGGA	-0.0138232	TATAGC	-0.0106768	GCTCTT	0.0112745		CACGAA	0.0124843	ACAGTT	0.0101369	GGCCAG	0.0110857	GACGAA	0.00743346	ACTATA	0.00992216	AATCGC	0.00689407		GTCGTG	0.0112605	CTCTT	0.0101303	TGCTAA	-0.0134367	GGGCTA	0.00964846	CGCTAA	-0.00983363	TAGTCC	-0.0105357
ATCATT	-0.0134918	GATAAC	-0.0117649	GACTA	-0.0137904	TACCGA	-0.0106712	CACC	0.0112612		TTCGTG	0.0124843	AACGGC	0.0101178	AATCGT	0.011033	TTCGTC	0.00743346	TATAGT	0.00992216	GCGATT	0.00689407		CACGCA	0.0112276	CCCTCG	0.0101064	TTAGCA	-0.0134367	TAGCCC	0.00964846	TTAGCG	-0.00983363	ATGCGG	-0.0104882
CTGTTC	-0.0134906	GTTATC	-0.0117649	TAGTC	-0.0137904	TCGGTA	-0.0106712	GGTG	0.0112612		GGCATA	0.0124429	GCCGTT	0.0101178	ACGATT	0.011033	ATACCC	0.0074237	AGACAG	0.00992195	CTCACC	0.00689142		TGCGTG	0.0112276	CGAGGG	0.0101064	AAACGT	-0.0134362	GGAAAC	0.0096479	CTATA	-0.00982391	CCGCAT	-0.0104882
GAACAG	-0.0134906	TAAACA	-0.0117639	TAACGA	-0.0137719	AAACCC	-0.010639	GAGATC	0.0112005		TATGCC	0.0124429	AGGGAT	0.0101114	GATGAA	0.0110044	GGGTAT	0.0074237	CTGTCT	0.00992195	GGTGAG	0.00689142		AGCTAA	0.0111933	CGCA	0.0100827	ACGTTT	-0.0134362	GTTTCC	0.0096479	TATAG	-0.00982391	CCGCC	-0.01047
AAAGAT	-0.0134903	TGTTTA	-0.0117639	TCGTTA	-0.0137719	GGGTTT	-0.010639	GATCTC	0.0112005		CCGCTA	0.0124379	ATCCCT	0.0101114	TTCATC	0.0110044	CGTACA	0.00738246	ATCAGG	0.00990142	CCCACG	0.00688338		TTAGCT	0.0111933	TGCG	0.0100827	GCGACA	-0.0134318	ACGAA	0.00963681	ACTGAT	-0.00980036	GGCGG	-0.01047
ATCTTT	-0.0134903	ATTGCG	-0.0117429	CGTTAC	-0.0137474	CAAGCC	-0.0106312	ATGACC	0.0111997		TAGCGG	0.0124379	ATCGTG	0.0100877	ATACGC	0.0109609	TGTACG	0.00738246	CCTGAT	0.00990142	CGTGGG	0.00688338		AAGAAC	0.0111052	AGTAGC	0.0100794	TGTCGC	-0.0134318	TTCGT	0.00963681	ATCAGT	-0.00980036	ACTTAG	-0.0104527
AATGGT	-0.0134821	CGCAAT	-0.0117429	GTAACG	-0.0137474	GGCTTG	-0.0106312	GGTCAT	0.0111997		AGGAGG	0.0124336	CACGAT	0.0100877	GCGTAT	0.0109609	CAATTC	0.00737977	CACTCC	0.00987819	AGCGGG	0.00688177		GTTCTT	0.0111052	GCTACT	0.0100794	TAAAGA	-0.0133462	ACCATC	0.00962323	CTGTGC	-0.00979527	CTAAGT	-0.0104527
ACCATT	-0.0134821	CGGTGC	-0.0117399	CCTATA	-0.0136164	ATGGTC	-0.0106117	GATGCA	0.0111975		CCTCCT	0.0124336	GCGTTA	0.0100601	GGCGA	0.0109134	GAATTG	0.00737977	GGAGTG	0.00987819	CCCGCT	0.00688177		CACTGA	0.0110772	GCGTAC	0.0100645	TCTTTA	-0.0133462	GATGGT	0.00962323	GCACAG	-0.00979527	AATCGT	-0.0104214
CCAGTA	-0.0134641	GCACCG	-0.0117399	TATAGG	-0.0136164	GACCAT	-0.0106117	TGCATC	0.0111975		CACA	0.0124127	TAACGC	0.0100601	TCGCC	0.0109134	CATCTC	0.00737949	CAACCG	0.00985299	CCGCAC	0.00687297		TCAGTG	0.0110772	GTACGC	0.0100645	CTTTA	-0.0132969	GAACTA	0.00960192	CCGAAC	-0.00979443	ACGATT	-0.0104214
TACTGG	-0.0134641	CAACG	-0.0117396	TACGTA	-0.0136137	ATGCCC	-0.0106091	CCCAC	0.0111608		TGTG	0.0124127	GATCCC	0.0099834	AGCGTC	0.0108793	GAGATG	0.00737949	CGGTTG	0.00985299	GTGCGG	0.00687297		ATTCGC	0.0110572	CATGTA	0.0100597	TAAAG	-0.0132969	TAGTTC	0.00960192	GTTCGG	-0.00979443	ACAACG	-0.0104101
CTTGTC	-0.013455	CGTTG	-0.0117396	ATACAG	-0.0136122	GGGCAT	-0.0106091	GTGGG	0.0111608		CACGCG	0.0123842	GGGATC	0.0099834	GACGCT	0.0108793	AACCGA	0.00733855	ATCGCG	0.00984986	AGGGTA	0.00686994		GCGAAT	0.0110572	TACATG	0.0100597	CAGGTA	-0.0132543	CTGATA	0.00959721	ATGGA	-0.00972735	CGTTGT	-0.0104101
GACAAG	-0.013455	CGAGAA	-0.0116863	CTGTAT	-0.0136122	ACCCT	-0.0106034	TCGA	0.0111392		CGCGTG	0.0123842	ATCCGC	0.00993773	CATCTC	0.0108323	TCGGTT	0.00733855	CGCGAT	0.00984986	TACCCT	0.00686994		ATTTTG	0.0110245	GCATAC	0.010045	TACCTG	-0.0132543	TATCAG	0.00959721	TCCAT	-0.00972735	GTGCTA	-0.010369
AAGAA	-0.0133854	TTCTCG	-0.0116863	AAGTAC	-0.0136102	AGGGT	-0.0106034	AGTGG	0.0111084		TCAAAA	0.012374	GCGGAT	0.00993773	GAGATG	0.0108323	AAA	0.00731388	CGGATA	0.00984265	CCCAA	0.00686596		CAAAAT	0.0110245	GTATGC	0.010045	AAGAT	-0.0132468	AGTGCG	0.0095753	CAGGAC	-0.00972714	TAGCAC	-0.010369
TTCTT	-0.0133854	CACGTC	-0.0116356	GTACTT	-0.0136102	CCATGA	-0.0105858	CCACT	0.0111084		TTTTGA	0.012374	AAGGGA	0.00990319	ACTATC	0.0108178	TTT	0.00731388	TATCCG	0.00984265	TTGGG	0.00686596		ATCGGA	0.010993	CCGATC	0.0100422	ATCTT	-0.0132468	CGCACT	0.0095753	GTCCTG	-0.00972714	GGTGGA	-0.0103336
CATGTC	-0.0133705	GACGTG	-0.0116356	ACAATA	-0.0135604	TCATGG	-0.0105858	AGGTGC	0.0110834		CGCATC	0.0123668	TCCCTT	0.00990319	GATAGT	0.0108178	TCCCAA	0.00725884	CGTGGA	0.00981913	AAAATA	0.0068434		TCCGAT	0.010993	GATCGG	0.0100422	GAACAA	-0.01323	ACAGGT	0.00957241	ACTCCC	-0.00972211	TCCACC	-0.0103336
GACATG	-0.0133705	AACAA	-0.011621	TATTGT	-0.0135604	CAGCGG	-0.0105377	GCACCT	0.0110834		GATGCG	0.0123668	GCATCA	0.00989267	CGCCAG	0.0108017	TTGGGA	0.00725884	TCCACG	0.00981913	TATTTT	0.0068434		ACCAGA	0.0109494	CTAGCC	0.0100325	TTGTTC	-0.01323	ACCTGT	0.00957241	GGGAGT	-0.00972211	AGGCCA	-0.0102602
CCTCGA	-0.0132545	TTGTT	-0.011621	ACTCTA	-0.0135535	CCGCTG	-0.0105377	ATAGTA	0.0110518		AACGG	0.012315	TGATGC	0.00989267	CTGGCG	0.0108017	ATGGG	0.00725781	CGGCAG	0.00981872	CGAATC	0.00684076		TCTGGT	0.0109494	GGCTAG	0.0100325	AATGCA	-0.0132214	CTAAC	0.00957074	ACGATC	-0.00971974	TGGCCT	-0.0102602
TCGAGG	-0.0132545	GACGC	-0.0115895	TAGAGT	-0.0135535	CGGTA	-0.0105206	TACTAT	0.0110518		CCGTT	0.012315	AATCCT	0.0098789	AGGTGC	0.010774	CCCAT	0.00725781	CTGCCG	0.00981872	GATTCG	0.00684076		CGTGTA	0.0108544	TGCGAA	0.00999952	TGCATT	-0.0132214	GTTAG	0.00957074	GATCGT	-0.00971974	CCTAGA	-0.0102277
TCCGGA	-0.013238	GCGTC	-0.0115895	ACACTA	-0.0134776	TACCG	-0.0105206	ATTGGC	0.0110363		ATACTA	0.0122373	AGGATT	0.0098789	GCACCT	0.010774	ACGACG	0.00723477	ATGGAC	0.00979934	TGACCA	0.00681871		TACACG	0.0108544	TTCGCA	0.00999952	CACAAG	-0.0132067	AGGTCA	0.00956478	ATCATG	-0.00965654	TCTAGG	-0.0102277
CAAGA	-0.0132251	CAGCAC	-0.0115639	TAGTGT	-0.0134776	CAGCC	-0.0105093	GCCAAT	0.0110363		TAGTAT	0.0122373	CAGTCG	0.00987509	AGATC	0.0107558	CGTCGT	0.00723477	GTCCAT	0.00979934	TGGTCA	0.00681871		AACACG	0.0108506	CATCAC	0.00999219	CTTGTG	-0.0132067	TGACCT	0.00956478	CATGAT	-0.00965654	CAAGAA	-0.0101994
TCTTG	-0.0132251	GTGCTG	-0.0115639	TAGGA	-0.0134331	GGCTG	-0.0105093	ATCAT	0.0110257		TGCAA	0.0122329	CGACTG	0.00987509	GATCT	0.0107558	ACCCAA	0.0072251	GGAAAA	0.00979045	ATACAA	0.00680736		CGTGTT	0.0108506	GTGATG	0.00999219	GAGCA	-0.0131974	AACTAC	0.00955493	AGGAT	-0.00963935	TTCTTG	-0.0101994
CATGA	-0.0132092	CCGAAC	-0.0115566	TCCTA	-0.0134331	CGGCAA	-0.0104986	ATGAT	0.0110257		TTGCA	0.0122329	ACCTCT	0.00984344	TCGAGA	0.0107477	TTGGGT	0.0072251	TTTTCC	0.00979045	TTGTAT	0.00680736		CCTAGC	0.0108431	TAGCAA	0.00994991	TGCTC	-0.0131974	GTAGTT	0.00955493	ATCCT	-0.00963935	ACTATA	-0.010147
TCATG	-0.0132092	GTTCGG	-0.0115566	CCGCCC	-0.0134279	TTGCCG	-0.0104986	GGCGA	0.0110184		CGCTA	0.0122202	AGAGGT	0.00984344	TCTCGA	0.0107477	CCAAC	0.00720335	CCACAG	0.0097809	ACACC	0.00675251		GCTAGG	0.0108431	TTGCTA	0.00994991	ACATGT	-0.0131888	ATGGGC	0.00954658	TGTACA	-0.00962763	TATAGT	-0.010147
AGACCA	-0.0131994	GATTGC	-0.0115181	GGGCGG	-0.0134279	GCGGGA	-0.0104927	TCGCC	0.0110184		TAGCG	0.0122202	ACACGA	0.00983257	CTGTTC	0.0107436	GTTGG	0.00720335	CTGTGG	0.0097809	GGTGT	0.00675251		ATAGC	0.0108426	AGGAAA	0.00991005	GAAGTC	-0.0131423	GCCCAT	0.00954658	GATAGC	-0.00961148	ACCCG	-0.0101131
TGGTCT	-0.0131994	GCAATC	-0.0115181	ACGAT	-0.0134154	TCCCGC	-0.0104927	GATA	0.0109488		ACACGT	0.0121781	TCGTGT	0.00983257	GAACAG	0.0107436	ACTACT	0.00718963	GATGAC	0.00976209	GATGGA	0.00673958		GCTAT	0.0108426	TTTCCT	0.00991005	GACTTC	-0.0131423	AGGGTG	0.00948574	GCTATC	-0.00961148	CGGGT	-0.0101131
CGGATA	-0.0131948	AGTG	-0.0114437	ATCGT	-0.0134154	GCC	-0.010489	TATC	0.0109488		ACGTGT	0.0121781	GATGGC	0.00982935	TCGCGA	0.0107333	AGTAGT	0.00718963	GTCATC	0.00976209	TCCATC	0.00673958		GCTTA	0.0108165	ATGGAA	0.00988112	AAGGCT	-0.0131186	CACCCT	0.00948574	ATTGGA	-0.00958748	CGTGC	-0.0100784
TATCCG	-0.0131948	CACT	-0.0114437	GCGCC	-0.0133975	GGC	-0.010489	CAGATC	0.0109086		ATGAAA	0.012172	GCCATC	0.00982935	AGCGCC	0.0106746	AACGGG	0.00718116	AGAGGG	0.00971488	AGGG	0.00672675		TAAGC	0.0108165	TTCCAT	0.00988112	AGCCTT	-0.0131186	TACGCA	0.00947454	TCCAAT	-0.00958748	GCACG	-0.0100784
ACCAGA	-0.0131943	CCGAA	-0.0114181	GGCGC	-0.0133975	TAATA	-0.0104404	GATCTG	0.0109086		TTTCAT	0.012172	GATGCC	0.00981484	GGCGCT	0.0106746	CCCGTT	0.00718116	CCCTCT	0.00971488	CCCT	0.00672675		GTGCAC	0.0108106	CATCCA	0.00983821	GACAAC	-0.0131035	TGCGTA	0.00947454	GCTCCA	-0.00957961	CTGCGA	-0.0100672
TCTGGT	-0.0131943	TTCGG	-0.0114181	GATCGC	-0.0133913	TATTA	-0.0104404	CGTTAC	0.0108644		CATAAC	0.0120523	GGCATC	0.00981484	CATTTC	0.0106694	ACAGAG	0.00717575	CGAGAC	0.00969364	GATCGA	0.00672614		ACCCTA	0.010781	TGGATG	0.00983821	GTTGTC	-0.0131035	ATGCTA	0.00946303	TGGAGC	-0.00957961	TCGCAG	-0.0100672
AGTACA	-0.0131586	ACGCTC	-0.0113882	GCGATC	-0.0133913	CGGCCG	-0.0104223	GTAACG	0.0108644		GTTATG	0.0120523	CGATC	0.00976929	GAAATG	0.0106694	CTCTGT	0.00717575	GTCTCG	0.00969364	TCGATC	0.00672614		TAGGGT	0.010781	GAAGC	0.00983343	TAACAA	-0.0131013	TAGCAT	0.00946303	CATACC	-0.00955576	CGCGCA	-0.010066
TGTACT	-0.0131586	GAGCGT	-0.0113882	TAGTCA	-0.0133631	CTTA	-0.010386	CCATGG	0.0108166		GACAGC	0.012048	GATCG	0.00976929	CAGATC	0.0106324	CAC	0.00715093	CATCGG	0.00968332	CGGGGA	0.00672245		ACGGCT	0.0107262	GCTTC	0.00983343	TTGTTA	-0.0131013	AATAGT	0.00945342	GGTATG	-0.00955576	TGCGCG	-0.010066
ACCAAG	-0.0130924	AACGT	-0.0113582	TGACTA	-0.0133631	TAAG	-0.010386	AGCACC	0.0108134		GCTGTC	0.012048	AGGGAA	0.00974985	GATCTG	0.0106324	GTG	0.00715093	CCGATG	0.00968332	TCCCCG	0.00672245		AGCCGT	0.0107262	TGCAAA	0.00982477	CGCTGA	-0.0131	ACTATT	0.00945342	CATGGA	-0.00953316	ACGAA	-0.010065
CTTGGT	-0.0130924	ACGTT	-0.0113582	CAACCA	-0.0133561	AGGCC	-0.010359	GGTGCT	0.0108134		CGGCTA	0.0120348	TTCCCT	0.00974985	ATGTCC	0.0106131	ACGAT	0.00714962	AGGGG	0.00965442	GAAA	0.00670433		ACAGCT	0.010617	TTTGCA	0.00982477	TCAGCG	-0.0131	ACTCA	0.00945202	TCCATG	-0.00953316	TTCGT	-0.010065
CTGGTC	-0.0130758	AACGGC	-0.0113436	TGGTTG	-0.0133561	GGCCT	-0.010359	CGGTAC	0.0107742		TAGCCG	0.0120348	GAGGGA	0.00973401	GGACAT	0.0106131	ATCGT	0.00714962	CCCCT	0.00965442	TTTC	0.00670433		AGCTGT	0.010617	CATCC	0.00980468	GTTCAA	-0.0130977	TGAGT	0.00945202	TCGTCA	-0.00952646	CCCCCA	-0.0100602
GACCAG	-0.0130758	GCCGTT	-0.0113436	GAGCCC	-0.0133242	CTTAC	-0.0103481	GTACCG	0.0107742		TGCAAA	0.0120293	TCCCTC	0.00973401	CATGGC	0.0105098	TCAAAA	0.00713809	ATATGC	0.0096529	CGGATA	0.00670417		ACGC	0.0106036	GGATG	0.00980468	TTGAAC	-0.0130977	GAGTGA	0.00942231	TGACGA	-0.00952646	TGGGGG	-0.0100602
CGATCC	-0.0130619	AACCGC	-0.0113392	GGGCTC	-0.0133242	GTAAG	-0.0103481	ACCA	0.0107359		TTTGCA	0.0120293	ATCC	0.00967678	GCCATG	0.0105098	TTTTGA	0.00713809	GCATAT	0.0096529	TATCCG	0.00670417		GCGT	0.0106036	ATTTGC	0.0097213	ATGACG	-0.0130565	TCACTC	0.00942231	AACCCT	-0.00950616	CAAGAC	-0.0100537
GGATCG	-0.0130619	GCGGTT	-0.0113392	CTAAA	-0.013324	AGTGCC	-0.0103419	TGGT	0.0107359		AATGCA	0.0120245	GGAT	0.00967678	CACATC	0.0104762	CATATC	0.00710316	GAAGGA	0.00960109	GAAGA	0.00670077		GCGTAA	0.0104798	GCAAAT	0.0097213	CGTCAT	-0.0130565	AGATC	0.00941758	AGGGTT	-0.00950616	GTCTTG	-0.0100537
ATCACG	-0.0129658	GACCGA	-0.0113323	TTTAG	-0.013324	GGCACT	-0.0103419	CGCGC	0.0106909		TGCATT	0.0120245	AGAATC	0.00962098	GATGTG	0.0104762	GATATG	0.00710316	TCCTTC	0.00960109	TCTTC	0.00670077		TTACGC	0.0104798	ACGCCT	0.00971395	CGAGAC	-0.0130536	GATCT	0.00941758	ACCCAC	-0.00949374	AAGGGG	-0.010024
CGTGAT	-0.0129658	TCGGTC	-0.0113323	CCATAG	-0.0133094	ATGGCA	-0.0103377	GCGCG	0.0106909		CCGC	0.0120034	GATTCT	0.00962098	CGGGCA	0.0104591	CGTCTC	0.00709005	AGCCCA	0.00958001	GCGAAC	0.00668495		ACCGTG	0.0104546	AGGCGT	0.00971395	GTCTCG	-0.0130536	ATCGCC	0.00941168	GTGGGT	-0.00949374	CCCCTT	-0.010024
ACTGG	-0.0129589	GCGCAA	-0.0113322	CTATGG	-0.0133094	TGCCAT	-0.0103377	AGCG	0.01069		GCGG	0.0120034	AAGGAT	0.00958689	TGCCCG	0.0104591	GAGACG	0.00709005	TGGGCT	0.00958001	GTTCGC	0.00668495		CACGGT	0.0104546	AACA	0.00963662	AGCGGC	-0.0130149	GGCGAT	0.00941168	TGGAAA	-0.00945427	CAGAAC	-0.0100203
CCAGT	-0.0129589	TTGCGC	-0.0113322	CTAGAA	-0.0132803	CCCCAA	-0.0102933	CGCT	0.01069		CTAGCA	0.011972	ATCCTT	0.00958689	AATCA	0.0104243	ACCAC	0.00707938	AACCGA	0.00950459	CTAAAA	0.00667343		TTTAAA	0.0104367	TGTT	0.00963662	GCCGCT	-0.0130149	GCACTA	0.00938189	TTTCCA	-0.00945427	GTTCTG	-0.0100203
ATGA	-0.0129411	CTGAAC	-0.0113255	TTCTAG	-0.0132803	TTGGGG	-0.0102933	AATGG	0.0106474		TGCTAG	0.011972	CATCCC	0.00958505	TGATT	0.0104243	GTGGT	0.00707938	TCGGTT	0.00950459	TTTTAG	0.00667343		ACACT	0.0103891	ATATTA	0.00963493	GCGTGA	-0.0130124	TAGTGC	0.00938189	CACTGG	-0.00933908	GAGCTA	-0.00998145
TCAT	-0.0129411	GTTCAG	-0.0113255	CACTAG	-0.0132668	GCGCAC	-0.0102736	CCATT	0.0106474		GCACA	0.0119473	GGGATG	0.00958505	TATCAA	0.0104096	TTCGAA	0.00707711	GGTGGA	0.0095028	AAAAG	0.00666277		AGTGT	0.0103891	TAATAT	0.00963493	TCACGC	-0.0130124	GATATA	0.00937559	CCAGTG	-0.00933908	TAGCTC	-0.00998145
ATCACA	-0.0129215	CGCTGA	-0.0113228	CTAGTG	-0.0132668	GTGCGC	-0.0102736	TGCGCA	0.0106419		TGTGC	0.0119473	ATGCAC	0.00958216	TTGATA	0.0104096	ATAGCA	0.00706328	TCCACC	0.0095028	CTTTT	0.00666277		TAGCCA	0.0103503	TGGAAA	0.00962801	AGATC	-0.0130105	TATATC	0.00937559	CTCACC	-0.0092913	CGCGTC	-0.00997754
TGTGAT	-0.0129215	TCAGCG	-0.0113228	AGTAGG	-0.0132218	TAAGTA	-0.0102733	ATCGAG	0.0106087		CTCCTC	0.0119333	GTGCAT	0.00958216	ATGTGA	0.0103761	TGCTAT	0.00706328	AGCGAT	0.00949544	TATCGA	0.00665593		TGGCTA	0.0103503	TTTCCA	0.00962801	GATCT	-0.0130105	TAGTCA	0.00937434	GGTGAG	-0.0092913	GACGCG	-0.00997754
GATC	-0.0128524	AACCGG	-0.0112683	CCTACT	-0.0132218	TACTTA	-0.0102733	CTCGAT	0.0106087		GAGGAG	0.0119333	TGGAA	0.00956855	TCACAT	0.0103761	CGCGC	0.00705177	ATCGCT	0.00949544	TCGATA	0.00665593		CGTTAG	0.0103302	ACCACT	0.00961766	CAGACG	-0.0129985	TGACTA	0.00937434	AATTG	-0.00927189	ACGTAT	-0.00991426
ATCAAT	-0.0128386	CCGGTT	-0.0112683	CGATGC	-0.0132137	CAGAGA	-0.0102636	TACCGA	0.0105934		ACTCTA	0.0119166	TTCCA	0.00956855	ATTAAC	0.0103526	GCGCG	0.00705177	ACCGTG	0.00947168	CCCGCG	0.00664747		CTAACG	0.0103302	AGTGGT	0.00961766	CGTCTG	-0.0129985	ACTATG	0.0093649	CAATT	-0.00927189	ATACGT	-0.00991426
ATTGAT	-0.0128386	AACGA	-0.0112627	GCATCG	-0.0132137	TCTCTG	-0.0102636	TCGGTA	0.0105934		TAGAGT	0.0119166	CCGGTC	0.00953916	GTTAAT	0.0103526	ATTTCG	0.00704738	CACGGT	0.00947168	CGCGGG	0.00664747		TCGCGA	0.0103262	AATCC	0.00957238	CATAC	-0.0129958	CATAGT	0.0093649	ATGACC	-0.0092531	CAAGAG	-0.00990305
AGTTCG	-0.0128273	TCGTT	-0.0112627	AAACCA	-0.013206	CGGGTA	-0.0102498	GCCGC	0.010585		AAATA	0.0118884	GACCGG	0.00953916	CAATAG	0.0103309	CGAAAT	0.00704738	CGACAG	0.00942611	GACGCA	0.00664738		GGTGCA	0.0102827	GGATT	0.00957238	GTATG	-0.0129958	ACACTA	0.00936341	GGTCAT	-0.0092531	CTCTTG	-0.00990305
CGAACT	-0.0128273	GCGTGA	-0.0111714	TGGTTT	-0.013206	TACCCG	-0.0102498	GCGGC	0.010585		TATTT	0.0118884	ATTCTC	0.00953174	CTATTG	0.0103309	GGTAAC	0.00702887	CTGTCG	0.00942611	TGCGTC	0.00664738		TGCACC	0.0102827	ACGTCA	0.00952141	ACGTCT	-0.0129774	TAGTGT	0.00936341	ATGGC	-0.00924902	CCGAGG	-0.00987782
GGATCC	-0.0128162	TCACGC	-0.0111714	GGGTAC	-0.0132048	TAAA	-0.0102315	AACGGC	0.0105448		ATCGGA	0.011886	GAGAAT	0.00953174	GCGGTA	0.0103305	GTTACC	0.00702887	CGTGTC	0.0094234	ATCGAT	0.00664196		GCTACC	0.010219	TGACGT	0.00952141	AGACGT	-0.0129774	ACCAT	0.0093449	GCCAT	-0.00924902	CCTCGG	-0.00987782
CAATC	-0.0128007	CGAGA	-0.0111619	GTACCC	-0.0132048	TTTA	-0.0102315	GCCGTT	0.0105448		TCCGAT	0.011886	CTGGA	0.00948781	TACCGC	0.0103305	GCGA	0.00701742	GACACG	0.0094234	ATTCGA	0.00661175		GGTAGC	0.010219	ACCATC	0.00950117	AGAACA	-0.0129379	ATGGT	0.0093449	ATATG	-0.00921972	GATACC	-0.00985922
GATTG	-0.0128007	TCTCG	-0.0111619	CCTGTA	-0.0132017	GCAACC	-0.0102041	GTCGCA	0.0104792		CTAGC	0.0118787	TCCAG	0.00948781	CGTTGA	0.0103009	TCGC	0.00701742	CGCGGC	0.00941218	TCGAAT	0.00661175		CACTAG	0.0101956	GATGGT	0.00950117	TGTTCT	-0.0129379	AATCGT	0.00934118	CATAT	-0.00921972	GGTATC	-0.00985922
CTGGTA	-0.0127473	CGAAGC	-0.0111562	TACAGG	-0.0132017	GGTTGC	-0.0102041	TGCGAC	0.0104792		GCTAG	0.0118787	GGATCC	0.00948591	TCAACG	0.0103009	GTCCCA	0.00699479	GCCGCG	0.00941218	CCCTAC	0.00659107		CTAGTG	0.0101956	TCTCCA	0.00945673	ATGTCG	-0.0129007	ACGATT	0.00934118	GCGA	-0.00920165	CGCAAG	-0.00981315
TACCAG	-0.0127473	GCTTCG	-0.0111562	GACCTA	-0.013201	CCGCGA	-0.0102041	ACCGGT	0.0104154		CAGTGG	0.0118492	AGATGG	0.00942183	GGCGCA	0.0102812	TGGGAC	0.00699479	TCCACA	0.00939373	GTAGGG	0.00659107		ACCG	0.0101654	TGGAGA	0.00945673	CGACAT	-0.0129007	AGGGAG	0.00931368	TCGC	-0.00920165	CTTGCG	-0.00981315
GAGAAC	-0.0127221	GAATC	-0.0111501	TAGGTC	-0.013201	TCGCGG	-0.0102041	CGGATC	0.0103816		CCACTG	0.0118492	CCATCT	0.00942183	TGCGCC	0.0102812	GCAAGA	0.00699111	TGTGGA	0.00939373	ATAGGG	0.00657997		CGGT	0.0101654	CAGACG	0.00941655	AGAAC	-0.0128573	CTCCCT	0.00931368	CAGGA	-0.0092016	AACCTT	-0.00977377
GTTCTC	-0.0127221	GATTC	-0.0111501	ACGATA	-0.0131781	CCCAAA	-0.0102016	GATCCG	0.0103816		CGTTAC	0.0118485	CTGTTC	0.00939286	CGTACA	0.0102616	TCTTGC	0.00699111	ACACAT	0.0093783	CCCTAT	0.00657997		AGCCCT	0.0101451	CGTCTG	0.00941655	GTTCT	-0.0128573	CTGCAC	0.00930746	TCCTG	-0.0092016	AAGGTT	-0.00977377
GATGGC	-0.0126932	CGTATC	-0.0111312	TATCGT	-0.0131781	TTTGGG	-0.0102016	GAAAGA	0.0103427		GTAACG	0.0118485	GAACAG	0.00939286	TGTACG	0.0102616	CGGTGC	0.00697527	ATGTGT	0.0093783	AACGG	0.00657121		AGGGCT	0.0101451	ATCCTG	0.00941116	TCAGCA	-0.0128418	GTGCAG	0.00930746	TAGATA	-0.00919659	GTGAAC	-0.00976479
GCCATC	-0.0126932	GATACG	-0.0111312	CCCGGA	-0.0131701	CAAACC	-0.010166	TCTTTC	0.0103427		CTACCA	0.0117877	AGTCCC	0.00934974	AGCAA	0.0102488	GCACCG	0.00697527	GCACGC	0.0093461	CCGTT	0.00657121		CGGCC	0.0101447	CAGGAT	0.00941116	TGCTGA	-0.0128418	GTATA	0.00930549	TATCTA	-0.00919659	GTTCAC	-0.00976479
ACCAC	-0.0126776	CTTCGC	-0.0111296	TCCGGG	-0.0131701	GGTTTG	-0.010166	ACCCAT	0.0103346		TGGTAG	0.0117877	GGGACT	0.00934974	TTGCT	0.0102488	CGCGCA	0.00694106	GCGTGC	0.0093461	GATATA	0.00655799		GGCCG	0.0101447	CATATC	0.00940854	CGC	-0.0128086	TATAC	0.00930549	CCCGG	-0.00917798	GCTAGA	-0.00973704
GTGGT	-0.0126776	GCGAAG	-0.0111296	CAAACC	-0.0131452	GACTTA	-0.0101493	ATGGGT	0.0103346		CCATCC	0.01171	ATACGG	0.00933147	GCACC	0.0102264	TGCGCG	0.00694106	GATGA	0.00933268	TATATC	0.00655799		CGGGC	0.0101204	GATATG	0.00940854	GCG	-0.0128086	CCTATC	0.00929958	CCGGG	-0.00917798	TCTAGC	-0.00973704
TCGTCA	-0.0126568	ACGTTG	-0.0111094	GGTTTG	-0.0131452	TAAGTC	-0.0101493	ACAGCA	0.0103133		GGATGG	0.01171	CCGTAT	0.00933147	GGTGC	0.0102264	ACACC	0.00693709	TCATC	0.00933268	CCGATC	0.0065544		GCCCG	0.0101204	ATTCTC	0.00939839	CACGCG	-0.0127871	GATAGG	0.00929958	GCAATA	-0.0091761	GCCGA	-0.0097087
TGACGA	-0.0126568	CAACGT	-0.0111094	CGTAA	-0.0131074	GAGCTC	-0.0101339	TGCTGT	0.0103133		CATACG	0.0117077	ACGGGG	0.00931431	ATACCG	0.0101583	GGTGT	0.00693709	TCCCA	0.00931826	GATCGG	0.0065544		CGCAAG	0.0101112	GAGAAT	0.00939839	CGCGTG	-0.0127871	CGTTTA	0.00929248	TATTGC	-0.0091761	TCGGC	-0.0097087
AGCA	-0.0126499	CGTTAG	-0.0110195	TTACG	-0.0131074	AGATAA	-0.0101307	CCGTTC	0.0102805		CGTATG	0.0117077	CCCCGT	0.00931431	CGGTAT	0.0101583	CCAC	0.00693086	TGGGA	0.00931826	ATACGA	0.00655079		CTTGCG	0.0101112	CTCC	0.00938824	CGAGC	-0.0127721	TAAACG	0.00929248	ACGGGA	-0.00913276	CTAGGC	-0.00969855
TGCT	-0.0126499	CTAACG	-0.0110195	ACAC	-0.0131003	TTATCT	-0.0101307	GAACGG	0.0102805		CGTACC	0.011668	GGAAC	0.0093001	AGCTAT	0.0101484	GTGG	0.00693086	AGGACA	0.0093135	TCGTAT	0.00655079		CGTTA	0.0101052	GGAG	0.00938824	GCTCG	-0.0127721	ACAATC	0.00926109	TCCCGT	-0.00913276	GCCTAG	-0.00969855
GCATCC	-0.0126317	ACGGAT	-0.0110149	GTGT	-0.0131003	AACAT	-0.0101283	AACCGG	0.0102623		GGTACG	0.011668	GTTCC	0.0093001	ATAGCT	0.0101484	AGCGAA	0.006886	TGTCCT	0.0093135	GTCGCA	0.0065243		TAACG	0.0101052	ACAGGA	0.00937235	GGACAA	-0.0126327	GATTGT	0.00926109	ATAGAG	-0.00911867	GGAGTA	-0.00969812
GGATGC	-0.0126317	ATCCGT	-0.0110149	ATAGGC	-0.0130589	ATGTT	-0.0101283	CCGGTT	0.0102623		ACCATC	0.0116221	CGGGAA	0.00929153	ATGTG	0.0101252	TTCGCT	0.006886	AGCACG	0.00926957	TGCGAC	0.0065243		ACACCA	0.0100652	TCCTGT	0.00937235	TTGTCC	-0.0126327	ACCGTG	0.00922488	CTCTAT	-0.00911867	TACTCC	-0.00969812
GATGTA	-0.012628	AGAGTG	-0.0110148	GCCTAT	-0.0130589	AGGGTG	-0.0100878	GCTATA	0.0102498		GATGGT	0.0116221	TTCCCG	0.00929153	CACAT	0.0101252	ATACGA	0.00683158	CGTGCT	0.00926957	TCCAAA	0.00646963		TGGTGT	0.0100652	CAAAGG	0.0093555	GCATGA	-0.0126188	CACGGT	0.00922488	AGTGTC	-0.0091134	CGCCTC	-0.00969272
TACATC	-0.012628	CACTCT	-0.0110148	ACGCGG	-0.0129937	CACCCT	-0.0100878	TATAGC	0.0102498		TAGCGA	0.0116109	CTCC	0.00928678	ATTAGC	0.0101075	TCGTAT	0.00683158	CATCA	0.00923886	TTTGGA	0.00646963		GCTA	0.0100614	CCTTTG	0.0093555	TCATGC	-0.0126188	CTATA	0.00921337	GACACT	-0.0091134	GAGGCG	-0.00969272
CTCC	-0.0126154	GCTAAA	-0.0109945	CCGCGT	-0.0129937	GGGTAA	-0.0100733	CCACTA	0.0102407		TCGCTA	0.0116109	GGAG	0.00928678	GCTAAT	0.0101075	AACGG	0.00683111	TGATG	0.00923886	GACAGA	0.00645928		TAGC	0.0100614	AAGCGA	0.0093506	AACAAT	-0.0125791	TATAG	0.00921337	ACGCG	-0.00910847	ACGCC	-0.00966662
GGAG	-0.0126154	TTTAGC	-0.0109945	AAGCGT	-0.0129851	TTACCC	-0.0100733	TAGTGG	0.0102407		GCACAA	0.0115967	ATACAA	0.0092739	AAGAAG	0.0101061	CCGTT	0.00683111	TGGGAA	0.00920234	TCTGTC	0.00645928		GGTCA	0.0100479	TCGCTT	0.0093506	ATTGTT	-0.0125791	CTCTGC	0.0092006	CGCGT	-0.00910847	GGCGT	-0.00966662
AGGCCA	-0.0125288	CAACAC	-0.010993	ACGCTT	-0.0129851	CGCAG	-0.0100691	AAGCGC	0.0101986		TTGTGC	0.0115967	TTGTAT	0.0092739	CTTCTT	0.0101061	CGCATC	0.00680128	TTCCCA	0.00920234	CAAGTG	0.00643637		TGACC	0.0100479	CCAGCC	0.0093425	GAGCTA	-0.0125685	GCAGAG	0.0092006	AGTTCG	-0.00910493	GACGTC	-0.00964293
TGGCCT	-0.0125288	GTGTTG	-0.010993	AGGATC	-0.0129212	CTGCG	-0.0100691	GCGCTT	0.0101986		ACTGAC	0.0115901	AGGCGA	0.00923592	ATGAGC	0.0101017	GATGCG	0.00680128	CGCCAG	0.00917959	CACTTG	0.00643637		CACAC	0.0100445	GGCTGG	0.0093425	TAGCTC	-0.0125685	TAGCGA	0.0091966	CGAACT	-0.00910493	AGCGTA	-0.00961027
AATCC	-0.0125134	GACCGC	-0.0109879	GATCCT	-0.0129212	ACCTG	-0.0100641	AGCAAC	0.0101374		GTCAGT	0.0115901	TCGCCT	0.00923592	GCTCAT	0.0101017	AAGAA	0.00674786	CTGGCG	0.00917959	ATCGGA	0.00643298		GTGTG	0.0100445	ATGCGG	0.00931517	GAAGAC	-0.0125361	TCGCTA	0.0091966	CAGAG	-0.00905925	TACGCT	-0.00961027
GGATT	-0.0125134	GCGGTC	-0.0109879	CCCTCC	-0.0128972	CAGGT	-0.0100641	GTTGCT	0.0101374		ACATAA	0.0115564	CGAAGA	0.00920719	AGATGG	0.010083	TTCTT	0.00674786	CCCAAC	0.00913676	TCCGAT	0.00643298		AGGGAT	0.00997554	CCGCAT	0.00931517	GTCTTC	-0.0125361	ACTCTA	0.00919245	CTCTG	-0.00905925	ATCGAA	-0.00960767
CTCAAG	-0.0124856	ACGTG	-0.0109506	GGAGGG	-0.0128972	CATGAC	-0.0100583	ATTGG	0.010096		TTATGT	0.0115564	TCTTCG	0.00920719	CCATCT	0.010083	GATCCC	0.00670936	GTTGGG	0.00913676	TAAAAA	0.00643048		ATCCCT	0.00997554	AAATAA	0.00931162	ACATGC	-0.0124628	TAGAGT	0.00919245	ATATGG	-0.00904186	TTCGAT	-0.00960767
CTTGAG	-0.0124856	CACGT	-0.0109506	GTATTA	-0.0128696	GTCATG	-0.0100583	CCAAT	0.010096		ATGGAC	0.0115502	GGATCA	0.00920423	GCCGTA	0.0100227	GGGATC	0.00670936	CATC	0.00911633	TTTTTA	0.00643048		GCAAGC	0.00997145	TTATTT	0.00931162	GCATGT	-0.0124628	ACCTCT	0.00918486	CCATAT	-0.00904186	GAGCTC	-0.00958722
CTTGTA	-0.0124586	GATAGC	-0.0109355	TAATAC	-0.0128696	TGCCAA	-0.0100357	ATCCGG	0.0100616		GTCCAT	0.0115502	TGATCC	0.00920423	TACGGC	0.0100227	GCAAA	0.00670384	GATG	0.00911633	CAACA	0.00642952		GCTTGC	0.00997145	AACGCC	0.00930552	ATGCTA	-0.0124512	AGAGGT	0.00918486	CGAGA	-0.00901262	AAAACG	-0.00955987
TACAAG	-0.0124586	GCTATC	-0.0109355	AGCTAT	-0.0128664	TTGGCA	-0.0100357	CCGGAT	0.0100616		CCATCG	0.0115432	CTGGTC	0.00918852	ACGAGT	0.00999632	TTTGC	0.00670384	CAGCTG	0.00907172	TGTTG	0.00642952		CTTCCC	0.00995536	GGCGTT	0.00930552	TAGCAT	-0.0124512	TGCAA	0.00918099	TCTCG	-0.00901262	CGTTTT	-0.00955987
GAGCA	-0.0123867	ACTGAT	-0.0109004	ATAGCT	-0.0128664	GTCATA	-0.010035	AGCTGA	0.00997772		CGATGG	0.0115432	GACCAG	0.00918852	ACTCGT	0.00999632	CGAACG	0.00670053	AAGAGA	0.00906251	CGATCC	0.00642859		GGGAAG	0.00995536	GATTCA	0.0093012	ACGCCT	-0.0124288	TTGCA	0.00918099	CGCTTC	-0.00898273	GTTTCA	-0.00954187
TGCTC	-0.0123867	ATCAGT	-0.0109004	CCGTCC	-0.0128555	TATGAC	-0.010035	TCAGCT	0.00997772		CTGTCC	0.0115032	AGTTG	0.00918381	CTCGA	0.00997703	CGTTCG	0.00670053	TCTCTT	0.00906251	GGATCG	0.00642859		CCGCGG	0.00994836	TGAATC	0.0093012	AGGCGT	-0.0124288	CGTTAG	0.00915429	GAAGCG	-0.00898273	TGAAAC	-0.00954187
AATATC	-0.0123468	CACCGA	-0.0107855	GGACGG	-0.0128555	CAGCTC	-0.0100259	GACCAA	0.00996589		GGACAG	0.0115032	CAACT	0.00918381	TCGAG	0.00997703	AATTCG	0.00667643	AGAGAA	0.00903887	CATCGC	0.00640683		GTACGA	0.0099309	AGTAGG	0.00929372	ACGCAT	-0.0123989	CTAACG	0.00915429	AGGCCG	-0.00896429	ATGTA	-0.00953517
GATATT	-0.0123468	TCGGTG	-0.0107855	CGGGAG	-0.0128494	GAGCTG	-0.0100259	TTGGTC	0.00996589		CATAC	0.0114914	GGGCGA	0.00915609	GGTGCA	0.00995424	CGAATT	0.00667643	TTCTCT	0.00903887	GCGATG	0.00640683		TCGTAC	0.0099309	CCTACT	0.00929372	ATGCGT	-0.0123989	CTGTA	0.00909307	CGGCCT	-0.00896429	TACAT	-0.00953517
GATCCC	-0.012288	CGCAGA	-0.0107654	CTCCCG	-0.0128494	AGTCAG	-0.0100237	CATAC	0.00992617		GTATG	0.0114914	TCGCCC	0.00915609	TGCACC	0.00995424	ACACAA	0.00666872	GTCCAC	0.00903713	AATGG	0.00638336		GGCCTA	0.00992341	CGCCGA	0.0092827	ACTTTA	-0.0123594	TACAG	0.00909307	ATTCGA	-0.00896359	GTTAGA	-0.00948511
GGGATC	-0.012288	TCTGCG	-0.0107654	GCTCCC	-0.0128445	CTGACT	-0.0100237	GTATG	0.00992617		CGC	0.0114682	AGTGTG	0.0090985	ATTGTA	0.00993753	TTGTGT	0.00666872	GTGGAC	0.00903713	CCATT	0.00638336		TAGGCC	0.00992341	TCGGCG	0.0092827	TAAAGT	-0.0123594	GCTCAC	0.00905781	TCGAAT	-0.00896359	TCTAAC	-0.00948511
CCATC	-0.0122409	AGTGAT	-0.0107389	GGGAGC	-0.0128445	CTGTAA	-0.0100221	GGGAGA	0.00991614		GCG	0.0114682	CACACT	0.0090985	TACAAT	0.00993753	GGCGAC	0.00666204	ATGGAA	0.00897194	ACAAGA	0.00636115		CCGC	0.00987643	CCGCC	0.00928196	CCTCCA	-0.0123565	GTGAGC	0.00905781	ATCTCG	-0.00894424	GGGGA	-0.0094821
GATGG	-0.0122409	ATCACT	-0.0107389	AGTACG	-0.0127477	TTACAG	-0.0100221	TCTCCC	0.00991614		CGCGTA	0.0113858	ATAT	0.00908625	CGCGA	0.00984143	GTCGCC	0.00666204	TTCCAT	0.00897194	TCTTGT	0.00636115		GCGG	0.00987643	GGCGG	0.00928196	TGGAGG	-0.0123565	AATGGT	0.00904735	CGAGAT	-0.00894424	TCCCC	-0.0094821
CTCCGA	-0.0121973	CACG	-0.0107287	CGTACT	-0.0127477	AGTCGG	-0.0100071	CAGCAC	0.00991269		TACGCG	0.0113858	CAGATC	0.00908316	TCGCG	0.00984143	GCCCCA	0.00666184	AGGAT	0.00896537	CGTACA	0.0063263		ACACTA	0.0098316	GTGGTA	0.00924331	AAGGC	-0.0123238	ACCATT	0.00904735	TAGGA	-0.00894268	ATAGCG	-0.00945024
TCGGAG	-0.0121973	CGTG	-0.0107287	CCCACG	-0.0126695	CCGACT	-0.0100071	GTGCTG	0.00991269		CCAGC	0.0113341	GATCTG	0.00908316	GATCC	0.00975764	TGGGGC	0.00666184	ATCCT	0.00896537	TGTACG	0.0063263		TAGTGT	0.0098316	TACCAC	0.00924331	GCCTT	-0.0123238	CTACTA	0.00903462	TCCTA	-0.00894268	CGCTAT	-0.00945024
ATTGAG	-0.0121829	ACCG	-0.0106794	CGTGGG	-0.0126695	GCTACC	-0.0099891	CTCACC	0.00990351		GCTGG	0.0113341	GAGTCC	0.00907295	GGATC	0.00975764	AACGAG	0.00663065	ATA	0.0089566	CACTGC	0.00630529		GGCAAC	0.00978928	ATGGTG	0.00924035	GACAAA	-0.0123143	TAGTAG	0.00903462	GAGA	-0.00894087	CAGAAA	-0.00944631
CTCAAT	-0.0121829	CGGT	-0.0106794	GATACA	-0.0126667	GGTAGC	-0.0099891	GGTGAG	0.00990351		CCATAC	0.0113089	GGACTC	0.00907295	ATGAAG	0.00975405	CTCGTT	0.00663065	TAT	0.0089566	GCAGTG	0.00630529		GTTGCC	0.00978928	CACCAT	0.00924035	TTTGTC	-0.0123143	AGGATC	0.00903227	TCTC	-0.00894087	TTTCTG	-0.00944631
ACCA	-0.0121329	CGCTCA	-0.0106794	TGTATC	-0.0126667	CTTACA	-0.00998829	ATTCGA	0.00987642		GTATGG	0.0113089	ACCACA	0.00903295	CTTCAT	0.00975405	AAGCGG	0.00661225	GAAGAA	0.00895049	ATCCA	0.00627132		CACATG	0.00977506	CATCCG	0.00921706	AGCAAA	-0.0122926	GATCCT	0.00903227	ATTGGC	-0.00893426	AGAGTG	-0.00938606
TGGT	-0.0121329	TGAGCG	-0.0106794	ACATGC	-0.0126562	TGTAAG	-0.00998829	TCGAAT	0.00987642		CTCCGC	0.0112888	TGTGGT	0.00903295	AGGAT	0.00974418	CCGCTT	0.00661225	TTCTTC	0.00895049	TGGAT	0.00627132		CATGTG	0.00977506	CGGATG	0.00921706	TTTGCT	-0.0122926	GTACAA	0.00901041	GCCAAT	-0.00893426	CACTCT	-0.00938606
GCTGCA	-0.0121191	GTTAAA	-0.0106738	GCATGT	-0.0126562	AGCTA	-0.00998694	ATATAA	0.00986775		GCGGAG	0.0112888	TATACA	0.00901624	ATCCT	0.00974418	AAGGGA	0.0066041	GCATCA	0.00894472	GGACA	0.00625296		CGTTCA	0.00976993	CAATC	0.00921574	CTCGGC	-0.0122632	TTGTAC	0.00901041	CGGC	-0.00893419	AATGGT	-0.00937595
TGCAGC	-0.0121191	TTTAAC	-0.0106738	ACGCCT	-0.0126535	TAGCT	-0.00998694	TTATAT	0.00986775		AGTAAC	0.0112823	TGTATA	0.00901624	CGATA	0.00973281	TCCCTT	0.0066041	TGATGC	0.00894472	TGTCC	0.00625296		TGAACG	0.00976993	GATTG	0.00921574	GCCGAG	-0.0122632	AGAATC	0.00899931	GCCG	-0.00893419	ACCATT	-0.00937595
GACCA	-0.0121094	AACTGT	-0.010664	AGGCGT	-0.0126535	AGCTAG	-0.00998542	CATGG	0.00985486		GTTACT	0.0112823	ATATC	0.00900044	TATCG	0.00973281	CAATCC	0.0066025	GGGAA	0.00893333	AAACA	0.00623328		AGCAAT	0.0097656	AGAGAA	0.00920895	AGGCTG	-0.0122531	GATTCT	0.00899931	ATCCG	-0.00888277	CTTCGC	-0.00937577
TGGTC	-0.0121094	ACAGTT	-0.010664	GGGAC	-0.0126503	CTAGCT	-0.00998542	CCATG	0.00985486		CGACGA	0.0112503	GATAT	0.00900044	TTCAAA	0.00970786	GGATTG	0.0066025	TTCCC	0.00893333	TGTTT	0.00623328		ATTGCT	0.0097656	TTCTCT	0.00920895	CAGCCT	-0.0122531	AGCATA	0.00898421	CGGAT	-0.00888277	GCGAAG	-0.00937577
ATTATC	-0.0120957	CTCGA	-0.0105975	GTCCC	-0.0126503	GAGCGA	-0.00995883	AAATAC	0.0097853		TCGTCG	0.0112503	TCAGGA	0.00899488	TTTGAA	0.00970786	AGAGAC	0.00659929	CCACA	0.00893249	CGAAGA	0.00622184		ACACGT	0.00974711	GCGACC	0.00919102	AACGT	-0.0122178	TATGCT	0.00898421	ACAGCT	-0.0088633	CACCTA	-0.0093106
GATAAT	-0.0120957	TCGAG	-0.0105975	GATTAC	-0.0126339	TCGCTC	-0.00995883	GTATTT	0.0097853		CGAAAG	0.0112455	TCCTGA	0.00899488	GCGAGA	0.00969754	GTCTCT	0.00659929	TGTGG	0.00893249	TCTTCG	0.00622184		ACGTGT	0.00974711	GGTCGC	0.00919102	ACGTT	-0.0122178	ATCCCG	0.00898395	AGCTGT	-0.0088633	TAGGTG	-0.0093106
AGTAC	-0.0120589	CGTTAC	-0.0105862	GTAATC	-0.0126339	ACTGAG	-0.00992859	ATGCTA	0.00977841		CTTTCG	0.0112455	AGCA	0.00898057	TCTCGC	0.00969754	ATATAG	0.00656365	AGAACG	0.00891283	CATCCG	0.00621518		AACAGG	0.00969815	CTTC	0.00916735	AATACT	-0.0121978	CGGGAT	0.00898395	TCGAGA	-0.00884732	TACATA	-0.00930827
GTACT	-0.0120589	GTAACG	-0.0105862	AGTAGC	-0.0126052	CTCAGT	-0.00992859	TAGCAT	0.00977841		AAAAT	0.0111856	TGCT	0.00898057	ACTTGA	0.00969048	CTATAT	0.00656365	CGTTCT	0.00891283	CGGATG	0.00621518		CCTGTT	0.00969815	GAAG	0.00916735	AGTATT	-0.0121978	CAAGCG	0.00897959	TCTCGA	-0.00884732	TATGTA	-0.00930827
ATCGTA	-0.0119658	TTCAAA	-0.0105321	GCTACT	-0.0126052	ATGTTC	-0.00992063	AACTGG	0.00977707		ATTTT	0.0111856	AAAGGG	0.00897677	TCAAGT	0.00969048	GGCGAA	0.00655739	GGGCAA	0.00889398	ACGCC	0.00621157		CCATCG	0.00965123	GCGTTA	0.00916482	AAAAG	-0.0121976	CGCTTG	0.00897959	GGAACA	-0.00884396	AGACCG	-0.00926923
TACGAT	-0.0119658	TTTGAA	-0.0105321	ACGAGT	-0.0125588	GAACAT	-0.00992063	CCAGTT	0.00977707		GCCTCC	0.0111392	CCCTTT	0.00897677	ACGCT	0.00968369	TTCGCC	0.00655739	TTGCCC	0.00889398	GGCGT	0.00621157		CGATGG	0.00965123	TAACGC	0.00916482	CTTTT	-0.0121976	GATAGA	0.00896108	TGTTCC	-0.00884396	CGGTCT	-0.00926923
ATGAG	-0.0118957	ACACAA	-0.0105187	ACTCGT	-0.0125588	GCCCGC	-0.00991661	TATA	0.00976147		GGAGGC	0.0111392	ACAAGA	0.00896933	AGCGT	0.00968369	ACCC	0.00652804	AACAAC	0.00885665	CGGAAA	0.00619607		GCAAGA	0.00959937	CGCTC	0.00914714	ATGTTC	-0.0121965	TCTATC	0.00896108	CGCAGA	-0.00883566	CGCATC	-0.00926312
CTCAT	-0.0118957	TTGTGT	-0.0105187	AATACG	-0.0125257	GCGGGC	-0.00991661	ACTGGA	0.00972328		CGGGCA	0.0111274	TCTTGT	0.00896933	CAGGAG	0.00968007	GGGT	0.00652804	GTTGTT	0.00885665	TTTCCG	0.00619607		TCTTGC	0.00959937	GAGCG	0.00914714	GAACAT	-0.0121965	AGTAC	0.00894531	TCTGCG	-0.00883566	GATGCG	-0.00926312
AGGTCA	-0.0118681	GTTTAA	-0.0104923	CGTATT	-0.0125257	GCCTA	-0.00988287	TCCAGT	0.00972328		TGCCCG	0.0111274	ACTGAA	0.00894989	CTCCTG	0.00968007	CATTGC	0.00652275	TCGCA	0.00884587	AGTGTG	0.00619364		CCAGCA	0.00959432	GATGC	0.00907997	CAACGC	-0.0121884	GTACT	0.00894531	CGGGCC	-0.0088284	CAGTCC	-0.00925905
TGACCT	-0.0118681	TTAAAC	-0.0104923	AACGT	-0.0125141	TAGGC	-0.00988287	ATATTA	0.00968621		GAAACA	0.0111154	TTCAGT	0.00894989	GCGAC	0.00965997	GCAATG	0.00652275	TGCGA	0.00884587	CACACT	0.00619364		TGCTGG	0.00959432	GCATC	0.00907997	GCGTTG	-0.0121884	ACAGTA	0.00893079	GGCCCG	-0.0088284	GGACTG	-0.00925905
ATGACG	-0.0118637	CGGCGC	-0.0104518	ACGTT	-0.0125141	CCTAAA	-0.00985009	TAATAT	0.00968621		TGTTTC	0.0111154	AAGCAG	0.00894573	GTCGC	0.00965997	ACGAAT	0.0065138	ACCCAC	0.00883082	GGGTAC	0.00618305		AATGCA	0.00955145	GCTCTA	0.00903693	CAGAGC	-0.0121495	TACTGT	0.00893079	GAGGAA	-0.00882076	AGTACG	-0.00915892
CGTCAT	-0.0118637	GCGCCG	-0.0104518	AAATAC	-0.0125018	TTTAGG	-0.00985009	CACCAG	0.00968145		AAGAAC	0.0110872	CTGCTT	0.00894573	TCTCAA	0.00965141	ATTCGT	0.0065138	GTGGGT	0.00883082	GTACCC	0.00618305		TGCATT	0.00955145	TAGAGC	0.00903693	GCTCTG	-0.0121495	CCTGTA	0.00892136	TTCCTC	-0.00882076	CGTACT	-0.00915892
ACCTGC	-0.0118462	GCAC	-0.0103873	GTATTT	-0.0125018	CAGCG	-0.0098382	CTGGTG	0.00968145		GTTCTT	0.0110872	AGGAA	0.00891915	TTGAGA	0.00965141	ATCGGA	0.00646251	AGCCCG	0.00881384	AACCAC	0.00617381		CGCGGA	0.00953324	GTAGGA	0.00902959	ACGTAG	-0.0120525	TACAGG	0.00892136	CATTGG	-0.00880659	GATGTA	-0.00914898
GCAGGT	-0.0118462	GTGC	-0.0103873	GTATAC	-0.0124782	CGCTG	-0.0098382	ATA	0.00961565		CCTGCG	0.0110707	TTCCT	0.00891915	CATTGA	0.00964557	TCCGAT	0.00646251	CGGGCT	0.00881384	GTGGTT	0.00617381		TCCGCG	0.00953324	TCCTAC	0.00902959	CTACGT	-0.0120525	CTAAAC	0.00891994	CCAATG	-0.00880659	TACATC	-0.00914898
ATTCTC	-0.0117952	AATTTG	-0.0103596	CACAC	-0.0124626	AGACCC	-0.00981997	TAT	0.00961565		CGCAGG	0.0110707	GATTGC	0.00891417	TCAATG	0.00964557	CGCTTC	0.0064619	GCCCA	0.00877021	ACGAAC	0.00615946		AATCG	0.00952368	GCGGTA	0.00900685	TACGCA	-0.0120321	GTTTAG	0.00891994	CGTACC	-0.008789	CCGGTA	-0.0091441
GAGAAT	-0.0117952	CAAATT	-0.0103596	GTGTG	-0.0124626	GGGTCT	-0.00981997	AGCTGG	0.0096041		CAAGAA	0.0110675	GCAATC	0.00891417	CAACGA	0.00964161	GAAGCG	0.0064619	TGGGC	0.00877021	GTTCGT	0.00615946		CGATT	0.00952368	TACCGC	0.00900685	TGCGTA	-0.0120321	CTATCA	0.00891558	GGTACG	-0.008789	TACCGG	-0.0091441
ACCTG	-0.011791	AGTCG	-0.0103552	ACCCCG	-0.0124276	AACCCT	-0.0098054	CCAGCT	0.0096041		TTCTTG	0.0110675	CCGCGC	0.00891041	TCGTTG	0.00964161	ACGATA	0.0064385	ATACA	0.00876327	AGGGCG	0.00615759		CGTACG	0.00946645	ACAAAC	0.00900125	GCGTAA	-0.0120316	TGATAG	0.00891558	ACCTCC	-0.00876225	GAGAGA	-0.00910552
CAGGT	-0.011791	CGACT	-0.0103552	CGGGGT	-0.0124276	AGGGTT	-0.0098054	CTCCAA	0.00958469		GCCGAA	0.0109879	GCGCGG	0.00891041	ATGACC	0.00959162	TATCGT	0.0064385	TGTAT	0.00876327	CGCCCT	0.00615759		AGACAC	0.00944932	GTTTGT	0.00900125	TTACGC	-0.0120316	ATCCA	0.00890266	GGAGGT	-0.00876225	TCTCTC	-0.00910552
ACATGA	-0.011768	GCGCTA	-0.0103431	AACACA	-0.0124218	GCCCTA	-0.00979969	TTGGAG	0.00958469		TTCGGC	0.0109879	CAATAG	0.00890031	GGTCAT	0.00959162	GCGATA	0.00641878	CAATCA	0.00875339	ACGAAG	0.00614379		GTGTCT	0.00944932	CCCCTC	0.00897988	CGCGA	-0.0120285	TGGAT	0.00890266	CAGAAG	-0.00873051	CAATCC	-0.00908906
TCATGT	-0.011768	TAGCGC	-0.0103431	TGTGTT	-0.0124218	TAGGGC	-0.00979969	CATGCG	0.00954973		ACGAAA	0.0109716	CTATTG	0.00890031	AGCG	0.0095772	TATCGC	0.00641878	TGATTG	0.00875339	CTTCGT	0.00614379		CTAAGC	0.0093024	GAGGGG	0.00897988	TCGCG	-0.0120285	GGTTAC	0.00889942	CTTCTG	-0.00873051	GGATTG	-0.00908906
GAGAA	-0.011752	CGTAAA	-0.010337	GTAA	-0.0123666	CCGCCA	-0.00977369	CGCATG	0.00954973		TTTCGT	0.0109716	CCCAGG	0.00888688	CGCT	0.0095772	ACAAA	0.00639456	CAAAA	0.00875139	GCGA	0.00612769		GCTTAG	0.0093024	ATAATA	0.00896291	AACCTG	-0.0120167	GTAACC	0.00889942	GCCCA	-0.0086819	AGTCAC	-0.00905096
TTCTC	-0.011752	TTTACG	-0.010337	TTAC	-0.0123666	TGGCGG	-0.00977369	ACCCC	0.00954377		AAAAGC	0.0109614	CCTGGG	0.00888688	CATGGA	0.00956822	TTTGT	0.00639456	TTTTG	0.00875139	TCGC	0.00612769		CTTGC	0.00928967	TATTAT	0.00896291	CAGGTT	-0.0120167	AAGCAA	0.00889562	TGGGC	-0.0086819	GTGACT	-0.00905096
AGCTC	-0.0117398	CACAAC	-0.0102783	GTAC	-0.0123432	ATACTA	-0.00975957	GGGGT	0.00954377		GCTTTT	0.0109614	CGATTA	0.00885919	TCCATG	0.00956822	ATATCC	0.00638223	CTTGCC	0.00874143	TACA	0.00612248		GCAAG	0.00928967	ACGGGG	0.00893222	ATCTAA	-0.0119887	TTGCTT	0.00889562	CTCCTA	-0.00865671	GCCGGA	-0.00904507
GAGCT	-0.0117398	GTTGTG	-0.0102783	CGGGAC	-0.0123386	TAGTAT	-0.00975957	AGATAT	0.00953738		AGAGAC	0.0109565	TAATCG	0.00885919	ATCGGG	0.00955351	GGATAT	0.00638223	GGCAAG	0.00874143	TGTA	0.00612248		GAACGA	0.00924007	CCCCGT	0.00893222	TTAGAT	-0.0119887	TATCCA	0.00888653	TAGGAG	-0.00865671	TCCGGC	-0.00904507
GACTAC	-0.0117353	CCAGCG	-0.0102669	GTCCCG	-0.0123386	ACATCG	-0.00975343	ATATCT	0.00953738		GTCTCT	0.0109565	CGGTTA	0.008837	CCCGAT	0.00955351	GATCAA	0.00637896	CACGGG	0.00873433	CTATCC	0.0061039		TCGTTC	0.00924007	AATTAG	0.00884652	GAGTAC	-0.0119381	TGGATA	0.00888653	GGACAC	-0.00865173	CGCGAC	-0.00903606
GTAGTC	-0.0117353	CGCTGG	-0.0102669	CTTAC	-0.0123275	CGATGT	-0.00975343	GCCGAC	0.00953508		TAAATA	0.0109315	TAACCG	0.008837	CAACTG	0.00952276	TTGATC	0.00637896	CCCGTG	0.00873433	GGATAG	0.0061039		ATAGTC	0.00923528	CTAATT	0.00884652	GTACTC	-0.0119381	CATCCC	0.00888388	GTGTCC	-0.00865173	GTCGCG	-0.00903606
ATGAGC	-0.0117174	CGGTAA	-0.0102426	GTAAG	-0.0123275	CTTAGC	-0.00975303	GTCGGC	0.00953508		TATTTA	0.0109315	ACCACC	0.00883401	CAGTTG	0.00952276	AGGTGG	0.00636957	ATCG	0.00870957	CCAAC	0.00609041		GACTAT	0.00923528	CGCCTA	0.00884577	AAGAAA	-0.0119291	GGGATG	0.00888388	CGCTCA	-0.00863585	AAGACG	-0.00897526
GCTCAT	-0.0117174	TTACCG	-0.0102426	ATCCGG	-0.0122375	GCTAAG	-0.00975303	ACGTCG	0.0094431		AATAT	0.0109215	GGTGGT	0.00883401	ATGTCG	0.00951601	CCACCT	0.00636957	CGAT	0.00870957	GTTGG	0.00609041		ATCCTA	0.00920999	TAGGCG	0.00884577	TTTCTT	-0.0119291	ACCTAA	0.00888004	TGAGCG	-0.00863585	CGTCTT	-0.00897526
ACCACG	-0.0116822	GCAAC	-0.0102226	CCGGAT	-0.0122375	AAGTAA	-0.00974259	CGACGT	0.0094431		ATATT	0.0109215	AGAGC	0.00883133	CGACAT	0.00951601	CATTCA	0.00634373	ACGATC	0.00866229	ATAGAT	0.00607559		TAGGAT	0.00920999	AGGCG	0.0088125	CTTATC	-0.0118896	TTAGGT	0.00888004	AGGTGG	-0.00863461	AATGGA	-0.00891891
CGTGGT	-0.0116822	GTTGC	-0.0102226	CATCTA	-0.012231	TTACTT	-0.00974259	CACCCA	0.00943937		CAACA	0.0108977	GCTCT	0.00883133	TCGAAA	0.00937253	TGAATG	0.00634373	GATCGT	0.00866229	ATCTAT	0.00607559		ATTTAG	0.0091978	CGCCT	0.0088125	GATAAG	-0.0118896	AACCCC	0.00887427	CCACCT	-0.00863461	TCCATT	-0.00891891
ATCCGC	-0.0116512	CGGTC	-0.01022	TAGATG	-0.012231	CTTTAA	-0.0097272	TGGGTG	0.00943937		TGTTG	0.0108977	AATCGT	0.00878857	TTTCGA	0.00937253	CTCGC	0.00633558	CCCCGG	0.00866184	CGACG	0.00606385		CTAAAT	0.0091978	AAGGCT	0.00880511	TGAGCA	-0.0118457	GGGGTT	0.00887427	GATATC	-0.00863004	GTCTCA	-0.00889525
GCGGAT	-0.0116512	GACCG	-0.01022	AGGTAC	-0.0122249	TTAAAG	-0.0097272	ATAACG	0.00942387		CGCAAG	0.0108659	ACGATT	0.00878857	AGGCGC	0.00936782	GCGAG	0.00633558	CCGGGG	0.00866184	CGTCG	0.00606385		CAACAC	0.00917632	AGCCTT	0.00880511	TGCTCA	-0.0118457	GCAAGA	0.00882358	GCGCC	-0.00862961	TGAGAC	-0.00889525
AGATGG	-0.0116406	ACGTTC	-0.0102029	GTACCT	-0.0122249	CTCACC	-0.00970701	CGTTAT	0.00942387		CTTGCG	0.0108659	ACAGGC	0.00868433	GCGCCT	0.00936782	CGCAAA	0.00633522	GACAAA	0.0086337	CATCCC	0.00605675		GTGTTG	0.00917632	CCAGGA	0.00877472	AAGAGC	-0.0118342	TCTTGC	0.00882358	GGCGC	-0.00862961	GATC	-0.00886775
CCATCT	-0.0116406	GAACGT	-0.0102029	ACGAAT	-0.0121858	GGTGAG	-0.00970701	ACTGGC	0.0093799		ACAAC	0.010788	GCCTGT	0.00868433	AGAT	0.00933482	TTTGCG	0.00633522	TTTGTC	0.0086337	GGGATG	0.00605675		CATACA	0.00916756	TCCTGG	0.00877472	GCTCTT	-0.0118342	AGCGGG	0.00881464	GAGGCA	-0.00862305	CGGGA	-0.00886345
CTCGTA	-0.011598	ACACAG	-0.010175	ATTCGT	-0.0121858	ACCTGG	-0.00969647	GCCAGT	0.0093799		GTTGT	0.010788	GTCGCA	0.00867877	ATCT	0.00933482	TCTCCA	0.00633174	CTTTTC	0.00861958	AATGGA	0.00604438		TGTATG	0.00916756	CCATCG	0.0087326	CGAAGA	-0.0118304	CCCGCT	0.00881464	TGCCTC	-0.00862305	TCCCG	-0.00886345
TACGAG	-0.011598	CTGTGT	-0.010175	ATTTAG	-0.0121789	CCAGGT	-0.00969647	CGTTAG	0.00936572		AGGCG	0.0107323	TGCGAC	0.00867877	CGCGTC	0.00932233	TGGAGA	0.00633174	GAAAAG	0.00861958	TCCATT	0.00604438		TAAATA	0.0091435	CGATGG	0.0087326	TCTTCG	-0.0118304	ATGGAA	0.00880583	ACGCGA	-0.00861092	ACCTTG	-0.00883885
CTTTGA	-0.0115862	AATCAC	-0.0101641	CTAAAT	-0.0121789	GAGACC	-0.00968833	CTAACG	0.00936572		CGCCT	0.0107323	GGGGGA	0.00867244	GACGCG	0.00932233	ATACAG	0.006296	AGCGAA	0.00861902	GTACAC	0.00603497		TATTTA	0.0091435	AGCAA	0.00872521	AGCT	-0.0118066	TTCCAT	0.00880583	TCGCGT	-0.00861092	CAAGGT	-0.00883885
TCAAAG	-0.0115862	GTGATT	-0.0101641	ACCCTA	-0.0121787	GGTCTC	-0.00968833	ATAGAT	0.00933974		CGGATA	0.0107258	TCCCCC	0.00867244	GACGC	0.00931302	CTGTAT	0.006296	TTCGCT	0.00861902	GTGTAC	0.00603497		ATGGTA	0.00914111	TTGCT	0.00872521	ACGAG	-0.0117993	CTACA	0.00879007	AGGTTC	-0.00860554	CAAACG	-0.00878034
AATCCA	-0.0115791	AACAAA	-0.0100978	TAGGGT	-0.0121787	ACTCAG	-0.0096638	ATCTAT	0.00933974		TATCCG	0.0107258	ATAGAT	0.00866911	GCGTC	0.00931302	GGATCA	0.00622502	TAGATA	0.00861279	ACGATC	0.00601863		TACCAT	0.00914111	AGGA	0.00867064	CTCGT	-0.0117993	TGTAG	0.00879007	GAACCT	-0.00860554	CGTTTG	-0.00878034
TGGATT	-0.0115791	TTTGTT	-0.0100978	GTAGGA	-0.0121096	CTGAGT	-0.0096638	TATGGA	0.00933575		CGGTA	0.010671	ATCTAT	0.00866911	ATGTGG	0.00928175	TGATCC	0.00622502	TATCTA	0.00861279	GATCGT	0.00601863		CTGCAC	0.00911662	TCCT	0.00867064	AGGAGC	-0.0117982	ACATTG	0.00876514	TGATCA	-0.00858979	GCGTA	-0.0087298
AGCTGA	-0.0115772	AGCAC	-0.0100764	TCCTAC	-0.0121096	CCCTTA	-0.00961373	TCCATA	0.00933575		TACCG	0.010671	CCGCTC	0.0086663	CCACAT	0.00928175	CAATCA	0.00622086	CATCAC	0.00859237	TGAAAA	0.00599912		GTGCAG	0.00911662	GGACAC	0.00867018	GCTCCT	-0.0117982	CAATGT	0.00876514	ATTTGC	-0.00852911	TACGC	-0.0087298
TCAGCT	-0.0115772	GTGCT	-0.0100764	CTCTA	-0.0120984	TAAGGG	-0.00961373	AAGCTC	0.00933356		AGCAAC	0.0106399	GAGCGG	0.0086663	CTTGA	0.00927722	TGATTG	0.00622086	GTGATG	0.00859237	TTTTCA	0.00599912		AGCTGG	0.00910995	GTGTCC	0.00867018	ACGCC	-0.0117251	ATACCA	0.00874669	GCAAAT	-0.00852911	TTAGAA	-0.00872006
GGATAA	-0.0115674	AGCCGA	-0.0100693	TAGAG	-0.0120984	ATTATA	-0.00956395	GAGCTT	0.00933356		GTTGCT	0.0106399	ATAACA	0.00866183	TCAAG	0.00927722	ACGTAC	0.00618667	ACCGCA	0.00858787	GCAAA	0.00598394		CCAGCT	0.00910995	AGGACG	0.00866872	GGCGT	-0.0117251	TGGTAT	0.00874669	AAACGT	-0.0085217	TTCTAA	-0.00872006
TTATCC	-0.0115674	TCGGCT	-0.0100693	CTTAA	-0.0120976	TATAAT	-0.00956395	AACAGG	0.00932419		ATTTCG	0.010615	TGTTAT	0.00866183	AGCGAC	0.00925082	GTACGT	0.00618667	TGCGGT	0.00858787	TTTGC	0.00598394		GTACTA	0.00910678	CGTCCT	0.00866872	GACAA	-0.0117115	AAGTAC	0.00870827	ACGTTT	-0.0085217	GTAAC	-0.00869534
TCTACA	-0.0115472	ACTCTC	-0.0100557	TTAAG	-0.0120976	AAAGTA	-0.00956329	CCTGTT	0.00932419		CGAAAT	0.010615	CTTTGC	0.00864667	GTCGCT	0.00925082	CCCCTA	0.00617635	AACACC	0.00858192	AGGACG	0.00598116		TAGTAC	0.00910678	AGTGG	0.00862069	TTGTC	-0.0117115	GTACTT	0.00870827	CATGCA	-0.00851909	GTTAC	-0.00869534
TGTAGA	-0.0115472	GAGAGT	-0.0100557	AGTTAA	-0.0120843	TACTTT	-0.00956329	ATCACC	0.00932057		AAACGA	0.01061	GCAAAG	0.00864667	GCAGGA	0.00924909	TAGGGG	0.00617635	GGTGTT	0.00858192	CGTCCT	0.00598116		CGGTAA	0.00910449	CCACT	0.00862069	CGTTCC	-0.0117048	ATCAC	0.00870646	TGCATG	-0.00851909	ATTCTA	-0.00868706
GACCAC	-0.0115148	AAAAGT	-0.0100394	TTAACT	-0.0120843	CCAAAG	-0.00955526	GGTGAT	0.00932057		TCGTTT	0.01061	GGACCA	0.00863236	TCCTGC	0.00924909	CTGTGC	0.00612286	ACTCC	0.00855696	CGGACA	0.00597297		TTACCG	0.00910449	CGCATA	0.00857999	GGAACG	-0.0117048	GTGAT	0.00870646	CCCAGG	-0.00851502	TAGAAT	-0.00868706
GTGGTC	-0.0115148	ACTTTT	-0.0100394	CTACTC	-0.01208	CTTTGG	-0.00955526	GCCCAA	0.00930777		CACCG	0.0105911	TGGTCC	0.00863236	CAACGG	0.00923281	GCACAG	0.00612286	GGAGT	0.00855696	TGTCCG	0.00597297		CCCACA	0.00910038	TATGCG	0.00857999	GAGCGA	-0.0117021	ACCGT	0.00870195	CCTGGG	-0.00851502	CTGCGC	-0.00868147
GGATA	-0.0114984	GCGTTA	-0.010031	GAGTAG	-0.01208	AAGC	-0.0095287	TTGGGC	0.00930777		CGGTG	0.0105911	ACCGCC	0.00861199	CCGTTG	0.00923281	AATGCA	0.00612057	ATCTGG	0.00855492	CAAGGA	0.00594851		TGTGGG	0.00910038	GTAAAC	0.00856681	TCGCTC	-0.0117021	ACGGT	0.00870195	ACATGC	-0.0084794	GCGCAG	-0.00868147
TATCC	-0.0114984	TAACGC	-0.010031	TATAGA	-0.0120291	GCTT	-0.0095287	GAGA	0.00927271		CGTCTC	0.0105791	GGCGGT	0.00861199	CATTGC	0.0091362	TGCATT	0.00612057	CCAGAT	0.00855492	TCCTTG	0.00594851		GACGC	0.00909822	GTTTAC	0.00856681	AGAGC	-0.0117008	TAGAGA	0.00869764	GCATGT	-0.0084794	ACCGAG	-0.00861104
AGTACG	-0.0114982	GCAACA	-0.0100262	TCTATA	-0.0120291	CCGAC	-0.00952709	TCTC	0.00927271		GAGACG	0.0105791	ATGGCG	0.00859037	GCAATG	0.0091362	ATGGTG	0.00611886	ATCGAA	0.00854991	AAATAC	0.00594455		GCGTC	0.00909822	GAGA	0.00853408	GCTCT	-0.0117008	TCTCTA	0.00869764	CCTATC	-0.00847453	CTCGGT	-0.00861104
CGTACT	-0.0114982	TGTTGC	-0.0100262	GTAGCA	-0.0120179	GTCGG	-0.00952709	AACAG	0.00927143		GGTGCA	0.0105773	CGCCAT	0.00859037	ACGAG	0.00912019	CACCAT	0.00611886	TTCGAT	0.00854991	GTATTT	0.00594455		GTGCGA	0.00908761	TCTC	0.00853408	GCCCGC	-0.0116685	CCATGC	0.00868928	GATAGG	-0.00847453	AATCAC	-0.00857326
AGCGAT	-0.0114431	ACACGG	-0.0100246	TGCTAC	-0.0120179	AAGACC	-0.00952305	CTGTT	0.00927143		TGCACC	0.0105773	CGGAA	0.00858923	CTCGT	0.00912019	ACGGAA	0.00611791	AAGGAT	0.00854226	TCATCA	0.0059422		TCGCAC	0.00908761	CGGAAC	0.00853128	GCGGGC	-0.0116685	GCATGG	0.00868928	CCTGGC	-0.00840858	GTGATT	-0.00857326
ATCGCT	-0.0114431	CCGTGT	-0.0100246	CTCTAC	-0.0120149	GGTCTT	-0.00952305	CGCTAC	0.00924864		ATATGG	0.0105734	TTCCG	0.00858923	ATTCAC	0.00905242	TTCCGT	0.00611791	ATCCTT	0.00854226	TGATGA	0.0059422		CCCCGA	0.00906572	GTTCCG	0.00853128	CAAACG	-0.0116656	CAGCGC	0.00867883	GCCAGG	-0.00840858	CGTACA	-0.00856868
ATACTG	-0.0114406	GTCGA	-0.0100076	GTAGAG	-0.0120149	CCGAGA	-0.00951785	GTAGCG	0.00924864		CCATAT	0.0105734	AATCCA	0.00858638	GTGAAT	0.00905242	ATCGG	0.00611454	CGACAC	0.00853975	AGTGG	0.00592317		TCGGGG	0.00906572	GTTGGA	0.00852923	CGTTTG	-0.0116656	GCGCTG	0.00867883	CCTATA	-0.00833386	TGTACG	-0.00856868
CAGTAT	-0.0114406	TCGAC	-0.0100076	CCGCGC	-0.0119904	TCTCGG	-0.00951785	GCGA	0.00923931		CAACTA	0.0105611	TGGATT	0.00858638	ATTGAC	0.00904392	CCGAT	0.00611454	GTGTCG	0.00853975	CCACT	0.00592317		CCTGTC	0.00904984	TCCAAC	0.00852923	CGCGGA	-0.0116324	GATCTA	0.00867709	TATAGG	-0.00833386	AGGTAC	-0.00856489
GATTGA	-0.0114194	ACACGA	-0.0100072	GCGCGG	-0.0119904	AGACTG	-0.00948413	TCGC	0.00923931		TAGTTG	0.0105611	AAGCAC	0.00857185	GTCAAT	0.00904392	ATCGAG	0.00609236	CCCAGC	0.00852821	GTCCAA	0.00589232		GACAGG	0.00904984	CGCCAG	0.00846095	TCCGCG	-0.0116324	TAGATC	0.00867709	ATTGG	-0.00830509	GTACCT	-0.00856489
TCAATC	-0.0114194	TCGTGT	-0.0100072	CGCATC	-0.0119684	CAGTCT	-0.00948413	GCTACC	0.00921786		ATCTGG	0.0105333	GTGCTT	0.00857185	ATACGG	0.00902144	CTCGAT	0.00609236	GCTGGG	0.00852821	TTGGAC	0.00589232		CTAGA	0.00903979	CTGGCG	0.00846095	ACAGGC	-0.0116169	CACGAA	0.0086292	CCAAT	-0.00830509	AAGACT	-0.00855958
AGTCC	-0.0113616	AACGTC	-0.0100034	GATGCG	-0.0119684	CCGACC	-0.00947168	GGTAGC	0.00921786		CCAGAT	0.0105333	ATTGCA	0.0085717	CCGTAT	0.00902144	AAAAGG	0.0060706	AGTGTG	0.00852793	ATCGAC	0.00587592		TCTAG	0.00903979	TGGTAA	0.00845261	GCCTGT	-0.0116169	TTCGTG	0.0086292	CCGGAC	-0.00828739	AGTCTT	-0.00855958
GGACT	-0.0113616	GACGTT	-0.0100034	CGGGTC	-0.0119533	GGTCGG	-0.00947168	AAAAAT	0.00917183		ACGCG	0.0105322	TGCAAT	0.0085717	CATTGG	0.00901525	CCTTTT	0.0060706	CACACT	0.00852793	GTCGAT	0.00587592		CTAGGC	0.00903094	TTACCA	0.00845261	CACAG	-0.0116093	GCGGTA	0.0086064	GTCCGG	-0.00828739	ACGTTG	-0.00855916
ACCAAT	-0.0113	TAGTGA	-0.0099951	GACCCG	-0.0119533	AACTTA	-0.00947087	ATTTTT	0.00917183		CGCGT	0.0105322	ATATGC	0.00853567	CCAATG	0.00901525	CCCCG	0.00605408	ACCGAT	0.00844222	TACAGA	0.00586456		GCCTAG	0.00903094	CATATA	0.0084421	CTGTG	-0.0116093	TACCGC	0.0086064	AGGATA	-0.00826685	CAACGT	-0.00855916
ATTGGT	-0.0113	TCACTA	-0.0099951	CCCCCA	-0.0119112	TAAGTT	-0.00947087	GATTCC	0.00914509		GATCGA	0.0105196	GCATAT	0.00853567	GCGTGA	0.00899042	CGGGG	0.00605408	ATCGGT	0.00844222	TCTGTA	0.00586456		TGTACA	0.00902485	TATATG	0.0084421	CGTCA	-0.0115904	AAGAAC	0.00859785	TATCCT	-0.00826685	ACACGC	-0.0085562
CCAATC	-0.0112633	AATTG	-0.0099882	TGGGGG	-0.0119112	AGTCAT	-0.00946045	GGAATC	0.00914509		TCGATC	0.0105196	TCAACA	0.00851444	TCACGC	0.00899042	TGGACA	0.00604663	AACTGG	0.00841832	CCATCA	0.00586008		AGCAC	0.00902157	GCAGGA	0.00844144	TGACG	-0.0115904	GTTCTT	0.00859785	ATGTAA	-0.00824756	GCGTGT	-0.0085562
GATTGG	-0.0112633	CAATT	-0.0099882	GAAACC	-0.0118794	ATGACT	-0.00946045	ATCGGG	0.00911312		ACTAAC	0.0104968	TGTTGA	0.00851444	ACACTA	0.00898933	TGTCCA	0.00604663	CCAGTT	0.00841832	TGATGG	0.00586008		GTGCT	0.00902157	TCCTGC	0.00844144	ACTGCG	-0.011587	ACCAAT	0.00857248	TTACAT	-0.00824756	CCGTTC	-0.00853474
AACCTG	-0.0112615	ACTAGC	-0.00994185	GGTTTC	-0.0118794	CGGTAA	-0.00945966	CCCGAT	0.00911312		GTTAGT	0.0104968	ACATAT	0.00850838	TAGTGT	0.00898933	CGGATC	0.00600985	ACAGCC	0.00841504	AATATA	0.00585802		GGCGCA	0.0089442	ACTCTG	0.00843988	CGCAGT	-0.011587	ATTGGT	0.00857248	AATAAC	-0.00821318	GAACGG	-0.00853474
CAGGTT	-0.0112615	GCTAGT	-0.00994185	CCTCC	-0.0118575	TTACCG	-0.00945966	CATATG	0.00907222		GCAAGA	0.0104213	ATATGT	0.00850838	GAGCA	0.00898365	GATCCG	0.00600985	GGCTGT	0.00841504	TATATT	0.00585802		TGCGCC	0.0089442	CAGAGT	0.00843988	GACAGC	-0.0115682	CGATAG	0.00855921	GTTATT	-0.00821318	TAACTA	-0.00851242
ACTCC	-0.0111913	AATTCA	-0.00993661	GGAGG	-0.0118575	CTAACA	-0.00944644	TCGCA	0.00905754		TCTTGC	0.0104213	CTGCGC	0.0084977	TGCTC	0.00898365	ATCCCA	0.00598994	GGAGA	0.00840959	GGAGAA	0.00584485		AATTCG	0.00887842	ATGCCC	0.00842859	GCTGTC	-0.0115682	CTATCG	0.00855921	CGATGA	-0.00820113	TAGTTA	-0.00851242
GGAGT	-0.0111913	TGAATT	-0.00993661	CTGTAA	-0.0118557	TGTTAG	-0.00944644	TGCGA	0.00905754		ATAATA	0.0104051	GCGCAG	0.0084977	ACAAC	0.00897507	TGGGAT	0.00598994	TCTCC	0.00840959	TTCTCC	0.00584485		CGAATT	0.00887842	GGGCAT	0.00842859	CGCAC	-0.0115498	ACTAC	0.00855415	TCATCG	-0.00820113	AGACG	-0.0085102
AGGAAT	-0.0111581	GACTGA	-0.00992986	TTACAG	-0.0118557	GAACTA	-0.00944425	GATATC	0.00903926		TATTAT	0.0104051	ATGGA	0.0083853	GTTGT	0.00897507	CACTGC	0.00597981	GACGAA	0.00839892	ACA	0.00583392		AGGCCG	0.00884771	AGGGAA	0.00841815	GTGCG	-0.0115498	GTAGT	0.00855415	CTGGGA	-0.00819741	CGTCT	-0.0085102
ATTCCT	-0.0111581	TCAGTC	-0.00992986	AGTAC	-0.0117784	TAGTTC	-0.00944425	GATCAA	0.00903116		ATCTAG	0.0104015	TCCAT	0.0083853	AACAAT	0.00891093	GCAGTG	0.00597981	TTCGTC	0.00839892	TGT	0.00583392		CGGCCT	0.00884771	TTCCCT	0.00841815	TTAAA	-0.0114845	CCCTAC	0.00854539	TCCCAG	-0.00819741	TACCGA	-0.00850901
ACTACG	-0.0111412	GTGTTA	-0.00990082	GTACT	-0.0117784	CGTTAC	-0.00941604	TTGATC	0.00903116		CTAGAT	0.0104015	CGGCGA	0.00834806	ATTGTT	0.00891093	TTCCAA	0.00596254	GAAAA	0.00839786	AAGGAG	0.00581894		CGTTTA	0.00884036	CGAGAG	0.00841641	TTTAA	-0.0114845	GTAGGG	0.00854539	AAGTAC	-0.00819539	TCGGTA	-0.00850901
CGTAGT	-0.0111412	TAACAC	-0.00990082	CTTA	-0.0117505	GTAACG	-0.00941604	AGATC	0.00901657		ATTTGA	0.0103881	TCGCCG	0.00834806	ATGGAC	0.0088874	TTGGAA	0.00596254	TTTTC	0.00839786	CTCCTT	0.00581894		TAAACG	0.00884036	CTCTCG	0.00841641	AGCCAG	-0.011476	ACCGCC	0.00853619	GTACTT	-0.00819539	CATTGA	-0.0084941
ATCGAT	-0.0111251	CGTTCC	-0.00989581	TAAG	-0.0117505	ATGTCA	-0.00937286	GATCT	0.00901657		TCAAAT	0.0103881	ATTCTA	0.00832571	GTCCAT	0.0088874	GATCAC	0.00594673	ACCATC	0.00839539	AATGCC	0.0058132		ATCTAG	0.0087966	CTATCC	0.00840804	CTGGCT	-0.011476	GGCGGT	0.00853619	CCAAGA	-0.00813527	TCAATG	-0.0084941
AAGGAC	-0.0110959	GGAACG	-0.00989581	GGGACA	-0.0117466	TGACAT	-0.00937286	ATTGGA	0.00899488		AAGCGG	0.0103651	TAGAAT	0.00832571	ACGCGC	0.0088631	GTGATC	0.00594673	GATGGT	0.00839539	GGCATT	0.0058132		CTAGAT	0.0087966	GGATAG	0.00840804	CTTCA	-0.0114675	CATCGC	0.00852946	TCTTGG	-0.00813527	GAAGCA	-0.00849298
GTCCTT	-0.0110959	AAACAA	-0.00989032	TGTCCC	-0.0117466	CCGCTA	-0.00932648	TCCAAT	0.00899488		CCGCTT	0.0103651	CCGGGA	0.00831624	GCGCGT	0.0088631	GAGACA	0.00592736	CCCA	0.0083865	ATCGCA	0.00581144		CGTCAG	0.00876788	AACCAT	0.00840763	TGAAG	-0.0114675	GCGATG	0.00852946	GATGGA	-0.00813275	TGCTTC	-0.00849298
TCTGAA	-0.0110598	TTGTTT	-0.00989032	ACATTA	-0.0117072	TAGCGG	-0.00932648	CGGTAA	0.00899156		CTGCAC	0.0103246	TCCCGG	0.00831624	ATGA	0.00885628	TGTCTC	0.00592736	TGGG	0.0083865	TGCGAT	0.00581144		CTGACG	0.00876788	ATGGTT	0.00840763	GCTCGA	-0.0114592	CACTA	0.00850982	TCCATC	-0.00813275	GTACTA	-0.00848017
TTCAGA	-0.0110598	ACACTA	-0.00988642	TAATGT	-0.0117072	CGCTAA	-0.0093125	TTACCG	0.00899156		GTGCAG	0.0103246	TTGCAA	0.00830254	TCAT	0.00885628	CAAAAC	0.00590692	ATCAGA	0.0083676	AGAGAA	0.00580833		GCTGTA	0.00873466	AGCG	0.00836933	TCGAGC	-0.0114592	TAGTG	0.00850982	ATCTTG	-0.00812756	TAGTAC	-0.00848017
ACCTCG	-0.0110501	TAGTGT	-0.00988642	ACAACT	-0.011704	TTAGCG	-0.0093125	TCGAA	0.00896677		AAAATG	0.0103241	CAATC	0.00826937	ATCCTG	0.00882182	GTTTTG	0.00590692	TCTGAT	0.0083676	TTCTCT	0.00580833		TACAGC	0.00873466	CGCT	0.00836933	AACAGA	-0.0114295	ATATCC	0.0085086	CAAGAT	-0.00812756	AAACCT	-0.00847795
CGAGGT	-0.0110501	AGCGTG	-0.00984475	AGTTGT	-0.011704	CTAAAA	-0.0093036	TTCGA	0.00896677		CATTTT	0.0103241	GATTG	0.00826937	CAGGAT	0.00882182	CGAATA	0.00590454	AGAACC	0.00836042	CATGGA	0.00579477		ACGCGT	0.00872811	ACAAGA	0.00836032	TCTGTT	-0.0114295	GGATAT	0.0085086	ACTTCG	-0.00812321	AGGTTT	-0.00847795
TCAACA	-0.0110438	CACGCT	-0.00984475	CCCGCG	-0.0117032	TTTTAG	-0.0093036	AGATG	0.00893887		CGAGAA	0.0103014	CGTGCA	0.00826708	AAGAT	0.00881469	TATTCG	0.00590454	GGTTCT	0.00836042	TCCATG	0.00579477		CGGGTA	0.00868963	TCTTGT	0.00836032	AGGCG	-0.0114294	ACAGGG	0.00850405	CGAAGT	-0.00812321	ATTGTG	-0.00847691
TGTTGA	-0.0110438	ACGTGA	-0.00983144	CGCGGG	-0.0117032	ATGACC	-0.00927985	CATCT	0.00893887		TTCTCG	0.0103014	TGCACG	0.00826708	ATCTT	0.00881469	TGACCA	0.00590399	TATAGA	0.00835032	AGGCGG	0.00579226		TACCCG	0.00868963	TCCCGA	0.00835315	CGCCT	-0.0114294	CCCTGT	0.00850405	AATCAC	-0.00805683	CACAAT	-0.00847691
ATCGAA	-0.0110091	TCACGT	-0.00983144	CACCCG	-0.011695	GGTCAT	-0.00927985	AAACGG	0.00890251		ATGTCC	0.0102401	ATGCAA	0.00821458	AGCCGG	0.00880732	TGGTCA	0.00590399	TCTATA	0.00835032	CCGCCT	0.00579226		ACCAAC	0.00868551	TCGGGA	0.00835315	ACCGCG	-0.0114054	ATTGGG	0.00849889	GTGATT	-0.00805683	CGTCGC	-0.00845914
TTCGAT	-0.0110091	GCACA	-0.00978995	CGGGTG	-0.011695	ACCGCG	-0.00927624	CCGTTT	0.00890251		GGACAT	0.0102401	TTGCAT	0.00821458	CCGGCT	0.00880732	CAGAGA	0.0058928	CCC	0.00834755	CAAA	0.00577071		GTTGGT	0.00868551	AAACGG	0.00832065	CGCGGT	-0.0114054	CCCAAT	0.00849889	CGGTGA	-0.00804352	GCGACG	-0.00845914
ACCACT	-0.0110044	TGTGC	-0.00978995	CACAAC	-0.0116477	CGCGGT	-0.00927624	CATCA	0.00888164		TCGCAA	0.0102222	TATAGA	0.00816534	CGCACG	0.00879576	TCTCTG	0.0058928	GGG	0.00834755	TTTG	0.00577071		CGACTA	0.00863518	CCGTTT	0.00832065	AGAACC	-0.0113861	CGTGTA	0.00849265	TCACCG	-0.00804352	ATGAGG	-0.00844656
AGTGGT	-0.0110044	ACG	-0.00976244	GTTGTG	-0.0116477	CGAACC	-0.00927432	TGATG	0.00888164		TTGCGA	0.0102222	TCTATA	0.00816534	CGTGCG	0.00879576	ATCGGG	0.00588721	GGATCC	0.00834172	CATCC	0.00576683		TAGTCG	0.00863518	AATCGT	0.00830924	GGTTCT	-0.0113861	TACACG	0.00849265	CTTAAG	-0.00802443	CCTCAT	-0.00844656
ACGGTG	-0.0109665	CGT	-0.00976244	GGTATA	-0.0115807	GGTTCG	-0.00927432	GCATCA	0.00887044		CCGACC	0.0102022	AACGAA	0.00815913	ACAGC	0.00874321	CCCGAT	0.00588721	TGGACA	0.00828283	GGATG	0.00576683		GAAATA	0.00860169	ACGATT	0.00830924	GAACA	-0.0113459	ACGTAT	0.00845592	AGGTGA	-0.00802414	CTCCC	-0.00844651
CACCGT	-0.0109665	AATACG	-0.00974841	TATACC	-0.0115807	ACCTGC	-0.00927407	TGATGC	0.00887044		GGTCGG	0.0102022	TTCGTT	0.00815913	GCTGT	0.00874321	ATGGA	0.00587699	TGTCCA	0.00828283	AAGTGG	0.00575758		TATTTC	0.00860169	AGCA	0.00828995	TGTTC	-0.0113459	ATACGT	0.00845592	TCACCT	-0.00802414	GGGAG	-0.00844651
AACTG	-0.0109492	CGTATT	-0.00974841	AACCA	-0.0115667	GCAGGT	-0.00927407	ATCCAC	0.00886795		ACACGA	0.0101648	GGCGCC	0.00815218	AACAA	0.00872403	TCCAT	0.00587699	CCAGAA	0.00827032	CCACTT	0.00575758		GCACC	0.00859016	TGCT	0.00828995	ACTCCA	-0.0113411	ATAG	0.00842088	ATTTTA	-0.00798744	AGGCCG	-0.00844558
CAGTT	-0.0109492	AAGTCG	-0.00968592	TGGTT	-0.0115667	CGGCAC	-0.00927013	GTGGAT	0.00886795		TCGTGT	0.0101648	TTCCAA	0.00813169	TTGTT	0.00872403	CAAGCG	0.00587687	TTCTGG	0.00827032	CGACCC	0.00574055		GGTGC	0.00859016	CGCCTC	0.00819854	TGGAGT	-0.0113411	CTAT	0.00842088	TAAAAT	-0.00798744	CGGCCT	-0.00844558
AACATG	-0.0109195	CGACTT	-0.00968592	CGTTAA	-0.0115398	GTGCCG	-0.00927013	AGTTCG	0.00886487		ACTGCG	0.010153	TTGGAA	0.00813169	GGACAC	0.00871584	CGCTTG	0.00587687	GCGTCC	0.00826749	GGGTCG	0.00574055		AACCAA	0.00858462	GAGGCG	0.00819854	CGCTA	-0.0113186	AGCACG	0.00840098	GCGAAC	-0.00796686	ATAGC	-0.00843208
CATGTT	-0.0109195	ACGCTG	-0.0096859	TTAACG	-0.0115398	CCTAAC	-0.00923602	CGAACT	0.00886487		CGCAGT	0.010153	ATCTCG	0.00812583	GTGTCC	0.00871584	AACCC	0.00587411	GGACGC	0.00826749	CCCCTA	0.00573483		TTGGTT	0.00858462	AGACGG	0.00819805	TAGCG	-0.0113186	CGTGCT	0.00840098	GTTCGC	-0.00796686	GCTAT	-0.00843208
AGAACA	-0.0109124	CAGCGT	-0.0096859	GTTA	-0.0115383	GTTAGG	-0.00923602	AAAAGC	0.00884038		CGAGGA	0.0101502	CGAGAT	0.00812583	CCAGC	0.00870482	GGGTT	0.00587411	CCGC	0.0082236	TAGGGG	0.00573483		CACGCC	0.0085689	CCGTCT	0.00819805	CGAGCG	-0.0112646	ACGCGA	0.00840048	CTCGA	-0.00796032	AGTCTA	-0.00843204
TGTTCT	-0.0109124	GCACGA	-0.00967058	TAAC	-0.0115383	AATGGT	-0.00923063	GCTTTT	0.00884038		TCCTCG	0.0101502	GGA	0.00811181	GCTGG	0.00870482	AAATGA	0.00587067	GCGG	0.0082236	TTCGAA	0.00572825		GGCGTG	0.0085689	AACGAA	0.00816663	CGCTCG	-0.0112646	TCGCGT	0.00840048	TCGAG	-0.00796032	TAGACT	-0.00843204
AGAGGA	-0.0108584	TCGTGC	-0.00967058	CTAG	-0.0115222	ACCATT	-0.00923063	AGCGCT	0.00883402		CGTGAG	0.0100992	TCC	0.00811181	ATTTGC	0.0086887	TCATTT	0.00587067	CTATCC	0.00821835	CACTGG	0.00570823		GCACGA	0.00855623	TTCGTT	0.00816663	ACAAAA	-0.0112626	AATCCA	0.00839684	AGCACT	-0.00795716	AGCGGC	-0.00842441
TCCTCT	-0.0108584	CGCTA	-0.00962989	CGGAGC	-0.011501	CGCAGA	-0.00922421	CTGGTA	0.00879317		CTCACG	0.0100992	CGCAG	0.00808129	GCAAAT	0.0086887	ACGGTG	0.00587019	GGATAG	0.00821835	CCAGTG	0.00570823		TCGTGC	0.00855623	AAAGAA	0.00816595	TTTTGT	-0.0112626	TGGATT	0.00839684	AGTGCT	-0.00795716	GCCGCT	-0.00842441
GATCGC	-0.0108314	TAGCG	-0.00962989	GCTCCG	-0.011501	TCTGCG	-0.00922421	TACCAG	0.00879317		ACGAAC	0.0100863	CTGCG	0.00808129	CGCTGA	0.00868751	CACCGT	0.00587019	CACGCG	0.0081967	CACAGA	0.00569552		CGGAAC	0.00853579	TTCTTT	0.00816595	AAAGAG	-0.0111786	ACACG	0.00830429	ACAAGC	-0.00795415	ACATGA	-0.00834937
GCGATC	-0.0108314	CGTTA	-0.00960187	ACCCGA	-0.0114898	AAAGGT	-0.00922179	CGCTA	0.0087847		GTTCGT	0.0100863	GTTGTA	0.00807408	TCAGCG	0.00868751	GCACCA	0.00586385	CGCGTG	0.0081967	TCTGTG	0.00569552		GTTCCG	0.00853579	CCGCTC	0.00810014	CTCTTT	-0.0111786	CGTGT	0.00830429	GCTTGT	-0.00795415	TCATGT	-0.00834937
AACTGC	-0.0107679	TAACG	-0.00960187	TCGGGT	-0.0114898	ACCTTT	-0.00922179	TAGCG	0.0087847		AATGGG	0.010065	TACAAC	0.00807408	ATGTTC	0.00864299	TGGTGC	0.00586385	AGGATA	0.00814615	CGAACG	0.00568069		CGGTC	0.00851348	GAGCGG	0.00810014	ACTCCT	-0.0111607	TCCTAA	0.0082915	CCACCC	-0.00791579	TAACGA	-0.00833497
GCAGTT	-0.0107679	CGTTAA	-0.00959702	CCATGC	-0.0114534	AATATG	-0.00921182	GAACCA	0.00877938		CCCATT	0.010065	GAACAA	0.00807039	GAACAT	0.00864299	AATGG	0.00585976	TATCCT	0.00814615	CGTTCG	0.00568069		GACCG	0.00851348	CCACCC	0.00806559	AGGAGT	-0.0111607	TTAGGA	0.0082915	GGGTGG	-0.00791579	TCGTTA	-0.00833497
ATATCG	-0.0107424	TTAACG	-0.00959702	GCATGG	-0.0114534	CATATT	-0.00921182	TGGTTC	0.00877938		CGGCA	0.0099488	TTGTTC	0.00807039	TAGCGA	0.00861661	CCATT	0.00585976	AGCATC	0.00812857	ATAC	0.00565682		GCCCTA	0.00848817	GGGTGG	0.00806559	CTCGTA	-0.0111514	GAACAC	0.00827756	ATCCTG	-0.00791086	AAACC	-0.00831207
CGATAT	-0.0107424	AAAAC	-0.00957094	AGTAAC	-0.0114187	GCCCA	-0.00918956	GCCAGA	0.00877771		TGCCG	0.0099488	ATTGG	0.00805704	TCGCTA	0.00861661	ATAT	0.00585363	GATGCT	0.00812857	GTAT	0.00565682		TAGGGC	0.00848817	GATGGA	0.0079866	TACGAG	-0.0111514	GTGTTC	0.00827756	CAGGAT	-0.00791086	GGTTT	-0.00831207
ATTGTC	-0.0106071	GTTTT	-0.00957094	GTTACT	-0.0114187	TGGGC	-0.00918956	TCTGGC	0.00877771		TCGAA	0.00991109	CCAAT	0.00805704	GGCGGA	0.00857483	CATTGG	0.00583418	AATCGC	0.00805382	GACGA	0.00564117		CGTAG	0.00842593	TCCATC	0.0079866	AACCTT	-0.0111345	CTTAC	0.00827005	GATGTA	-0.00790602	CAGTAA	-0.00830748
GACAAT	-0.0106071	CAACGA	-0.00956981	CCGTAC	-0.0113706	ACTGCC	-0.00918025	AGAG	0.00877147		TTCGA	0.00991109	CGGGA	0.00803349	TCCGCC	0.00857483	CCAATG	0.00583418	GCGATT	0.00805382	TCGTC	0.00564117		CTACG	0.00842593	GCGACA	0.00796519	AAGGTT	-0.0111345	GTAAG	0.00827005	TACATC	-0.00790602	TTACTG	-0.00830748
ACTTCC	-0.0106069	TCGTTG	-0.00956981	GTACGG	-0.0113706	GGCAGT	-0.00918025	CTCT	0.00877147		ACGCAT	0.00988998	TCCCG	0.00803349	GATC	0.00857454	CGACGA	0.00582982	CAGATG	0.00803982	ATGGCG	0.0056379		TACCTA	0.00842074	TGTCGC	0.00796519	GCTGTA	-0.0111243	TTCGAA	0.0082588	AAGATC	-0.00789984	AACGT	-0.00830397
GGAAGT	-0.0106069	AGAACG	-0.0095599	ACACG	-0.0113572	ACCATA	-0.00906929	ACAGC	0.0087694		ATGCGT	0.00988998	ATCCTA	0.00802595	ACCGC	0.00857363	TCGTCG	0.00582982	CATCTG	0.00803982	CGCCAT	0.0056379		TAGGTA	0.00842074	CTCCTA	0.00795453	TACAGC	-0.0111243	GACCTA	0.00825829	GATCTT	-0.00789984	ACGTT	-0.00830397
ATTGG	-0.0105974	CGTTCT	-0.0095599	CGTGT	-0.0113572	TATGGT	-0.00906929	GCTGT	0.0087694		AATAAT	0.00986544	TAGGAT	0.00802595	GCGGT	0.00857363	CACAAA	0.00581964	GATCAA	0.00803805	CAACAC	0.00563314		CCTACG	0.00841437	TAGGAG	0.00795453	CGCGGC	-0.0110454	TAGGTC	0.00825829	CCTC	-0.00789529	CAAGCG	-0.00830108
CCAAT	-0.0105974	CGTCAC	-0.00951118	GAACAC	-0.0113281	CCCCTA	-0.00906052	ATAACA	0.00874737		ATTATT	0.00986544	CCATAG	0.00801411	CGTCTC	0.00855516	TTTGTG	0.00581964	TTGATC	0.00803805	GTGTTG	0.00563314		CGTAGG	0.00841437	ACGGTC	0.00795048	GCCGCG	-0.0110454	GTTAAC	0.0082508	GAGG	-0.00789529	CGCTTG	-0.00830108
CCAGA	-0.0105823	GTGACG	-0.00951118	GTGTTC	-0.0113281	TAGGGG	-0.00906052	TGTTAT	0.00874737		CCCTTC	0.00986446	CTATGG	0.00801411	GAGACG	0.00855516	CAACG	0.00581231	CAGGAA	0.00800941	CGATAG	0.00562667		ATTTGA	0.00834781	GACCGT	0.00795048	GCCGCA	-0.0110342	ATACTA	0.00822238	ACACAC	-0.00788645	CGCACG	-0.0082259
TCTGG	-0.0105823	CGGATA	-0.00944293	GCGTCC	-0.0113211	CCGGTA	-0.0090529	GAGCAC	0.00874263		GAAGGG	0.00986446	CAATTG	0.00800158	ACGGC	0.00852633	CGTTG	0.00581231	TTCCTG	0.00800941	CTATCG	0.00562667		TCAAAT	0.00834781	ATATGG	0.00794419	TGCGGC	-0.0110342	TAGTAT	0.00822238	GTGTGT	-0.00788645	CGTGCG	-0.0082259
AGGAC	-0.0105572	TATCCG	-0.00944293	GGACGC	-0.0113211	TACCGG	-0.0090529	GTGCTC	0.00874263		GTAATA	0.00983312	ATCCA	0.00797242	GCCGT	0.00852633	TACA	0.00579376	ACGGAT	0.00796214	CCGTCC	0.00560408		ATAACG	0.00834546	CCATAT	0.00794419	AAGA	-0.0109837	CATTCG	0.0082169	ATCTG	-0.00786843	ACCTAG	-0.00821595
GTCCT	-0.0105572	CGTGA	-0.00943542	GTTTTA	-0.0113168	AATGGC	-0.00905279	CGGTGC	0.00872226		TATTAC	0.00983312	TGGAT	0.00797242	CACGCC	0.00852008	TGTA	0.00579376	ATCCGT	0.00796214	GGACGG	0.00560408		CGTTAT	0.00834546	GAGTAC	0.00793927	TCTT	-0.0109837	CGAATG	0.0082169	CAGAT	-0.00786843	CTAGGT	-0.00821595
CCTCC	-0.0105065	TCACG	-0.00943542	TAAAAC	-0.0113168	GCCATT	-0.00905279	GCACCG	0.00872226		AGCCGA	0.00980414	ATAGAG	0.00795867	GGCGTG	0.00852008	ATCGCG	0.0057773	CACCG	0.00788487	ATTCCA	0.00559916		AGTATC	0.00832828	GTACTC	0.00793927	GCTAGA	-0.0109666	CACAAC	0.00820907	ATCGTA	-0.00781221	ATTTGG	-0.00821046
GGAGG	-0.0105065	TCGA	-0.00943463	CTCCTA	-0.0113069	GAACCA	-0.00904489	ATCTCG	0.00872219		TCGGCT	0.00980414	CTCTAT	0.00795867	AATAAT	0.00850327	CGCGAT	0.0057773	CGGTG	0.00788487	TGGAAT	0.00559916		GATACT	0.00832828	ATAGAG	0.00793226	TCTAGC	-0.0109666	GTTGTG	0.00820907	TACGAT	-0.00781221	CCAAAT	-0.00821046
GGATAC	-0.0105039	ACGGA	-0.00943199	TAGGAG	-0.0113069	TGGTTC	-0.00904489	CGAGAT	0.00872219		GGAGAC	0.00979728	AGATCA	0.00793083	ATTATT	0.00850327	GAAGA	0.00575797	ACCCGC	0.00786491	TAGGGA	0.00558653		GAGGGC	0.008299	CTCTAT	0.00793226	CGCTCC	-0.0109607	ACACAG	0.00820886	AGTCTA	-0.00780702	GCCCC	-0.00818322
GTATCC	-0.0105039	TCCGT	-0.00943199	CAGCTA	-0.0112623	ATGGGA	-0.00903784	CGGCTA	0.00865391		GTCTCC	0.00979728	TGATCT	0.00793083	AGTGTC	0.00849609	TCTTC	0.00575797	GCGGGT	0.00786491	TCCCTA	0.00558653		GCCCTC	0.008299	ACCACA	0.00791695	GGAGCG	-0.0109607	CTGTGT	0.00820886	TAGACT	-0.00780702	GGGGC	-0.00818322
ATATC	-0.0104734	ATAGCG	-0.00939746	TAGCTG	-0.0112623	TCCCAT	-0.00903784	TAGCCG	0.00865391		CGCGCG	0.00975602	AAGAAC	0.00786799	GACACT	0.00849609	CGCC	0.00574256	CACAGG	0.00780784	ATGGA	0.00558267		AAGCTT	0.0082815	TGTGGT	0.00791695	AGAAAC	-0.0109541	AATCAT	0.0082022	CCAATC	-0.00777208	CAAGC	-0.00810242
GATAT	-0.0104734	CGCTAT	-0.00939746	ACGATC	-0.0112517	AAGCAT	-0.00902571	ATC	0.0086159		AACCAT	0.00970464	GTTCTT	0.00786799	CCGGCA	0.00847641	GGCG	0.00574256	CCTGTG	0.00780784	TCCAT	0.00558267		CACGG	0.00826165	GGCAAC	0.00791624	GTTTCT	-0.0109541	ATGATT	0.0082022	GATTGG	-0.00777208	GCTTG	-0.00810242
GTTCA	-0.0104678	AAACTG	-0.00939196	GATCGT	-0.0112517	ATGCTT	-0.00902571	GAT	0.0086159		ATGGTT	0.00970464	GTAACA	0.00783051	TGCCGG	0.00847641	TCCCCA	0.00571073	CGGACG	0.00779544	CTACCC	0.00557366		CCGTG	0.00826165	GTTGCC	0.00791624	AAGGCA	-0.0109214	CATAG	0.00819839	ACCTAT	-0.00776484	ACTTGG	-0.00809596
TGAAC	-0.0104678	CAGTTT	-0.00939196	CCCTAC	-0.0112478	TCAGAA	-0.00900518	GTTCGA	0.00860783		GTTCGA	0.00969389	TGTTAC	0.00783051	AACGGC	0.008438	TGGGGA	0.00571073	CGTCCG	0.00779544	GGGTAG	0.00557366		ACGCTC	0.00821629	CGGAAG	0.00790367	TGCCTT	-0.0109214	CTATG	0.00819839	ATAGGT	-0.00776484	CCAAGT	-0.00809596
AACAGC	-0.0104563	CGGA	-0.00938356	GTAGGG	-0.0112478	TTCTGA	-0.00900518	TCGAAC	0.00860783		TCGAAC	0.00969389	CACGTG	0.00780532	GCCGTT	0.008438	ATGGAA	0.00570147	CGGAG	0.00779107	AGTGCG	0.00553489		GAGCGT	0.00821629	CTTCCG	0.00790367	TCAAGA	-0.010891	ACACGG	0.00816524	AATCC	-0.00775075	CTAGAG	-0.00808831
GCTGTT	-0.0104563	TCCG	-0.00938356	ACCAAC	-0.0112242	ACCGG	-0.00899526	ATGGC	0.00859753		GACGC	0.00969027	AGGATA	0.00779338	CGCGAG	0.00843151	TTCCAT	0.00570147	CTCCG	0.00779107	CGCACT	0.00553489		GCGA	0.00821241	ATCTTC	0.00787447	TCTTGA	-0.010891	CCGTGT	0.00816524	GGATT	-0.00775075	CTCTAG	-0.00808831
ATCG	-0.0104483	CGAACC	-0.00936018	GTTGGT	-0.0112242	CCGGT	-0.00899526	GCCAT	0.00859753		GCGTC	0.00969027	TATCCT	0.00779338	CTCGCG	0.00843151	GCATCC	0.00569199	AGACGG	0.00776887	AAACGC	0.00551643		TCGC	0.00821241	GAAGAT	0.00787447	CGCTTA	-0.0108297	ATAATC	0.00816163	CTGAAG	-0.0077465	CTATA	-0.00808579
CGAT	-0.0104483	GGTTCG	-0.00936018	ATCTA	-0.0112228	GAAGCC	-0.00899334	CTGCGA	0.00859626		TGCCAA	0.00967273	TGGACA	0.00777429	ACAAT	0.00839358	GGATGC	0.00569199	CCGTCT	0.00776887	GCGTTT	0.00551643		GCCGTA	0.00821149	AAGGA	0.00785071	TAAGCG	-0.0108297	GATTAT	0.00816163	CTTCAG	-0.0077465	TATAG	-0.00808579
AATCCG	-0.0104426	CGCCAG	-0.00932088	TAGAT	-0.0112228	GGCTTC	-0.00899334	TCGCAG	0.00859626		TTGGCA	0.00967273	TGTCCA	0.00777429	ATTGT	0.00839358	ACCAAT	0.00567452	ATCGG	0.0077682	CGAACA	0.00550948		TACGGC	0.00821149	TCCTT	0.00785071	AATGCG	-0.0107984	ATAGGG	0.00815145	ATGCTC	-0.00772588	GATGCA	-0.00808453
CGGATT	-0.0104426	CTGGCG	-0.00932088	ACCATA	-0.0112074	ACGGCT	-0.00899082	AATAGC	0.00856253		GACGGC	0.00966464	CCTGAC	0.00776927	CGATTA	0.0083907	ATTGGT	0.00567452	CCGAT	0.0077682	TGTTCG	0.00550948		GGCACC	0.00821113	ACAAGG	0.00781784	CGCATT	-0.0107984	CCCTAT	0.00815145	GAGCAT	-0.00772588	TGCATC	-0.00808453
AAGACC	-0.0104341	ATCGAC	-0.00931676	TATGGT	-0.0112074	AGCCGT	-0.00899082	GCTATT	0.00856253		GCCGTC	0.00966464	GTCAGG	0.00776927	TAATCG	0.0083907	AGAGAA	0.00567157	GGGACA	0.00776786	CGAATA	0.005509		GGTGCC	0.00821113	CCTTGT	0.00781784	CACTGC	-0.0107625	CGTTC	0.00814943	CTATC	-0.00771364	GCACGA	-0.00808404
GGTCTT	-0.0104341	GTCGAT	-0.00931676	CGCCTC	-0.0112059	AGCT	-0.00897158	GACGTC	0.00853777		GTCGCA	0.00966164	AAACGA	0.00775984	GCGTCA	0.00835687	TTCTCT	0.00567157	TGTCCC	0.00776786	TATTCG	0.005509		CTAACC	0.00818218	AGACGA	0.0078163	GCAGTG	-0.0107625	GAACG	0.00814943	GATAG	-0.00771364	TCGTGC	-0.00808404
GGTCAA	-0.0104331	GTGA	-0.00930155	GAGGCG	-0.0112059	AGTCAC	-0.0089446	CCCTTA	0.00851934		TGCGAC	0.00966164	TCGTTT	0.00775984	TGACGC	0.00835687	AATCCA	0.00565646	AAA	0.00776783	GCTAAC	0.00549501		GGTTAG	0.00818218	TCGTCT	0.0078163	AGAA	-0.010694	ACTAGG	0.00814578	AGACG	-0.00770228	ATAATC	-0.00804945
TTGACC	-0.0104331	TCAC	-0.00930155	GGGGGA	-0.011172	GTGACT	-0.0089446	TAAGGG	0.00851934		TTGCAA	0.00963996	CATGCA	0.0077468	AATCGG	0.00831901	TGGATT	0.00565646	TTT	0.00776783	GTTAGC	0.00549501		CCTAAG	0.00805749	AAACG	0.00780723	TTCT	-0.010694	CCTAGT	0.00814578	CGTCT	-0.00770228	GATTAT	-0.00804945
ATGCTC	-0.0104173	ACTG	-0.00929122	TCCCCC	-0.011172	AGTAT	-0.00893532	CATGGA	0.00846682		CATACC	0.00957527	TGCATG	0.0077468	CCGATT	0.00831901	GTACAC	0.00565506	CCCGA	0.00774056	ACAAAC	0.00549348		CTTAGG	0.00805749	CGTTT	0.00780723	CAGACA	-0.0106441	CTAGGC	0.0081346	GGAATA	-0.00766038	GTATA	-0.00804679
GAGCAT	-0.0104173	CAGT	-0.00929122	GCTAAA	-0.0111712	ATACT	-0.00893532	TCCATG	0.00846682		GGTATG	0.00957527	CACCAG	0.0077457	ATGCAG	0.0083043	GTGTAC	0.00565506	TCGGG	0.00774056	GTTTGT	0.00549348		GATA	0.00803296	CATGCC	0.00778332	TGTCTG	-0.0106441	GCCTAG	0.0081346	TATTCC	-0.00766038	TATAC	-0.00804679
AGGGAT	-0.0104058	AATTGG	-0.00928335	TTTAGC	-0.0111712	AGGCTG	-0.00893303	AGATAG	0.00844766		CGTTCA	0.00954237	CTGGTG	0.0077457	CTGCAT	0.0083043	CAAC	0.00565409	CGGTGA	0.00765292	GTATA	0.0054915		TATC	0.00803296	GGCATG	0.00778332	ACAGAT	-0.0106432	TCGCA	0.00812709	CATCCG	-0.00763103	GTGGA	-0.00803246
ATCCCT	-0.0104058	CCAATT	-0.00928335	GCGTTA	-0.011154	CAGCCT	-0.00893303	CTATCT	0.00844766		TGAACG	0.00954237	AAGGCA	0.00771483	AGTCGC	0.00823682	GTTG	0.00565409	TCACCG	0.00765292	TATAC	0.0054915		ACGCTG	0.00802683	CCCGGA	0.00775284	ATCTGT	-0.0106432	TGCGA	0.00812709	CGGATG	-0.00763103	TCCAC	-0.00803246
AGCAAC	-0.0103763	GACGAC	-0.00927967	TAACGC	-0.011154	AAATA	-0.00892758	ATGTTA	0.0084375		ACGGCA	0.00952347	TGCCTT	0.00771483	GCGACT	0.00823682	CATTC	0.00564729	CAATGG	0.00763735	TCACCA	0.00549048		CAGCGT	0.00802683	TCCGGG	0.00775284	CGTAGA	-0.0105905	AGGTGG	0.00812357	AGTTAG	-0.00762319	ACTCGA	-0.00802981
GTTGCT	-0.0103763	GTCGTC	-0.00927967	CATGGG	-0.0111449	TATTT	-0.00892758	TAACAT	0.0084375		TGCCGT	0.00952347	ATCATC	0.00770855	ACGTCG	0.00822832	GAATG	0.00564729	CCATTG	0.00763735	TGGTGA	0.00549048		CGA	0.0080046	ACAAA	0.00775248	TCTACG	-0.0105905	CCACCT	0.00812357	CTAACT	-0.00762319	TCGAGT	-0.00802981
ACGAGA	-0.0103608	AGCGGC	-0.00927471	CCCATG	-0.0111449	CGGGCA	-0.00889242	GCGCTA	0.0084077		AAACTA	0.0095232	GATGAT	0.00770855	CGACGT	0.00822832	TGGAAA	0.00563692	ATACAC	0.00762909	AGCGA	0.00548324		TCG	0.0080046	TTTGT	0.00775248	CTAGCA	-0.010588	GATTA	0.00811723	GTGGAA	-0.00762077	CTGGGC	-0.00802294
TCTCGT	-0.0103608	GCCGCT	-0.00927471	AACCAT	-0.011144	TGCCCG	-0.00889242	TAGCGC	0.0084077		TAGTTT	0.0095232	AGTGAG	0.00770571	GGTGA	0.00822274	TTTCCA	0.00563692	GTGTAT	0.00762909	TCGCT	0.00548324		CCAACA	0.00796489	TCCACA	0.00773089	TGCTAG	-0.010588	TAATC	0.00811723	TTCCAC	-0.00762077	GCCCAG	-0.00802294
CCAG	-0.0103147	CTGTGA	-0.00926827	ATGGTT	-0.011144	GGCTA	-0.00889172	AGGGTA	0.00839688		AAGGCC	0.00952073	CTCACT	0.00770571	TCACC	0.00822274	ATACAA	0.00563629	GGAGAC	0.00761293	GAGGGA	0.00548268		TGTTGG	0.00796489	TGTGGA	0.00773089	CTTTAC	-0.0105391	AACCCG	0.00810303	AGGTAT	-0.00761031	GATTCC	-0.00800194
CTGG	-0.0103147	TCACAG	-0.00926827	ATGCGC	-0.0111345	TAGCC	-0.00889172	TACCCT	0.00839688		GGCCTT	0.00952073	AAAAAT	0.0076968	CCATC	0.00821545	TTGTAT	0.00563629	GTCTCC	0.00761293	TCCCTC	0.00548268		GAGCAC	0.00794847	GCAGA	0.0077223	GTAAAG	-0.0105391	CGGGTT	0.00810303	ATACCT	-0.00761031	GGAATC	-0.00800194
AATGTC	-0.0103013	GATTCC	-0.00926564	GCGCAT	-0.0111345	GACGCC	-0.0088733	ACTAT	0.00835244		AAATAG	0.00950697	ATTTTT	0.0076968	GATGG	0.00821545	CCTTTC	0.00563122	CGGTAC	0.00759349	CAAACG	0.00547088		GTGCTC	0.00794847	TCTGC	0.0077223	AGTGCG	-0.0105328	GGATTA	0.00809329	ATTGTG	-0.00756462	CACTAG	-0.00799483
GACATT	-0.0103013	GGAATC	-0.00926564	CAGATC	-0.0111174	GGCGTC	-0.0088733	ATAGT	0.00835244		CTATTT	0.00950697	ACCAAA	0.00764984	CGATAC	0.00820051	GAAAGG	0.00563122	GTACCG	0.00759349	CGTTTG	0.00547088		AAATA	0.00789852	ACTATA	0.00772003	CGCACT	-0.0105328	TAATCC	0.00809329	CACAAT	-0.00756462	CTAGTG	-0.00799483
ATTCAG	-0.0102591	CGTGAG	-0.00925878	GATCTG	-0.0111174	AGCCA	-0.00883104	ACGAT	0.00834868		ATGGTA	0.00947381	TTTGGT	0.00764984	GTATCG	0.00820051	ATTTTC	0.00560963	ATGATC	0.007573	CGATCG	0.0053985		TATTT	0.00789852	TATAGT	0.00772003	GTCAAA	-0.0104674	AGATTA	0.0080856	CCCTCG	-0.00754357	CCGA	-0.00798725
CTGAAT	-0.0102591	CTCACG	-0.00925878	TACTA	-0.011049	TGGCT	-0.00883104	ATCGT	0.00834868		TACCAT	0.00947381	GAAGC	0.00763067	AGCTGA	0.0081915	GAAAAT	0.00560963	GATCAT	0.007573	AAAGGA	0.00539363		CTCGCA	0.00788305	AAGTTG	0.00770652	TTTGAC	-0.0104674	TAATCT	0.0080856	CGAGGG	-0.00754357	TCGG	-0.00798725
ACTACA	-0.0102344	CCGA	-0.00925605	TAGTA	-0.011049	AAGGCT	-0.00881077	AGGATC	0.00830873		CACTCG	0.00945745	GCTTC	0.00763067	TCAGCT	0.0081915	AACCAC	0.00560892	ATTCGC	0.0075709	TCCTTT	0.00539363		TGCGAG	0.00788305	CAACTT	0.00770652	AACGTA	-0.0104451	AACGCA	0.00808253	CGGCGC	-0.00754144	ATGCG	-0.00797415
TGTAGT	-0.0102344	TCGG	-0.00925605	ATCTAC	-0.0110272	AGCCTT	-0.00881077	GATCCT	0.00830873		CGAGTG	0.00945745	CGCAC	0.00761919	AGTAGC	0.00818809	GTGGTT	0.00560892	GCGAAT	0.0075709	GGCGGA	0.00539099		ACCAGT	0.00787841	ACGCGC	0.00770045	TACGTT	-0.0104451	TGCGTT	0.00808253	GCGCCG	-0.00754144	CGCAT	-0.00797415
AGGACG	-0.0102065	TTGCAA	-0.00923318	GTAGAT	-0.0110272	CGACGC	-0.00879438	CTTCTC	0.00827368		AAGAAA	0.00941016	GTGCG	0.00761919	GCTACT	0.00818809	CACCTG	0.00560377	ATCGAG	0.00756757	TCCGCC	0.00539099		ACTGGT	0.00787841	GCGCGT	0.00770045	CGTTC	-0.0104294	ATAACG	0.00808129	ACGGAT	-0.00750818	GACTAC	-0.00795662
CGTCCT	-0.0102065	GTCAC	-0.00921484	TATA	-0.0110195	GCGTCG	-0.00879438	GAGAAG	0.00827368		TTTCTT	0.00941016	CCATGC	0.00760148	CCTCGA	0.00818312	CAGGTG	0.00560377	CTCGAT	0.00756757	ATATGC	0.00538029		CGTAGC	0.00786467	CTGC	0.00767164	GAACG	-0.0104294	CGTTAT	0.00808129	ATCCGT	-0.00750818	GTAGTC	-0.00795662
CTGAAC	-0.0101751	GTGAC	-0.00921484	CATAAC	-0.0109826	TAATAA	-0.00877582	CCAC	0.008261		GAAAA	0.00940626	GCATGG	0.00760148	TCGAGG	0.00818312	ATCCC	0.00555767	TATGGA	0.00755519	GCATAT	0.00538029		GCTACG	0.00786467	GCAG	0.00767164	CGCGAA	-0.0104236	CATATC	0.00804917	CACGCC	-0.00749145	AGGGAG	-0.0079523
GTTCAG	-0.0101751	ACGTC	-0.00918645	GTTATG	-0.0109826	TTATTA	-0.00877582	GTGG	0.008261		TTTTC	0.00940626	GCACCA	0.00759673	TATTGA	0.00816855	GGGAT	0.00555767	TCCATA	0.00755519	ATGGTG	0.00534061		CCCCAC	0.0078526	CAGGA	0.00766927	TTCGCG	-0.0104236	GATATG	0.00804917	GGCGTG	-0.00749145	CTCCCT	-0.0079523
AGTATC	-0.0101571	GACGT	-0.00918645	ACTTAC	-0.0109759	GTACCA	-0.00877304	ACCG	0.00824415		AGCATC	0.00939059	TGGTGC	0.00759673	TCAATA	0.00816855	CCAGTC	0.00553635	CCCCG	0.00754811	CACCAT	0.00534061		GTGGGG	0.0078526	TCCTG	0.00766927	CGACGC	-0.0104229	CTGACC	0.00804653	GGGTTA	-0.00748735	GAGGAA	-0.0079462
GATACT	-0.0101571	CTTCGA	-0.00911285	GTAAGT	-0.0109759	TGGTAC	-0.00877304	CGGT	0.00824415		GATGCT	0.00939059	ATGGGC	0.00758975	ATCAC	0.00815967	GACTGG	0.00553635	CGGGG	0.00754811	CCTCGC	0.00532109		ACGCT	0.00783941	GGGTAC	0.00766711	GCGTCG	-0.0104229	GGTCAG	0.00804653	TAACCC	-0.00748735	TTCCTC	-0.0079462
TGGAA	-0.0101339	TCGAAG	-0.00911285	CGCTAA	-0.0109596	GACGTC	-0.00875665	CAGAGC	0.0081593		CATAAG	0.00938897	GCCCAT	0.00758975	GTGAT	0.00815967	CGATAG	0.00553357	ATGTA	0.00754728	GCGAGG	0.00532109		AGCGT	0.00783941	GTACCC	0.00766711	AGCACT	-0.0103686	AACCCT	0.00803804	ATCCGG	-0.00747591	GACTTA	-0.00794282
TTCCA	-0.0101339	ACCGC	-0.00909012	TTAGCG	-0.0109596	ATTTCA	-0.00875564	GCTCTG	0.0081593		CTTATG	0.00938897	CACCTC	0.00758349	AATGTG	0.0081176	CTATCG	0.00553357	TACAT	0.00754728	ACACTG	0.00529284		AAACGC	0.00780904	CTGTC	0.00766601	AGTGCT	-0.0103686	AGGGTT	0.00803804	CCGGAT	-0.00747591	TAAGTC	-0.00794282
CTCGAA	-0.0101206	GCGGT	-0.00909012	CTGCCC	-0.0109487	TGAAAT	-0.00875564	CAATC	0.00815744		ACCAAA	0.00938031	GAGGTG	0.00758349	CACATT	0.0081176	ACGCGA	0.00552857	ATAGAT	0.00754384	CAGTGT	0.00529284		GCGTTT	0.00780904	GACAG	0.00766601	GTCCAA	-0.0103181	AGAAAC	0.00803362	GAGCA	-0.00741916	AGTTAG	-0.00794245
TTCGAG	-0.0101206	GTGAGA	-0.00906753	GGGCAG	-0.0109487	CGCTGA	-0.0087533	GATTG	0.00815744		TTTGGT	0.00938031	CATAGC	0.0075774	CTATC	0.00811604	TCGCGT	0.00552857	ATCTAT	0.00754384	TCCACA	0.00529204		ACCGTA	0.0077928	ATTCCC	0.00763851	TTGGAC	-0.0103181	GTTTCT	0.00803362	TGCTC	-0.00741916	CTAACT	-0.00794245
AAGAAT	-0.0101042	TCTCAC	-0.00906753	GTAGA	-0.0109309	TCAGCG	-0.0087533	TAGCTA	0.00813569		ACAAA	0.0093656	GCTATG	0.0075774	GATAG	0.00811604	GAGA	0.00551814	ATAGTA	0.0075423	TGTGGA	0.00529204		TACGGT	0.0077928	GGGAAT	0.00763851	ATCGAG	-0.0102763	AGCTAG	0.00803267	AACAGA	-0.00740673	ACCGG	-0.00791954
ATTCTT	-0.0101042	CGATCA	-0.0090294	TCTAC	-0.0109309	GCCTTA	-0.00872816	ATAGTC	0.00812196		TTTGT	0.0093656	CTGTC	0.00755868	GCGA	0.00810233	TCTC	0.00551814	TACTAT	0.0075423	AGCCCC	0.00529189		GGTA	0.00778589	GGTCTA	0.00763081	CTCGAT	-0.0102763	CTAGCT	0.00803267	TCTGTT	-0.00740673	CCGGT	-0.00791954
ATGAGA	-0.0100982	TGATCG	-0.0090294	GTACCA	-0.0109226	TAAGGC	-0.00872816	GACTAT	0.00812196		AGGCGA	0.00933882	GACAG	0.00755868	TCGC	0.00810233	AGAAGC	0.00551178	ATCCCA	0.00751172	GGGGCT	0.00529189		TACC	0.00778589	TAGACC	0.00763081	AACGAA	-0.0102705	CCGATA	0.00802718	CCAGGA	-0.00734664	ATTGG	-0.00789167
TCTCAT	-0.0100982	CTGCTA	-0.00902021	TGGTAC	-0.0109226	AAGGCC	-0.00872125	CATTCG	0.00810017		TCGCCT	0.00933882	GATTAC	0.00754621	CTGTAC	0.00804759	GCTTCT	0.00551178	TGGGAT	0.00751172	CGTTTC	0.00528984		GGTGAC	0.00778475	GACGAC	0.00762093	TTCGTT	-0.0102705	TATCGG	0.00802718	TCCTGG	-0.00734664	CCAAT	-0.00789167
ATTCCA	-0.0100856	TAGCAG	-0.00902021	CGTACG	-0.010914	GGCCTT	-0.00872125	CGAATG	0.00810017		CGCGA	0.00932682	GTAATC	0.00754621	GTACAG	0.00804759	CGATAC	0.00550482	AGCAGA	0.00750763	GAAACG	0.00528984		GTCACC	0.00778475	GTCGTC	0.00762093	CAGGTC	-0.0102669	GCGCA	0.00802573	GACGCA	-0.00728588	ACGTGC	-0.00788954
TGGAAT	-0.0100856	TGAAAA	-0.00900608	ATTACG	-0.0109056	CGCCTA	-0.00863739	ATAG	0.00809433		TCGCG	0.00932682	AGTGGA	0.00752922	GGCCAA	0.00804597	GTATCG	0.00550482	TCTGCT	0.00750763	AGACGG	0.00528969		CTAGAA	0.00778418	AGAGC	0.00761451	GACCTG	-0.0102669	TGCGC	0.00802573	TGCGTC	-0.00728588	GCACGT	-0.00788954
GAGTCC	-0.0100845	TTTTCA	-0.00900608	CGTAAT	-0.0109056	TAGGCG	-0.00863739	CTAT	0.00809433		ACGC	0.00931407	TCCACT	0.00752922	TTGGCC	0.00804597	AAACCA	0.00550023	AGCAAG	0.00747939	CCGTCT	0.00528969		TTCTAG	0.00778418	GCTCT	0.00761451	ATGCG	-0.0102654	GAAAC	0.00802244	ATTG	-0.00725646	GTTTGA	-0.007883
GGACTC	-0.0100845	ACGGTA	-0.00895915	AACCAC	-0.0108845	ACTTA	-0.00862048	ACCGT	0.00808906		GCGT	0.00931407	AAGCTA	0.00751791	CGTC	0.00804543	TGGTTT	0.00550023	CTTGCT	0.00747939	CGCCA	0.00528146		TTGCAA	0.00777283	GCACGA	0.00760402	CGCAT	-0.0102654	GTTTC	0.00802244	CAAT	-0.00725646	TCAAAC	-0.007883
GTACGA	-0.0100587	TACCGT	-0.00895915	GTGGTT	-0.0108845	TAAGT	-0.00862048	ACGGT	0.00808906		TAGCTA	0.00928921	TAGCTT	0.00751791	GACG	0.00804543	GCATAC	0.00548394	ACGCGG	0.00745594	TGGCG	0.00528146		CGACAG	0.0077347	TCGTGC	0.00760402	CGAGA	-0.0102077	GATATC	0.0080098	ACAGA	-0.00724585	ACCAAT	-0.00786549
TCGTAC	-0.0100587	GCGC	-0.0089243	GCGTAA	-0.0108401	CAGAG	-0.0086129	ACCAG	0.00807233		TGAAAA	0.00928322	CAGCG	0.00746608	GGCCAC	0.00803808	GTATGC	0.00548394	CCGCGT	0.00745594	GACACC	0.00527316		CTGTCG	0.0077347	CAAGAG	0.0075826	TCTCG	-0.0102077	AACCC	0.00800403	TCTGT	-0.00724585	ATTGGT	-0.00786549
ACCACA	-0.0100332	ACTGCA	-0.00890397	TTACGC	-0.0108401	CTCTG	-0.0086129	CTGGT	0.00807233		TTTTCA	0.00928322	CGCTG	0.00746608	GTGGCC	0.00803808	CATC	0.0054793	TACACA	0.00743303	GGTGTC	0.00527316		TAGAGA	0.00772789	CTCTTG	0.0075826	AGCATA	-0.0101689	GGGTT	0.00800403	GGAGAA	-0.00722805	GTGTTA	-0.00785917
TGTGGT	-0.0100332	TGCAGT	-0.00890397	ATAGG	-0.0108319	TTGAAA	-0.00860576	CCACTC	0.00805481		AACGC	0.00928024	ATAGCA	0.00744709	ATTCTG	0.00803337	GATG	0.0054793	TGTGTA	0.00743303	ACATGG	0.00526759		TCTCTA	0.00772789	AAGCAC	0.00757732	TATGCT	-0.0101689	ATCATC	0.00799193	TTCTCC	-0.00722805	TAACAC	-0.00785917
AGAAC	-0.0100153	ACTGTG	-0.00888999	CCTAT	-0.0108319	TTTCAA	-0.00860576	GAGTGG	0.00805481		GCGTT	0.00928024	TGCTAT	0.00744709	CAGAAT	0.00803337	GATCA	0.00547295	CCAC	0.00743287	CCATGT	0.00526759		ATACTA	0.00769224	GTGCTT	0.00757732	AGACGG	-0.0101654	GATGAT	0.00799193	GCCGA	-0.00721616	AGTGAA	-0.00783661
GTTCT	-0.0100153	CACAGT	-0.00888999	CGCTCC	-0.010826	GTTTTA	-0.00860446	ATCGCG	0.00804299		CATATG	0.00925641	ACTCTC	0.00744525	TCGAA	0.00802793	TGATC	0.00547295	GTGG	0.00743287	CACAAA	0.00526506		TAGTAT	0.00769224	GTACAA	0.00757475	CCGTCT	-0.0101654	ATAC	0.00796377	TCGGC	-0.00721616	TTCACT	-0.00783661
GCAGTA	-0.00997828	ACGATC	-0.00888787	GGAGCG	-0.010826	TAAAAC	-0.00860446	CGCGAT	0.00804299		AACTAT	0.00921285	GAGAGT	0.00744525	TTCGA	0.00802793	CTATGC	0.0054681	CGAGA	0.00741872	TTTGTG	0.00526506		ACGG	0.00768802	TTGTAC	0.00757475	ACGCGG	-0.0101269	GTAT	0.00796377	TATAA	-0.00720607	TCGGCA	-0.00782991
TACTGC	-0.00997828	GATCGT	-0.00888787	CACGCC	-0.0108	AGTGAC	-0.00860101	CGA	0.00803691		ATAGTT	0.00921285	GAGAA	0.00739681	CCGC	0.00802133	GCATAG	0.0054681	TCTCG	0.00741872	ACCTCG	0.00524901		CCGT	0.00768802	ACCAGT	0.0075627	CCGCGT	-0.0101269	ATCTC	0.00794918	TTATA	-0.00720607	TGCCGA	-0.00782991
AGCAT	-0.00997169	TCCGCA	-0.0088574	GGCGTG	-0.0108	GTCACT	-0.00860101	TCG	0.00803691		AGCCAG	0.00921076	TTCTC	0.00739681	GCGG	0.00802133	ATAGAT	0.00545327	CGTGCC	0.00740198	CGAGGT	0.00524901		GATACC	0.00767304	ACTGGT	0.0075627	CGAGGA	-0.0101126	GAGAT	0.00794918	ATTATA	-0.00720242	CACAAC	-0.00782425
ATGCT	-0.00997169	TGCGGA	-0.0088574	GTTAA	-0.0107861	GCTCAA	-0.00859163	ACCAGT	0.00800712		CTGGCT	0.00921076	ACTTCT	0.00739637	ACGCCG	0.00801911	ATCTAT	0.00545327	GGCACG	0.00740198	ATCG	0.00524176		GGTATC	0.00767304	AACGGC	0.00755702	TCCTCG	-0.0101126	AATTGG	0.00794348	TATAAT	-0.00720242	GTTGTG	-0.00782425
CACGGA	-0.00995024	CTGAAA	-0.00885559	TTAAC	-0.0107861	TTGAGC	-0.00859163	ACTGGT	0.00800712		ATGGGC	0.00918377	AGAAGT	0.00739637	CGGCGT	0.00801911	AGACAG	0.005453	CACGC	0.0073965	CGAT	0.00524176		GCTAA	0.00764678	GCCGTT	0.00755702	ACACAG	-0.0101108	CCAATT	0.00794348	CATGTC	-0.00719672	CTAGC	-0.00781074
TCCGTG	-0.00995024	TTTCAG	-0.00885559	ATTAGG	-0.0107731	GCATGC	-0.00858081	CCCGC	0.00797964		GCCCAT	0.00918377	TGGCAA	0.00735397	AACGCT	0.00800547	CTGTCT	0.005453	GCGTG	0.0073965	CCTTAC	0.00523318		TTAGC	0.00764678	ACCAC	0.00754227	CTGTGT	-0.0101108	CCGTAC	0.007933	GACATG	-0.00719672	GCTAG	-0.00781074
CGTTGA	-0.00994454	ACTGAG	-0.00884132	CCTAAT	-0.0107731	CTCCCA	-0.0085734	GCGGG	0.00797964		AACTAA	0.0091752	TTGCCA	0.00735397	AGCGTT	0.00800547	AAACAC	0.00545136	CGATA	0.00737578	GTAAGG	0.00523318		GGGCGA	0.00763504	GTGGT	0.00754227	ATACAG	-0.0100956	GTACGG	0.007933	GAATCA	-0.00713662	TGGTAA	-0.00780909
TCAACG	-0.00994454	CTCAGT	-0.00884132	TAGAGA	-0.0107645	TGGGAG	-0.0085734	ACCTAT	0.00796712		TTAGTT	0.0091752	CTCGAG	0.0073448	ATAGCG	0.0079873	GTGTTT	0.00545136	TATCG	0.00737578	GCATAC	0.00516537		TCGCCC	0.00763504	GTTAGA	0.00751672	CTGTAT	-0.0100956	TATAGA	0.00793201	TGATTC	-0.00713662	TTACCA	-0.00780909
CGATGC	-0.0099429	TAGCAA	-0.00878761	TCTCTA	-0.0107645	GTTTGA	-0.00857032	ATAGGT	0.00796712		TCGA	0.00917181	CGGA	0.0073376	CGCTAT	0.0079873	CAATC	0.00543364	CCCG	0.00737416	GTATGC	0.00516537		GGCTA	0.00762347	TCTAAC	0.00751672	CTAGC	-0.0100936	TCTATA	0.00793201	CAGCCA	-0.00713048	CATATG	-0.00780061
GCATCG	-0.0099429	TTGCTA	-0.00878761	GATCCA	-0.0107535	TCAAAC	-0.00857032	GTATA	0.0079622		ATGCCG	0.00914413	TCCG	0.0073376	ATTGGA	0.00794772	GATTG	0.00543364	CGGG	0.00737416	CGATC	0.00515861		TAGCC	0.00762347	ATAACG	0.00750671	GCTAG	-0.0100936	GTAGAA	0.00791206	TGGCTG	-0.00713048	AGGAAG	-0.00774294
ATTGGC	-0.00993691	CCGCTA	-0.00876269	TGGATC	-0.0107535	ACGCTC	-0.00855839	TATAC	0.0079622		CGGCAT	0.00914413	GGAA	0.00732032	TCCAAT	0.00794772	TATCCA	0.0054067	GATTCC	0.00736587	GATCG	0.00515861		AGGTAC	0.00760039	CGTTAT	0.00750671	ACGTCA	-0.0100814	TTCTAC	0.00791206	AGGCGC	-0.00708674	CTTCCT	-0.00774294
GCCAAT	-0.00993691	TAGCGG	-0.00876269	AGCCC	-0.0107092	GAGCGT	-0.00855839	ACGGTC	0.00796157		GAACGC	0.00912321	TTCC	0.00732032	GCTCGA	0.00793897	TGGATA	0.0054067	GGAATC	0.00736587	TACCGA	0.00513862		GTACCT	0.00760039	CCTCCA	0.00749575	TGACGT	-0.0100814	TCATCA	0.00790635	GCGCCT	-0.00708674	TAGCTA	-0.00769177
GGTCCA	-0.00992168	ACAGC	-0.0087602	GGGCT	-0.0107092	TCATAA	-0.00851516	GACCGT	0.00796157		GCGTTC	0.00912321	AGGGA	0.00727505	TCGAGC	0.00793897	AGCGCA	0.00540583	ATACTA	0.00735215	TCGGTA	0.00513862		AGCACC	0.00757934	TGGAGG	0.00749575	GCGCCC	-0.0100703	TGATGA	0.00790635	GTTGGA	-0.0070714	ACCTAC	-0.00768957
TGGACC	-0.00992168	GCTGT	-0.0087602	ATGCG	-0.0106942	TTATGA	-0.00851516	AGCATC	0.00796133		CAAAGA	0.00912229	TCCCT	0.00727505	ATGC	0.00791672	TGCGCT	0.00540583	TAGTAT	0.00735215	CAAGGG	0.00513262		GGTGCT	0.00757934	GCTAGC	0.00748353	GGGCGC	-0.0100703	ATACAA	0.00788285	TCCAAC	-0.0070714	GTAGGT	-0.00768957
CCTTC	-0.00990897	CAAAAC	-0.00875642	CGCAT	-0.0106942	ATAA	-0.00849987	GATGCT	0.00796133		TCTTTG	0.00912229	AGCGG	0.00722046	GCAT	0.00791672	ATGATC	0.00539253	ATGTGG	0.0073211	CCCTTG	0.00513262		ATCCAC	0.00756963	AACACA	0.00747837	GTGCA	-0.0100645	TTGTAT	0.00788285	ACAAGA	-0.00703018	ACGTG	-0.00765848
GAAGG	-0.00990897	GTTTTG	-0.00875642	CTCTAA	-0.0106925	TTAT	-0.00849987	ATGGAG	0.00795088		AAGCG	0.00910967	CCGCT	0.00722046	ACATGC	0.00788954	GATCAT	0.00539253	CCACAT	0.0073211	CCTTCC	0.00511832		GTGGAT	0.00756963	TGTGTT	0.00747837	TGCAC	-0.0100645	CTACAC	0.00787571	TCTTGT	-0.00703018	CACGT	-0.00765848
CGTAGA	-0.00985237	AGACGC	-0.00873779	TTAGAG	-0.0106925	ATATAA	-0.00845803	CTCCAT	0.00795088		CGCTT	0.00910967	TGTACA	0.00720841	GCATGT	0.00788954	GATGA	0.00537218	GACAAC	0.00731177	GGAAGG	0.00511832		CCGGCC	0.00755636	AGACG	0.00745646	GATAAA	-0.0100581	GTGTAG	0.00787571	CCGTCC	-0.0070085	CGGTGC	-0.00765612
TCTACG	-0.00985237	GCGTCT	-0.00873779	GTAATA	-0.0106821	TTATAT	-0.00845803	ATATGA	0.00789935		AAACGG	0.00910636	CACGAG	0.00719298	CCGATA	0.00788528	TCATC	0.00537218	GTTGTC	0.00731177	AAATG	0.00511527		GGCCGG	0.00755636	CGTCT	0.00745646	TTTATC	-0.0100581	CATACG	0.00787554	GGACGG	-0.0070085	GCACCG	-0.00765612
AGAAT	-0.00983994	CGGCTA	-0.00872026	TATTAC	-0.0106821	AATAT	-0.00845688	TCATAT	0.00789935		CCGTTT	0.00910636	CTCGTG	0.00719298	TATCGG	0.00788528	GAACGA	0.00537148	GGCGCC	0.00730669	CATTT	0.00511527		CTAAAA	0.00755469	GTTGCA	0.00745565	ATGTA	-0.0100364	CGTATG	0.00787554	ATTTG	-0.00700503	TGATCA	-0.00765202
ATTCT	-0.00983994	TAGCCG	-0.00872026	AGATCC	-0.0106759	ATATT	-0.00845688	GCCGAA	0.00789441		AAA	0.00909862	AACAGG	0.00717925	CGC	0.00788444	TCGTTC	0.00537148	TGACCA	0.00729188	GACACA	0.00510722		TTTTAG	0.00755469	TGCAAC	0.00745565	TACAT	-0.0100364	GTTCTA	0.00787359	CAAAT	-0.00700503	GAACTC	-0.00765175
ATCCCA	-0.00980602	CGAC	-0.00866518	GGATCT	-0.0106759	GGCCAC	-0.00844202	TTCGGC	0.00789441		TTT	0.00909862	CCTGTT	0.00717925	GCG	0.00788444	AAAATC	0.00536519	TGGTCA	0.00729188	TGTGTC	0.00510722		ACGTTA	0.00755355	CAGTTA	0.00741556	AGATTA	-0.0100038	TAGAAC	0.00787359	GCCATA	-0.00694771	GAGTTC	-0.00765175
TGGGAT	-0.00980602	GTCG	-0.00866518	CATAAG	-0.0106457	GTGGCC	-0.00844202	GCGCA	0.00789339		GGCAAA	0.00901599	ATATGG	0.00716675	CAATG	0.00786411	GATTTT	0.00536519	CGGGC	0.00729118	CAGGAC	0.00509871		TAACGT	0.00755355	TAACTG	0.00741556	TAATCT	-0.0100038	CTGCAA	0.00786127	TATGGC	-0.00694771	GTTTA	-0.00764113
CTGAA	-0.00980277	AACGAT	-0.00865292	CTTATG	-0.0106457	ATATGG	-0.00844127	TGCGC	0.00789339		TTTGCC	0.00901599	CCATAT	0.00716675	CATTG	0.00786411	GCGCGA	0.00531358	GCCCG	0.00729118	GTCCTG	0.00509871		ATAAGC	0.00754363	ACCAGC	0.00739778	CGCGTA	-0.0100012	TTGCAG	0.00786127	AACAAT	-0.00692078	TAAAC	-0.00764113
TTCAG	-0.00980277	ATCGTT	-0.00865292	CACTAC	-0.0106361	CCATAT	-0.00844127	GACATC	0.00784378		GATAAC	0.00895004	AGGAAA	0.00715902	ATG	0.00785657	TCGCGC	0.00531358	CCCTTC	0.00726613	GTGTGA	0.00508773		GCTTAT	0.00754363	GCTGGT	0.00739778	TACGCG	-0.0100012	TAGTGA	0.00785271	ATTGTT	-0.00692078	GATTAC	-0.00763381
ATAATC	-0.00977478	CGTCAA	-0.00862294	GTAGTG	-0.0106361	CCCAGA	-0.00841796	GATGTC	0.00784378		GTTATC	0.00895004	TTTCCT	0.00715902	CAT	0.00785657	GCCC	0.00528583	GAAGGG	0.00726613	TCACAC	0.00508773		GGAGGA	0.0075177	CCATGC	0.00738935	CTAGAA	-0.00999531	TCACTA	0.00785271	AGACAA	-0.00690412	GTAATC	-0.00763381
GATTAT	-0.00977478	TTGACG	-0.00862294	CACTTA	-0.010633	TCTGGG	-0.00841796	GCCAAC	0.00783498		GCAAA	0.00889821	ATAATA	0.00712638	AGCGAG	0.00785192	GGGC	0.00528583	ACATCG	0.00726231	GGGGCA	0.00505434		TCCTCC	0.0075177	GCATGG	0.00738935	TTCTAG	-0.00999531	CTGTGA	0.00784182	TTGTCT	-0.00690412	CGTTA	-0.00761586
GGAACA	-0.0097713	CGGAGA	-0.00860951	TAAGTG	-0.010633	CTGCGA	-0.00840273	GTTGGC	0.00783498		TTTGC	0.00889821	TATTAT	0.00712638	CTCGCT	0.00785192	ACAAAC	0.00525799	CGATGT	0.00726231	TGCCCC	0.00505434		CCAGC	0.00751661	CTTCC	0.00737631	CGACGA	-0.00999395	TCACAG	0.00784182	GAGTTA	-0.00686366	TAACG	-0.00761586
TGTTCC	-0.0097713	TCTCCG	-0.00860951	CTAAAG	-0.010627	TCGCAG	-0.00840273	GGTA	0.00783017		CATC	0.00887299	GACAAC	0.00712216	GAATGC	0.00784707	GTTTGT	0.00525799	CGATGA	0.00724362	GGTCGA	0.0050527		GCTGG	0.00751661	GGAAG	0.00737631	TCGTCG	-0.00999395	CGCTCA	0.00782037	TAACTC	-0.00686366	ATATG	-0.00760312
ATGAA	-0.00974753	TACGAA	-0.00859375	CTTTAG	-0.010627	TAA	-0.00839976	TACC	0.00783017		GATG	0.00887299	GTTGTC	0.00712216	GCATTC	0.00784707	CGCAA	0.00523656	TCATCG	0.00724362	TCGACC	0.0050527		GCAGC	0.00751317	AACAAT	0.00737426	TGACAA	-0.00997193	TGAGCG	0.00782037	CGCGCA	-0.00681497	CATAT	-0.00760312
TTCAT	-0.00974753	TTCGTA	-0.00859375	CCATCC	-0.0106251	TTA	-0.00839976	AAGCT	0.00782781		AGGAAG	0.0088582	ACCGGA	0.0071192	ATACG	0.00783921	TTGCG	0.00523656	CAATC	0.00723825	ACGA	0.00504458		GCTGC	0.00751317	ATTGTT	0.00737426	TTGTCA	-0.00997193	CACCTG	0.00778239	TGCGCG	-0.00681497	TAGGGA	-0.00758894
ACCTC	-0.00973604	GCCGA	-0.0085923	GGATGG	-0.0106251	TACTCA	-0.00838421	AGCTT	0.00782781		CTTCCT	0.0088582	TCCGGT	0.0071192	CGTAT	0.00783921	GTATA	0.00521164	GATTG	0.00723825	TCGT	0.00504458		GCAGAC	0.00748813	GATGCC	0.00731661	ACACCT	-0.00995362	CAGGTG	0.00778239	AGTTCC	-0.00681438	TCCCTA	-0.00758894
GAGGT	-0.00973604	TCGGC	-0.0085923	ACGGCT	-0.0106218	TGAGTA	-0.00838421	GTGCGA	0.00781328		CTACGC	0.0088566	CTTGTC	0.00711437	CTCTTC	0.0078048	TATAC	0.00521164	CGCCTC	0.00723762	ACGATG	0.00504268		GTCTGC	0.00748813	GGCATC	0.00731661	AGGTGT	-0.00995362	CCACTA	0.00777592	GGAACT	-0.00681438	GCCGAA	-0.00758349
CTATCA	-0.00972182	CAACA	-0.00859184	AGCCGT	-0.0106218	ATCTGG	-0.0083766	TCGCAC	0.00781328		GCGTAG	0.0088566	GACAAG	0.00711437	GAAGAG	0.0078048	GACAGA	0.00520929	GAGGCG	0.00723762	CATCGT	0.00504268		CGCATC	0.00746523	AGCTAG	0.00730643	ATCTTA	-0.0099445	TAGTGG	0.00777592	GAATC	-0.00675463	TTCGGC	-0.00758349
TGATAG	-0.00972182	TGTTG	-0.00859184	AACGAT	-0.0105922	CCAGAT	-0.0083766	AACGCC	0.00780126		CACAAA	0.00881581	CCACCA	0.00709383	CCATGG	0.00778118	TCTGTC	0.00520929	CAACC	0.00723317	AAGCAA	0.00502428		GATGCG	0.00746523	CTAGCT	0.00730643	TAAGAT	-0.0099445	TAGCA	0.00777512	GATTC	-0.00675463	CGATAG	-0.00757892
ATATTC	-0.00969794	CGTGTA	-0.00857235	ATCGTT	-0.0105922	GTCAGA	-0.00835694	GGCGTT	0.00780126		TTTGTG	0.00881581	TGGTGG	0.00709383	CGCCCG	0.00778054	ATGGAC	0.00520264	GGTTG	0.00723317	TTGCTT	0.00502428		CGTGTC	0.00740441	GCAA	0.00725575	CAGCC	-0.00992411	TGCTA	0.00777512	TCTTAA	-0.00674868	CTATCG	-0.00757892
GAATAT	-0.00969794	TACACG	-0.00857235	CCGGGC	-0.010578	TCTGAC	-0.00835694	ATCCCG	0.00779336		GCGAC	0.00879973	ACAGC	0.00709329	CGGGCG	0.00778054	GTCCAT	0.00520264	AATCC	0.00718675	ATAT	0.00501634		GACACG	0.00740441	TTGC	0.00725575	GGCTG	-0.00992411	ATTCTA	0.00773694	TTAAGA	-0.00674868	ACCTGG	-0.00756795
CATATC	-0.00967287	GTGATA	-0.00854345	GCCCGG	-0.010578	TAGTCA	-0.00834623	CGGGAT	0.00779336		GTCGC	0.00879973	GCTGT	0.00709329	TCACCA	0.0077567	GAATGA	0.00519414	GGATT	0.00718675	CGTCTC	0.00500158		ACCGGC	0.00739955	CCACC	0.00723125	ACGCAC	-0.00991671	TAGAAT	0.00773694	ATCGTG	-0.00673579	CCAGGT	-0.00756795
GATATG	-0.00967287	TATCAC	-0.00854345	TAGCA	-0.0105527	TGACTA	-0.00834623	CAACA	0.00777023		CGACCA	0.00878958	CCTTC	0.00707811	TGGTGA	0.0077567	TCATTC	0.00519414	ACACGC	0.00717103	GAGACG	0.00500158		GCCGGT	0.00739955	GGTGG	0.00723125	GTGCGT	-0.00991671	ATCATA	0.00773405	CACGAT	-0.00673579	CAGTCA	-0.00755113
CAACTG	-0.00967157	AAATT	-0.00849633	TGCTA	-0.0105527	ACCCCT	-0.00834606	TGTTG	0.00777023		TGGTCG	0.00878958	GAAGG	0.00707811	CATGCG	0.00773451	GCGACA	0.00519032	GCGTGT	0.00717103	CAACC	0.00499972		TATTGA	0.00739342	AAATAC	0.00721749	AGAT	-0.00987047	TATGAT	0.00773405	AGCGA	-0.00671417	TGACTG	-0.00755113
CAGTTG	-0.00967157	AATTT	-0.00849633	ACAGTA	-0.0105415	AGGGGT	-0.00834606	GATCCA	0.00775944		AATGTC	0.00868959	TGGGAA	0.00706183	CGCATG	0.00773451	TGTCGC	0.00519032	ACTATC	0.00715991	GGTTG	0.00499972		TCAATA	0.00739342	GTATTT	0.00721749	ATCT	-0.00987047	ATTGG	0.00773256	TCGCT	-0.00671417	GCTCGA	-0.00754713
GACTCC	-0.00966977	CCGTGC	-0.00845707	TACTGT	-0.0105415	AGTACC	-0.00834273	TGGATC	0.00775944		GACATT	0.00868959	TTCCCA	0.00706183	CCGTTC	0.00769744	CAAGGG	0.00518813	GATAGT	0.00715991	TATCCA	0.00498708		ATTTCG	0.00739076	ATTGG	0.00718473	AGGAAC	-0.00986383	CCAAT	0.00773256	CTATAG	-0.00671068	TCGAGC	-0.00754713
GGAGTC	-0.00966977	GCACGG	-0.00845707	TACTAA	-0.0105334	GGTACT	-0.00834273	ACCCCA	0.0077482		ATAGC	0.00865321	ATGTGC	0.00705858	GAACGG	0.00769744	CCCTTG	0.00518813	CGCGGA	0.00714683	TGGATA	0.00498708		CGAAAT	0.00739076	CCAAT	0.00718473	GTTCCT	-0.00986383	ATCATG	0.0077152	ATACC	-0.00670572	CACTAC	-0.00752248
ATTGTG	-0.00965452	AGAGC	-0.00845047	TTAGTA	-0.0105334	ATTTA	-0.0083419	TGGGGT	0.0077482		GCTAT	0.00865321	GCACAT	0.00705858	CGCGC	0.00767258	ATTGGA	0.00517653	TCCGCG	0.00714683	AACCGA	0.00498255		CCTGCA	0.00737116	GTGCA	0.00718398	CTTC	-0.00985159	CATGAT	0.0077152	GGTAT	-0.00670572	GTAGTG	-0.00752248
CACAAT	-0.00965452	GCTCT	-0.00845047	GTAAA	-0.0105326	TAAAT	-0.0083419	AGGTG	0.00769507		AAACGC	0.00862427	CGACTA	0.00698426	GCGCG	0.00767258	TCCAAT	0.00517653	AAACAA	0.00712771	TCGGTT	0.00498255		TGCAGG	0.00737116	TGCAC	0.00718398	GAAG	-0.00985159	ACCCGT	0.00771068	CGATC	-0.00669619	ACGTA	-0.00750741
TCTCAA	-0.00965204	ACGCT	-0.00842728	TTTAC	-0.0105326	ACCCGT	-0.00833621	CACCT	0.00769507		GCGTTT	0.00862427	TAGTCG	0.00698426	ATTTCA	0.00766944	TACCCA	0.00516529	TTGTTT	0.00712771	CGCAAG	0.00498167		GCACTA	0.00736177	GTATCA	0.0071632	CGCCA	-0.00983734	ACGGGT	0.00771068	GATCG	-0.00669619	TACGT	-0.00750741
TTGAGA	-0.00965204	AGCGT	-0.00842728	CTATGA	-0.0105095	ACGGGT	-0.00833621	AGCACG	0.00766438		ATCGTC	0.00860638	CAACTA	0.00697855	TGAAAT	0.00766944	TGGGTA	0.00516529	CCGCGA	0.00710763	CTTGCG	0.00498167		TAGTGC	0.00736177	TGATAC	0.0071632	TGGCG	-0.00983734	ATCCC	0.00770082	AGTGAT	-0.00662776	CGCG	-0.0075068
GGTGAC	-0.00963056	CACTAA	-0.00840191	TCATAG	-0.0105095	ATGTAA	-0.00833498	CGTGCT	0.00766438		GACGAT	0.00860638	TAGTTG	0.00697855	ATACGA	0.00766192	GGACAC	0.00512963	TCGCGG	0.00710763	CGATTC	0.00498019		GGTAAC	0.00735098	AGATTC	0.00713141	ACAGAG	-0.00983038	GGGAT	0.00770082	ATCACT	-0.00662776	ACGCTA	-0.00749936
GTCACC	-0.00963056	TTAGTG	-0.00840191	TGTTAA	-0.0105094	TTACAT	-0.00833498	GGGAAC	0.00763959		ATCCAA	0.00859534	CGATAA	0.00692541	TCGTAT	0.00766192	GTGTCC	0.00512963	ATTATA	0.00710476	GAATCG	0.00498019		GTTACC	0.00735098	GAATCT	0.00713141	CTCTGT	-0.00983038	AACGTT	0.00768389	AATAGG	-0.00662377	TAGCGT	-0.00749936
AGACCT	-0.00961138	CCGCAC	-0.00839158	TTAACA	-0.0105094	CATTTA	-0.00832904	GTTCCC	0.00763959		TTGGAT	0.00859534	TTATCG	0.00692541	GTACGA	0.0076263	CGATTA	0.00512286	TATAAT	0.00710476	AGAAGC	0.00496435		ACTGTA	0.00733097	ATGCAG	0.00708945	GTACA	-0.00982284	TGAACA	0.00767726	CCTATT	-0.00662377	CTTAGC	-0.00748348
AGGTCT	-0.00961138	GTGCGG	-0.00839158	GTTCGA	-0.0105093	TAAATG	-0.00832904	CAATCC	0.00762543		AAAAAG	0.00858556	CAAACC	0.00691284	TCGTAC	0.0076263	TAATCG	0.00512286	AATAGG	0.00704969	GCTTCT	0.00496435		TACAGT	0.00733097	CTGCAT	0.00708945	TGTAC	-0.00982284	TGTTCA	0.00767726	GCTCGA	-0.00662196	GCTAAG	-0.00748348
AAGA	-0.00958407	CACTA	-0.00836501	TCGAAC	-0.0105093	AGAGA	-0.00831076	GGATTG	0.00762543		CTTTTT	0.00858556	GGTTTG	0.00691284	ACGCCC	0.00761777	AGCGAC	0.00511867	CCTATT	0.00704969	GGGACA	0.00494043		GTTTTA	0.00732926	GAGGGA	0.00704802	CGTCAC	-0.00982017	CATGTA	0.00767133	TCGAGC	-0.00662196	AGATTG	-0.00746146
TCTT	-0.00958407	TAGTG	-0.00836501	CGCGCC	-0.0104957	TCTCT	-0.00831076	AGAGAA	0.00759521		AATACA	0.00855337	CTTCC	0.00682741	GGGCGT	0.00761777	GTCGCT	0.00511867	AAACAC	0.00704343	TGTCCC	0.00494043		TAAAAC	0.00732926	TCCCTC	0.00704802	GTGACG	-0.00982017	TACATG	0.00767133	CAATCA	-0.00654917	CAATCT	-0.00746146
CATCGC	-0.00957126	CGGTAC	-0.00835482	GGCGCG	-0.0104957	AAGCCT	-0.00830859	TTCTCT	0.00759521		TGTATT	0.00855337	GGAAG	0.00682741	CTCGTA	0.00760739	ACGA	0.00510483	GTGTTT	0.00704343	GGTAAC	0.00493462		AATCCT	0.00732762	CGCAA	0.00703242	ACGCTA	-0.00980665	AGAGG	0.00766581	TGATTG	-0.00654917	AGTCCG	-0.00745402
GCGATG	-0.00957126	GTACCG	-0.00835482	AGTATG	-0.0104887	AGGCTT	-0.00830859	CACCTC	0.00757354		CATGCC	0.00855152	CATGGG	0.00680949	TACGAG	0.00760739	TCGT	0.00510483	ACCAC	0.00704073	GTTACC	0.00493462		AGGATT	0.00732762	TTGCG	0.00703242	TAGCGT	-0.00980665	CCTCT	0.00766581	GTCCTA	-0.00654487	CGGACT	-0.00745402
CCAAG	-0.00956592	ATTTTC	-0.00834302	CATACT	-0.0104887	ACCGC	-0.00829797	GAGGTG	0.00757354		GGCATG	0.00855152	CCCATG	0.00680949	AATAGT	0.00760681	CAATTG	0.00510245	GTGGT	0.00704073	CCTATC	0.00493282		GTGCA	0.00726622	ACGTTA	0.0070292	AGAGCA	-0.00978226	GCAC	0.00765963	TAGGAC	-0.00654487	ACCGCG	-0.00744313
CTTGG	-0.00956592	GAAAAT	-0.00834302	CCCGTA	-0.0104399	GCGGT	-0.00829797	AAGGTG	0.00751332		AAAACC	0.00854489	ATAGTC	0.00680739	ACTATT	0.00760681	CACATG	0.00508646	GCCACA	0.00703183	GATAGG	0.00493282		TGCAC	0.00726622	TAACGT	0.0070292	TGCTCT	-0.00978226	GTGC	0.00765963	ATATC	-0.00653701	CGCGGT	-0.00744313
ATGTGA	-0.00956592	TCACGA	-0.00833952	TACGGG	-0.0104399	GACAGC	-0.00828598	CACCTT	0.00751332		GGTTTT	0.00854489	GACTAT	0.00680739	AGCATG	0.00755995	CATGTG	0.00508646	TGTGGC	0.00703183	CACCTG	0.00493057		CGGGCC	0.00726336	ATTGTA	0.00702892	CGTGCC	-0.00974656	ACTA	0.00765809	GATAT	-0.00653701	AGCTAT	-0.00743676
TCACAT	-0.00956592	TCGTGA	-0.00833952	CGGGTA	-0.0104351	GCTGTC	-0.00828598	GTCAC	0.0074974		CAGTCG	0.00854414	CCTCC	0.00679644	CATGCT	0.00755995	GAACAC	0.0050739	CGAAAG	0.00702081	CAGGTG	0.00493057		GGCCCG	0.00726336	TACAAT	0.00702892	GGCACG	-0.00974656	TAGT	0.00765809	TAAGGA	-0.00653418	ATAGCT	-0.00743676
GAACA	-0.00952536	ATTGGA	-0.00830727	TACCCG	-0.0104351	AACCAT	-0.00827888	GTGAC	0.0074974		CGACTG	0.00854414	GGAGG	0.00679644	CGCGGC	0.00755248	GTGTTC	0.0050739	CTTTCG	0.00702081	AATTCG	0.00483176		CGCAA	0.00725364	AATTGG	0.00702491	ATCATG	-0.0097448	ATAGAT	0.00765144	TCCTTA	-0.00653418	GCCTA	-0.00742306
TGTTC	-0.00952536	TCCAAT	-0.00830727	GTTATA	-0.0104241	ATGGTT	-0.00827888	CGCTCC	0.00749059		ATTCAG	0.0085325	CATCAC	0.00677584	GCCGCG	0.00755248	ACACTG	0.00506573	AAGCGC	0.00702037	CGAATT	0.00483176		TTGCG	0.00725364	CCAATT	0.00702491	CATGAT	-0.0097448	ATCTAT	0.00765144	CTCCAA	-0.00651188	TAGGC	-0.00742306
CTATGA	-0.00949164	GCGGAC	-0.00828281	TATAAC	-0.0104241	GACTCA	-0.00827825	GGAGCG	0.00749059		CTGAAT	0.0085325	GTGATG	0.00677584	CGATCG	0.00753186	CAGTGT	0.00506573	GCGCTT	0.00702037	AGGCGA	0.00482859		TTCAA	0.00724715	GGGGGA	0.00699954	CAAGAC	-0.00971936	GATCAA	0.00763933	TTGGAG	-0.00651188	CTGATC	-0.00741676
TCATAG	-0.00949164	GTCCGC	-0.00828281	CGCGGA	-0.0103908	TGAGTC	-0.00827825	AGTCGA	0.00748773		ACTACG	0.00851756	GAAAGA	0.00676018	CTGGAC	0.00751422	GTTGCA	0.00506123	GGACAA	0.0069897	TCGCCT	0.00482859		TTGAA	0.00724715	TCCCCC	0.00699954	GTCTTG	-0.00971936	TTGATC	0.00763933	ATTCAG	-0.00650644	GATCAG	-0.00741676
TCGAGA	-0.0094775	GTTTA	-0.00828009	TCCGCG	-0.0103908	CAGCAC	-0.00826781	TCGACT	0.00748773		CGTAGT	0.00851756	TCTTTC	0.00676018	GTCCAG	0.00751422	TGCAAC	0.00506123	TTGTCC	0.0069897	CCCGCA	0.00481047		CAAACG	0.00721123	CAATA	0.00696549	CACATA	-0.00970339	CTATAC	0.00763654	CTGAAT	-0.00650644	CGCGAA	-0.00740269
TCTCGA	-0.0094775	TAAAC	-0.00828009	ATAGCG	-0.0103618	GTGCTG	-0.00826781	GATTGC	0.00748437		CACAAG	0.00851122	ACTGAC	0.00675195	CGCATA	0.00751199	ATGCTA	0.00503578	ACGATG	0.00698305	TGCGGG	0.00481047		CGTTTG	0.00721123	TATTG	0.00696549	TATGTG	-0.00970339	GTATAG	0.00763654	CTGTCA	-0.00647973	TTCGCG	-0.00740269
TGAGAA	-0.00945085	CACGA	-0.00826171	CGCTAT	-0.0103618	GGTTCA	-0.00825165	GCAATC	0.00748437		CTTGTG	0.00851122	GTCAGT	0.00675195	TATGCG	0.00751199	TAGCAT	0.00503578	CATCGT	0.00698305	AAATGC	0.00480787		CTTAAC	0.00719532	CCACTC	0.00695401	AGGAGG	-0.00966552	CTCTA	0.00762282	TGACAG	-0.00647973	TGGAA	-0.00738468
TTCTCA	-0.00945085	TCGTG	-0.00826171	GGATCC	-0.0103577	TGAACC	-0.00825165	AATTGG	0.00741915		AGGCGC	0.00851106	AAGCGC	0.00673195	CACGCG	0.0074978	ACACCG	0.00501706	ATGACG	0.00697498	GCATTT	0.00480787		GTTAAG	0.00719532	GAGTGG	0.00695401	CCTCCT	-0.00966552	TAGAG	0.00762282	ACGGGG	-0.00645074	TTCCA	-0.00738468
CTACCA	-0.00942509	CACAGC	-0.00822199	AGCCCG	-0.0103535	GCTCGA	-0.00825111	CCAATT	0.00741915		GCGCCT	0.00851106	GCGCTT	0.00673195	CGCGTG	0.0074978	CGGTGT	0.00501706	CGTCAT	0.00697498	ACAGA	0.00480605		CAGGCC	0.00714027	ACCGGT	0.00695384	AAGAGA	-0.00964926	GTGATA	0.00761826	CCCCGT	-0.00645074	AACGCT	-0.00738266
TGGTAG	-0.00942509	GCTGTG	-0.00822199	CGGGCT	-0.0103535	TCGAGC	-0.00825111	ACCAA	0.00740877		GGAGGA	0.0085055	CACA	0.00668129	AAGGAG	0.0074889	CAACC	0.00500843	CCAGCC	0.00695776	TCTGT	0.00480605		GGCCTG	0.00714027	AGAGGC	0.00692107	TCTCTT	-0.00964926	TATCAC	0.00761826	GTAGTA	-0.00644703	AGCGTT	-0.00738266
AACTAC	-0.00942472	AAAC	-0.00819976	ACACGT	-0.0103497	CACTGG	-0.00824683	TTGGT	0.00740877		TCCTCC	0.0085055	TGTG	0.00668129	CTCCTT	0.0074889	GGTTG	0.00500843	GGCTGG	0.00695776	AACG	0.00480096		AGCTG	0.00712953	GCCTCT	0.00692107	CCTCGC	-0.00964663	ACCGCT	0.00761459	TACTAC	-0.00644703	GGCTA	-0.0073786
GTAGTT	-0.00942472	GTTT	-0.00819976	ACGTGT	-0.0103497	CCAGTG	-0.00824683	GGTGAC	0.00738453		ATACA	0.00847779	ATATG	0.00667756	ACGCGA	0.00745969	GACGAC	0.00499069	CGCC	0.00695699	CGTT	0.00480096		CAGCT	0.00712953	ACTAAT	0.00691948	GCGAGG	-0.00964663	AGCGGT	0.00761459	GTAGAC	-0.0064403	TAGCC	-0.0073786
GGTCA	-0.00941589	AAAACA	-0.00819323	CGTATC	-0.0103041	AGCCAA	-0.00821265	GTCACC	0.00738453		TGTAT	0.00847779	CATAT	0.00667756	TCGCGT	0.00745969	GTCGTC	0.00499069	GGCG	0.00695699	CGATTA	0.00479664		GCCGC	0.00710274	ATTAGT	0.00691948	ACAGCA	-0.00962783	CCACAC	0.00757878	GTCTAC	-0.0064403	GTTATA	-0.00734653
TGACC	-0.00941589	TGTTTT	-0.00819323	GATACG	-0.0103041	TTGGCT	-0.00821265	ACGCCA	0.00737707		CACTAC	0.00847138	CGATGA	0.00664381	CAATTC	0.00744483	ACA	0.00497194	CACTCA	0.00695603	TAATCG	0.00479664		GCGGC	0.00710274	CACCTA	0.00691333	TGCTGT	-0.00962783	GTGTGG	0.00757878	GATTGC	-0.00643517	TATAAC	-0.00734653
ATCCCG	-0.00939409	ATTGCA	-0.00819121	CCCGAC	-0.010286	TAAGCA	-0.00820834	TGGCGT	0.00737707		GTAGTG	0.00847138	TCATCG	0.00664381	GAATTG	0.00744483	TGT	0.00497194	TGAGTG	0.00695603	AGCAAG	0.00478793		GGAGCA	0.00708871	TAGGTG	0.00691333	GCAAAC	-0.00960838	ATCAGA	0.00757688	GCAATC	-0.00643517	TAGCA	-0.00733203
CGGGAT	-0.00939409	TGCAAT	-0.00819121	GTCGGG	-0.010286	TGCTTA	-0.00820834	GCGC	0.00737593		AAATTC	0.0084688	CACGC	0.0066387	ACAGAT	0.00741672	CCAA	0.00497045	AAAAGG	0.00693596	CTTGCT	0.00478793		TGCTCC	0.00708871	CACA	0.00687799	GTTTGC	-0.00960838	TCTGAT	0.00757688	AATGCG	-0.00640099	TGCTA	-0.00733203
ATCGCC	-0.00937525	ATAACG	-0.0081774	CCGGCC	-0.0102482	ACGGTA	-0.00820156	CGACAG	0.00737412		GAATTT	0.0084688	GCGTG	0.0066387	ATCTGT	0.00741672	TTGG	0.00497045	CCTTTT	0.00693596	AACCA	0.00477674		ACTTAT	0.00707207	TGTG	0.00687799	TAATCA	-0.00960638	TTCCAA	0.00756011	CGCATT	-0.00640099	CTCGA	-0.00730174
GGCGAT	-0.00937525	CGTTAT	-0.0081774	GGCCGG	-0.0102482	TACCGT	-0.00820156	CTGTCG	0.00737412		AGCTA	0.0084563	GTCGA	0.00659629	GTCGA	0.0074109	CATCAA	0.00493889	AGCACC	0.00689761	TGGTT	0.00477674		ATAAGT	0.00707207	AATAAT	0.00685285	TGATTA	-0.00960638	TTGGAA	0.00756011	AATAAG	-0.00638415	TCGAG	-0.00730174
CCAGG	-0.00936564	GAAAC	-0.00817257	GGTAC	-0.0102308	AACATA	-0.00816981	GCATCC	0.00731526		TAGCT	0.0084563	TCGAC	0.00659629	TCGAC	0.0074109	TTGATG	0.00493889	GGTGCT	0.00689761	GAGAA	0.00476344		GTGTTA	0.00706654	ATTATT	0.00685285	GAAGGA	-0.00959769	ATACAG	0.00755852	CTTATT	-0.00638415	GAAAC	-0.00729514
CCTGG	-0.00936564	GTTTC	-0.00817257	GTACC	-0.0102308	TATGTT	-0.00816981	GGATGC	0.00731526		CGA	0.00842871	CCGCC	0.00650992	CTGGTC	0.00739312	GATCCA	0.0049221	AACCGC	0.00689694	TTCTC	0.00476344		TAACAC	0.00706654	ATATC	0.00685254	TCCTTC	-0.00959769	CTGTAT	0.00755852	AGCACC	-0.00637668	GTTTC	-0.00729514
GGAAC	-0.00936432	AAGCGT	-0.00810829	ACATG	-0.0102227	ATTTGA	-0.0081548	ACCTGG	0.00730125		TCG	0.00842871	GGCGG	0.00650992	GACCAG	0.00739312	TGGATC	0.0049221	GCGGTT	0.00689694	GATAGA	0.00473663		AATATA	0.0070577	GATAT	0.00685254	CTGAAA	-0.00958999	GTGTA	0.00751531	GGTGCT	-0.00637668	GGGTAA	-0.00725982
GTTCC	-0.00936432	ACGCTT	-0.00810829	CATGT	-0.0102227	TCAAAT	-0.0081548	CCAGGT	0.00730125		ATTTGG	0.00841541	CTGCGA	0.00649177	AATC	0.00739267	CAAGAA	0.00491522	ATGCTA	0.00689613	TCTATC	0.00473663		TATATT	0.0070577	AGGATG	0.00684228	TTTCAG	-0.00958999	TACAC	0.00751531	ATAGAC	-0.00637654	TTACCC	-0.00725982
AAGGTC	-0.00935543	CACGGA	-0.00808458	GTATGA	-0.0102142	CAGACC	-0.00815146	GCTAGA	0.00728906		CCAAAT	0.00841541	TCGCAG	0.00649177	GATT	0.00739267	TTCTTG	0.00491522	TAGCAT	0.00689613	GATACA	0.00473533		TGCACA	0.00701657	CATCCT	0.00684228	CGTGAC	-0.00958226	ATCGGG	0.00747757	GTCTAT	-0.00637654	GTCGAC	-0.0072557
GACCTT	-0.00935543	TCCGTG	-0.00808458	TCATAC	-0.0102142	GGTCTG	-0.00815146	TCTAGC	0.00728906		ATAT	0.00841093	CGCGCG	0.0064893	ATATGC	0.00738797	GGTGGA	0.0049146	GATAGA	0.00689164	TGTATC	0.00473533		TGTGCA	0.00701657	AACGGG	0.00683321	GTCACG	-0.00958226	CCCGAT	0.00747757	TGTTAA	-0.00636792	ACTAGC	-0.00723515
GAACCA	-0.00934251	AATAGC	-0.00807261	GATATA	-0.0102091	CGCGCA	-0.00813072	GATCC	0.00727585		GATATA	0.00839764	ATATTA	0.00648888	GCATAT	0.00738797	TCCACC	0.0049146	TCTATC	0.00689164	TATA	0.00473117		CGTTAA	0.00701166	CCCGTT	0.00683321	GACACA	-0.00958081	CCGTTA	0.00745054	TTAACA	-0.00636792	GCTAGT	-0.00723515
TGGTTC	-0.00934251	GCTATT	-0.00807261	TATATC	-0.0102091	TGCGCG	-0.00813072	GGATC	0.00727585		TATATC	0.00839764	TAATAT	0.00648888	ACAGCG	0.00735751	ACCGA	0.00491227	AACAGG	0.00689013	ATCAAA	0.00472815		TTAACG	0.00701166	CTTTGC	0.00682649	TGTGTC	-0.00958081	TAACGG	0.00745054	TTGCAA	-0.00636468	AAGGTA	-0.00722934
ACATTC	-0.00928804	GACGCA	-0.00805028	ATACTA	-0.0101824	CGATTA	-0.00812714	ACAGGT	0.00726192		ACGGTG	0.00839602	AGAGTG	0.0064769	CACCGA	0.00735751	TCGGT	0.00491227	CCTGTT	0.00689013	TTTGAT	0.00472815		AGCTGC	0.00699708	GCAAAG	0.00682649	AGACTG	-0.00956703	AACGG	0.00744473	AATCTG	-0.00629406	TACCTT	-0.00722934
GAATGT	-0.00928804	TGCGTC	-0.00805028	TAGTAT	-0.0101824	TAATCG	-0.00812714	ACCTGT	0.00726192		CACCGT	0.00839602	CACTCT	0.0064769	CGCTGT	0.00735751	AAAGCG	0.00491175	CTATA	0.00688657	TATGGA	0.00472807		GCAGCT	0.00699708	CCGGA	0.00679884	CAGTCT	-0.00956703	CCGTT	0.00744473	CAGATT	-0.00629406	AACTCC	-0.00720875
GCTCC	-0.00926225	CGTAAC	-0.00804008	CTATCC	-0.0101669	ATCGAC	-0.00812693	CTGTGC	0.00725635		ATAGCC	0.00839021	GTCAAC	0.00647471	TCGGTG	0.00735751	CGCTTT	0.00491175	TATAG	0.00688657	TCCATA	0.00472807		ATAGG	0.00696876	TCCGG	0.00679884	ACAGCC	-0.00955087	AGATGG	0.00742916	AACGTT	-0.00627082	GGAGTT	-0.00720875
GGAGC	-0.00926225	GTTACG	-0.00804008	GGATAG	-0.0101669	GTCGAT	-0.00812693	GCACAG	0.00725635		GGCTAT	0.00839021	GTTGAC	0.00647471	CGCACC	0.00735452	AACCA	0.00490897	AGGTGG	0.00687544	CTCCAC	0.00472519		CCTAT	0.00696876	ATAGAC	0.00679865	GGCTGT	-0.00955087	CCATCT	0.00742916	CCGGCA	-0.00623817	ACTACT	-0.00719535
GTTGGA	-0.00925087	AGAGA	-0.00803808	CCAGGC	-0.0101656	GGCA	-0.00812433	AGAGAT	0.00723841		CTGCTA	0.00835745	AGATCG	0.006453	GGTGCG	0.00735452	TGGTT	0.00490897	CCACCT	0.00687544	GTGGAG	0.00472519		ACCATC	0.00689982	GTCTAT	0.00679865	GAGAGC	-0.00954762	CCATC	0.00742086	TGCCGG	-0.00623817	AGTAGT	-0.00719535
TCCAAC	-0.00925087	TCTCT	-0.00803808	GCCTGG	-0.0101656	TGCC	-0.00812433	ATCTCT	0.00723841		TAGCAG	0.00835745	CGATCT	0.006453	ACAGAA	0.00734408	ATAC	0.00490626	GCCGC	0.00686902	CCTACC	0.00470322		GATGGT	0.00689982	AGATAA	0.00673994	GCTCTC	-0.00954762	GATGG	0.00742086	ACGTTC	-0.00623216	CGTAG	-0.00718451
CCGGA	-0.00918155	AATTCC	-0.00802112	AAGCAA	-0.0101333	ATTAGG	-0.00811985	GGGTA	0.00720902		AACCAA	0.00834891	ATTCGA	0.00643964	TTCTGT	0.00734408	GTAT	0.00490626	GCGGC	0.00686902	GGTAGG	0.00470322		ACTGC	0.0068733	TTATCT	0.00673994	CAGTCG	-0.00954604	CAAGCA	0.00741959	GAACGT	-0.00623216	CTACG	-0.00718451
TCCGG	-0.00918155	GGAATT	-0.00802112	TTGCTT	-0.0101333	CCTAAT	-0.00811985	TACCC	0.00720902		TTGGTT	0.00834891	TCGAAT	0.00643964	ATAATC	0.00733091	ACGGAT	0.00490514	GTCCCA	0.00683792	ACCGAT	0.00470096		GCAGT	0.0068733	ACCGTG	0.00673921	CGACTG	-0.00954604	TGCTTG	0.00741959	CGTAGC	-0.00622749	ATCTG	-0.00715586
ACTTCG	-0.00915794	GCTAAC	-0.00801273	CGAAGC	-0.0100507	GCTAAC	-0.00805434	AGAGCA	0.00716166		CGCAA	0.00830984	CTCGAC	0.00642249	GATTAT	0.00733091	ATCCGT	0.00490514	TGGGAC	0.00683792	ATCGGT	0.00470096		CTACCA	0.00685371	CACGGT	0.00673921	AAG	-0.00949775	ATACGA	0.00741651	GCTACG	-0.00622749	CAGAT	-0.00715586
CGAAGT	-0.00915794	GTTAGC	-0.00801273	GCTTCG	-0.0100507	GTTAGC	-0.00805434	TGCTCT	0.00716166		TTGCG	0.00830984	GTCGAG	0.00642249	CGCGAA	0.00732241	ACATAG	0.00489597	CTCCAC	0.00682791	CACAGG	0.00469793		TGGTAG	0.00685371	CCTCC	0.00672378	CTT	-0.00949775	TCGTAT	0.00741651	ACGAGG	-0.00622722	ACTCGG	-0.00714898
AGGTTC	-0.0090891	TGCTAA	-0.00798742	GGACTA	-0.0100392	GCGGCC	-0.00804869	CATCC	0.00715356		CGGC	0.0083017	CACCAA	0.00640542	TTCGCG	0.00732241	CTATGT	0.00489597	GTGGAG	0.00682791	CCTGTG	0.00469793		GTTTAA	0.00684925	GGAGG	0.00672378	AACTGT	-0.00946818	ACCTAC	0.00740723	CCTCGT	-0.00622722	CCGAGT	-0.00714898
GAACCT	-0.0090891	TTAGCA	-0.00798742	TAGTCC	-0.0100392	GGCCGC	-0.00804869	GGATG	0.00715356		GCCG	0.0083017	TTGGTG	0.00640542	GCATAC	0.00730675	CAAA	0.00489417	GAACCA	0.00682564	ATGCCA	0.00468637		TTAAAC	0.00684925	AGCTGA	0.0066954	ACAGTT	-0.00946818	GTAGGT	0.00740723	ACTATC	-0.00622075	CTAGAA	-0.00712486
GTACCA	-0.00905949	AGCACA	-0.0079872	AGAGTA	-0.0100368	CACTGA	-0.0080166	GCAAGC	0.00715243		ACCAT	0.0082982	GTGCAA	0.00639002	GTATGC	0.00730675	TTTG	0.00489417	TGGTTC	0.00682564	TGGCAT	0.00468637		CGGACC	0.00682744	TCAGCT	0.0066954	AAAGAC	-0.00945706	AATAG	0.00740595	GATAGT	-0.00622075	TTCTAG	-0.00712486
TGGTAC	-0.00905949	TGTGCT	-0.0079872	TACTCT	-0.0100368	TCAGTG	-0.0080166	GCTTGC	0.00715243		ATGGT	0.0082982	TTGCAC	0.00639002	ACGGAT	0.00730153	AACG	0.00488475	AAGACG	0.00682409	CATCG	0.00467871		GGTCCG	0.00682744	AGCACA	0.00668636	GTCTTT	-0.00945706	CTATT	0.00740595	CAATC	-0.00621276	GTTTAA	-0.00705012
AGTACT	-0.00903744	AAGCGG	-0.00797301	GCTACC	-0.0100337	ATGGGC	-0.00801601	GCGCCC	0.00715201		CTAAAA	0.00829536	AGTAAC	0.00638039	ATCCGT	0.00730153	CGTT	0.00488475	CGTCTT	0.00682409	CGATG	0.00467871		GCGTTA	0.00682055	TGTGCT	0.00668636	ACAGTC	-0.00945618	CACGC	0.00738581	GATTG	-0.00621276	TTAAAC	-0.00705012
ATGAC	-0.0090242	CCGCTT	-0.00797301	GGTAGC	-0.0100337	GCCCAT	-0.00801601	GGGCGC	0.00715201		TTTTAG	0.00829536	GTTACT	0.00638039	TCGCCA	0.00726831	AATGAA	0.0048823	CTTTCC	0.00681743	ATCCAC	0.00464734		TAACGC	0.00682055	CCATC	0.00668225	GACTGT	-0.00945618	GCGTG	0.00738581	AATGTG	-0.00619911	GTAAGA	-0.00704838
GTCAT	-0.0090242	GAGCAC	-0.00792525	CTGATC	-0.0100251	ACTGAC	-0.00800029	GAAGA	0.00712362		AGGGCG	0.00829314	AACAAT	0.0063785	TGGCGA	0.00726831	TTCATT	0.0048823	GGAAAG	0.00681743	GTGGAT	0.00464734		GTACA	0.00681577	GATGG	0.00668225	CCTGC	-0.00944182	GATGAA	0.00736325	CACATT	-0.00619911	TCTTAC	-0.00704838
ACTATG	-0.00900653	GTGCTC	-0.00792525	GATCAG	-0.0100251	GTCAGT	-0.00800029	TCTTC	0.00712362		CGCCCT	0.00829314	ATTGTT	0.0063785	CTAATC	0.00724471	ATATC	0.00487492	GGAACC	0.00681638	GATGA	0.00464477		TGTAC	0.00681577	TATGGA	0.00667522	GCAGG	-0.00944182	TTCATC	0.00736325	GGGGA	-0.00617681	GCTCCC	-0.00701261
CATAGT	-0.00900653	AGATCG	-0.00791924	ACTACT	-0.0100235	AATGT	-0.00798056	ATAGTG	0.00712199		AATTCG	0.0082102	TCCGGA	0.00636049	GATTAG	0.00724471	GATAT	0.00487492	GGTTCC	0.00681638	TCATC	0.00464477		AAAATA	0.00681067	TCCATA	0.00667522	ACACAT	-0.00943852	GGATGA	0.00735	TCCCC	-0.00617681	GGGAGC	-0.00701261
AAGGT	-0.00900426	CGATCT	-0.00791924	AGTAGT	-0.0100235	ACATT	-0.00798056	CACTAT	0.00712199		CGAATT	0.0082102	GACCCC	0.00634345	CGCTCA	0.00722484	ATCCGC	0.00486845	AATGG	0.00679292	CCCTGC	0.00463967		TATTTT	0.00681067	AACCAC	0.00666414	ATGTGT	-0.00943852	TCATCC	0.00735	CTCCGA	-0.00617283	AATGGC	-0.00700521
ACCTT	-0.00900426	ATTCAG	-0.00790739	TAAACA	-0.00998885	AGCATG	-0.00797891	AGGCGG	0.0071198		CGAA	0.00814712	GGGGTC	0.00634345	TGAGCG	0.00722484	GCGGAT	0.00486845	CCATT	0.00679292	GCAGGG	0.00463967		TTAAA	0.00679954	GTGGTT	0.00666414	CATGC	-0.00942058	CTGTTC	0.00734222	TCGGAG	-0.00617283	GCCATT	-0.00700521
ACGAG	-0.0089753	CTGAAT	-0.00790739	TGTTTA	-0.00998885	CATGCT	-0.00797891	CCGCCT	0.0071198		TTCG	0.00814712	CTTC	0.00633765	CATGCC	0.00720775	ACCCCG	0.00486201	CGGCCA	0.00675848	CACTG	0.00463758		TTTAA	0.00679954	CCCTGC	0.00662737	GCATG	-0.00942058	GAACAG	0.00734222	ATA	-0.00613775	CTCAGA	-0.00699704
CTCGT	-0.0089753	GGCGAA	-0.00788426	GTTAGA	-0.00998755	GACCA	-0.0079532	ATCGTG	0.00710392		ACACTA	0.00814257	GAAG	0.00633765	GGCATG	0.00720775	CGGGGT	0.00486201	TGGCCG	0.00675848	CAGTG	0.00463758		AACCCT	0.00679119	GCAGGG	0.00662737	CATACG	-0.00940897	GATAGC	0.00734043	TAT	-0.00613775	TCTGAG	-0.00699704
CAGTCC	-0.008967	TTCGCC	-0.00788426	TCTAAC	-0.00998755	TGGTC	-0.0079532	CACGAT	0.00710392		TAGTGT	0.00814257	ACAAAT	0.00632312	TCAGCA	0.00719066	CGCCCG	0.00485406	TCCAGA	0.00673588	ATAGCG	0.0046134		AGGGTT	0.00679119	ACAATC	0.00662293	CGTATG	-0.00940897	GCTATC	0.00734043	ATGG	-0.00610025	AACCG	-0.00698391
GGACTG	-0.008967	ACCGAC	-0.00787369	GGTCTA	-0.00997334	TTATAA	-0.00794341	CGGTTA	0.00706805		AGCGGA	0.00811851	ATTTGT	0.00632312	TGCTGA	0.00719066	CGGGCG	0.00485406	TCTGGA	0.00673588	CGCTAT	0.0046134		ATTACG	0.00676842	GATTGT	0.00662293	AGGTTG	-0.0093933	ATCCAT	0.00733196	CCAT	-0.00610025	CGGTT	-0.00698391
GATCTA	-0.00895768	GTCGGT	-0.00787369	TAGACC	-0.00997334	AGTCTG	-0.0079424	TAACCG	0.00706805		TCCGCT	0.00811851	ATTCG	0.00632014	ATGTC	0.00716491	GTGCA	0.00482282	CGATAA	0.00670909	GATCAC	0.00459694		CGTAAT	0.00676842	AGAACA	0.00658374	CAACCT	-0.0093933	ATGGAT	0.00733196	CCGCTA	-0.00609048	GGGTA	-0.00697837
TAGATC	-0.00895768	AAATCC	-0.00782611	CAAGCG	-0.00996173	CAGACT	-0.0079424	CGTCTC	0.00706096		ACGGG	0.0080865	CGAAT	0.00632014	GACAT	0.00716491	TGCAC	0.00482282	TTATCG	0.00670909	GTGATC	0.00459694		TCACCA	0.00675348	TGTTCT	0.00658374	CAGCCA	-0.00936997	TACGGA	0.00731383	TAGCGG	-0.00609048	TACCC	-0.00697837
CACTGG	-0.00893175	GGATTT	-0.00782611	CGCTTG	-0.00996173	AGCTGC	-0.00794162	GAGACG	0.00706096		CCCGT	0.0080865	ATTTGG	0.00630988	GACGCC	0.00716112	AACAC	0.00481626	GATCA	0.00670513	ACCCTC	0.00459378		TGGTGA	0.00675348	CTGTAA	0.00657821	TGGCTG	-0.00936997	TCCGTA	0.00731383	ACACCA	-0.00608895	CACCCG	-0.00696591
CCAGTG	-0.00893175	AGTTAA	-0.0078099	TAGATA	-0.00996136	GCAGCT	-0.00794162	ATCAAG	0.00705584		AACGA	0.00807378	CCAAAT	0.00630988	GGCGTC	0.00716112	GTGTT	0.00481626	TGATC	0.00670513	GAGGGT	0.00459378		CTATAC	0.00674374	TTACAG	0.00657821	ACGCGT	-0.00936034	GTGTTA	0.00730697	TGGTGT	-0.00608895	CGGGTG	-0.00696591
AGAA	-0.00892662	TTAACT	-0.0078099	TATCTA	-0.00996136	AACCCG	-0.00791872	CTTGAT	0.00705584		TCGTT	0.00807378	GTCCCA	0.0063087	CGACCA	0.00715628	ATCGAC	0.00481621	GCGA	0.00669991	AAGACG	0.00458951		GTATAG	0.00674374	CGTGGA	0.00655097	ACAACG	-0.00933225	TAACAC	0.00730697	ACTGA	-0.00605231	AACCTA	-0.00696055
TTCT	-0.00892662	ATACAC	-0.00779006	ATA	-0.00990824	CGGGTT	-0.00791872	CTATCA	0.00704264		ACAGCA	0.00806958	TGGGAC	0.0063087	TGGTCG	0.00715628	GTCGAT	0.00481621	TCGC	0.00669991	CGTCTT	0.00458951		AACTTC	0.00666986	TCCACG	0.00655097	CGTTGT	-0.00933225	CATAAC	0.00730126	TCAGT	-0.00605231	TAGGTT	-0.00696055
CCGGAA	-0.00892444	GTGTAT	-0.00779006	TAT	-0.00990824	AGGTGG	-0.00790672	TGATAG	0.00704264		TGCTGT	0.00806958	TGAGAA	0.00630185	AGATTC	0.00710859	CTACTA	0.00480225	CAGACA	0.00669315	GAAACA	0.00458479		GAAGTT	0.00666986	GGAGTA	0.0065063	CAGGC	-0.00931375	GTTATG	0.00730126	GCCGAC	-0.00602272	GGAGAC	-0.00695526
TTCCGG	-0.00892444	AACTAG	-0.00778022	AGGGAC	-0.00990494	CCACCT	-0.00790672	CGACCA	0.00704066		GGCACA	0.00805968	TTCTCA	0.00630185	GAATCT	0.00710859	TAGTAG	0.00480225	TGTCTG	0.00669315	TGTTTC	0.00458479		GGAACA	0.00666908	TACTCC	0.0065063	GCCTG	-0.00931375	CGTCCA	0.00728161	GTCGGC	-0.00602272	GTCTCC	-0.00695526
ACTCCG	-0.00892031	CTAGTT	-0.00778022	GTCCCT	-0.00990494	AACCTG	-0.00790611	TGGTCG	0.00704066		TGTGCC	0.00805968	CGGCGC	0.00629905	AGCGGA	0.00710807	CCGAAA	0.00477735	TCCA	0.00668117	AAGGGC	0.00458296		TGTTCC	0.00666908	GGTGCA	0.00648779	GTTCGA	-0.00931256	TGGACG	0.00728161	ATCCGA	-0.00601301	CCCG	-0.0069469
CGGAGT	-0.00892031	AATC	-0.00773522	TACGGA	-0.00990066	CAGGTT	-0.00790611	AGCTA	0.00702203		GGTTAA	0.00804684	GCGCCG	0.00629905	TCCGCT	0.00710807	TTTCGG	0.00477735	TGGA	0.00668117	GCCCTT	0.00458296		GCAC	0.00666526	TGCACC	0.00648779	TCGAAC	-0.00931256	ATCTAC	0.00727896	TCGGAT	-0.00601301	CGGG	-0.0069469
AGCAAT	-0.00890743	GATT	-0.00773522	TCCGTA	-0.00990066	CTCTGA	-0.00788169	TAGCT	0.00702203		TTAACC	0.00804684	GTAAC	0.0062937	AAATTG	0.00710636	ACAGCG	0.00477154	CCAAC	0.00667413	ACGTAT	0.00456065		GTGC	0.00666526	GATCGC	0.00645102	CTTTGC	-0.00924826	GTAGAT	0.00727896	AGGA	-0.00599231	CTCTTA	-0.00692228
ATTGCT	-0.00890743	CTTCAC	-0.00770475	GGACAC	-0.00989312	TCAGAG	-0.00788169	CTACCA	0.00696672		ACCG	0.00801434	GTTAC	0.0062937	CAATTT	0.00710636	CGCTGT	0.00477154	GTTGG	0.00667413	ATACGT	0.00456065		AGCGTA	0.00664637	GCGATC	0.00645102	GCAAAG	-0.00924826	ACGGTC	0.00725847	TCCT	-0.00599231	TAAGAG	-0.00692228
CAGAA	-0.0088945	GTGAAG	-0.00770475	GTGTCC	-0.00989312	CATGTC	-0.00787904	TGGTAG	0.00696672		CGGT	0.00801434	CTAGAG	0.00629021	GAATC	0.00704411	CTGTAC	0.00477028	CCGAC	0.00665975	ACATAG	0.00455866		TACGCT	0.00664637	AGGGAT	0.00643975	AAGACA	-0.00924726	GACCGT	0.00725847	ATAGG	-0.00598512	CGTTAA	-0.00690338
TTCTG	-0.0088945	CCGAGA	-0.00768823	ATAGGG	-0.00988439	GACATG	-0.00787904	ATTGGG	0.0069591		AGAAGG	0.00801193	CTCTAG	0.00629021	GATTC	0.00704411	GTACAG	0.00477028	GTCGG	0.00665975	CTATGT	0.00455866		CTTCTC	0.00663683	ATCCCT	0.00643975	TGTCTT	-0.00924726	AGTACG	0.00724077	CCTAT	-0.00598512	TTAACG	-0.00690338
ACAAGA	-0.00889393	TCTCGG	-0.00768823	CCCTAT	-0.00988439	GGCATA	-0.00784827	CCCAAT	0.0069591		CCTTCT	0.00801193	ATACAT	0.00628649	AAAGAT	0.00701726	ATCAAA	0.0047621	AATCCA	0.00663221	CCAA	0.00455725		GAGAAG	0.00663683	ACAC	0.00640431	CCGCG	-0.00921652	CGTACT	0.00724077	CACGAA	-0.00598256	ATCATG	-0.00690327
TCTTGT	-0.00889393	CGAG	-0.00768732	TAGA	-0.00986735	TATGCC	-0.00784827	AACTGA	0.00695211		ATAGGC	0.0079974	ATGTAT	0.00628649	ATCTTT	0.00701726	TTTGAT	0.0047621	TGGATT	0.00663221	TTGG	0.00455725		ATTCAA	0.00662379	GTGT	0.00640431	CGCGG	-0.00921652	ATCAT	0.00722945	TTCGTG	-0.00598256	CATGAT	-0.00690327
ACACCA	-0.00885837	CTCG	-0.00768732	TCTA	-0.00986735	GACC	-0.00784075	TCAGTT	0.00695211		GCCTAT	0.0079974	AGACAG	0.00625924	AATAGC	0.00701617	ATTGGG	0.0047472	ACGCAC	0.00659366	ACGTAC	0.00455204		TTGAAT	0.00662379	CTGTCA	0.00638961	GCTACA	-0.00920624	ATGAT	0.00722945	GACTCC	-0.0059699	CGCCCA	-0.0068868
TGGTGT	-0.00885837	GCGGTA	-0.00766736	ACACC	-0.00983935	GGTC	-0.00784075	CGGCA	0.00693465		ATCATC	0.00799496	CTGTCT	0.00625924	GCTATT	0.00701617	CCCAAT	0.0047472	GTGCGT	0.00659366	GTACGT	0.00455204		AACGAT	0.00662305	TGACAG	0.00638961	TGTAGC	-0.00920624	CAC	0.00722523	GGAGTC	-0.0059699	TGGGCG	-0.0068868
GCAGAA	-0.0088313	TACCGC	-0.00766736	GGTGT	-0.00983935	TAACA	-0.00783146	TGCCG	0.00693465		GATGAT	0.00799496	GCGCC	0.00624027	CAGTCG	0.00700343	CAATAC	0.00473714	CGCACG	0.00658793	ATTTTC	0.00454988		ATCGTT	0.00662305	CGAACA	0.00638495	GCTAGC	-0.0091864	GTG	0.00722523	AGATAG	-0.00594157	ATTCGC	-0.006878
TTCTGC	-0.0088313	ACGTCA	-0.0076424	AATGT	-0.00983747	TGTTA	-0.00783146	AGAAG	0.00690947		ATGCA	0.00792057	GGCGC	0.00624027	CGACTG	0.00700343	GTATTG	0.00473714	CGTGCG	0.00658793	GAAAAT	0.00454988		CACG	0.00661916	TGTTCG	0.00638495	GTTCTA	-0.00917449	GTTCAA	0.00720656	CTATCT	-0.00594157	GCGAAT	-0.006878
GATATC	-0.00882666	TGACGT	-0.0076424	ACATT	-0.00983747	ACCACT	-0.00783085	CTTCT	0.00690947		TGCAT	0.00792057	CATTCG	0.00623677	GGCGAA	0.00699222	TGAAAA	0.00471133	GGA	0.00656719	ATTCGC	0.0045479		CGTG	0.00661916	CGCC	0.0063658	TAGAAC	-0.00917449	TTGAAC	0.00720656	ATTAGC	-0.00594138	CGGAAC	-0.00687774
AACTTG	-0.00881115	GTTGAA	-0.00764239	ATACGC	-0.00983468	AGTGGT	-0.00783085	TCCCAA	0.00690539		ATGTGA	0.00790922	CGAATG	0.00623677	TTCGCC	0.00699222	TTTTCA	0.00471133	TCC	0.00656719	GCGAAT	0.0045479		ACACG	0.00660845	GGCG	0.0063658	ACTCAA	-0.00917421	GTTCGA	0.00720377	GCTAAT	-0.00594138	GTTCCG	-0.00687774
CAAGTT	-0.00881115	TTCAAC	-0.00764239	GCGTAT	-0.00983468	CCGA	-0.00782446	TTGGGA	0.00690539		TCACAT	0.00790922	AGCGGC	0.0062267	GCACGC	0.00690538	AGGG	0.00470991	GGACA	0.00656116	GCGGGA	0.00454456		CGTGT	0.00660845	CTTGCC	0.0063046	TTGAGT	-0.00917421	TCGAAC	0.00720377	ACGGTG	-0.00593758	AAGAGT	-0.00686896
GAATCA	-0.00874059	ACGG	-0.00761744	AGCAT	-0.00983386	TCGG	-0.00782446	CGACCG	0.00689908		AAGAA	0.0078763	GCCGCT	0.0062267	GCGTGC	0.00690538	CCCT	0.00470991	TGTCC	0.00656116	TCCCGC	0.00454456		ATAGTG	0.00660384	GGCAAG	0.0063046	GCGTA	-0.00917312	GAGTA	0.00720117	CACCGT	-0.00593758	ACTCTT	-0.00686896
TGATTC	-0.00874059	CCGT	-0.00761744	ATGCT	-0.00983386	CATGC	-0.00781053	CGGTCG	0.00689908		TTCTT	0.0078763	CACCAC	0.00622144	ATATTC	0.00690397	CGCA	0.00470213	TAGAGA	0.00654779	GTGGGA	0.00450564		CACTAT	0.00660384	ATTACC	0.00628815	TACGC	-0.00917312	TACTC	0.00720117	ATAGA	-0.00593357	AAGTAA	-0.00682487
ACTTTG	-0.00873329	TACCGA	-0.00761239	TAACA	-0.00978996	GCATG	-0.00781053	ACCGG	0.00687248		CCCCCG	0.00781165	GTGGTG	0.00622144	GAATAT	0.00690397	TGCG	0.00470213	TCTCTA	0.00654779	TCCCAC	0.00450564		GTTCGA	0.0065974	GGTAAT	0.00628815	CCACAG	-0.00912949	AAGAGG	0.00717016	TCTAT	-0.00593357	TTACTT	-0.00682487
CAAAGT	-0.00873329	TCGGTA	-0.00761239	TGTTA	-0.00978996	CATCGG	-0.00780177	CCGGT	0.00687248		CGGGGG	0.00781165	CGCGCC	0.00620804	CTGGGC	0.00687496	TCCAA	0.00470035	GCGGA	0.0065211	CGCGCA	0.00449984		TCGAAC	0.0065974	CAGCCG	0.00628684	CTGTGG	-0.00912949	CCTCTT	0.00717016	ATCAG	-0.0059323	CGAGAG	-0.00682455
GAAGCA	-0.00872109	AATCCA	-0.00760139	CGGGGC	-0.00978502	CCGATG	-0.00780177	ACCATA	0.00684585		ACAGCG	0.00781142	GGCGCG	0.00620804	GCCCAG	0.00687496	TTGGA	0.00470035	TCCGC	0.0065211	TGCGCG	0.00449984		CCTCC	0.00657822	CGGCTG	0.00628684	AGCGTA	-0.00911371	ACAGT	0.00714452	CTGAT	-0.0059323	CTCTCG	-0.00682455
TGCTTC	-0.00872109	TGGATT	-0.00760139	GCCCCG	-0.00978502	ATGGG	-0.00779916	TATGGT	0.00684585		CGCTGT	0.00781142	ACGGA	0.00618654	ACGCAT	0.00680781	GGAGAA	0.00469406	ATGACC	0.00650854	CATTTC	0.00447465		GGAGG	0.00657822	AGATCC	0.00627574	TACGCT	-0.00911371	ACTGT	0.00714452	GATGC	-0.00592215	CTATGC	-0.00682361
ATCCGA	-0.00871357	ACCGTG	-0.00758687	AGGTAT	-0.00972713	CCCAT	-0.00779916	TCTCCA	0.00684445		CTTAAC	0.0077932	TCCGT	0.00618654	ATGCGT	0.00680781	TTCTCC	0.00469406	GGTCAT	0.00650854	GAAATG	0.00447465		ATATAT	0.00655159	GGATCT	0.00627574	CGCATC	-0.00910388	AGTGCA	0.00713795	GCATC	-0.00592215	GCATAG	-0.00682361
TCGGAT	-0.00871357	CACGGT	-0.00758687	ATACCT	-0.00972713	GTCTTA	-0.00779097	TGGAGA	0.00684445		GTTAAG	0.0077932	AGCGC	0.00609583	CGGCC	0.00678893	CAGTGC	0.00467298	CGTTC	0.00650153	CGCGAA	0.00447274		AGTTGG	0.00655033	CACGCG	0.00627182	GATGCG	-0.00910388	TGCACT	0.00713795	CTCTGA	-0.00592083	AAACCA	-0.00681857
ATATTG	-0.00871099	AATTTC	-0.00757534	GTTCTA	-0.00972486	TAAGAC	-0.00779097	TGCCA	0.00682881		GCCACA	0.00779318	GCGCT	0.00609583	GGCCG	0.00678893	GCACTG	0.00467298	GAACG	0.00650153	TTCGCG	0.00447274		CCAACT	0.00655033	CGCGTG	0.00627182	ACGTG	-0.00909653	AATACA	0.00713351	TCAGAG	-0.00592083	TGGTTT	-0.00681857
CAATAT	-0.00871099	GAAATT	-0.00757534	TAGAAC	-0.00972486	AAGATA	-0.00779001	TGGCA	0.00682881		TGTGGC	0.00779318	ATAGGA	0.00609048	GCGTCC	0.00675191	GGTGAC	0.00466187	ACGGGG	0.00649646	CAACTA	0.00446832		AAGGGC	0.00649445	GGTCAA	0.00625891	CACGT	-0.00909653	TGTATT	0.00713351	CGGAAG	-0.0059031	ATAGAG	-0.00681404
ATGATA	-0.00869757	CAGCAA	-0.00757204	CGTTA	-0.00970645	TATCTT	-0.00779001	ACGCTA	0.0068228		CGCGCC	0.00778083	TCCTAT	0.00609048	GGACGC	0.00675191	GTCACC	0.00466187	CCCCGT	0.00649646	TAGTTG	0.00446832		GCCCTT	0.00649445	TTGACC	0.00625891	TGTAAA	-0.00908063	GTGCTA	0.00712715	CTTCCG	-0.0059031	CTCTAT	-0.00681404
TATCAT	-0.00869757	TTGCTG	-0.00757204	TAACG	-0.00970645	AGTATG	-0.00778649	TAGCGT	0.0068228		GGCGCG	0.00778083	GCTTCA	0.00608215	GCA	0.00674119	CATA	0.00464492	ACCGCC	0.0064691	ATTGGA	0.00446745		AGTTAT	0.00649179	AGGAT	0.00625769	TTTACA	-0.00908063	TAGCAC	0.00712715	GAGCCC	-0.00589618	ATATGG	-0.00680783
CGCATC	-0.00869265	AGCGTC	-0.00756912	ACGAA	-0.00967742	CATACT	-0.00778649	CGCTTC	0.00678134		GAAATA	0.00773496	TGAAGC	0.00608215	TGC	0.00674119	TATG	0.00464492	GGCGGT	0.0064691	TCCAAT	0.00446745		ATAACT	0.00649179	ATCCT	0.00625769	CGGACG	-0.00907069	GCAGTA	0.00710304	GGGCTC	-0.00589618	CCATAT	-0.00680783
GATGCG	-0.00869265	GACGCT	-0.00756912	TTCGT	-0.00967742	CTTAA	-0.00778628	GAAGCG	0.00678134		TATTTC	0.00773496	CATCG	0.00608044	AGCGCA	0.00673827	GCAA	0.00460139	AGGGAA	0.00643886	CAACCG	0.00446548		ATGCCG	0.00647933	CGAGTA	0.00625346	CGTCCG	-0.00907069	TACTGC	0.00710304	ATCGTC	-0.00589109	AGATAG	-0.00679885
CAAATC	-0.00866954	CTCCGC	-0.00755742	GTCTTA	-0.0096738	TTAAG	-0.00778628	AAGAA	0.00675575		AATAC	0.00771959	CGATG	0.00608044	TGCGCT	0.00673827	TTGC	0.00460139	TTCCCT	0.00643886	CGGTTG	0.00446548		CGGCAT	0.00647933	TACTCG	0.00625346	AGCTCG	-0.00904255	GGGCGA	0.00709983	GACGAT	-0.00589109	CTATCT	-0.00679885
GATTTG	-0.00866954	GCGGAG	-0.00755742	TAAGAC	-0.0096738	AAGGT	-0.00778612	TTCTT	0.00675575		GTATT	0.00771959	ACGACA	0.00607113	AGCGA	0.00672393	CATCA	0.00459921	GCACCA	0.00643496	AAAGA	0.00445239		GCTGAC	0.00647682	CCTGGC	0.00623363	CGAGCT	-0.00904255	TCGCCC	0.00709983	AGCAGG	-0.00587518	CGTAA	-0.00679039
CCTCG	-0.00862085	CTAGCA	-0.00755016	GGACCC	-0.00963576	ACCTT	-0.00778612	ATAGG	0.00674452		GGACTA	0.00768929	TGTCGT	0.00607113	TCGCT	0.00672393	TGATG	0.00459921	TGGTGC	0.00643496	TCTTT	0.00445239		GTCAGC	0.00647682	GCCAGG	0.00623363	AGATAA	-0.00903178	TATGGA	0.00707311	CCTGCT	-0.00587518	TTACG	-0.00679039
CGAGG	-0.00862085	TGCTAG	-0.00755016	GGGTCC	-0.00963576	CCATA	-0.00778583	CCTAT	0.00674452		TAGTCC	0.00768929	CTTCCA	0.00606655	CCGGCC	0.00671891	CGA	0.00459521	CGTCGA	0.00642856	GAACGA	0.0044487		AACTTA	0.00645593	CGCACC	0.00622323	TTATCT	-0.00903178	TCCATA	0.00707311	GAGATA	-0.00584979	AGAGTC	-0.00675224
AGGAA	-0.00861088	AACGCC	-0.00750407	ACACCA	-0.00963507	TATGG	-0.00778583	ATCCGA	0.00673973		ATACGG	0.00767987	TGGAAG	0.00606655	GGCCGG	0.00671891	TCG	0.00459521	TCGACG	0.00642856	TCGTTC	0.0044487		TAAGTT	0.00645593	GGTGCG	0.00622323	AGCTAG	-0.00903164	GAGATC	0.0070705	TATCTC	-0.00584979	GACTCT	-0.00675224
TTCCT	-0.00861088	GGCGTT	-0.00750407	TGGTGT	-0.00963507	CAACCC	-0.0077755	TCGGAT	0.00673973		CCGTAT	0.00767987	CAAGGC	0.00604942	CACGC	0.00670512	ATAACG	0.00458667	CGGGAA	0.00642226	CGAAAG	0.00443666		ATTGGC	0.00643186	ACGCC	0.00620467	CTAGCT	-0.00903164	GATCTC	0.0070705	GTGGA	-0.00582808	ACTAG	-0.00674925
ACTATC	-0.00860696	ACGA	-0.00748997	CATGCG	-0.00962158	GGGTTG	-0.0077755	GCGACA	0.00673031		CTGGC	0.00766987	GCCTTG	0.00604942	GCGTG	0.00670512	CGTTAT	0.00458667	TTCCCG	0.00642226	CTTTCG	0.00443666		GCCAAT	0.00643186	GGCGT	0.00620467	AGTACC	-0.0090234	GTAACA	0.00702574	TCCAC	-0.00582808	CTAGT	-0.00674925
GATAGT	-0.00860696	TCGT	-0.00748997	CGCATG	-0.00962158	CCTATA	-0.00776828	TGTCGC	0.00673031		GCCAG	0.00766987	GATCGA	0.00602059	AGCGGG	0.00670373	TCCCA	0.00457954	ACTCCC	0.00640312	ATATCG	0.00443342		AGGCCT	0.00642782	ACAGT	0.00618635	GGTACT	-0.0090234	TGTTAC	0.00702574	AGCTAT	-0.0058239	GATTTA	-0.00671598
ATCGGA	-0.00860396	TACACA	-0.00748326	ATGC	-0.00961596	TATAGG	-0.00776828	CAACAC	0.00672891		CACATG	0.00765613	TCGATC	0.00602059	CCCGCT	0.00670373	TGGGA	0.00457954	GGGAGT	0.00640312	CGATAT	0.00443342		ATTTGC	0.00634766	ACTGT	0.00618635	TAGCA	-0.00896898	CAATCA	0.00700803	ATAGCT	-0.0058239	TAAATC	-0.00671598
TCCGAT	-0.00860396	TGTGTA	-0.00748326	GCAT	-0.00961596	ATCG	-0.00774771	GTGTTG	0.00672891		CATGTG	0.00765613	ATCCC	0.00602007	AGGCG	0.00669894	CCAACA	0.00456638	CAGTGG	0.00639822	AATACG	0.00443085		GCAAAT	0.00634766	ACTGTA	0.00617371	TGCTA	-0.00896898	TGATTG	0.00700803	ATGCGC	-0.00581451	ATAGAT	-0.00668726
GACGAA	-0.00860235	ACGAGC	-0.00747087	GGCGTA	-0.00960655	CGAT	-0.00774771	GGGTTA	0.00672444		GCCAC	0.00761788	GGGAT	0.00602007	CGCCT	0.00669894	TGTTGG	0.00456638	CCACTG	0.00639822	CGTATT	0.00443085		CTCGC	0.00633773	TACAGT	0.00617371	AAACAT	-0.00894099	CTATAG	0.00700478	GCGCAT	-0.00581451	ATCTAT	-0.00668726
TTCGTC	-0.00860235	GCTCGT	-0.00747087	TACGCC	-0.00960655	CCAGA	-0.00773533	TAACCC	0.00672444		GTGGC	0.00761788	AGATC	0.0060026	AGATAC	0.00669134	GCACCC	0.00454828	GGCCAC	0.00637001	ACCA	0.00442706		GCGAG	0.00633773	CGCATC	0.00616309	ATGTTT	-0.00894099	TCCAA	0.00699616	GATCGA	-0.00580993	CCTCG	-0.00666926
GTTCAA	-0.0085953	AGCGCT	-0.00746484	CAAGTA	-0.00958443	TCTGG	-0.00773533	TCAAAA	0.00672092		CTGTAC	0.0076028	GATCT	0.0060026	GTATCT	0.00669134	GGGTGC	0.00454828	GTGGCC	0.00637001	TGGT	0.00442706		AGTAT	0.0063329	GATGCG	0.00616309	CAAACA	-0.00893133	TTGGA	0.00699616	TCGATC	-0.00580993	CGAGG	-0.00666926
TTGAAC	-0.0085953	ACCGTC	-0.00746272	TACTTG	-0.00958443	GCGCAA	-0.00772386	TTTTGA	0.00672092		GTACAG	0.0076028	GGGATA	0.00600255	AACGGT	0.0066724	AAACCC	0.00454449	CCTGCC	0.00636335	GTACGA	0.00441115		ATACT	0.0063329	CGCTTA	0.00614268	TGTTTG	-0.00893133	AGTGGG	0.00698567	AGTTTA	-0.00580316	CATAGC	-0.00666763
GTAGTA	-0.00859427	GACGGT	-0.00746272	CAAGC	-0.00957714	TTGCGC	-0.00772386	CAGGTA	0.00671609		AACACA	0.00759362	TATCCC	0.00600255	ACCGTT	0.0066724	GGGTTT	0.00454449	GGCAGG	0.00636335	TCGTAC	0.00441115		AAATAT	0.00630598	TAAGCG	0.00614268	GAGC	-0.00892177	CCCACT	0.00698567	TAAACT	-0.00580316	GCTATG	-0.00666763
TACTAC	-0.00859427	ACTAAA	-0.00745279	GCTTG	-0.00957714	CTCGGA	-0.00771973	TACCTG	0.00671609		TGTGTT	0.00759362	AGCTGC	0.00599173	ACATTC	0.00666863	ATTGCC	0.00453962	AAGTCC	0.00635991	CTGTCC	0.00437714		ATATTT	0.00630598	AAACCA	0.00613734	GCTC	-0.00892177	ATGAAC	0.00697406	CAATTA	-0.00580289	TCGA	-0.00665436
CTATCC	-0.00857931	TTTAGT	-0.00745279	CCAGCC	-0.00956828	TCCGAG	-0.00771973	GGGCAA	0.00668682		ATGTCA	0.00758663	GCAGCT	0.00599173	GAATGT	0.00666863	GGCAAT	0.00453962	GGACTT	0.00635991	GGACAG	0.00437714		GGCGGA	0.00630567	TGGTTT	0.00613734	CTTGCC	-0.00890089	GTTCAT	0.00697406	TAATTG	-0.00580289	AGTACC	-0.00665328
GGATAG	-0.00857931	CCGTGA	-0.00744563	GGCTGG	-0.00956828	GTGGCA	-0.0077023	TTGCCC	0.00668682		TGACAT	0.00758663	AGTATG	0.00597923	AACGG	0.00665289	AACACC	0.00453652	GAGATC	0.00635791	TCGTCA	0.00437709		TCCGCC	0.00630567	AAGCA	0.00612204	GGCAAG	-0.00890089	ATCCTC	0.00695572	TAGAAA	-0.00579122	GGTACT	-0.00665328
GGA	-0.00856122	TCACGG	-0.00744563	CCCGA	-0.00956386	TGCCAC	-0.0077023	AAAGAA	0.0066734		AGCGTA	0.00758658	CATACT	0.00597923	CCGTT	0.00665289	GGTGTT	0.00453652	GATCTC	0.00635791	TGACGA	0.00437709		AAACGG	0.00628959	TGCTT	0.00612204	CTCCA	-0.00889079	GAGGAT	0.00695572	TTTCTA	-0.00579122	AGCTCG	-0.00665213
TCC	-0.00856122	AAATTG	-0.00743998	TCGGG	-0.00956386	TATGA	-0.0076935	TTCTTT	0.0066734		TACGCT	0.00758658	CACTCC	0.00597632	ATTATC	0.00664451	ACACG	0.00452195	AATCGG	0.00634046	AGGAGG	0.00436385		CCGTTT	0.00628959	ACATCA	0.00612133	TGGAG	-0.00889079	CTCCC	0.00694623	GCAGTA	-0.00578441	CGAGCT	-0.00665213
CAAGTA	-0.0085578	CAATTT	-0.00743998	AAACCT	-0.00953922	TCATA	-0.0076935	TTCGAA	0.00666969		GAAGGC	0.00758651	GGAGTG	0.00597632	GATAAT	0.00664451	CGTGT	0.00452195	CCGATT	0.00634046	CCTCCT	0.00436385		CAGCCC	0.00628523	TGATGT	0.00612133	AAGCTT	-0.00888583	GGGAG	0.00694623	TACTGC	-0.00578441	CCTATC	-0.00664872
TACTTG	-0.0085578	AGTCAC	-0.00742907	AGGTTT	-0.00953922	GTGTCA	-0.00769142	GCACC	0.00664353		GCCTTC	0.00758651	AGTGG	0.00592896	CGGCTC	0.00661439	AACCCT	0.00451305	AGCAAA	0.00632949	AACGGT	0.00434812		GGGCTG	0.00628523	CCTATC	0.00606968	AAGATT	-0.00886865	AACCAA	0.00694455	CACGTA	-0.00574735	GATAGG	-0.00664872
AGAGCT	-0.00855495	GTGACT	-0.00742907	ATCCGC	-0.00953821	TGACAC	-0.00769142	GGTGC	0.00664353		AGCAGG	0.00757166	CCACT	0.00592896	GAGCCG	0.00661439	AGGGTT	0.00451305	TTTGCT	0.00632949	ACCGTT	0.00434812		ACCCT	0.00626316	GATAGG	0.00606968	AATCTT	-0.00886865	TTGGTT	0.00694455	TACGTG	-0.00574735	ATGGA	-0.00664692
AGCTCT	-0.00855495	ATTTTG	-0.0074228	GCGGAT	-0.00953821	GTATTA	-0.00768733	CCCCGC	0.00663389		CCTGCT	0.00757166	ACATTC	0.00591501	ACCAT	0.00656503	ATGGTA	0.00450434	TAGCAA	0.0063074	TGGAA	0.00434263		AGGGT	0.00626316	AAGCGC	0.00601966	CTTGTA	-0.0088684	CGTAGA	0.00693759	ATGACG	-0.00572539	TCCAT	-0.00664692
ACCTGA	-0.00853971	CAAAAT	-0.0074228	ACGGAT	-0.00953139	TAATAC	-0.00768733	GCGGGG	0.00663389		CATCA	0.00754971	GAATGT	0.00591501	ATGGT	0.00656503	TACCAT	0.00450434	TTGCTA	0.0063074	TTCCA	0.00434263		TCTAGA	0.00624182	GCGCTT	0.00601966	TACAAG	-0.0088684	TCTACG	0.00693759	CGTCAT	-0.00572539	GAAGTC	-0.00664264
TCAGGT	-0.00853971	ACGTAA	-0.00740841	ATCCGT	-0.00953139	CTAAGA	-0.00768346	GGGCGA	0.00660702		TGATG	0.00754971	GATTGA	0.00590939	AGCCG	0.00656115	ACACGA	0.00449646	ATCCAA	0.00630122	AGACGC	0.00433865		ACAACT	0.0062397	ATAGTC	0.00600291	CCTGCG	-0.00886507	ACCTA	0.00693001	AGAG	-0.00571044	GACTTC	-0.00664264
CTGTAC	-0.00853041	TTACGT	-0.00740841	CCCCG	-0.00952275	TCTTAG	-0.00768346	TCGCCC	0.00660702		CAGGAG	0.00754434	TCAATC	0.00590939	CGGCT	0.00656115	TCGTGT	0.00449646	TTGGAT	0.00630122	GCGTCT	0.00433865		AGTTGT	0.0062397	GACTAT	0.00600291	CGCAGG	-0.00886507	TAGGT	0.00693001	CTCT	-0.00571044	AGCCCA	-0.00663809
GTACAG	-0.00853041	CGGTGA	-0.00740527	CGGGG	-0.00952275	AGTATA	-0.00768033	ATAGGG	0.00660269		CTCCTG	0.00754434	CAAGAG	0.00590851	ATAGC	0.00649645	ATGCAT	0.00448907	AACAGA	0.00623198	AGACAC	0.00433654		CGCCCA	0.00623524	ATTCTA	0.00598481	ATAAAG	-0.00880096	GCGTA	0.00691892	ATCACG	-0.00570582	TGGGCT	-0.00663809
CCTCA	-0.00852086	TCACCG	-0.00740527	CTGCTA	-0.0094829	TATACT	-0.00768033	CCCTAT	0.00660269		ACATCT	0.00752286	CTCTTG	0.00590851	GCTAT	0.00649645	GAAAAC	0.00446658	TCTGTT	0.00623198	GTGTCT	0.00433654		TGGGCG	0.00623524	TAGAAT	0.00598481	CTTTAT	-0.00880096	TACGC	0.00691892	CGTGAT	-0.00570582	TAGCCA	-0.00661105
TGAGG	-0.00852086	GAATTC	-0.00739891	TAGCAG	-0.0094829	ACAGC	-0.00767069	ACCACA	0.00659439		AGATGT	0.00752286	CAAGG	0.00588823	CCACGC	0.00645588	GTTTTC	0.00446658	CGCGAA	0.00620312	GTGGA	0.00429929		ACATAC	0.00622112	CGCTAG	0.00597681	GAAAAC	-0.00877391	ATGATA	0.00691852	CTGGAA	-0.00570206	TGGCTA	-0.00661105
AAGACG	-0.00848792	ACAGCA	-0.00736354	AGGGCG	-0.00948043	GCTGT	-0.00767069	TGTGGT	0.00659439		GTACAC	0.00749362	CCTTG	0.00588823	GCGTGG	0.00645588	AGGGCG	0.00445071	TTCGCG	0.00620312	TCCAC	0.00429929		GTATGT	0.00622112	CTAGCG	0.00597681	GTTTTC	-0.00877391	TATCAT	0.00691852	TTCCAG	-0.00570206	CCTGGA	-0.00659772
CGTCTT	-0.00848792	TGCTGT	-0.00736354	CGCCCT	-0.00948043	ATAGG	-0.00766487	TCGCAA	0.00658937		GTGTAC	0.00749362	CGCCGC	0.00588145	TCGA	0.00645346	CGCCCT	0.00445071	CAATCG	0.00618574	GCGACC	0.00426022		TCTCAA	0.00621535	CCTTC	0.00596355	GATGAA	-0.00875878	GAACTC	0.0069166	GGCTA	-0.00569345	TCCAGG	-0.00659772
CAGCAC	-0.00848455	CACA	-0.00735612	CGTTAG	-0.00947463	CCTAT	-0.00766487	TTGCGA	0.00658937		GTGCA	0.00747799	GCGGCG	0.00588145	CGTGTC	0.00643885	ACGGGG	0.00444403	CGATTG	0.00618574	GGTCGC	0.00426022		TTGAGA	0.00621535	GAAGG	0.00596355	TTCATC	-0.00875878	GAGTTC	0.0069166	TAGCC	-0.00569345	GGTACA	-0.00658724
GTGCTG	-0.00848455	TGTG	-0.00735612	CTAACG	-0.00947463	AGTGG	-0.00765269	AACATA	0.00656516		TGCAC	0.00747799	CCATC	0.00584131	GACACG	0.00643885	CCCCGT	0.00444403	ACCAGC	0.00618337	CAAAAG	0.00425563		GGGGAA	0.00620507	GCTAGA	0.00593703	AACTC	-0.00875452	ATAGA	0.0068734	AGCCCA	-0.00567796	TGTACC	-0.00658724
CAAG	-0.0084625	CGTC	-0.00735306	CGAATA	-0.00947383	CCACT	-0.00765269	TATGTT	0.00656516		AGACGG	0.00744366	GATGG	0.00584131	CGCTAA	0.00638464	GAGGGC	0.00443901	GCTGGT	0.00618337	CTTTTG	0.00425563		TTCCCC	0.00620507	TCTAGC	0.00593703	GAGTT	-0.00875452	TCTAT	0.0068734	TGGGCT	-0.00567796	CGA	-0.00658484
CTTG	-0.0084625	GACG	-0.00735306	TATTCG	-0.00947383	CTGAC	-0.00764217	CGCTAA	0.00655801		CCGTCT	0.00744366	GCGA	0.00583887	TTAGCG	0.00638464	GCCCTC	0.00443901	CCGCAC	0.00611652	AGACGA	0.00421377		ACAGT	0.0062004	GAGCAC	0.0059124	AGCCG	-0.00875283	TTGCAA	0.00685503	TGCGAA	-0.00566797	TCG	-0.00658484
ATATCA	-0.00845414	ATCACA	-0.00733104	GGCACC	-0.00943751	GTCAG	-0.00764217	TTAGCG	0.00655801		ACATAG	0.00742983	TCGC	0.00583887	GCGCCC	0.00638311	TATA	0.00443166	GTGCGG	0.00611652	TCGTCT	0.00421377		ACTGT	0.0062004	GTGCTC	0.0059124	CGGCT	-0.00875283	GCAATA	0.00685421	TTCGCA	-0.00566797	AATCGC	-0.0065599
TGATAT	-0.00845414	TGTGAT	-0.00733104	GGTGCC	-0.00943751	GGCC	-0.00763988	ACATC	0.00654349		CTATGT	0.00742983	ACTTGC	0.00579542	GGGCGC	0.00638311	CCTTCG	0.00442985	ATAGAG	0.00610191	AAGGCG	0.00421286		GCAGCC	0.00619811	ATAAC	0.00591061	GCTAA	-0.00870493	TATTGC	0.00685421	CTGGA	-0.00565787	GCGATT	-0.0065599
AAATCC	-0.00845148	AAACA	-0.00732829	GTCGTA	-0.00942539	ACTCAT	-0.00763179	GATGT	0.00654349		CAACG	0.00737913	GCAAGT	0.00579542	CGGACG	0.00634652	CGAAGG	0.00442985	CTCTAT	0.00610191	CGCCTT	0.00421286		GGCTGC	0.00619811	GTTAT	0.00591061	TTAGC	-0.00870493	AGCGCT	0.00684338	TCCAG	-0.00565787	GCATGC	-0.00654736
GGATTT	-0.00845148	TGTTT	-0.00732829	TACGAC	-0.00942539	ATGAGT	-0.00763179	CATTCC	0.00654102		CGTTG	0.00737913	TTCGAA	0.00577193	CGTCCG	0.00634652	ACCA	0.00441371	TCGAAA	0.00607772	ATGGAC	0.00421216		CTTTGC	0.00619027	ATTCCG	0.00589664	AGGTAC	-0.00867555	ACTGAT	0.00681919	GATGA	-0.00556836	AAGCCT	-0.00652343
CTCAA	-0.00845007	ACAAGT	-0.00731874	AGGGC	-0.0094074	AAACCT	-0.00758032	GGAATG	0.00654102		CATAGC	0.0073742	GTGGTA	0.00576843	ATGGAG	0.00633107	TGGT	0.00441371	TTTCGA	0.00607772	GTCCAT	0.00421216		GCAAAG	0.00619027	CGGAAT	0.00589664	GTACCT	-0.00867555	ATCAGT	0.00681919	TCATC	-0.00556836	AGGCTT	-0.00652343
TTGAG	-0.00845007	ACTTGT	-0.00731874	GCCCT	-0.0094074	AGGTTT	-0.00758032	GCTCCA	0.00653088		GCTATG	0.0073742	TACCAC	0.00576843	CTCCAT	0.00633107	CCCTTA	0.00440542	ATCTCC	0.00606572	GGGTCA	0.00420965		AATAAG	0.00615813	AGGCAC	0.00588292	CGTCAG	-0.0086351	ATGTTC	0.00681359	ACGAGA	-0.005566	TCAAGA	-0.00651203
CAGGTC	-0.00842093	ACGATA	-0.00728665	ACCATG	-0.00938654	GCTA	-0.00756586	TGGAGC	0.00653088		ACCATG	0.00734055	ACGGCA	0.00576777	ATTGCA	0.00630094	TAAGGG	0.00440542	GGAGAT	0.00606572	TGACCC	0.00420965		CTTATT	0.00615813	GTGCCT	0.00588292	CTGACG	-0.0086351	GAACAT	0.00681359	TCTCGT	-0.005566	TCTTGA	-0.00651203
GACCTG	-0.00842093	TATCGT	-0.00728665	CATGGT	-0.00938654	TAGC	-0.00756586	GGTGA	0.00652472		CATGGT	0.00734055	TGCCGT	0.00576777	TGCAAT	0.00630094	CATCTA	0.00440007	ACACAA	0.00606301	AAGAAC	0.00419973		GACGCA	0.00611868	GCTCCC	0.00583149	GCATAC	-0.00862496	GAGTAA	0.00680752	CGATGC	-0.00554525	AAAGGT	-0.00651138
ACCTCA	-0.00840167	ACGGTG	-0.0072512	AGGGGC	-0.00938519	AATGAG	-0.00755079	TCACC	0.00652472		CGAATC	0.00729696	CTATTC	0.00575203	AACGGG	0.00629708	TAGATG	0.00440007	TTGTGT	0.00606301	GTTCTT	0.00419973		TGCGTC	0.00611868	GGGAGC	0.00583149	GTATGC	-0.00862496	TTACTC	0.00680752	GCATCG	-0.00554525	ACCTTT	-0.00651138
TGAGGT	-0.00840167	CACCGT	-0.0072512	GCCCCT	-0.00938519	CTCATT	-0.00755079	ATCCA	0.00650986		GATTCG	0.00729696	GAATAG	0.00575203	CCCGTT	0.00629708	CACTG	0.00438125	TATCCA	0.00606299	GACAAC	0.00419846		CATACC	0.00608945	ACGGGA	0.00580742	AGTGCA	-0.00862303	AGTAGA	0.00676731	ACGTGG	-0.00552354	ATCCA	-0.00647071
ATTCCG	-0.00837135	AACGAC	-0.0072345	CGATAC	-0.00937221	CTCGCC	-0.00753303	TGGAT	0.00650986		ATGCGG	0.00725518	AAAGG	0.00575168	ACCAAT	0.00627175	CAGTG	0.00438125	TGGATA	0.00606299	GTTGTC	0.00419846		GGTATG	0.00608945	TCCCGT	0.00580742	TGCACT	-0.00862303	TCTACT	0.00676731	CCACGT	-0.00552354	TGGAT	-0.00647071
CGGAAT	-0.00837135	GTCGTT	-0.0072345	GTATCG	-0.00937221	GGCGAG	-0.00753303	ACGCAC	0.00649881		CCGCAT	0.00725518	CCTTT	0.00575168	ATTGGT	0.00627175	ATACCA	0.0043746	AGCGAC	0.00605763	ATCGGG	0.00419249		ATCCTC	0.00607911	AGTTG	0.00579701	CTTAGA	-0.00860165	AATACG	0.00676609	GTAATA	-0.0055083	GTCGTA	-0.00646927
AGTGAT	-0.00836296	ATACGC	-0.00723339	AATCTA	-0.0093642	GGTACA	-0.00753116	GTGCGT	0.00649881		GCAA	0.00717776	GCCACC	0.00574382	GGCACC	0.00625188	TGGTAT	0.0043746	GTCGCT	0.00605763	CCCGAT	0.00419249		GAGGAT	0.00607911	CAACT	0.00579701	TCTAAG	-0.00860165	CGTATT	0.00676609	TATTAC	-0.0055083	TACGAC	-0.00646927
ATCACT	-0.00836296	GCGTAT	-0.00723339	TAGATT	-0.0093642	TGTACC	-0.00753116	CACCGG	0.0064871		TTGC	0.00717776	GGTGGC	0.00574382	GGTGCC	0.00625188	ATTCAA	0.00436612	CCACGC	0.00601404	AATCCA	0.00418398		CTGGCC	0.00607565	AGGAA	0.00576481	CCGCTA	-0.00858269	ACTCT	0.0067594	GACGC	-0.00550051	CTAGA	-0.00645032
AATC	-0.00835283	AACGTT	-0.00719147	AGCCTG	-0.00935165	CCAATA	-0.00752946	CCGGTG	0.0064871		ACGCTA	0.0071364	ACA	0.00574232	CATACG	0.00624842	TTGAAT	0.00436612	GCGTGG	0.00601404	TGGATT	0.00418398		GGCCAG	0.00607565	TTCCT	0.00576481	TAGCGG	-0.00858269	AGAGT	0.0067594	GCGTC	-0.00550051	TCTAG	-0.00645032
GATT	-0.00835283	AGTGAG	-0.00715734	CAGGCT	-0.00935165	TATTGG	-0.00752946	CGGC	0.00646006		TAGCGT	0.0071364	TGT	0.00574232	CGTATG	0.00624842	TCGTCA	0.00435437	TATAAA	0.00594473	GGCGAC	0.00417714		ATTGCG	0.0060622	ACCGGA	0.00574674	CGTTGC	-0.00856824	CGACGC	0.00673684	AGAATG	-0.00549789	GAATCA	-0.00644789
CCACGA	-0.00835044	CTCACT	-0.00715734	CACGTA	-0.00935111	CCCTA	-0.00752615	GCCG	0.00646006		TGGACA	0.00710033	CCTTGC	0.00572622	AGTGCA	0.00623098	TGACGA	0.00435437	TTTATA	0.00594473	GTCGCC	0.00417714		CGCAAT	0.0060622	TCCGGT	0.00574674	GCAACG	-0.00856824	GCGTCG	0.00673684	CATTCT	-0.00549789	TGATTC	-0.00644789
TCGTGG	-0.00835044	CGTGGA	-0.00713767	TACGTG	-0.00935111	TAGGG	-0.00752615	GACAGA	0.00645899		TGTCCA	0.00710033	GCAAGG	0.00572622	TGCACT	0.00623098	CAACGC	0.00435178	ATGGTG	0.00593906	GGTGAC	0.0041637		ACCTCC	0.00605057	CTAGAG	0.00574365	GACTAC	-0.00853893	AACGGA	0.00672908	ATTCTG	-0.00546549	GCTAGC	-0.00642595
ATGCCA	-0.00833991	TCCACG	-0.00713767	CGGAAC	-0.00933648	TGCCCA	-0.00751854	TCTGTC	0.00645899		CCACTA	0.00708944	AAACGC	0.00570978	ATATGA	0.00622757	GCGTTG	0.00435178	CACCAT	0.00593906	GTCACC	0.0041637		GGAGGT	0.00605057	CTCTAG	0.00574365	GTAGTC	-0.00853893	TCCGTT	0.00672908	CAGAAT	-0.00546549	GGCGCC	-0.00642523
TGGCAT	-0.00833991	CGAACA	-0.00711902	GTTCCG	-0.00933648	TGGGCA	-0.00751854	AACAGT	0.00642767		TAGTGG	0.00708944	GCGTTT	0.00570978	TCATAT	0.00622757	TACGAA	0.00434858	TCGTCA	0.0059232	ACACTA	0.00414711		CCAGTC	0.00604886	AGATAT	0.00573828	CGTGAG	-0.00851446	GTTATA	0.0067092	CCTGCG	-0.00543004	CAGACC	-0.00641945
ATGG	-0.00832836	TGTTCG	-0.00711902	CACCAC	-0.00932828	CATGG	-0.00748912	ACTGTT	0.00642767		ACACCA	0.00707109	AGCAA	0.00570713	ATGCC	0.00616086	TTCGTA	0.00434858	TGACGA	0.0059232	TAGTGT	0.00414711		GACTGG	0.00604886	ATATCT	0.00573828	CTCACG	-0.00851446	TATAAC	0.0067092	CGCAGG	-0.00543004	GGTCTG	-0.00641945
CCAT	-0.00832836	TCCAAA	-0.00709669	GTGGTG	-0.00932828	CCATG	-0.00748912	TCAAGA	0.00641379		TGGTGT	0.00707109	TTGCT	0.00570713	GGCAT	0.00616086	GGAAAA	0.00434465	AGTCCA	0.00591292	AAGCGG	0.00414217		GTGCTA	0.0060398	ACGAGT	0.00573507	AAAACT	-0.0084979	GCCTAC	0.00670227	CTGAA	-0.00540524	ACGCAT	-0.00641918
AGTACC	-0.0083113	TTTGGA	-0.00709669	CAGCCG	-0.00930483	ATATGA	-0.00748583	TCTTGA	0.00641379		CAAA	0.00705296	CGCA	0.00570514	AATCAG	0.0061408	TTTTCC	0.00434465	TGGACT	0.00591292	CCGCTT	0.00414217		TAGCAC	0.0060398	ACTCGT	0.00573507	AGTTTT	-0.0084979	GTAGGC	0.00670227	TTCAG	-0.00540524	ATGCGT	-0.00641918
GGTACT	-0.0083113	AACGTA	-0.00709493	CGGCTG	-0.00930483	TCATAT	-0.00748583	AAAAAG	0.00640708		TTTG	0.00705296	TGCG	0.00570514	CTGATT	0.0061408	GGGCTA	0.00434407	CGGTCC	0.0059122	CATAAC	0.00412645		GTACAC	0.00603377	CATACA	0.00572954	AGATTG	-0.00848859	ACGTCC	0.00669557	CTGGAC	-0.00537766	ATATGC	-0.00641883
AACCAG	-0.00830154	TACGTT	-0.00709493	AGTAG	-0.00929592	AGACC	-0.0074618	CTTTTT	0.00640708		TACGGA	0.00704639	GTGCAC	0.0056989	ACTGGA	0.00613543	TAGCCC	0.00434407	GGACCG	0.0059122	GTTATG	0.00412645		GTGTAC	0.00603377	TGTATG	0.00572954	CAATCT	-0.00848859	GGACGT	0.00669557	GTCCAG	-0.00537766	GCATAT	-0.00641883
CTGGTT	-0.00830154	CGCAAG	-0.00708135	CTACT	-0.00929592	GGTCT	-0.0074618	AGAGCT	0.00638012		TCCGTA	0.00704639	ATGGCA	0.0056551	TCCAGT	0.00613543	CGATGC	0.00434197	ACGGCG	0.00591203	AAAAGC	0.00410403		GTAAGA	0.00603076	CACTAG	0.00572186	AACGA	-0.00848657	ACCGAT	0.00668567	CTATAA	-0.00533702	CGAGC	-0.00639587
GAAGGC	-0.0082762	CTTGCG	-0.00708135	ACTAT	-0.00929071	AATAAG	-0.0074526	AGCTCT	0.00638012		GTAACA	0.00703908	TGCCAT	0.0056551	AGAAT	0.00612433	GCATCG	0.00434197	CGCCGT	0.00591203	GCTTTT	0.00410403		TCTTAC	0.00603076	CTAGTG	0.00572186	TCGTT	-0.00848657	ATCGGT	0.00668567	TTATAG	-0.00533702	GCTCG	-0.00639587
GCCTTC	-0.0082762	TCGGCA	-0.00707074	ATAGT	-0.00929071	CTTATT	-0.0074526	CCGAAG	0.00637992		TGTTAC	0.00703908	AGGGAG	0.00564784	ATTCT	0.00612433	GGTGAA	0.00431321	ACGAGA	0.0059091	ACGGAT	0.00409127		CAGAGG	0.00601052	ACTTCT	0.0057092	CTAAAC	-0.00841766	ATATC	0.00667903	AACCTT	-0.00532336	AGGTTA	-0.00637104
AAGCAG	-0.00826343	TGCCGA	-0.00707074	CTCTTA	-0.00925477	ACCGAT	-0.00744968	CTTCGG	0.00637992		GTTAAA	0.00702974	CTCCCT	0.00564784	ACGTGC	0.00612177	TTCACC	0.00431321	TCTCGT	0.0059091	ATCCGT	0.00409127		CCTCTG	0.00601052	AGAAGT	0.0057092	GTTTAG	-0.00841766	GATAT	0.00667903	AAGGTT	-0.00532336	TAACCT	-0.00637104
CTGCTT	-0.00826343	CACTAC	-0.00707065	TAAGAG	-0.00925477	ATCGGT	-0.00744968	ACCAAA	0.00637769		TTTAAC	0.00702974	ATTGTA	0.00564656	GCACGT	0.00612177	AGCAGC	0.00429792	AAGAAG	0.00588673	AACTGA	0.00408859		AACGGA	0.00600876	CAGC	0.00568627	TACTCA	-0.00841192	CGCTA	0.00667889	GCGATA	-0.00532223	CGGTAA	-0.00636003
GTCGTA	-0.00825312	GTAGTG	-0.00707065	ACCGGA	-0.00922779	ACCGCA	-0.007417	TTTGGT	0.00637769		ATCCAG	0.0070204	TACAAT	0.00564656	ATAGTC	0.00607398	GCTGCT	0.00429792	CTTCTT	0.00588673	TCAGTT	0.00408859		TCCGTT	0.00600876	GCTG	0.00568627	TGAGTA	-0.00841192	TAGCG	0.00667889	TATCGC	-0.00532223	TTACCG	-0.00636003
TACGAC	-0.00825312	ACTAG	-0.00704423	TCCGGT	-0.00922779	TGCGGT	-0.007417	AAGCTT	0.00637665		CTGGAT	0.0070204	ATTGGC	0.00562105	GACTAT	0.00607398	ATGCG	0.00429473	CAACTC	0.00588367	ACTAAC	0.00404392		ATAGGG	0.00600345	CGAAG	0.00568329	AGTCGG	-0.00840703	CCGCGA	0.00667165	ACATAA	-0.00531197	ATGGAA	-0.00635555
ACATG	-0.00825157	CTAGT	-0.00704423	ACA	-0.00922491	AACCAG	-0.00739229	AATATC	0.00637546		GATTGC	0.00700108	GCCAAT	0.00562105	AGTTG	0.00602629	CGCAT	0.00429473	GAGTTG	0.00588367	GTTAGT	0.00404392		CCCTAT	0.00600345	CTTCG	0.00568329	CCGACT	-0.00840703	TCGCGG	0.00667165	TTATGT	-0.00531197	TTCCAT	-0.00635555
CATGT	-0.00825157	TGTAAA	-0.00702949	TGT	-0.00922491	CTGGTT	-0.00739229	GATATT	0.00637546		GCAATC	0.00700108	CTCACC	0.00562046	CAACT	0.00602629	CCGCCG	0.00429266	AAGCCC	0.00588133	ACGGAC	0.00404364		CGGAC	0.0060029	GTTACA	0.00567964	AGTAT	-0.0083919	ACACCG	0.00666711	AGGTGC	-0.00530855	ACCACG	-0.00635233
TACGGA	-0.00822115	TTTACA	-0.00702949	ATCTAA	-0.00919984	GCTTGA	-0.0073885	AATAGG	0.00634495		AGCTGG	0.00697584	GGTGAG	0.00562046	CGCGCC	0.0060133	CGGCGG	0.00429266	GGGCTT	0.00588133	GTCCGT	0.00404364		GTCCG	0.0060029	TGTAAC	0.00567964	ATACT	-0.0083919	CGGTGT	0.00666711	GCACCT	-0.00530855	CGTGGT	-0.00635233
TCCGTA	-0.00822115	CTGCTC	-0.00701926	TTAGAT	-0.00919984	TCAAGC	-0.0073885	CCTATT	0.00634495		CCAGCT	0.00697584	ATAGC	0.00561719	GGCGCG	0.0060133	ACAACG	0.00426514	TAGGGA	0.00587121	ACGCAA	0.00404303		GGCACA	0.00599944	CCCTTC	0.00567858	CGTACG	-0.00837054	CACCCA	0.0066619	GACTGA	-0.00528131	GATCAC	-0.00633562
ACTAC	-0.00819284	GAGCAG	-0.00701926	AGGGCC	-0.00919941	AGTTGG	-0.00738581	AGCAG	0.00634242		AGCTAT	0.00694287	GCTAT	0.00561719	ATAGTA	0.0060093	CGTTGT	0.00426514	TCCCTA	0.00587121	TTGCGT	0.00404303		TGTGCC	0.00599944	GAAGGG	0.00567858	GCATGC	-0.00835627	TGGGTG	0.0066619	TCAGTC	-0.00528131	GTGATC	-0.00633562
GTAGT	-0.00819284	GCGTCC	-0.00700574	GGCCCT	-0.00919941	CCAACT	-0.00738581	CTGCT	0.00634242		ATAGCT	0.00694287	GGTAAC	0.00560374	TACTAT	0.0060093	AGAAA	0.00425243	ACACCC	0.00586609	TAACGA	0.00403278		CCGCAC	0.00599851	CAGCTG	0.00567263	GCAC	-0.00834165	GATCC	0.00664972	ATACCA	-0.00525416	CGCTAG	-0.00632474
ATAATG	-0.00818419	GGACGC	-0.00700574	TAACCA	-0.00918255	ACCATG	-0.00738174	CGAAGC	0.00632032		ACAAGA	0.00693675	GTTACC	0.00560374	AGAATG	0.00600876	TTTCT	0.00425243	GGGTGT	0.00586609	TCGTTA	0.00403278		GTGCGG	0.00599851	CGTCAA	0.00564997	GTGC	-0.00834165	GGATC	0.00664972	TGGTAT	-0.00525416	CTAGCG	-0.00632474
CATTAT	-0.00818419	ACCGTA	-0.00695986	TGGTTA	-0.00918255	CATGGT	-0.00738174	GCTTCG	0.00632032		TCTTGT	0.00693675	AGTTAC	0.00560203	CATTCT	0.00600876	ATCACC	0.0042517	GATGCC	0.00586588	ATATGG	0.00403258		GTATTA	0.00599357	TTGACG	0.00564997	TCTAGA	-0.00830077	GGGTAA	0.00664619	GGA	-0.0052374	ACTAGT	-0.00631361
CATCTA	-0.00816322	TACGGT	-0.00695986	ACGATG	-0.00916009	ATAACC	-0.00736464	AAGGGT	0.00630378		GTGGTA	0.00691967	GTAACT	0.00560203	GGTGAA	0.00599219	GGTGAT	0.0042517	GGCATC	0.00586588	CCATAT	0.00403258		TAATAC	0.00599357	AATCCT	0.00561448	AGAAGA	-0.00828532	TTACCC	0.00664619	TCC	-0.0052374	CCACGA	-0.00631055
TAGATG	-0.00816322	GACTGC	-0.0069388	CATCGT	-0.00916009	GGTTAT	-0.00736464	ACCCTT	0.00630378		TACCAC	0.00691967	CATTCC	0.00556799	TTCACC	0.00599219	CATACG	0.0042209	CCGCTA	0.00585221	AGATCG	0.00402678		GCTACA	0.00598558	AGGATT	0.00561448	TCTTCT	-0.00828532	GTAGTA	0.006638	AGGTG	-0.00523016	TCGTGG	-0.00631055
GATAGC	-0.00813794	GCAGTC	-0.0069388	CGAAC	-0.00915988	CCTTA	-0.00733441	AGGGAT	0.00627727		ATGTA	0.00691791	GGAATG	0.00556799	CATCAA	0.00599108	CGTATG	0.0042209	TAGCGG	0.00585221	CGATCT	0.00402678		TGTAGC	0.00598558	GAGTGA	0.0056052	AAGGAA	-0.00828517	TACTAC	0.006638	CACCT	-0.00523016	TAGTCA	-0.00630785
GCTATC	-0.00813794	CTAGC	-0.00688922	GTTCG	-0.00915988	TAAGG	-0.00733441	ATCCCT	0.00627727		TACAT	0.00691791	ACTGG	0.0055633	TTGATG	0.00599108	AAAGA	0.00420514	CCGACA	0.00585163	GGATA	0.00402413		ATCGTC	0.00596929	TCACTC	0.0056052	TTCCTT	-0.00828517	AGTAAC	0.00662166	CGCGGA	-0.00518359	TGACTA	-0.00630785
CAATCA	-0.00813565	GCTAG	-0.00688922	CATATG	-0.00913488	GGTAC	-0.00733219	AACTAT	0.00624351		TCGCA	0.00691649	CCAGT	0.0055633	GGCGAC	0.00597186	TCTTT	0.00420514	TGTCGG	0.00585163	TATCC	0.00402413		GACGAT	0.00596929	AATATC	0.00556895	AACTTG	-0.00826519	GTTACT	0.00662166	TCCGCG	-0.00518359	CCCTGA	-0.00630531
TGATTG	-0.00813565	ACAGT	-0.00687985	CGCCC	-0.00913289	GTACC	-0.00733219	ATAGTT	0.00624351		TGCGA	0.00691649	AAAGA	0.0055512	GTCGCC	0.00597186	TGCAA	0.00419877	ATGG	0.00584194	GGTACC	0.00402027		AGAACG	0.0059561	GATATT	0.00556895	CAAGTT	-0.00826519	CTATTA	0.00661004	AGTTC	-0.0051549	TCAGGG	-0.00630531
GCTTGA	-0.00809712	ACTGT	-0.00687985	GGGCG	-0.00913289	AGTAA	-0.00730566	CCA	0.00624011		TACCGA	0.00691181	TCTTT	0.0055512	ACGCAC	0.00596969	TTGCA	0.00419877	CCAT	0.00584194	CAATAC	0.0040129		CGTTCT	0.0059561	GAACAA	0.00553861	CTTCAC	-0.0082549	TAATAG	0.00661004	GAACT	-0.0051549	CTATTC	-0.00628526
TCAAGC	-0.00809712	CGGTA	-0.0068772	ACACGG	-0.00911626	TTACT	-0.00730566	TGG	0.00624011		TCGGTA	0.00691181	TATA	0.00553983	GTGCGT	0.00596969	ATCAT	0.00419707	AGGA	0.0058111	GTATTG	0.0040129		AGTCCG	0.0059254	TTGTTC	0.00553861	GTGAAG	-0.0082549	GTA	0.00660657	TCACGA	-0.00511901	GAATAG	-0.00628526
ACTACT	-0.00804086	TACCG	-0.0068772	CCGTGT	-0.00911626	TTAGAA	-0.00729524	AGGTAT	0.00623593		AACGTC	0.00690786	CGTGTA	0.00552835	GCACGA	0.00596764	ATGAT	0.00419707	TCCT	0.0058111	CGAAC	0.00401131		CGGACT	0.0059254	CAGGGA	0.0055192	CATGAA	-0.00825131	TAC	0.00660657	TCGTGA	-0.00511901	AGGTG	-0.00627489
AGTAGT	-0.00804086	ACTAAC	-0.00686777	GCAGCC	-0.00909783	TTCTAA	-0.00729524	ATACCT	0.00623593		GACGTT	0.00690786	TACACG	0.00552835	TCGTGC	0.00596764	ACGGTA	0.00416644	CAGATA	0.00579527	GTTCG	0.00401131		CTTTAC	0.00591303	TCCCTG	0.0055192	TTCATG	-0.00825131	GATCCA	0.00659584	ATAG	-0.00511568	CACCT	-0.00627489
GCCTCC	-0.00803848	GTTAGT	-0.00686777	GGCTGC	-0.00909783	AACAGG	-0.00728743	GCCAC	0.00623002		CGGTCA	0.00688637	GAGCAC	0.00550682	AGGTG	0.00596738	TACCGT	0.00416644	TATCTG	0.00579527	GTACCA	0.00400491		GTAAAG	0.00591303	GACCA	0.00548398	CTAAGC	-0.00824483	TGGATC	0.00659584	CTAT	-0.00511568	CACGTC	-0.0062704
GGAGGC	-0.00803848	ATACCG	-0.006866	GGGAAC	-0.00906172	CCTGTT	-0.00728743	GTGGC	0.00623002		TGACCG	0.00688637	GTGCTC	0.00550682	CACCT	0.00596738	CTCCC	0.00415801	AAACAG	0.00578119	TGGTAC	0.00400491		CTGC	0.00590758	TGGTC	0.00548398	GCTTAG	-0.00824483	ACGACG	0.00659456	ACGTCG	-0.00506674	GACGTG	-0.0062704
ACAACT	-0.00801974	CGGTAT	-0.006866	GTTCCC	-0.00906172	ACCAG	-0.00725632	ATGCCG	0.00620856		GAAGGA	0.00687827	CAGTTA	0.00549999	GCGTAC	0.00593758	GGGAG	0.00415801	CTGTTT	0.00578119	CACCGA	0.00399644		GCAG	0.00590758	CGGAG	0.00546889	CCGCAG	-0.00819189	CGTCGT	0.00659456	CGACGT	-0.00506674	AGGTGC	-0.00626825
AGTTGT	-0.00801974	GTGCA	-0.00686358	ACATTC	-0.00903118	CTGGT	-0.00725632	CGGCAT	0.00620856		TCCTTC	0.00687827	TAACTG	0.00549999	GTACGC	0.00593758	AGAGGA	0.00413158	AGGGAC	0.00572375	TCGGTG	0.00399644		CTCACC	0.0058953	CTCCG	0.00546889	CTGCGG	-0.00819189	TACTA	0.00658961	GCATTA	-0.00506233	GCACCT	-0.00626825
CAGTAG	-0.00798915	TGCAC	-0.00686358	GAATGT	-0.00903118	GACCTA	-0.00725171	CGGGTA	0.00620365		CAAATG	0.00687464	GACGTC	0.00549286	ACGAGC	0.00593172	TCCTCT	0.00413158	GTCCCT	0.00572375	GGACGA	0.00399638		GGTGAG	0.0058953	AAGAAA	0.00546676	CTGAGC	-0.00819084	TAGTA	0.00658961	TAATGC	-0.00506233	CGAA	-0.00626211
CTACTG	-0.00798915	ACAAAC	-0.00685431	AGTATA	-0.00902856	TAGGTC	-0.00725171	TACCCG	0.00620365		CATTTG	0.00687464	AGATCC	0.0054883	GCTCGT	0.00593172	ACTAGC	0.00412977	CGCAGC	0.00567305	TCGTCC	0.00399638		ATAGCC	0.00587345	TTTCTT	0.00546676	GCTCAG	-0.00819084	GTAC	0.00658281	CCTGTA	-0.00504207	TTCG	-0.00626211
GAAGC	-0.00798724	GTTTGT	-0.00685431	TATACT	-0.00902856	GTAACA	-0.00725128	AGCTTC	0.00616875		CACACC	0.00686019	GGATCT	0.0054883	CTCGCC	0.00592382	GCTAGT	0.00412977	GCTGCG	0.00567305	AGGGGA	0.00399437		GGCTAT	0.00587345	AGGGA	0.00546432	AGAGAA	-0.008188	ATAACC	0.00657105	TACAGG	-0.00504207	CAGTA	-0.00624844
GCTTC	-0.00798724	AAACAG	-0.00683701	CGCCAC	-0.00901971	TGTTAC	-0.00725128	GAAGCT	0.00616875		GGTGTG	0.00686019	ACAGCG	0.00547036	GGCGAG	0.00592382	CCGTTA	0.00410763	TCGAGA	0.00564394	TCCCCT	0.00399437		ATTCTG	0.00586912	TCCCT	0.00546432	TTCTCT	-0.008188	GGTTAT	0.00657105	CGCG	-0.00502775	TACTG	-0.00624844
GGAGAC	-0.00796745	CTGTTT	-0.00683701	GTGGCG	-0.00901971	ACAGCC	-0.00722445	AGTCCA	0.00616465		CAATCC	0.00685102	CGCTGT	0.00547036	GCGCAC	0.00591476	TAACGG	0.00410763	TCTCGA	0.00564394	ATCGG	0.00399211		CAGAAT	0.00586912	ATGGCA	0.00545778	AAGAC	-0.00817346	CGATAC	0.00656233	ACCTGG	-0.00502192	AGCGA	-0.00624658
GTCTCC	-0.00796745	AGCAA	-0.00682594	CATACC	-0.00894037	GGCTGT	-0.00722445	TGGACT	0.00616465		GGATTG	0.00685102	ATAAGC	0.0054567	GTGCGC	0.00591476	GCGTCC	0.00410432	CATACC	0.00562752	CCGAT	0.00399211		ACTAGC	0.00584243	TGCCAT	0.00545778	GTCTT	-0.00817346	GTATCG	0.00656233	CCAGGT	-0.00502192	TCGCT	-0.00624658
AGTTGA	-0.00795717	TTGCT	-0.00682594	GGTATG	-0.00894037	ATGCC	-0.00721673	ATCTTC	0.00616463		AAGCTG	0.00684277	GCTTAT	0.0054567	AACTTG	0.00583983	GGACGC	0.00410432	GGTATG	0.00562752	ACCAAT	0.00398968		GCTAGT	0.00584243	ACACG	0.00545391	GCCTTA	-0.00817097	CATTGA	0.00654534	CAGAC	-0.00500749	AACGAA	-0.00624471
TCAACT	-0.00795717	ACTATC	-0.00681953	AGGCCC	-0.00893688	GGCAT	-0.00721673	GAAGAT	0.00616463		CAGCTT	0.00684277	ACCGCT	0.00545294	CAAGTT	0.00583983	CCGATA	0.00410226	ACCTCC	0.00561911	ATTGGT	0.00398968		CGACG	0.00581462	CGTGT	0.00545391	TAAGGC	-0.00817097	TCAATG	0.00654534	GTCTG	-0.00500749	TTCGTT	-0.00624471
AGCTCA	-0.0079232	GATAGT	-0.00681953	GGGCCT	-0.00893688	CCCAA	-0.00721464	ACCGAC	0.00614308		AAACCG	0.00679206	AGCGGT	0.00545294	CGGTCA	0.0058364	TATCGG	0.00410226	GGAGGT	0.00561911	AACTAG	0.00398887		CGTCG	0.00581462	AGAGTA	0.00545304	CGTC	-0.00817061	CACTTA	0.00653699	GAATGA	-0.00499419	CGTAC	-0.00623836
TGAGCT	-0.0079232	CACTC	-0.00681707	AAGTAT	-0.00891455	TTGGG	-0.00721464	GTCGGT	0.00614308		CGGTTT	0.00679206	CAAAGG	0.00544286	TGACCG	0.0058364	GTTCGA	0.00407628	CCTTC	0.00560788	CTAGTT	0.00398887		CTCTA	0.00578248	TACTCT	0.00545304	GACG	-0.00817061	TAAGTG	0.00653699	TCATTC	-0.00499419	GTACG	-0.00623836
ATGTAG	-0.00792277	GAGTG	-0.00681707	ATACTT	-0.00891455	ATGAGC	-0.00721406	CGC	0.00611983		CGCCCC	0.00678872	CCTTTG	0.00544286	ATGAGA	0.00583128	TCGAAC	0.00407628	GAAGG	0.00560788	AAACCC	0.00398338		TAGAG	0.00578248	CGGCTA	0.00545104	CTAAA	-0.00816743	CTATCC	0.00652363	CGGCAA	-0.00498499	CACG	-0.00623298
CTACAT	-0.00792277	CTGATA	-0.00678018	CATTAC	-0.00889925	GCTCAT	-0.00721406	GCG	0.00611983		GGGGCG	0.00678872	GAACA	0.00542384	TCTCAT	0.00583128	CGGTCA	0.00405902	GAGA	0.00560623	GGGTTT	0.00398338		CCGCCG	0.00577051	TAGCCG	0.00545104	TTTAG	-0.00816743	GGATAG	0.00652363	TTGCCG	-0.00498499	CGTG	-0.00623298
CAGTA	-0.00788285	TATCAG	-0.00678018	GTAATG	-0.00889925	GAGTCA	-0.00720873	AGCTAG	0.00611001		CGTTA	0.0067671	TGTTC	0.00542384	AACGGA	0.00582917	TGACCG	0.00405902	TCTC	0.00560623	ACAGGG	0.00397775		CGGCGG	0.00577051	ATGCGA	0.00540707	CGAAGC	-0.00814432	AAACCT	0.00650854	ACTGTA	-0.00498237	ACTTCC	-0.00621124
TACTG	-0.00788285	GTTTTA	-0.00677527	ACCCGT	-0.00888206	TGACTC	-0.00720873	CTAGCT	0.00611001		TAACG	0.0067671	CACCA	0.00542118	TCCGTT	0.00582917	TACAAA	0.0040576	CGCTAC	0.00560338	CCCTGT	0.00397775		AGGGC	0.00570858	TCGCAT	0.00540707	GCTTCG	-0.00814432	AGGTTT	0.00650854	TACAGT	-0.00498237	GGAAGT	-0.00621124
ACCGGA	-0.00785678	TAAAAC	-0.00677527	ACGGGT	-0.00888206	GTGGGA	-0.00720478	GGTAAC	0.0061023		AGTTAA	0.00676227	TGGTG	0.00542118	AATCT	0.00579198	TTTGTA	0.0040576	GTAGCG	0.00560338	ACGAT	0.00397049		GCCCT	0.00570858	AATAGC	0.00540255	GTCAA	-0.00811013	GGTCAC	0.00650054	GGGA	-0.00497607	CAGGGC	-0.00620128
TCCGGT	-0.00785678	CACGAC	-0.00677363	CATGCA	-0.00884699	TCCCAC	-0.00720478	GTTACC	0.0061023		TTAACT	0.00676227	CCGAAG	0.0054109	AGATT	0.00579198	ATCGTG	0.00404878	AACCAG	0.00559508	ATCGT	0.00397049		GCGCAC	0.00566789	GCTATT	0.00540255	TTGAC	-0.00811013	GTGACC	0.00650054	TCCC	-0.00497607	GCCCTG	-0.00620128
CACCGA	-0.00785272	GTCGTG	-0.00677363	TGCATG	-0.00884699	CCTGGC	-0.00719667	CCCA	0.00609936		CGCTAA	0.00675783	CTTCGG	0.0054109	ACGATA	0.00578149	CACGAT	0.00404878	CTGGTT	0.00559508	CGCCAA	0.00396842		GTGCGC	0.00566789	CCCGC	0.00539675	CTCAA	-0.00800646	TGATAA	0.00649821	GTGGTA	-0.00494631	CTATAG	-0.00618658
TCGGTG	-0.00785272	ACGACT	-0.006773	ACGA	-0.008831	GCCAGG	-0.00719667	TGGG	0.00609936		TTAGCG	0.00675783	ACCTGG	0.00540658	TATCGT	0.00578149	ACCAT	0.00403389	CACC	0.00557462	TTGGCG	0.00396842		ACGTG	0.00566474	GCGGG	0.00539675	TTGAG	-0.00800646	TTATCA	0.00649821	TACCAC	-0.00494631	CGAAGC	-0.00614268
CAGAAC	-0.0078347	AGTCGT	-0.006773	TCGT	-0.008831	CATACC	-0.00719351	GCAAC	0.00609131		AACG	0.00674444	CCAGGT	0.00540658	ACGCG	0.00576856	ATGGT	0.00403389	GGTG	0.00557462	TATAGA	0.00395758		CACGT	0.00566474	CTTATA	0.00538553	ACTCAT	-0.00796135	TACAGA	0.00644715	CATCC	-0.00494557	GCTTCG	-0.00614268
GTTCTG	-0.0078347	ACTGGC	-0.00676816	CTTAAA	-0.00880549	GGTATG	-0.00719351	GTTGC	0.00609131		CGTT	0.00674444	ACGACC	0.00539202	CGCGT	0.00576856	ACCACT	0.00401644	ATCGTG	0.00552398	TCTATA	0.00395758		ACTAT	0.0056526	TATAAG	0.00538553	ATGAGT	-0.00796135	TCTGTA	0.00644715	GGATG	-0.00494557	CGTAGA	-0.00612976
ACAGGA	-0.0078342	GCCAGT	-0.00676816	TTTAAG	-0.00880549	GATA	-0.00718278	GGCGGA	0.00608068		ACCGCT	0.00674301	GGTCGT	0.00539202	GACAGA	0.00576245	AGTGGT	0.00401644	CACGAT	0.00552398	CTCGC	0.00395677		ATAGT	0.0056526	ACTAT	0.00535929	AACAG	-0.00795585	AAGATC	0.00643836	ACGCGC	-0.00491377	TCTACG	-0.00612976
TCCTGT	-0.0078342	AAATTT	-0.0067414	CTCCGC	-0.00879591	TATC	-0.00718278	TCCGCC	0.00608068		AGCGGT	0.00674301	CATCGG	0.0053752	TCTGTC	0.00576245	AGAG	0.00400087	CATATC	0.00550632	GCGAG	0.00395677		CCGGTA	0.00562112	ATAGT	0.00535929	CTGTT	-0.00795585	GATCTT	0.00643836	GCGCGT	-0.00491377	CCCTAG	-0.00612662
CCGGAG	-0.00782066	GCGTAA	-0.0067162	GCGGAG	-0.00879591	GTTCGA	-0.00718092	AGGTGA	0.00607513		AGGTGG	0.00673833	CCGATG	0.0053752	ATAGAT	0.00574847	CTCT	0.00400087	GATATG	0.00550632	GAATCC	0.00394432		TACCGG	0.00562112	AACAGG	0.0053441	AGGAAA	-0.00795579	AACACC	0.00642901	GATTTA	-0.00491098	CTAGGG	-0.00612662
CTCCGG	-0.00782066	TTACGC	-0.0067162	CCGTA	-0.00878996	TCGAAC	-0.00718092	TCACCT	0.00607513		CCACCT	0.00673833	GTTAAC	0.0053605	ATCTAT	0.00574847	CAAATC	0.00398672	ACAGGG	0.00550029	GGATTC	0.00394432		AGCG	0.00559817	CCTGTT	0.0053441	TTTCCT	-0.00795579	GGTGTT	0.00642901	TAAATC	-0.00491098	AAACG	-0.0061122
ATG	-0.00780535	CAGCA	-0.00671432	TACGG	-0.00878996	GAGTAA	-0.00717764	AGACGG	0.00605787		CCGCGC	0.00673121	CTACTC	0.00534484	ATGAC	0.0057423	GATTTG	0.00398672	CCCTGT	0.00550029	AGAAG	0.00393786		CGCT	0.00559817	ACGGTA	0.00531265	GATTAA	-0.00794975	AACG	0.00642708	AACAGG	-0.0048951	CGTTT	-0.0061122
CAT	-0.00780535	TGCTG	-0.00671432	CGGCGC	-0.00878941	TTACTC	-0.00717764	CCGTCT	0.00605787		GCGCGG	0.00673121	GAGTAG	0.00534484	GTCAT	0.0057423	AGAAG	0.00396904	CGTCCC	0.00550028	CTTCT	0.00393786		GCGAAC	0.00559445	TACCGT	0.00531265	TTAATC	-0.00794975	CGTT	0.00642708	CCTGTT	-0.0048951	ACTACG	-0.00610101
TATGGA	-0.00777394	CAACGG	-0.00668674	GCGCCG	-0.00878941	AAGTA	-0.00716057	ACTGTG	0.00598048		ATTGGA	0.0067284	ATCACA	0.00531973	TCTTCA	0.00570564	CTTCT	0.00396904	GGGACG	0.00550028	ATAGCC	0.00393761		GTTCGC	0.00559445	GATATC	0.0053113	CAGAAG	-0.00793256	ACCGCG	0.00642499	AGAGCA	-0.00488062	CGTAGT	-0.00610101
TCCATA	-0.00777394	CCGTTG	-0.00668674	CCTACC	-0.00877724	TACTT	-0.00716057	CACAGT	0.00598048		TCCAAT	0.0067284	TGTGAT	0.00531973	TGAAGA	0.00570564	CTGATC	0.00395297	GCGGCA	0.00546069	GGCTAT	0.00393761		CGACAC	0.00559344	ATGGTC	0.00531118	CTTCTG	-0.00793256	CGCGGT	0.00642499	TGCTCT	-0.00488062	TATA	-0.00609025
ACAGAT	-0.00771922	ACTTTC	-0.00665669	GGTAGG	-0.00877724	ACGCTA	-0.00714919	AACCCC	0.0059746		ACGATA	0.00672564	AGGTCG	0.00530432	CTCGAC	0.00570377	GATCAG	0.00395297	TGCCGC	0.00546069	AGGACA	0.00391437		GTGTCG	0.00559344	GACCAT	0.00531118	AGACAC	-0.00791143	GTATGA	0.00642152	CACTTA	-0.00487223	ACGGTA	-0.00606932
ATCTGT	-0.00771922	GAAAGT	-0.00665669	AGGCCG	-0.00877564	TAGCGT	-0.00714919	GGGGTT	0.0059746		TATCGT	0.00672564	CGACCT	0.00530432	GTCGAG	0.00570377	CATTTC	0.00394405	AGGCAA	0.00543953	TGTCCT	0.00391437		ACACGG	0.00557383	ATTCC	0.00530207	GTGTCT	-0.00791143	TCATAC	0.00642152	TAAGTG	-0.00487223	TACCGT	-0.00606932
CCTC	-0.00769652	GATCAC	-0.00660209	CGGCCT	-0.00877564	CAGCGA	-0.00714401	AGATGA	0.00597019		ATACC	0.00671102	CCAGG	0.0053021	CTCAA	0.00569435	GAAATG	0.00394405	TTGCCT	0.00543953	TTGCAA	0.00387931		CCGTGT	0.00557383	GGAAT	0.00530207	GCGAC	-0.00790778	CATA	0.00641144	GCGAA	-0.00486291	TCTCAA	-0.00601047
GAGG	-0.00769652	GTGATC	-0.00660209	GAACCA	-0.00874994	TCGCTG	-0.00714401	TCATCT	0.00597019		GGTAT	0.00671102	CCTGG	0.0053021	TTGAG	0.00569435	ACTTGC	0.00393483	GCAGGC	0.00540215	CACCG	0.00387299		TAGCAA	0.00554095	TGGAA	0.0052814	GTCGC	-0.00790778	TATG	0.00641144	TTCGC	-0.00486291	TTGAGA	-0.00601047
GTACAA	-0.00769102	TAACAA	-0.0065778	TGGTTC	-0.00874994	ACCCTC	-0.00713331	TCCCA	0.00596647		AAATGA	0.00671048	CACAGG	0.00529806	CACCTC	0.00568041	GCAAGT	0.00393483	GCCTGC	0.00540215	CGGTG	0.00387299		TTGCTA	0.00554095	TTCCA	0.0052814	CGACTA	-0.0078967	GCTAGA	0.00640796	CGGAG	-0.00483859	ACGTCA	-0.00599361
TTGTAC	-0.00769102	TTGTTA	-0.0065778	GACTTA	-0.00873623	GAGGGT	-0.00713331	TGGGA	0.00596647		TCATTT	0.00671048	CCTGTG	0.00529806	GAGGTG	0.00568041	AATGC	0.0039348	CATGGG	0.00534987	ATACC	0.0038717		AATGTC	0.00552412	AATACA	0.00527691	TAGTCG	-0.0078967	TCTAGC	0.00640796	CTCCG	-0.00483859	TGACGT	-0.00599361
AATCAT	-0.00768605	AAATCA	-0.00652776	TAAGTC	-0.00873623	CTTTCA	-0.00713312	ATCGTA	0.00593282		GCTAA	0.00668794	CTAGAC	0.00529468	TCGCA	0.00567754	GCATT	0.0039348	CCCATG	0.00534987	GGTAT	0.0038717		GACATT	0.00552412	TGTATT	0.00527691	CGTCGC	-0.00786807	TACCCA	0.00639864	AGTCTG	-0.00482426	CTGTTC	-0.00598036
ATGATT	-0.00768605	TGATTT	-0.00652776	AAACG	-0.00869503	TGAAAG	-0.00713312	TACGAT	0.00593282		TTAGC	0.00668794	GTCTAG	0.00529468	TGCGA	0.00567754	AAATAC	0.00391755	CAC	0.00533484	AACGCG	0.00386163		GCGAA	0.00551192	CTATTC	0.00527571	GCGACG	-0.00786807	TGGGTA	0.00639864	CAGACT	-0.00482426	GAACAG	-0.00598036
CCATGG	-0.00763821	ACGAC	-0.00649208	CGTTT	-0.00869503	AGTAGG	-0.00711901	CGTTA	0.00593217		CGTTC	0.00668086	GTACGA	0.00526305	CGAGCA	0.00567076	GTATTT	0.00391755	GTG	0.00533484	CGCGTT	0.00386163		TTCGC	0.00551192	GAATAG	0.00527571	ACTGAT	-0.00785353	TAGGAA	0.00639596	CGCACC	-0.00481376	CGTA	-0.00594317
ACTTGA	-0.00763728	GTCGT	-0.00649208	ACGCCC	-0.00868412	CCTACT	-0.00711901	TAACG	0.00593217		GAACG	0.00668086	TCGTAC	0.00526305	TGCTCG	0.00567076	ATGCA	0.00390168	CAAACA	0.00531271	CGAGAA	0.003859		CATTAC	0.00547688	GTTGTA	0.0052733	ATCAGT	-0.00785353	TTCCTA	0.00639596	GGTGCG	-0.00481376	TACG	-0.00594317
TCAAGT	-0.00763728	ACGTTA	-0.00648083	GGGCGT	-0.00868412	ACTGAT	-0.00710073	CAGCGG	0.00592934		ATTTCA	0.00666142	ATCAAC	0.00525226	GATGTA	0.00567049	TGCAT	0.00390168	TGTTTG	0.00531271	TTCTCG	0.003859		GTAATG	0.00547688	TACAAC	0.0052733	CGAACG	-0.00781601	ATGCGA	0.00638277	GTTTA	-0.00481319	TAGTGA	-0.00594117
GCTCAA	-0.00763275	TAACGT	-0.00648083	AATACT	-0.00868363	ATCAGT	-0.00710073	CCGCTG	0.00592934		TGAAAT	0.00666142	GTTGAT	0.00525226	TACATC	0.00567049	ACAACC	0.00389631	ATAGCC	0.00531153	GAGA	0.00384084		GACCA	0.00546714	AATCTC	0.00525136	CGTTCG	-0.00781601	TCGCAT	0.00638277	TAAAC	-0.00481319	TCACTA	-0.00594117
TTGAGC	-0.00763275	CACGTA	-0.00647388	AGTATT	-0.00868363	AATAC	-0.00709089	AATGAT	0.00592505		GATAGA	0.00666098	CGCCAA	0.00524251	CAATTA	0.00565851	GGTTGT	0.00389631	GGCTAT	0.00531153	TCTC	0.00384084		TGGTC	0.00546714	GAGATT	0.00525136	ACAAAT	-0.00780717	CCCTC	0.00637982	CGATAC	-0.00479296	ATCCG	-0.00593224
ACCT	-0.00760096	TACGTG	-0.00647388	AGATCG	-0.00866622	GTATT	-0.00709089	ATCATT	0.00592505		TCTATC	0.00666098	TTGGCG	0.00524251	TAATTG	0.00565851	ATGGAG	0.0038907	GGCACC	0.00530984	AACCCA	0.00383403		AGGTAT	0.00546596	ACCAAT	0.00520742	ATTTGT	-0.00780717	GAGGG	0.00637982	GTATCG	-0.00479296	CGGAT	-0.00593224
AGGT	-0.00760096	CACCG	-0.00640827	CGATCT	-0.00866622	GAGTGC	-0.00708642	ATGTTC	0.00591031		CCTAGC	0.00665929	CAAGA	0.00522035	AAGGTG	0.0056521	CTCCAT	0.0038907	GGTGCC	0.00530984	TGGGTT	0.00383403		ATACCT	0.00546596	ATTGGT	0.00520742	ACCTCC	-0.00777549	ACTAG	0.00637831	CGGGTA	-0.00476936	ACCGA	-0.00590772
AACTC	-0.00758869	CGGTG	-0.00640827	AGGCG	-0.00865345	GCACTC	-0.00708642	GAACAT	0.00591031		GCTAGG	0.00665929	TCTTG	0.00522035	CACCTT	0.0056521	GTCCAA	0.00387245	CGGGCA	0.00529943	ATCGC	0.00383154		TCGCA	0.00543562	AATTGT	0.00517976	GGAGGT	-0.00777549	CTAGT	0.00637831	TACCCG	-0.00476936	TCGGT	-0.00590772
GAGTT	-0.00758869	GAACAC	-0.00640221	CGCCT	-0.00865345	CGTCAC	-0.00707909	ATCAGC	0.00590589		TAACAA	0.00665667	AGATTC	0.00517067	CGCA	0.00565154	TTGGAC	0.00387245	TGCCCG	0.00529943	GCGAT	0.00383154		TGCGA	0.00543562	ACAATT	0.00517976	AGGTTC	-0.0077742	ATAGTG	0.00636367	CACGA	-0.00476121	ATGCCC	-0.00589923
AAGTTG	-0.00754618	GTGTTC	-0.00640221	GCCGGA	-0.00865106	GTGACG	-0.00707909	GCTGAT	0.00590589		TTGTTA	0.00665667	GAATCT	0.00517067	TGCG	0.00565154	ATAGGG	0.00385044	GTCTGA	0.0052871	TGAGAA	0.0038117		TATTAA	0.00543534	CCTCCG	0.00517573	GAACCT	-0.0077742	CACTAT	0.00636367	TCGTG	-0.00476121	GGGCAT	-0.00589923
CAACTT	-0.00754618	ACGGCT	-0.00636331	TCCGGC	-0.00865106	AGTAAT	-0.00707222	AGCCGC	0.00589695		ACAAGT	0.00665491	ATTGCG	0.00515516	AATACG	0.0056258	CCCTAT	0.00385044	TCAGAC	0.0052871	TTCTCA	0.0038117		TTAATA	0.00543534	CGGAGG	0.00517573	AATGCT	-0.00775813	AACCCA	0.00636262	ACCGCT	-0.00473522	AACGAC	-0.00584856
CAG	-0.00750697	AGCCGT	-0.00636331	ATAGC	-0.00864997	ATTACT	-0.00707222	GCGGCT	0.00589695		ACTTGT	0.00665491	CGCAAT	0.00515516	CGTATT	0.0056258	AGCGGG	0.00381883	TCGCGA	0.00527465	ATGGTA	0.00380071		TACTAA	0.00542002	CGTTAC	0.00516202	AGCATT	-0.00775813	TGGGTT	0.00636262	AGCGGT	-0.00473522	GTCGTT	-0.00584856
CTG	-0.00750697	TACGGA	-0.00635591	GCTAT	-0.00864997	GCCAC	-0.00707218	ACTGG	0.00589632		CCATGG	0.00663587	CAAGCA	0.00514626	ACTGAT	0.0056232	CCCGCT	0.00381883	CGCGTC	0.00526877	TACCAT	0.00380071		TTAGTA	0.00542002	GTAACG	0.00516202	GAAGGC	-0.00772901	ATTGTA	0.00636226	ACTTGG	-0.00472757	AATCC	-0.00584617
AGGGCA	-0.00740539	TCCGTA	-0.00635591	GGCGGA	-0.0086443	GTGGC	-0.00707218	CCAGT	0.00589632		CCAAA	0.00662813	TGCTTG	0.00514626	ATCAGT	0.0056232	CTTGCC	0.00380284	GACGCG	0.00526877	CGCA	0.00377715		ACCAAA	0.00541388	ATGTTA	0.00513571	GCCTTC	-0.00772901	TACAAT	0.00636226	CCAAGT	-0.00472757	GGATT	-0.00584617
TGCCCT	-0.00740539	ATAGCA	-0.00634722	TCCGCC	-0.0086443	ATAAA	-0.00705246	CCGGCA	0.0058667		TTTGG	0.00662813	ATGCGG	0.00513851	GGCGTA	0.00562278	GGCAAG	0.00380284	CGTCGC	0.00526079	TGCG	0.00377715		TTTGGT	0.00541388	TAACAT	0.00513571	ACGTCC	-0.00771934	CGTGC	0.00635176	TCAGAA	-0.0047012	CCGAG	-0.00584291
GCATGA	-0.00739224	TGCTAT	-0.00634722	ACACAG	-0.00863993	TTTAT	-0.00705246	TGCCGG	0.0058667		GGCAGA	0.00661363	CCGCAT	0.00513851	TACGCC	0.00562278	GTGTGA	0.00380165	GCGACG	0.00526079	CGATA	0.00377262		CCGAAC	0.00539297	ATATAA	0.00512108	GGACGT	-0.00771934	GCACG	0.00635176	TTCTGA	-0.0047012	CTCGG	-0.00584291
TCATGC	-0.00739224	ACCAGT	-0.00634362	CTGTGT	-0.00863993	ACCAAT	-0.00705081	GTCGA	0.00585304		TCTGCC	0.00661363	CCTAGC	0.00513018	ACGAGA	0.00556695	TCACAC	0.00380165	CATGGC	0.00522721	TATCG	0.00377262		GTTCGG	0.00539297	TTATAT	0.00512108	CCATAC	-0.00770281	ATAAC	0.00632263	GAGCGC	-0.00469868	ATTGTA	-0.0058411
ATGCCG	-0.00734736	ACTGGT	-0.00634362	ACGCT	-0.00860965	ATTGGT	-0.00705081	TCGAC	0.00585304		CAATGG	0.00659205	GCTAGG	0.00513018	TCTCGT	0.00556695	GACGCC	0.00379631	GCCATG	0.00522721	ACGGG	0.00375223		CACCAC	0.00538524	GTACGA	0.00508384	GTATGG	-0.00770281	GTTAT	0.00632263	GCGCTC	-0.00469868	TACAAT	-0.0058411
CGGCAT	-0.00734736	AAC	-0.00634306	AGCGT	-0.00860965	CTTTA	-0.00704856	GATTGA	0.00584829		CCATTG	0.00659205	GGTTAA	0.00512615	ACGGCC	0.00555738	GGCGTC	0.00379631	GGGAAC	0.0052201	CCCGT	0.00375223		GTGGTG	0.00538524	TCGTAC	0.00508384	ACTTCA	-0.00766208	ACGAAC	0.00631278	CACCC	-0.00469617	CAAGA	-0.00583048
CACCGG	-0.00734024	GTT	-0.00634306	ACCCG	-0.00860697	TAAAG	-0.00704856	TCAATC	0.00584829		GAGCTA	0.00658605	TTAACC	0.00512615	GGCCGT	0.00555738	GCGAC	0.00379293	GTTCCC	0.0052201	AACGC	0.00374863		CGGCCA	0.0053696	CACCA	0.00507283	TGAAGT	-0.00766208	GTTCGT	0.00631278	GGGTG	-0.00469617	TCTTG	-0.00583048
CCGGTG	-0.00734024	GACGAA	-0.00634301	CGGGT	-0.00860697	CTAGAA	-0.00704845	ATCTG	0.00584827		TAGCTC	0.00658605	CGCC	0.00509713	CCGCTA	0.00555082	GTCGC	0.00379293	CTACCC	0.00518254	GCGTT	0.00374863		TGGCCG	0.0053696	TGGTG	0.00507283	CGCGCG	-0.00764623	GAGTGC	0.00628946	GTCCGA	-0.00468673	AGGCC	-0.00582572
TACGA	-0.00731639	TTCGTC	-0.00634301	GTTAAC	-0.00860269	TTCTAG	-0.00704845	CAGAT	0.00584827		GTGTA	0.00657246	GGCG	0.00509713	TAGCGG	0.00555082	GCACC	0.00378513	GGGTAG	0.00518254	TCCAA	0.00374528		CGCAGA	0.00535494	ACTCT	0.00500527	CTTGGA	-0.00762858	GCACTC	0.00628946	TCGGAC	-0.00468673	GGCCT	-0.00582572
TCGTA	-0.00731639	GAATCC	-0.00632262	ATAAAC	-0.00860214	ACGTCA	-0.00704539	AGGTCA	0.00583984		TACAC	0.00657246	ACCGGT	0.00507944	CAGATA	0.00551354	GGTGC	0.00378513	CCGAAC	0.00517306	TTGGA	0.00374528		TCTGCG	0.00535494	AGAGT	0.00500527	TCCAAG	-0.00762858	CCTCTA	0.0062148	CTGCA	-0.00464037	CTATC	-0.00582153
CATTGC	-0.00727994	GGATTC	-0.00632262	GTTTAT	-0.00860214	TGACGT	-0.00704539	TGACCT	0.00583984		CGCCCG	0.00655539	CGCTTC	0.00505155	TATCTG	0.00551354	CAACTA	0.00377373	GTTCGG	0.00517306	CACATC	0.00372539		CGTACC	0.00534777	CGC	0.00500431	AAAAA	-0.00761407	TAGAGG	0.0062148	TGCAG	-0.00464037	GATAG	-0.00582153
GCAATG	-0.00727994	CTGTTA	-0.00629684	CTTTAC	-0.00859798	AGCTCC	-0.00704337	ACCGA	0.00583498		CGGGCG	0.00655539	GAAGCG	0.00505155	CGTTC	0.0054941	TAGTTG	0.00377373	CCGACG	0.00516122	GATGTG	0.00372539		GGTACG	0.00534777	GCG	0.00500431	TTTTT	-0.00761407	CTGTTA	0.00618953	ACATA	-0.00463692	AGTAG	-0.00581353
CAAAGA	-0.00727051	TAACAG	-0.00629684	GTAAAG	-0.00859798	GGAGCT	-0.00704337	TCGGT	0.00583498		GTTACA	0.00655414	AGACGG	0.0050507	GAACG	0.0054941	GATCC	0.00377325	CGTCGG	0.00516122	ACAGAC	0.00372426		AATTCT	0.0053173	CGCTA	0.00499811	CGCTAA	-0.00760502	TAACAG	0.00618953	TATGT	-0.00463692	CTACT	-0.00581353
TCTTTG	-0.00727051	AGTTGC	-0.00626185	GGAGCC	-0.00859341	GCCTGA	-0.00703606	CGGCAA	0.00582011		TGTAAC	0.00655414	CCGTCT	0.0050507	GGGCAA	0.00544562	GGATC	0.00377325	CACATC	0.00515171	GTCTGT	0.00372426		AGAATT	0.0053173	TAGCG	0.00499811	TTAGCG	-0.00760502	GAGATA	0.00618164	AGTTAA	-0.00462362	ATGCTA	-0.00580999
ACTTGG	-0.00726357	GCAACT	-0.00626185	GGCTCC	-0.00859341	TCAGGC	-0.00703606	TTGCCG	0.00582011		ACGAA	0.00654555	CAGCCG	0.00500632	TTGCCC	0.00544562	GATAGA	0.00376281	GATGTG	0.00515171	ATAGCA	0.00370815		CCTGCG	0.00531524	CTAGC	0.0049938	ACGTA	-0.0076033	TATCTC	0.00618164	TTAACT	-0.00462362	TAGCAT	-0.00580999
CCAAGT	-0.00726357	ACGGC	-0.00623812	GCAATA	-0.00857981	AAGCGC	-0.0070284	TAGAGA	0.00580445		TTCGT	0.00654555	CGGCTG	0.00500632	AATGCC	0.00544298	TCTATC	0.00376281	ACTCTC	0.00514708	TGCTAT	0.00370815		CGCAGG	0.00531524	GCTAG	0.0049938	TACGT	-0.0076033	ACCATG	0.00610754	GAGAGC	-0.00461981	CAATC	-0.00580551
ATAGTC	-0.00725919	GCCGT	-0.00623812	TATTGC	-0.00857981	GCGCTT	-0.0070284	TCTCTA	0.00580445		ACGTTA	0.00651098	ACGCCA	0.0049874	GGCATT	0.00544298	CACGAA	0.00373948	GAGAGT	0.00514708	AGCTAA	0.00370295		TTAAAA	0.0053101	CCTTTA	0.00494567	CGTTAG	-0.00759867	CATGGT	0.00610754	GCTCTC	-0.00461981	GATTG	-0.00580551
GACTAT	-0.00725919	AATAAC	-0.00621767	AAACC	-0.00857371	AACCC	-0.00700893	ACACA	0.00579567		TAACGT	0.00651098	TGGCGT	0.0049874	ACGA	0.00544103	TTCGTG	0.00373948	CCCGCG	0.00514209	TTAGCT	0.00370295		TTTTAA	0.0053101	TAAAGG	0.00494567	CTAACG	-0.00759867	CGCTGC	0.00610261	GTATTA	-0.00461822	ACGGAA	-0.00578022
AGACGA	-0.00722015	GTTATT	-0.00621767	GGTTT	-0.00857371	GGGTT	-0.00700893	TGTGT	0.00579567		ATGGTC	0.00650961	GGATA	0.00498027	TCGT	0.00544103	TCGA	0.00373736	CGCGGG	0.00514209	CATA	0.00369051		ATACAC	0.00530821	CACCTC	0.00491861	CATGCA	-0.00758994	GCAGCG	0.00610261	TAATAC	-0.00461822	TTCCGT	-0.00578022
TCGTCT	-0.00722015	CACGG	-0.00621331	CACGCG	-0.00855286	CGCTA	-0.00700756	GTGGCA	0.00578361		GACCAT	0.00650961	TATCC	0.00498027	GCGAAC	0.00541392	TGCAAA	0.00373551	CAGCAC	0.00514152	TATG	0.00369051		GTGTAT	0.00530821	GAGGTG	0.00491861	TGCATG	-0.00758994	GCTAGC	0.00609503	GTTGTA	-0.00459594	TACGTA	-0.0057722
CACC	-0.00721868	CCGTG	-0.00621331	CGCGTG	-0.00855286	TAGCG	-0.00700756	TGCCAC	0.00578361		TTCAAA	0.0064845	GTGCA	0.00495783	GTTCGC	0.00541392	TTTGCA	0.00373551	GTGCTG	0.00514152	TCCCA	0.00368928		AGAATA	0.00529708	CTTCCC	0.0048863	ACATG	-0.00756904	CATCTA	0.00608572	TACAAC	-0.00459594	ATCCCG	-0.00576327
GGTG	-0.00721868	CTAGAG	-0.00621068	AGTTAT	-0.0085427	CATTTC	-0.00700141	AGAAGG	0.00578023		TTTGAA	0.0064845	TGCAC	0.00495783	AGCAT	0.00539648	GTACGA	0.00373104	GCAACA	0.00511252	TGGGA	0.00368928		TATTCT	0.00529708	GGGAAG	0.0048863	CATGT	-0.00756904	TAGATG	0.00608572	ATTCG	-0.00458799	CGGGAT	-0.00576327
ACGCTG	-0.00719229	CTCTAG	-0.00621068	ATAACT	-0.0085427	GAAATG	-0.00700141	CCTTCT	0.00578023		AGATCA	0.00644042	GTAGTA	0.00493333	ATGCT	0.00539648	TCGTAC	0.00373104	TGTTGC	0.00511252	CGCGAG	0.00368044		AGGCGA	0.00527581	GCAGCC	0.00488575	GCA	-0.00754796	CTCCAA	0.00608503	CGAAT	-0.00458799	CGAAC	-0.00575507
CAGCGT	-0.00719229	CGAAGA	-0.00618781	CCAACC	-0.00852798	GAAATA	-0.00699272	ATCCAG	0.00576523		TGATCT	0.00644042	TACTAC	0.00493333	GATGCC	0.00538333	AAACGC	0.00372164	AAGAA	0.00510098	CTCGCG	0.00368044		TCGCCT	0.00527581	GGCTGC	0.00488575	TGC	-0.00754796	TTGGAG	0.00608503	AGATG	-0.00455319	GTTCG	-0.00575507
GTAGA	-0.00715803	TCTTCG	-0.00618781	GGTTGG	-0.00852798	TATTTC	-0.00699272	CTGGAT	0.00576523		ACGAGG	0.00639683	TGCAA	0.00491525	GGCATC	0.00538333	GCGTTT	0.00372164	TTCTT	0.00510098	CCACG	0.00367183		ATTGC	0.00527366	ACTAGT	0.00484397	AACCT	-0.00753291	GTTA	0.00608419	CATCT	-0.00455319	ACGAT	-0.00574879
TCTAC	-0.00715803	ATCCAA	-0.00618346	ATCCC	-0.0085007	CAGTCA	-0.00697019	ATAC	0.00575122		CCTCGT	0.00639683	TTGCA	0.00491525	CGAGCG	0.00537717	CAGATC	0.00371579	AACGG	0.00510022	CGTGG	0.00367183		GCAAT	0.00527366	AAAAGG	0.00482363	AGGTT	-0.00753291	TAAC	0.00608419	ATAAGG	-0.00452336	ATCGT	-0.00574879
TAAGGA	-0.00715762	TTGGAT	-0.00618346	GGGAT	-0.0085007	TGACTG	-0.00697019	GTAT	0.00575122		GCATAA	0.00639629	AAGA	0.0048926	CGCTCG	0.00537717	GATCTG	0.00371579	CCGTT	0.00510022	ATA	0.00365348		GCCTA	0.00527072	CCTTTT	0.00482363	CGCG	-0.00753251	ATGCAT	0.00607936	CCTTAT	-0.00452336	CAGATG	-0.00573208
TCCTTA	-0.00715762	AGCTG	-0.00615432	ACTACC	-0.00849274	CAGGG	-0.00695958	ATACTG	0.00574137		TTATGC	0.00639629	TCTT	0.0048926	ACATCT	0.0053621	GATGCA	0.00370454	GGATA	0.00508402	TAT	0.00365348		TAGGC	0.00527072	AGTGGC	0.00481466	CGAGCC	-0.00752599	CGAAAC	0.00605574	ACGTGC	-0.00452137	CATCTG	-0.00573208
ACGAAG	-0.0071537	CAGCT	-0.00615432	GGTAGT	-0.00849274	CCCTG	-0.00695958	CAGTAT	0.00574137		CACAGC	0.00638344	ACTGTC	0.00488738	AGATGT	0.0053621	TGCATC	0.00370454	TATCC	0.00508402	GATCCA	0.0036529		CCGGAA	0.00524533	GCCACT	0.00481466	GGCTCG	-0.00752599	GTTTCG	0.00605574	GCACGT	-0.00452137	GTACA	-0.00571649
CTTCGT	-0.0071537	CGAAG	-0.00613913	CCCCGG	-0.00848827	AACTGG	-0.00695895	ACAGTA	0.00572022		GCTGTG	0.00638344	GACAGT	0.00488738	ACGC	0.00530003	CGACAA	0.00370386	GATC	0.00506685	TGGATC	0.0036529		TTCCGG	0.00524533	AGTCGC	0.00477282	ACGAGT	-0.0074782	GTAGA	0.0060342	ACCTTC	-0.00451785	TGTAC	-0.00571649
CCTGA	-0.00714869	CTTCG	-0.00613913	CCGGGG	-0.00848827	CCAGTT	-0.00695895	TACTGT	0.00572022		AATAGC	0.00637793	AATACA	0.00487203	GCGT	0.00530003	TTGTCG	0.00370386	ACGGCA	0.00505989	ATGCAC	0.00363952		CTGTGC	0.00522802	GCGACT	0.00477282	ACTCGT	-0.0074782	TCTAC	0.0060342	GAAGGT	-0.00451785	CCGTGC	-0.00571254
TCAGG	-0.00714869	CGACTA	-0.00613789	CCCGGG	-0.00848714	CCTAA	-0.00695223	CCGC	0.00571493		GCTATT	0.00637793	TGTATT	0.00487203	ATCAGA	0.00529675	CTACAC	0.0037029	TGCCGT	0.00505989	GTGCAT	0.00363952		GCACAG	0.00522802	GCCTTA	0.00471156	CTCAAC	-0.00745878	CGTACC	0.00603226	ATCGG	-0.00451364	GCACGG	-0.00571254
AGATTA	-0.00713811	TAGTCG	-0.00613789	ACATGT	-0.00845976	TTAGG	-0.00695223	GCGG	0.00571493		GAATGC	0.00637441	GACAGC	0.00484133	TCTGAT	0.00529675	GTGTAG	0.0037029	CACATG	0.00505373	GGAAGA	0.00363657		CCTTGC	0.0052199	TAAGGC	0.00471156	GTTGAG	-0.00745878	GGTACG	0.00603226	CCGAT	-0.00451364	AGTCAA	-0.005696
TAATCT	-0.00713811	TAACGA	-0.00612007	GGAAAC	-0.00840371	AACGCT	-0.00694794	ACACCG	0.0057134		GCATTC	0.00637441	GCTGTC	0.00484133	CATTC	0.00529624	ATCCCG	0.00370224	CATGTG	0.00505373	TCTTCC	0.00363657		GCAAGG	0.0052199	CCAACC	0.00470914	CGGAGC	-0.00739869	CTA	0.00602817	ATGCG	-0.00451023	TTGACT	-0.005696
ACGTGG	-0.00712025	TCGTTA	-0.00612007	GTTTCC	-0.00840371	AGCGTT	-0.00694794	CGGTGT	0.0057134		ATGCTA	0.00635987	CCGGA	0.00483614	GAATG	0.00529624	CGGGAT	0.00370224	AATAAT	0.00505126	ACAT	0.00361382		GCATCC	0.00520803	GGTTGG	0.00470914	GCTCCG	-0.00739869	TAG	0.00602817	CGCAT	-0.00451023	AGTGAT	-0.00569184
CCACGT	-0.00712025	GTTCAA	-0.0061081	AACGCA	-0.00838941	ACCTA	-0.00694423	TCTTCA	0.00569611		TAGCAT	0.00635987	TCCGG	0.00483614	GCTGTA	0.00528901	CGGTGA	0.00368834	ATTATT	0.00505126	ATGT	0.00361382		GGATGC	0.00520803	ACTGCT	0.00470898	AAAACG	-0.0073904	AGCACA	0.00601464	CTC	-0.00445632	ATCACT	-0.00569184
ACGGAG	-0.00708361	TTGAAC	-0.0061081	TGCGTT	-0.00838941	TAGGT	-0.00694423	TGAAGA	0.00569611		CTGCC	0.00635566	AGTCGG	0.00481404	TACAGC	0.00528901	TCACCG	0.00368834	GGACTA	0.00501941	GGGA	0.00361206		ACGTAG	0.0052076	AGCAGT	0.00470898	CGTTTT	-0.0073904	TGTGCT	0.00601464	GAG	-0.00445632	AGGCGG	-0.00568079
CTCCGT	-0.00708361	AAAAAC	-0.00609061	GACCC	-0.00838919	CATTGC	-0.00694341	GGGTCA	0.00568763		GGCAG	0.00635566	CCGACT	0.00481404	AGCGC	0.00527641	CATGGG	0.00368285	TAGTCC	0.00501941	TCCC	0.00361206		CTACGT	0.0052076	CGACAA	0.00467578	GTTAA	-0.00737538	AAACGC	0.00600806	AAGTCT	-0.00442003	CCGCCT	-0.00568079
TCATGA	-0.00705958	GTTTTT	-0.00609061	GGGTC	-0.00838919	GCAATG	-0.00694341	TGACCC	0.00568763		CAATAG	0.00633883	GCGGA	0.00480438	GCGCT	0.00527641	CCCATG	0.00368285	ATTCCC	0.00500392	CCACA	0.00361135		GGTGTA	0.00520243	TTGTCG	0.00467578	TTAAC	-0.00737538	GCGTTT	0.00600806	AGACTT	-0.00442003	ACGGCG	-0.00567669
CGTCAA	-0.00704234	TAGCA	-0.00605298	GACACA	-0.00837866	ACCGT	-0.0069351	GCTAAC	0.00567807		CTATTG	0.00633883	TCCGC	0.00480438	ATAGCC	0.00526062	AGCACA	0.00367058	GGGAAT	0.00500392	TGTGG	0.00361135		TACACC	0.00520243	GGTGAC	0.00466965	CGAGTA	-0.0073738	ATCTCA	0.00600599	ATTCC	-0.00441326	CGCCGT	-0.00567669
TTGACG	-0.00704234	TGCTA	-0.00605298	TGTGTC	-0.00837866	ACGGT	-0.0069351	GTTAGC	0.00567807		TCGCGA	0.00633805	GCTCAC	0.00479937	GGCTAT	0.00526062	TGTGCT	0.00367058	ATGGCC	0.00499864	CGGCGC	0.00359218		ATAC	0.0051965	GTCACC	0.00466965	TACTCG	-0.0073738	TGAGAT	0.00600599	GGAAT	-0.00441326	GACGTA	-0.0056633
ACGACA	-0.00702235	AGTCCG	-0.00604957	ATTAC	-0.00837624	ATGCTA	-0.00692963	ATGCC	0.00566637		CGCAC	0.00632989	GTGAGC	0.00479937	AGCTTG	0.0052603	TAGCCA	0.00365371	GGCCAT	0.00499864	GCGCCG	0.00359218		GTAT	0.0051965	CGGGAC	0.00466165	ACGAGG	-0.00735588	ACGGAT	0.00598089	ATACTA	-0.00440527	TACGTC	-0.0056633
TGTCGT	-0.00702235	CGGACT	-0.00604957	GTAAT	-0.00837624	TAGCAT	-0.00692963	GGCAT	0.00566637		GTGCG	0.00632989	AGGATG	0.00478327	CAAGCT	0.0052603	TGGCTA	0.00365371	AGAGGA	0.00499408	ACAA	0.00358272		ATAAC	0.00517869	GTCCCG	0.00466165	CCTCGT	-0.00735588	ATCCGT	0.00598089	TAGTAT	-0.00440527	GCTA	-0.00562382
GACCAA	-0.00699712	CTGAA	-0.00604865	AAACAT	-0.00834242	GCGACC	-0.00691388	AGGGG	0.00563599		ATCTGA	0.00631688	CATCCT	0.00478327	ACCGG	0.00525351	GGGAA	0.00363414	TCCTCT	0.00499408	TTGT	0.00358272		GTTAT	0.00517869	GACAGA	0.00464944	ATAGCA	-0.00734346	AATCGG	0.00596118	AATGAC	-0.00440194	TAGC	-0.00562382
TTGGTC	-0.00699712	TTCAG	-0.00604865	ATGTTT	-0.00834242	GGTCGC	-0.00691388	CCCCT	0.00563599		TCAGAT	0.00631688	GGTGTA	0.00477048	CCGGT	0.00525351	TTCCC	0.00363414	TCTCCA	0.00497623	CATCTC	0.00358107		GAACCA	0.00517404	TCTGTC	0.00464944	TGCTAT	-0.00734346	CCGATT	0.00596118	GTCATT	-0.00440194	ACCGTA	-0.00561901
CGGAGA	-0.00695692	CCGCCG	-0.00603729	GAACC	-0.00832845	AAGAGA	-0.0069066	CAGCA	0.00562159		ATAACA	0.00631655	TACACC	0.00477048	GCATGC	0.00525131	GCTAAC	0.00358536	TGGAGA	0.00497623	GAGATG	0.00358107		TGGTTC	0.00517404	CGTGCA	0.00464472	GCTCA	-0.00732634	GTTACA	0.00594002	CCGTGC	-0.0043869	TACGGT	-0.00561901
TCTCCG	-0.00695692	CGGCGG	-0.00603729	GGTTC	-0.00832845	TCTCTT	-0.0069066	TGCTG	0.00562159		TGTTAT	0.00631655	GACATC	0.00475877	CCGCCC	0.00525011	GTTAGC	0.00358536	ATCAAC	0.00494957	GAATAC	0.00357954		AACGCA	0.00516886	TGCACG	0.00464472	TGAGC	-0.00732634	TGTAAC	0.00594002	GCACGG	-0.0043869	ATGGAG	-0.00559567
AATCAG	-0.00695373	CGCTTA	-0.00603607	CGAACA	-0.0083219	AGC	-0.00689599	CGTACC	0.00560741		AGCACG	0.0063086	GATGTC	0.00475877	GGGCGG	0.00525011	ACCCTC	0.00356993	GTTGAT	0.00494957	GTATTC	0.00357954		TGCGTT	0.00516886	CAGGTC	0.00461066	AACTT	-0.00731761	ACGTC	0.00593778	ATTTAG	-0.0043869	CTCCAT	-0.00559567
CTGATT	-0.00695373	TAAGCG	-0.00603607	TGTTCG	-0.0083219	GCT	-0.00689599	GGTACG	0.00560741		CGTGCT	0.0063086	AATGGA	0.00475087	TAAGTA	0.0052498	GAGGGT	0.00356993	ACACGA	0.00492058	GGGATA	0.00357573		GATGC	0.00515186	GACCTG	0.00461066	AAGTT	-0.00731761	GACGT	0.00593778	CTAAAT	-0.0043869	GAAACA	-0.00553587
AGTTG	-0.00693145	GGATTA	-0.00603239	CGTACC	-0.00831878	AGGGC	-0.00687234	GAACGA	0.00560076		ATAACG	0.00628658	TCCATT	0.00475087	TACTTA	0.0052498	GCACAA	0.00356291	TCGTGT	0.00492058	TATCCC	0.00357573		GCATC	0.00515186	AATACG	0.0045994	AGGTTA	-0.00726088	TAACCA	0.00593758	CTTCGA	-0.00432437	TGTTTC	-0.00553587
CAACT	-0.00693145	TAATCC	-0.00603239	GGTACG	-0.00831878	GCCCT	-0.00687234	TCGTTC	0.00560076		CGTTAT	0.00628658	CGCGGC	0.00472816	GTATCA	0.00522798	TTGTGC	0.00356291	AGCAA	0.00491175	ATTCG	0.00357415		AAACAT	0.00515002	CGTATT	0.0045994	TAACCT	-0.00726088	TGGTTA	0.00593758	TCGAAG	-0.00432437	CTATCA	-0.00553406
GCAAGA	-0.00693142	AGAATC	-0.00602753	CATGC	-0.00830839	CTGCTA	-0.00685367	CCGGTA	0.00560034		AGCATA	0.00628338	GCCGCG	0.00472816	TGATAC	0.00522798	ATCATA	0.00354914	TTGCT	0.00491175	CGAAT	0.00357415		ATGTTT	0.00515002	GGACAA	0.00459902	CCTTTA	-0.00724718	AAACAC	0.00593096	ACCTCT	-0.00431633	TGATAG	-0.00553406
TCTTGC	-0.00693142	GATTCT	-0.00602753	GCATG	-0.00830839	TAGCAG	-0.00685367	TACCGG	0.00560034		TATGCT	0.00628338	GAGACA	0.0047186	ACGTTG	0.00521668	TATGAT	0.00354914	CACCTC	0.0048999	CGCGCG	0.00356485		CTAGCA	0.0051393	TTGTCC	0.00459902	TAAAGG	-0.00724718	GTGTTT	0.00593096	AGAGGT	-0.00431633	GTGCAA	-0.0055305
AATCGT	-0.00690714	CGTTGA	-0.00602069	GAGAAC	-0.00830823	CCGAAC	-0.00681233	ATATTC	0.00559912		ATAGCA	0.00628281	TGTCTC	0.0047186	CAACGT	0.00521668	AGCCCC	0.00352114	GAGGTG	0.0048999	CGTCCC	0.00356018		TGCTAG	0.0051393	CTCGCA	0.00458748	GTAGCA	-0.00722716	GTTCCA	0.00592241	CTTTTA	-0.00429448	TTGCAC	-0.0055305
ACGATT	-0.00690714	TCAACG	-0.00602069	GTTCTC	-0.00830823	GTTCGG	-0.00681233	GAATAT	0.00559912		TGCTAT	0.00628281	TCGA	0.00471691	CGCCTC	0.0051802	GGGGCT	0.00352114	AGTATA	0.00488359	GGGACG	0.00356018		CCTGC	0.00512841	TGCGAG	0.00458748	TGCTAC	-0.00722716	TGGAAC	0.00592241	TAAAAG	-0.00429448	CCGTAC	-0.00552938
ATCATA	-0.00690215	ACTACG	-0.00601551	CGGTAG	-0.00829092	CTAGTA	-0.00679096	TAGATA	0.00559905		ATGTG	0.00627727	CTTCAA	0.0047082	GAGGCG	0.0051802	TACCAA	0.00351414	TATACT	0.00488359	CTCAAC	0.00352175		GCAGG	0.00512841	GGCGGA	0.00457609	ATCAAC	-0.0071991	CCTACA	0.0059197	ATTGTA	-0.00426153	GTACGG	-0.00552938
TATGAT	-0.00690215	CGTAGT	-0.00601551	CTACCG	-0.00829092	TACTAG	-0.00679096	TATCTA	0.00559905		CACAT	0.00627727	TTGAAG	0.0047082	CGGCCG	0.0051756	TTGGTA	0.00351414	GGAAC	0.0048559	GTTGAG	0.00352175		AATATT	0.0051107	TCCGCC	0.00457609	GTTGAT	-0.0071991	TGTAGG	0.0059197	TACAAT	-0.00426153	AGTTAC	-0.00552249
GAAC	-0.0068747	ACTCGG	-0.00600885	CATCCC	-0.00827223	GACCAA	-0.00678118	AAGAAC	0.00559085		ACACT	0.00626468	CGCACC	0.00470246	CAGACG	0.00516041	CATAGC	0.00350963	GTTCC	0.0048559	GGACCA	0.00351978		AACG	0.00511035	AAAACC	0.00457598	AACAGC	-0.00719048	CCTAC	0.00591134	CTCGCA	-0.00424596	GTAACT	-0.00552249
GTTC	-0.0068747	CCGAGT	-0.00600885	GGGATG	-0.00827223	TTGGTC	-0.00678118	GTTCTT	0.00559085		AGTGT	0.00626468	GGTGCG	0.00470246	CGTCTG	0.00516041	GCTATG	0.00350963	GAATC	0.00484889	TGGTCC	0.00351978		CGTT	0.00511035	GGTTTT	0.00457598	GCTGTT	-0.00719048	GTAGG	0.00591134	TGCGAG	-0.00424596	ATCGC	-0.0055156
CTACTA	-0.00685811	GAAGCA	-0.00598234	ATGGTA	-0.00826374	ACTTCG	-0.00677373	TAGCGA	0.00557394		TATGCA	0.00625785	CAGTCA	0.00469507	CGTGC	0.00515672	CGACG	0.00350026	GATTC	0.00484889	AAGGA	0.00351633		GCATCA	0.0050947	ATCAGG	0.00457452	AAGTTC	-0.00717692	CGCGA	0.00588575	ATGTTA	-0.00422216	GCGAT	-0.0055156
TAGTAG	-0.00685811	TGCTTC	-0.00598234	TACCAT	-0.00826374	CGAAGT	-0.00677373	TCGCTA	0.00557394		TGCATA	0.00625785	TGACTG	0.00469507	GCACG	0.00515672	CGTCG	0.00350026	GTAGGA	0.00482986	TCCTT	0.00351633		TGATGC	0.0050947	CCTGAT	0.00457452	GAACTT	-0.00717692	TCGCG	0.00588575	TAACAT	-0.00422216	ACGGTC	-0.00550969
TCGACA	-0.00682346	AACA	-0.00597619	GGGGA	-0.00826001	AATA	-0.00676369	CGCGCA	0.0055543		GCTA	0.00624412	CTGCTA	0.00469165	CGCAAC	0.00514256	ACGAAG	0.00349389	TCCTAC	0.00482986	ACAGAG	0.00349516		GCGTA	0.00509208	CACACC	0.00454892	CGCATA	-0.00716642	GAATGA	0.00587553	CGGAGA	-0.0041982	GACCGT	-0.00550969
TGTCGA	-0.00682346	TGTT	-0.00597619	TCCCC	-0.00826001	TATT	-0.00676369	TGCGCG	0.0055543		TAGC	0.00624412	TAGCAG	0.00469165	GTTGCG	0.00514256	CTTCGT	0.00349389	AAACGG	0.00481974	CTCTGT	0.00349516		TACGC	0.00509208	GGTGTG	0.00454892	TATGCG	-0.00716642	TCATTC	0.00587553	TCTCCG	-0.0041982	GTACCA	-0.00550598
CAAGTC	-0.00680277	CTTATC	-0.00596994	ATCCCG	-0.00824485	CATAAG	-0.00676161	GATCCC	0.00554675		GCAGAC	0.00623924	ATAGCG	0.0046706	GTCGAC	0.00513788	ATAGAG	0.00348159	CCGTTT	0.00481974	CGA	0.0034833		CGGC	0.00508169	TGTAAA	0.00452753	ACTGC	-0.00716156	GCCCTA	0.00586698	TCAGA	-0.00419025	TGGTAC	-0.00550598
GACTTG	-0.00680277	GATAAG	-0.00596994	CGGGAT	-0.00824485	CTTATG	-0.00676161	GGGATC	0.00554675		GTCTGC	0.00623924	CGCTAT	0.0046706	ATGG	0.00510144	CTCTAT	0.00348159	CTCTTC	0.00481115	TCG	0.0034833		GCCG	0.00508169	TTTACA	0.00452753	GCAGT	-0.00716156	TAGGGC	0.00586698	TCTGA	-0.00419025	GCGC	-0.00550584
GAGCAC	-0.00678271	AACAG	-0.00596144	ACATGG	-0.00822041	ACCCGA	-0.00674893	CGAACC	0.00554668		CTATCC	0.00621282	AGCG	0.00466	CCAT	0.00510144	ACAT	0.00346748	GAAGAG	0.00481115	ACGATA	0.00348209		CGAGGC	0.0050814	ATGCAC	0.00451076	AAACG	-0.00714606	TATCA	0.00586184	ATTACG	-0.00415999	GTTAAC	-0.00550543
[truncated: 4,136 more rows]
