# Supplementary material for: Sequence signatures involved in targeting the male-specific lethal complex to X-chromosomal genes in Drosophila melanogaster
Source: BMC Genomics. 2012 Mar 19;13:97. doi: 10.1186/1471-2164-13-97 (PMC3355045; doi:10.1186/1471-2164-13-97)
Supplement: Additional file 3 — Summary of fits for all multivariate models. Summary of fits for all multivariate models. [file 1471-2164-13-97-S3.XLS]

## Sheet: Additional File 3
Chromosomes gene features PCA										Chromosomes promoters PCA										Chromosomes-expression-binding promoters PCA										Chromosome X-expressed-MSL strongly bound - weakly bound promoters OPLS-DA											Chromosome X-expressed-MSL strongly bound - weakly bound promoters two-third OPLS-DA
A	R2X	R2X(cum)	Eigenvalue	Q2	Limit	Q2(cum)	Significance			A	R2X	R2X(cum)	Eigenvalue	Q2	Limit	Q2(cum)	Significance			A	R2X	R2X(cum)	Eigenvalue	Q2	Limit	Q2(cum)	Significance			A	R2X	R2X(cum)	Eigenvalue	R2Y	R2Y(cum)	Q2	Q2(cum)	Significance			A	R2X	R2X(cum)	Eigenvalue	R2Y	R2Y(cum)	Q2	Q2(cum)	Significance
0	Cent.									0	Cent.									0	Cent.									Model		0.0447			0.691		0.12				Model		0.0188			0.574		0.0562
1	0.542	0.542	16.3	0.53	0.0335	0.53	R1			1	0.473	0.473	2.36	-0.116	0.2	-0.1	R2			1	0.496	0.496	9.42	0.426	0.0528	0.426	R1			0	Cent.			Cent.							0	Cent.			Cent.
2	0.232	0.774	6.97	0.484	0.0347	0.757	R1			Type: PCA-X Observations (N)=5, Variables (K)=5456 (X=5456, Y=0)										2	0.161	0.657	3.06	0.0206	0.0557	0.438	R2			1	0.0121	0.0447	2.94	0.691	0.691	0.12	0.12	R1			1	0.0188	0.0188	3.11	0.574	0.574	0.0562	0.0562	R1
3	0.0915	0.866	2.75	0.336	0.0359	0.839	R1													3	0.121	0.778	2.3	0.234	0.059	0.569	R1			Orthogonal		0.0326			0						Model		0.0188			0.574		0.0562
4	0.0573	0.923	1.72	0.332	0.0372	0.892	R1			Chromosomes 5´UTRs PCA										4	0.0435	0.822	0.827	0.0959	0.0627	0.611	R1			1	0.0326	0.0326	7.93	0	0			R1			0	Cent.			Cent.
5	0.022	0.945	0.659	0.194	0.0386	0.913	R1			A	R2X	R2X(cum)	Eigenvalue	Q2	Limit	Q2(cum)	Significance			Type: PCA-X Observations (N)=19, Variables (K)=5456 (X=5456, Y=0)										Type: OPLS/O2PLS Observations (N)=243, Variables (K)=5457 (X=5456, Y=1)											Type: OPLS/O2PLS-DA Observations (N)=165, Variables (K)=5458 (X=5456, Y=2)
6	0.00898	0.954	0.269	0.0653	0.0402	0.919	R1			0	Cent.
Type: PCA-X Observations (N)=30, Variables (K)=5456 (X=5456, Y=0)										1	0.478	0.478	2.39	-0.172	0.2	-0.1	R2			Chromosomes-expression-binding 5'UTRs PCA										Chromosome X-expressed-HAS distant MSL strongly bound - weakly bound promoters OPLS-DA											Chromosome X-expressed-HAS distant MSL strongly bound - weakly bound promoters two-third OPLS-DA
										Type: PCA-X Observations (N)=5, Variables (K)=5456 (X=5456, Y=0)										A	R2X	R2X(cum)	Eigenvalue	Q2	Limit	Q2(cum)	Significance			A	R2X	R2X(cum)	Eigenvalue	R2Y	R2Y(cum)	Q2	Q2(cum)				A	R2X	R2X(cum)	Eigenvalue	R2Y	R2Y(cum)	Q2	Q2(cum)
																				0	Cent.									Model		0.0165			0.614		0.139				Model		0.0196			0.662		0.0479
										Chromosomes CDS PCA										1	0.341	0.341	6.48	0.205	0.0528	0.205	R1			0	Cent.			Cent.							0	Cent.			Cent.
										A	R2X	R2X(cum)	Eigenvalue	Q2	Limit	Q2(cum)	Significance			2	0.176	0.517	3.35	0.0265	0.0557	0.227	R2			1	0.0165	0.0165	2.86	0.614	0.614	0.139	0.139	R1			1	0.0196	0.0196	2.34	0.662	0.662	0.0479	0.0479	R1
										0	Cent.									3	0.139	0.657	2.65	0.156	0.059	0.347	R1
										1	0.759	0.759	3.79	0.625	0.2	0.625	R1			4	0.0775	0.734	1.47	0.133	0.0627	0.434	R1			Type: OPLS/O2PLS-DA Observations (N)=174, Variables (K)=5456 (X=5454, Y=2)											Type: OPLS/O2PLS-DA Observations (N)=119, Variables (K)=5437 (X=5435, Y=2)
										Type: PCA-X Observations (N)=5, Variables (K)=5456 (X=5456, Y=0)										Type: PCA-X Observations (N)=19, Variables (K)=5456 (X=5456, Y=0)
										Chromosomes introns PCA										Chromosomes-expression-binding CDS PCA										Chromosome X-expressed-MSL strongly bound - weakly bound 5´UTRs OPLS-DA											Chromosome X-expressed-MSL strongly bound - weakly bound 5´UTR two-third OPLS-DA
										A	R2X	R2X(cum)	Eigenvalue	Q2	Limit	Q2(cum)	Significance			A	R2X	R2X(cum)	Eigenvalue	Q2	Limit	Q2(cum)	Significance			A	R2X	R2X(cum)	Eigenvalue	R2Y	R2Y(cum)	Q2	Q2(cum)	Significance			A	R2X	R2X(cum)	Eigenvalue	R2Y	R2Y(cum)	Q2	Q2(cum)	Significance
										0	Cent.									0	Cent.									Model		0.0118			0.52		-0.0272				Model		0.0135			0.607		0.0423
										1	0.821	0.821	4.11	0.777	0.2	0.777	R1			1	0.491	0.491	9.32	0.349	0.0528	0.349	R1			0	Cent.			Cent.							0	Cent.			Cent.
										Type: PCA-X Observations (N)=5, Variables (K)=5456 (X=5456, Y=0)										2	0.242	0.732	4.59	0.385	0.0557	0.6	R1			1	0.0118	0.0118	3.2	0.52	0.52	-0.0272	-0.0272	R1			1	0.0135	0.0135	2.46	0.607	0.607	0.0423	0.0423	R1
																				Type: PCA-X Observations (N)=19, Variables (K)=5456 (X=5456, Y=0)										Type: OPLS/O2PLS-DA Observations (N)=271, Variables (K)=5457 (X=5455, Y=2)											Type: OPLS/O2PLS-DA Observations (N)=182, Variables (K)=5457 (X=5455, Y=2)
										Chromosomes 3´UTRs PCA
										A	R2X	R2X(cum)	Eigenvalue	Q2	Limit	Q2(cum)	Significance			Chromosomes-expression-binding introns PCA										Chromosome X-expressed-MSL strongly bound - weakly bound CDS OPLS-DA											Chromosome X-expressed-MSL strongly bound - weakly bound CDS two-third OPLS-DA
										0	Cent.									A	R2X	R2X(cum)	Eigenvalues	Q2	Limit	Q2(cum)	Significance			A	R2X	R2X(cum)	Eigenvalue	R2Y	R2Y(cum)	Q2	Q2(cum)	Significance			A	R2X	R2X(cum)	Eigenvalue	R2Y	R2Y(cum)	Q2	Q2(cum)	Significance
										1	0.565	0.565	2.83	0.0789	0.2	0.0789	R2			0	Cent.									Model		0.0183			0.438		0.153				Model		0.0345			0.762		0.213
										Type: PCA-X Observations (N)=5, Variables (K)=5456 (X=5456, Y=0)										1	0.52	0.52	9.87	0.26	0.0528	0.26	R1			0	Cent.			Cent.							0	Cent.			Cent.
																				2	0.352	0.872	6.69	0.649	0.0557	0.74	R1			1	0.0183	0.0183	5.82	0.438	0.438	0.153	0.153	R1			1	0.0117	0.0345	2.51	0.762	0.762	0.213	0.213	R1
										Chromosomes intergenic PCA										3	0.0489	0.921	0.929	0.288	0.059	0.815	R1			Type: OPLS/O2PLS-DA Observations (N)=318, Variables (K)=5458 (X=5456, Y=2)											Orthogonal		0.0228			0
										A	R2X	R2X(cum)	Eigenvalue	Q2	Limit	Q2(cum)	Significance			4	0.0192	0.94	0.365	0.0657	0.0627	0.827	R1														1	0.0228	0.0228	4.9	0	0			R1
										0	Cent.									Type: PCA-X Observations (N)=19, Variables (K)=5456 (X=5456, Y=0)										Chromosome X-expressed-MSL strongly bound - weakly bound ORF CDS OPLS-DA											Type: OPLS/O2PLS Observations (N)=215, Variables (K)=5457 (X=5456, Y=1)
										1	0.791	0.791	3.96	0.705	0.2	0.705	R1													A	R2X	R2X(cum)	Eigenvalue	R2Y	R2Y(cum)	Q2	Q2(cum)	Significance
										Type: PCA-X Observations (N)=5, Variables (K)=5456 (X=5456, Y=0)										Chromosomes-expression-binding 3'UTRs PCA										Model		0.018			0.854		0.136				Chromosome X-expressed-HAS distant MSL strongly bound - weakly bound CDS two-third OPLS-DA
																				A	R2X	R2X(cum)	Eigenvalue	Q2	Limit	Q2(cum)	Significance			0	Cent.			Cent.							A	R2X	R2X(cum)	Eigenvalue	R2Y	R2Y(cum)	Q2	Q2(cum)
																				0	Cent.									1	0.00553	0.018	1.7	0.854	0.854	0.136	0.136	R1			Model		0.0769			0.863		0.235
																				1	0.385	0.385	7.31	0.19	0.0528	0.19	R1			Orthogonal		0.0124			0						0	Cent.			Cent.
																				2	0.192	0.577	3.65	0.195	0.0557	0.347	R1			1	0.0124	0.0124	3.83	0	0			R1			1	0.0106	0.0769	1.85	0.863	0.863	0.235	0.235	R1
																				3	0.103	0.68	1.96	0.118	0.059	0.424	R1			Type: OPLS/O2PLS-DA Observations (N)=308, Variables (K)=5107 (X=5105, Y=2)											Orthogonal		0.0663			0
																				Type: PCA-X Observations (N)=19, Variables (K)=5456 (X=5456, Y=0)																					1	0.0391	0.0391	6.84	0	0			R1
																														Chromosome X-expressed-MSL strongly bound - weakly bound transcribed strand CDS OPLS-DA											2	0.0272	0.0663	4.76	0	0			R1
																				Chromosomes-expression-binding intergenic PCA										A	R2X	R2X(cum)	Eigenvalue	R2Y	R2Y(cum)	Q2	Q2(cum)	Significance			Type: OPLS/O2PLS-DA Observations (N)=175, Variables (K)=5458 (X=5456, Y=2)
																				A	R2X	R2X(cum)	Eigenvalues	Q2	Limit	Q2(cum)	Significance			Model		0.0141			0.493		0.122
																				0	Cent.									0	Cent.			Cent.							Chromosome X-expressed-MSL strongly bound - weakly bound introns two-third OPLS-DA
																				1	0.542	0.542	10.3	0.364	0.0528	0.364	R1			1	0.0141	0.0141	4.48	0.493	0.493	0.122	0.122	R1			A	R2X	R2X(cum)	Eigenvalue	R2Y	R2Y(cum)	Q2	Q2(cum)	Significance
																				2	0.218	0.761	4.15	0.347	0.0557	0.584	R1			Type: OPLS/O2PLS-DA Observations (N)=318, Variables (K)=5458 (X=5456, Y=2)											Model		0.02			0.461		0.0918
																				3	0.124	0.885	2.36	0.405	0.059	0.753	R1														0	Cent.			Cent.
																				4	0.0345	0.919	0.655	0.144	0.0627	0.788	R1														1	0.02	0.02	3.74	0.461	0.461	0.0918	0.0918	R1
																				5	0.021	0.94	0.399	0.168	0.0668	0.824	R1			Chromosome X-expressed-HAS distant MSL strongly bound - weakly bound CDS OPLS-DA											Type: OPLS/O2PLS Observations (N)=187, Variables (K)=5457 (X=5456, Y=1)
																				Type: PCA-X Observations (N)=19, Variables (K)=5456 (X=5456, Y=0)										A	R2X	R2X(cum)	Eigenvalue	R2Y	R2Y(cum)	Q2	Q2(cum)
																														Model		0.0434			0.697		0.271				Chromosome X-expressed-MSL strongly bound - weakly bound 3´UTRs two-third OPLS-DA
																														0	Cent.			Cent.							A	R2X	R2X(cum)	Eigenvalue	R2Y	R2Y(cum)	Q2	Q2(cum)	Significance
																														1	0.0128	0.0434	3.3	0.697	0.697	0.271	0.271	R1			Model		0.0462			0.909		-0.087
																														Orthogonal		0.0305			0						0	Cent.			Cent.
																														1	0.0305	0.0305	7.84	0	0			R1			1	0.00741	0.0462	1.35	0.909	0.909	-0.087	-0.087	R1
																														Type: OPLS/O2PLS-DA Observations (N)=257, Variables (K)=5458 (X=5456, Y=2)											Orthogonal		0.0388			0
																																									1	0.0254	0.0254	4.62	0	0			NS
																																									2	0.0134	0.0388	2.43	0	0			NS
																														Chromosome X-expressed-MSL strongly bound - weakly bound introns OPLS-DA											Type: OPLS/O2PLS-DA Observations (N)=182, Variables (K)=5458 (X=5456, Y=2)
																														A	R2X	R2X(cum)	Eigenvalue	R2Y	R2Y(cum)	Q2	Q2(cum)	Significance
																														Model		0.0189			0.399		0.123
																														0	Cent.			Cent.
																														1	0.0189	0.0189	5.21	0.399	0.399	0.123	0.123	R1
																														Type: OPLS/O2PLS Observations (N)=275, Variables (K)=5457 (X=5456, Y=1)
																														Chromosome X-expressed-MSL strongly bound - weakly bound 3´UTRs OPLS-DA
																														A	R2X	R2X(cum)	Eigenvalue	R2Y	R2Y(cum)	Q2	Q2(cum)	Significance
																														Model		0.0152			0.469		-0.0418
																														0	Cent.			Cent.
																														1	0.0152	0.0152	4.07	0.469	0.469	-0.0418	-0.0418	R1
																														Type: OPLS/O2PLS-DA Observations (N)=268, Variables (K)=5458 (X=5456, Y=2)
