# Supplementary material for: Sequence signatures involved in targeting the male-specific lethal complex to X-chromosomal genes in Drosophila melanogaster
Source: BMC Genomics. 2012 Mar 19;13:97. doi: 10.1186/1471-2164-13-97 (PMC3355045; doi:10.1186/1471-2164-13-97)
Supplement: Additional file 5 — Correlation of gene-binding values from different data sets. Spearman correlations of gene-binding values for MOF, MSL-1 and MSL-3 proteins from different data sets. All correlations are significant (p < 0.05). [file 1471-2164-13-97-S5.XLS]

## Sheet: MOF
	MOF
	MOF_SL2, Kind et al (Cell 133, 813-28 (2008))	MOF_Q4145.S2, modENCODE
MOF_SL2, Kind et al (Cell 133, 813-28 (2008))	1	0.855824
MOF_Q4145.S2, modENCODE	0.855824	1

## Sheet: MSL1
			MSL1
	MSL1_SL2, Kind et al (Cell 133, 813-28 (2008))	MSL1_SL2_replicate1, Straub et al (PLoS Genet. 4 (2008))	MSL1_SL2_replicate2, Straub et al (PLoS Genet. 4 (2008))	MSL1_SL2_replicate3, Straub et al (PLoS Genet. 4 (2008))	MSL1_SL2_Replicate4, Straub et al (PLoS Genet. 4 (2008))	MSL-1(Q4453).S2, modENCODE
MSL1_SL2, Kind et al (Cell 133, 813-28 (2008))	1	0.892214	0.908601	0.903897	0.874555	0.86023
MSL1_SL2_replicate1, Straub et al (PLoS Genet. 4 (2008))	0.892214	1	0.980453	0.964347	0.943778	0.928538
MSL1_SL2_replicate2, Straub et al (PLoS Genet. 4 (2008))	0.908601	0.980453	1	0.973806	0.942061	0.941497
MSL1_SL2_replicate3, Straub et al (PLoS Genet. 4 (2008))	0.903897	0.964347	0.973806	1	0.940651	0.927821
MSL1_SL2_Replicate4, Straub et al (PLoS Genet. 4 (2008))	0.874555	0.943778	0.942061	0.940651	1	0.916338
MSL-1(Q4453).S2, modENCODE	0.86023	0.928538	0.941497	0.927821	0.916338	1

## Sheet: MSL3
				MSL3
	MSL3_SL2, Kind et al (Cell 133, 813-28 (2008))	MSL3-TAP_Clone8_Replicate1, Alekseyenko et al (Cell 34, 599-609 (2008))	MSL3-TAP_Embryo_Replicate1, Alekseyenko et al (Genes Dev. 20, 848-57 (2006))	MSL3-TAP_Clone8_Replicate2, Alekseyenko et al (Cell 34, 599-609 (2008))	MSL3-TAP_Embryo_Replicate2, Alekseyenko et al (Genes Dev. 20, 848-57 (2006))	MSL3-TAP_SL2_Replicate1, Alekseyenko et al (Genes Dev. 20, 848-57 (2006))	MSL3-TAP_SL2_Replicate2, Alekseyenko et al (Genes Dev. 20, 848-57 (2006))	MSL3-TAP_SL2_Replicate3, Alekseyenko et al (Genes Dev. 20, 848-57 (2006))	MSL3-TAP_larvae, Larchan et al (Mol Cell 28, 121-33 (2007))
MSL3_SL2, Kind et al (Cell 133, 813-28 (2008))	1	0.862953	0.796731	0.844807	0.769371	0.683362	0.772904	0.753351	0.835515
MSL3-TAP_Clone8_Replicate1, Alekseyenko et al (Cell 34, 599-609 (2008))	0.862953	1	0.861777	0.940694	0.835924	0.727067	0.83275	0.806035	0.873088
MSL3-TAP_Embryo_Replicate1, Alekseyenko et al (Genes Dev. 20, 848-57 (2006))	0.796731	0.861777	1	0.850896	0.910804	0.732903	0.751683	0.773191	0.835016
MSL3-TAP_Clone8_Replicate2, Alekseyenko et al (Cell 34, 599-609 (2008))	0.844807	0.940694	0.850896	1	0.828277	0.728996	0.795422	0.810882	0.840622
MSL3-TAP_Embryo_Replicate2, Alekseyenko et al (Genes Dev. 20, 848-57 (2006))	0.769371	0.835924	0.910804	0.828277	1	0.740237	0.717438	0.779989	0.7957
MSL3-TAP_SL2_Replicate1, Alekseyenko et al (Genes Dev. 20, 848-57 (2006))	0.683362	0.727067	0.732903	0.728996	0.740237	1	0.6254	0.792707	0.648652
MSL3-TAP_SL2_Replicate2, Alekseyenko et al (Genes Dev. 20, 848-57 (2006))	0.772904	0.83275	0.751683	0.795422	0.717438	0.6254	1	0.753091	0.802337
MSL3-TAP_SL2_Replicate3, Alekseyenko et al (Genes Dev. 20, 848-57 (2006))	0.753351	0.806035	0.773191	0.810882	0.779989	0.792707	0.753091	1	0.748041
MSL3-TAP_larvae, Larchan et al (Mol Cell 28, 121-33 (2007))	0.835515	0.873088	0.835016	0.840622	0.7957	0.648652	0.802337	0.748041	1
