# Supplementary material for: Sequence signatures involved in targeting the male-specific lethal complex to X-chromosomal genes in Drosophila melanogaster
Source: BMC Genomics. 2012 Mar 19;13:97. doi: 10.1186/1471-2164-13-97 (PMC3355045; doi:10.1186/1471-2164-13-97)
Supplement: Additional file 6 — Gene feature AT-contents grouped by MSL binding and expression status. AT contents of indicated gene features in expressed genes strongly and weakly bound by the MSL complex, and all expressed and unexpressed genes. Table cells colored according to the gene features' AT contents (low - red to high - green). [file 1471-2164-13-97-S6.XLS]

## Sheet: Additional File 6
Gene features	(AT content %)
	MSL strongly bound expressed genes	MSL weakly bound expressed genes	Expressed genes	Unexpressed genes
promoter	0.626	0.598	0.622	0.592
5´UTR	0.559	0.573	0.572	0.575
CDS	0.444	0.448	0.447	0.458
intron	0.61	0.626	0.617	0.631
3´UTR	0.627	0.642	0.64	0.649
intergenic	0.635	0.626	0.63	0.614
