# Supplementary material for: Sequence signatures involved in targeting the male-specific lethal complex to X-chromosomal genes in Drosophila melanogaster
Source: BMC Genomics. 2012 Mar 19;13:97. doi: 10.1186/1471-2164-13-97 (PMC3355045; doi:10.1186/1471-2164-13-97)
Supplement: Additional file 7 — Sequence words from OPLS-DA models. Sorted lists of sequence words with corresponding loadings from all OPLS-DA multivariate models. [file 1471-2164-13-97-S7.XLS]

## Sheet: Additional File 7
Chromosome X-expressed -MSL strongly bound (120 genes) - weakly bound (124 genes) promoters OPLS-DA		Chromosome X-expressed -HAS distant MSL strongly bound (86 genes) - weakly bound (88 genes) promoters OPLS-DA		Chromosome X-expressed -MSL strongly bound (167 genes) - weakly bound (151 genes) CDS OPLS-DA		Chromosome X-expressed -HAS distant MSL strongly bound (125 genes) - weakly bound (132 genes) CDS OPLS-DA		Chromosome X-expressed -MSL strongly bound (153 genes) - weakly bound (125 genes) introns OPLS-DA		Chromosome X-expressed -MSL strongly bound (148 genes) - weakly bound (127 genes) 3´UTRs OPLS-DA			Chromosome X-expressed -MSL strongly bound - weakly bound promoters (two-third) OPLS-DA		Chromosome X-expressed -HAS distant MSL strongly bound - weakly bound promoters (two-third) OPLS-DA		Chromosome X-expressed -MSL strongly bound - weakly bound CDS (two-third) OPLS-DA		Chromosome X-expressed -HAS distant MSL strongly bound - weakly bound CDS (two-third) OPLS-DA		Chromosome X-expressed -MSL strongly bound - weakly bound introns (two-third) OPLS-DA		Chromosome X-expressed -MSL strongly bound - weakly bound 3´UTRs (two-third) OPLS-DA
Sequence words	Predictive component 1 (pq)	Sequence words	Predictive component 1 (pq)	Sequence words	Predictive component 1 (pq)	Sequence words	Predictive component 1 (pq)	Sequence words	Predictive component 1 (pq)	Sequence words	Predictive component 1 (pq)		Sequence words	Predictive component 1 (pq)	Sequence words	Predictive component 1 (pq)	Sequence words	Predictive component 1 (pq)	Var ID (Primary)	M3.pq[1]	Sequence words	Predictive component 1 (pq)	Sequence words	Predictive component 1 (pq)
CGATA	0.0704056	CGATA	0.0718337	AAG	0.0602976	GCGC	-0.0619517	CC	0.0650874	CG	0.0725209		TATCGA	0.0615888	ACCA	-0.051723	AG	0.0564973	GCTCTA	0.0491984	CTC	0.05414	GACAGA	0.0512216
TATCG	0.0704056	TATCG	0.0718337	CTT	0.0602976	GCGCA	-0.0600233	GG	0.0650874	CGC	0.071246		TCGATA	0.0615888	TGGT	-0.051723	CT	0.0564973	TAGAGC	0.0491984	GAG	0.05414	TCTGTC	0.0512216
TATCGA	0.0676202	TATCGA	0.0646924	AGA	0.0592111	TGCGC	-0.0600233	CTC	0.0581471	GCG	0.071246		CGATA	0.0576541	CGATA	-0.0500861	AAGC	0.0562838	CTCTA	0.047932	AG	0.0502538	AGACAG	0.0413162
TCGATA	0.0676202	TCGATA	0.0646924	TCT	0.0592111	AG	-0.0599135	GAG	0.0581471	CC	0.0694073		TATCG	0.0576541	TATCG	-0.0500861	GCTT	0.0562838	TAGAG	0.047932	CT	0.0502538	CTGTCT	0.0413162
CGATAG	0.0653311	CGATAG	0.0636563	AG	0.0569786	CT	-0.0599135	AG	0.0548773	GG	0.0694073		ATCGA	0.0567425	GAAACA	-0.0477081	GCGC	0.0545828	TAGA	0.0419506	CAC	0.0483103	CCTCTC	0.0411937
CTATCG	0.0653311	CTATCG	0.0636563	CT	0.0569786	AGCT	-0.0575303	CT	0.0548773	GCC	0.0689489		TCGAT	0.0567425	TGTTTC	-0.0477081	AGC	0.0528732	TCTA	0.0419506	GTG	0.0483103	GAGAGG	0.0411937
ATCG	0.0643439	ATCG	0.0595237	AAGC	0.0549861	AGCTG	-0.0556285	GGGA	0.0513889	GGC	0.0689489		TA	0.0558708	CGATAG	-0.0470807	GCT	0.0528732	CGCACG	0.0409812	CC	0.045408	CGCTC	0.0411173
CGAT	0.0643439	CGAT	0.0595237	GCTT	0.0549861	CAGCT	-0.0556285	TCCC	0.0513889	CCA	0.0620148		ATCGAT	0.0541786	CTATCG	-0.0470807	AGCT	0.0500985	CGTGCG	0.0409812	GG	0.045408	GAGCG	0.0411173
ATCGA	0.0615088	ATCGAT	0.0586886	AAGA	0.050252	CGTGC	-0.0553765	GGA	0.0513706	TGG	0.0620148		CGATAG	0.0524008	AC	-0.0466674	AAGCT	0.0494316	GCGCA	0.0408446	ACTC	0.0453189	GAGCC	0.0409199
TCGAT	0.0615088	GATAAC	0.0578533	TCTT	0.050252	GCACG	-0.0553765	TCC	0.0513706	CGCC	0.0616718		CTATCG	0.0524008	GT	-0.0466674	AGCTT	0.0494316	TGCGC	0.0408446	GAGT	0.0453189	GGCTC	0.0409199
ATCGAT	0.0587721	GTTATC	0.0578533	AGAAGC	0.0482882	GAAGC	-0.0550511	GC	0.0503724	GGCG	0.0616718		GATA	0.050991	ATACCG	-0.0454856	AAGCTG	0.0484989	GAAGC	0.0402688	CCCA	0.0422395	GATCA	0.040435
CTATC	0.0563956	CGATAA	0.0563408	GCTTCT	0.0482882	GCTTC	-0.0550511	CCA	0.0501725	CCG	0.0613221		TATC	0.050991	CGGTAT	-0.0454856	CAGCTT	0.0484989	GCTTC	0.0402688	TGGG	0.0422395	TGATC	0.040435
GATAG	0.0563956	TTATCG	0.0563408	AAGCT	0.0474868	CGCA	-0.0508566	TGG	0.0501725	CGG	0.0613221		ATCG	0.0502512	GGTA	-0.0452032	AGCTG	0.0484101	GAGTAC	0.0390173	GGAAC	0.0415207	GAGCGA	0.0399179
GATA	0.0530499	ATCGA	0.0557519	AGCTT	0.0474868	TGCG	-0.0508566	CCC	0.0495128	GC	0.0597512		CGAT	0.0502512	TACC	-0.0452032	CAGCT	0.0484101	GTACTC	0.0390173	GTTCC	0.0415207	TCGCTC	0.0399179
TATC	0.0530499	TCGAT	0.0557519	AGAA	0.0462995	AGC	-0.0497317	GGG	0.0495128	ACGG	0.0573204		AT	0.0500429	TATCGA	-0.0445406	GCAGGC	0.0468575	CGAAG	0.0386266	GACC	0.0413914	CG	0.0394632
TCGA	0.048752	GATA	0.0556816	TTCT	0.0462995	GCT	-0.0497317	CCTC	0.0485488	CCGT	0.0573204		CTATC	0.0496325	TCGATA	-0.0445406	GCCTGC	0.0468575	CTTCG	0.0386266	GGTC	0.0413914	CCTC	0.0388767
GATAGC	0.0486177	TATC	0.0556816	GCGC	0.0461937	AGCTGC	-0.0494743	GAGG	0.0485488	GA	0.053447		GATAG	0.0496325	CTATC	-0.0443064	CAAGC	0.0459586	GAAGGA	0.038349	CCA	0.0412246	GAGG	0.0388767
GCTATC	0.0486177	CTATC	0.0537077	CTTC	0.0461597	GCAGCT	-0.0494743	AGG	0.0478574	TC	0.053447		AAT	0.0480378	GATAG	-0.0443064	GCTTG	0.0459586	TCCTTC	0.038349	TGG	0.0412246	AGACCC	0.0377112
CGATAA	0.0460171	GATAG	0.0537077	GAAG	0.0461597	AAGC	-0.0467452	CCT	0.0478574	CGGC	0.0523612		ATT	0.0480378	CGGTA	-0.0437568	GAAGC	0.0439501	TGCACA	0.0381125	CCTC	0.040215	GGGTCT	0.0377112
TTATCG	0.0460171	CAGCAC	0.0478778	GAAGC	0.0460403	GCTT	-0.0467452	GACC	0.0465378	GCCG	0.0523612		TAA	0.0425889	TACCG	-0.0437568	GCTTC	0.0439501	TGTGCA	0.0381125	GAGG	0.040215	GCGA	0.0374315
CTA	0.0435084	GTGCTG	0.0478778	GCTTC	0.0460403	CGCACG	-0.0465313	GGTC	0.0465378	GCGA	0.0514997		TTA	0.0425889	ATAC	-0.0430504	GCGCA	0.0437707	ATGTCG	0.038075	CATG	0.0398039	TCGC	0.0374315
TAG	0.0435084	CCGATA	0.0473974	AGCT	0.0426568	CGTGCG	-0.0465313	ACTC	0.0458092	TCGC	0.0514997		GTA	0.0424555	GTAT	-0.0430504	TGCGC	0.0437707	CGACAT	0.038075	CTCCCA	0.0398037	GAGACA	0.0373757
GATAAC	0.0424925	TATCGG	0.0473974	GCGCA	0.0425595	CTGCGC	-0.045986	GAGT	0.0458092	GCCGC	0.0508436		TAC	0.0424555	ATACC	-0.0429231	AGGCGC	0.0429375	AAAAAG	0.0377871	TGGGAG	0.0398037	TGTCTC	0.0373757
GTTATC	0.0424925	AGCAC	0.0458235	TGCGC	0.0425595	GCGCAG	-0.045986	ACTCAC	0.0457446	GCGGC	0.0508436		TCGA	0.0423161	GGTAT	-0.0429231	GCGCCT	0.0429375	CTTTTT	0.0377871	GC	0.0397154	CTC	0.0371611
CATCG	0.0395492	GTGCT	0.0458235	AAGCG	0.0424643	GCAGGC	-0.0444747	GTGAGT	0.0457446	CCAG	0.0505781		GATAAC	0.0422389	AAAAAC	-0.0416015	CAGGCG	0.0418422	CGTGC	0.0376048	AGTG	0.0395426	GAG	0.0371611
CGATG	0.0395492	ATGGTA	0.0445055	CGCTT	0.0424643	GCCTGC	-0.0444747	CAC	0.0456094	CTGG	0.0505781		GTTATC	0.0422389	GTTTTT	-0.0416015	CGCCTG	0.0418422	GCACG	0.0376048	CACT	0.0395426	AGCG	0.0367608
CCGATA	0.039337	TACCAT	0.0445055	AAAG	0.0423768	AGCGC	-0.0444599	GTG	0.0456094	GCGC	0.0503804		GGTA	0.0412258	CACG	-0.0415621	CGCAGC	0.0404086	GTGACA	0.0373923	AGGTCA	0.0384388	CGCT	0.0367608
TATCGG	0.039337	TCGA	0.0420225	CTTT	0.0423768	GCGCT	-0.0444599	CTCAC	0.0454341	GGCC	0.0502805		TACC	0.0412258	CGTG	-0.0415621	GCTGCG	0.0404086	TGTCAC	0.0373923	TGACCT	0.0384388	TCGCAA	0.0367378
ATCGG	0.0389207	GATAGA	0.0419046	AGAAG	0.0412946	CAGGCG	-0.0437896	GTGAG	0.0454341	GGA	0.0498886		TACCA	0.0410174	ATCGAT	-0.0413342	AGCGC	0.0402615	CTCTAC	0.0370943	CGTCTC	0.0379218	TTGCGA	0.0367378
CCGAT	0.0389207	TCTATC	0.0419046	CTTCT	0.0412946	CGCCTG	-0.0437896	GCA	0.0435314	TCC	0.0498886		TGGTA	0.0410174	CCTATC	-0.040756	GCGCT	0.0402615	GTAGAG	0.0370943	GAGACG	0.0379218	GGAAAC	0.0363512
GGTCAC	0.0374588	CGGTA	0.0415953	AGAT	0.0409502	CTACA	-0.0432042	TGC	0.0435314	CGCTC	0.0490006		AAAT	0.0410139	GATAGG	-0.040756	GAAGGA	0.0392409	AAGC	0.0367249	CCTGA	0.0377567	GTTTCC	0.0363512
GTGACC	0.0374588	TACCG	0.0415953	ATCT	0.0409502	TGTAG	-0.0432042	AGGC	0.0425006	GAGCG	0.0490006		ATTT	0.0410139	AGCAC	-0.0406988	TCCTTC	0.0392409	GCTT	0.0367249	TCAGG	0.0377567	GTCGCA	0.0363282
ACCA	0.0366519	ATACC	0.0413116	CGCGC	0.0407441	AAGCT	-0.0431797	GCCT	0.0425006	AGCG	0.0486789		ATA	0.0401978	GTGCT	-0.0406988	CGCGC	0.0391155	AGCAAG	0.0364272	CTCC	0.0368498	TGCGAC	0.0363282
TGGT	0.0366519	GGTAT	0.0413116	GCGCG	0.0407441	AGCTT	-0.0431797	CA	0.0422454	CGCT	0.0486789		TAT	0.0401978	AACCAA	-0.0405213	GCGCG	0.0391155	CTTGCT	0.0364272	GGAG	0.0368498	CAGTAC	0.0361341
ATCTGG	0.0364982	ACCA	0.040863	AAGCTG	0.0393361	CAGCTG	-0.0430429	TG	0.0422454	CTCCCA	0.0485618		AATAC	0.0399784	TTGGTT	-0.0405213	CATAC	0.0388577	AAG	0.0364143	GACTA	0.036803	GTACTG	0.0361341
CCAGAT	0.0364982	TGGT	0.040863	CAGCTT	0.0393361	GC	-0.0423511	ACTCA	0.0420635	TGGGAG	0.0485618		GTATT	0.0399784	AGCACA	-0.0403007	GTATG	0.0388577	CTT	0.0364143	TAGTC	0.036803	GCCCAA	0.0352924
CTAG	0.0361755	GGTA	0.0406734	AAGAT	0.039042	ATGCGC	-0.0419727	TGAGT	0.0420635	GCGCC	0.0483185		ATGGTA	0.0399136	TGTGCT	-0.0403007	CTTC	0.038173	CTTC	0.0364074	GTCAC	0.0367122	TTGGGC	0.0352924
TA	0.0356145	TACC	0.0406734	ATCTT	0.039042	GCGCAT	-0.0419727	GA	0.0417797	GGCGC	0.0483185		TACCAT	0.0399136	CATAC	-0.0401531	GAAG	0.038173	GAAG	0.0364074	GTGAC	0.0367122	CGAGAG	0.0351868
CAATCG	0.0352168	CTA	0.0403329	CGCA	0.0386429	CCTGC	-0.0411354	TC	0.0417797	CGCCG	0.04693		AATT	0.0396513	GTATG	-0.0401531	ATGTCG	0.0380881	CCCTTA	0.0363597	AGTCC	0.0366361	CTCTCG	0.0351868
CGATTG	0.0352168	TAG	0.0403329	TGCG	0.0386429	GCAGG	-0.0411354	GGGGAA	0.0407656	CGGCG	0.04693		ACTA	0.0393411	ACC	-0.0395628	CGACAT	0.0380881	TAAGGG	0.0363597	GGACT	0.0366361	CGGGAG	0.0347843
ACGCG	0.0351517	GAAACA	0.0400217	AAGAAG	0.0384195	AAGCG	-0.0409986	TTCCCC	0.0407656	GACAGA	0.0465939		TAGT	0.0393411	GGT	-0.0395628	GC	0.0370159	AG	0.0357536	ACTCA	0.0363965	CTCCCG	0.0347843
CGCGT	0.0351517	TGTTTC	0.0400217	CTTCTT	0.0384195	CGCTT	-0.0409986	CCAC	0.0398425	TCTGTC	0.0465939		ATTTAA	0.0379001	ACCGGT	-0.0393922	CGCAAG	0.0366805	CT	0.0357536	TGAGT	0.0363965	TAAGAA	0.034204
ATTTAA	0.0350352	AACCAA	0.0399362	AGATC	0.0384092	CTACAA	-0.0408671	GTGG	0.0398425	CGCCGC	0.046534		TTAAAT	0.0379001	GATA	-0.0392814	CTTGCG	0.0366805	CGCTAC	0.0354607	CTCA	0.0362946	TTCTTA	0.034204
TTAAAT	0.0350352	TTGGTT	0.0399362	GATCT	0.0384092	TTGTAG	-0.0408671	AGATG	0.03974	GCGGCG	0.046534		ACCA	0.037775	TATC	-0.0392814	CAGGC	0.0366786	GTAGCG	0.0354607	TGAG	0.0362946	CTCC	0.0340346
GGTA	0.0345466	ATACCG	0.0394461	CTTGA	0.0382673	CGCGC	-0.0404519	CATCT	0.03974	CAG	0.0464158		TGGT	0.037775	GTA	-0.038712	GCCTG	0.0366786	ACATG	0.0352699	GGA	0.0360324	GGAG	0.0340346
TACC	0.0345466	CGGTAT	0.0394461	TCAAG	0.0382673	GCGCG	-0.0404519	CCACA	0.0394731	CTG	0.0464158		AAATA	0.0371524	TAC	-0.038712	CAG	0.036613	CATGT	0.0352699	TCC	0.0360324	GACGGC	0.0338576
CTAGCC	0.0345398	TACCA	0.0388365	CGCAA	0.0382015	ACAGCT	-0.0399006	TGTGG	0.0394731	GAGGC	0.0464091		TATTT	0.0371524	CAGCAC	-0.0386841	CTG	0.036613	TGCGCA	0.0352137	ACACT	0.0354204	GCCGTC	0.0338576
GGCTAG	0.0345398	TGGTA	0.0388365	TTGCG	0.0382015	AGCTGT	-0.0399006	GGCA	0.0393675	GCCTC	0.0464091		CGATAA	0.0369357	GTGCTG	-0.0386841	CGCA	0.0365658	ATGCGC	0.034894	AGTGT	0.0354204	AGCCAT	0.0337159
ACCGT	0.0344875	ATATCG	0.0387755	GAGA	0.0380716	AGAAGC	-0.0395158	TGCC	0.0393675	TCCA	0.046041		TTATCG	0.0369357	ACAT	-0.0383448	TGCG	0.0365658	GCGCAT	0.034894	CTCAC	0.0350964	ATGGCT	0.0337159
ACGGT	0.0344875	CGATAT	0.0387755	TCTC	0.0380716	GCTTCT	-0.0395158	CCCA	0.0393646	TGGA	0.046041		AATA	0.0368636	ATGT	-0.0383448	AAGATG	0.0365628	ACGAAG	0.0348268	GTGAG	0.0350964	GCGAC	0.0336636
GCTA	0.0342838	AC	0.0387189	CGCAG	0.0372295	CAG	-0.0393496	TGGG	0.0393646	GCCA	0.0453644		TATT	0.0368636	ATGGTA	-0.0383323	CATCTT	0.0365628	CTTCGT	0.0348268	AGC	0.0347208	GTCGC	0.0336636
TAGC	0.0342838	GT	0.0387189	CTGCG	0.0372295	CTG	-0.0393496	GCC	0.0392872	TGGC	0.0453644		GATAGC	0.0367998	TACCAT	-0.0383323	GTGACA	0.0364974	CCTTA	0.0347879	GCT	0.0347208	CTCCC	0.0335368
CATCGA	0.0341473	GATAA	0.0385134	CGCG	0.0369221	AGCTCA	-0.0392428	GGC	0.0392872	CTCC	0.0444603		GCTATC	0.0367998	CCGATA	-0.0377089	TGTCAC	0.0364974	TAAGG	0.0347879	AGACG	0.0346527	GGGAG	0.0335368
TCGATG	0.0341473	TTATC	0.0385134	CGAAG	0.036239	TGAGCT	-0.0392428	AGGG	0.0390311	GGAG	0.0444603		TAAA	0.036607	TATCGG	-0.0377089	CAAGCG	0.036327	AAGATG	0.0345712	CGTCT	0.0346527	AGCGA	0.0335173
ACTCAC	0.0338787	ATACCA	0.0382745	CTTCG	0.036239	AAGCTG	-0.038773	CCCT	0.0390311	CTC	0.0444214		TTTA	0.036607	TACCA	-0.0375363	CGCTTG	0.036327	CATCTT	0.0345712	GA	0.0346323	TCGCT	0.0335173
GTGAGT	0.0338787	TGGTAT	0.0382745	ACGT	0.036174	CAGCTT	-0.038773	ACC	0.0385768	GAG	0.0444214		TTAAA	0.0364216	TGGTA	-0.0375363	AGCTGC	0.0354978	AACCAG	0.0342759	TC	0.0346323	AGTTCG	0.033406
CTAGC	0.0337931	GTTA	0.0378759	ACAAG	0.0360391	CTACC	-0.0387326	GGT	0.0385768	CCTC	0.0442857		TTTAA	0.0364216	ACCGG	-0.0374593	GCAGCT	0.0354978	CTGGTT	0.0342759	GGGA	0.0345779	CGAACT	0.033406
GCTAG	0.0337931	TAAC	0.0378759	CTTGT	0.0360391	GGTAG	-0.0387326	CTCC	0.0381279	GAGG	0.0442857		ACTAA	0.0361543	CCGGT	-0.0374593	AGGTAG	0.0354926	GTAGGA	0.0339181	TCCC	0.0345779	AGCACG	0.0333238
ACATCG	0.0337567	CCTATC	0.0378279	GA	0.035989	ACATG	-0.0385806	GGAG	0.0381279	AGCGGC	0.043714		TTAGT	0.0361543	ATCG	-0.0374336	CTACCT	0.0354926	TCCTAC	0.0339181	CA	0.0344978	CGTGCT	0.0333238
CGATGT	0.0337567	GATAGG	0.0378279	TC	0.035989	CATGT	-0.0385806	AGGGGA	0.0375137	GCCGCT	0.043714		GGTAA	0.0350802	CGAT	-0.0374336	TGCACA	0.0354405	CTTCA	0.0337244	TG	0.0344978	AGGGTC	0.0333036
GTA	0.0335118	ACAGCA	0.0374237	AGCGC	0.0355787	TGCGCA	-0.0383118	TCCCCT	0.0375137	CCAGC	0.043701		TTACC	0.0350802	AACCA	-0.0372734	TGTGCA	0.0354405	TGAAG	0.0337244	AGGC	0.034161	GACCCT	0.0333036
TAC	0.0335118	TGCTGT	0.0374237	GCGCT	0.0355787	AGGCG	-0.0379599	CTGCC	0.0374125	GCTGG	0.043701		AATTA	0.0346719	TGGTT	-0.0372734	CTGAAC	0.0354045	CAGGTA	0.0335738	GCCT	0.034161	CTGCAG	0.0330019
CTAA	0.0332808	CCGGCA	0.0370802	CTTTC	0.0355267	CGCCT	-0.0379599	GGCAG	0.0374125	CAGAG	0.0434044		TAATT	0.0346719	ATAGGC	-0.0371243	GTTCAG	0.0354045	TACCTG	0.0335738	CTCCA	0.0341266	GATCAA	0.0328581
TTAG	0.0332808	TGCCGG	0.0370802	GAAAG	0.0355267	CGC	-0.0375922	AGGTCA	0.0374009	CTCTG	0.0434044		ATACCA	0.0345256	GCCTAT	-0.0371243	AGAAGC	0.0353646	AGGTAG	0.0335349	TGGAG	0.0341266	TTGATC	0.0328581
ATACC	0.0329258	GCGATA	0.0370133	CTGCGC	0.0354708	GCG	-0.0375922	TGACCT	0.0374009	CTCCC	0.0433858		TGGTAT	0.0345256	ACCAA	-0.0370723	GCTTCT	0.0353646	CTACCT	0.0335349	CCGTA	0.0340334	CAGAG	0.0327247
GGTAT	0.0329258	TATCGC	0.0370133	GCGCAG	0.0354708	CGCTTC	-0.0370046	ATGG	0.0369159	GGGAG	0.0433858		ACTAAG	0.0343566	TTGGT	-0.0370723	ACCAG	0.0351484	GGATAA	0.0335039	TACGG	0.0340334	CTCTG	0.0327247
AATCG	0.0323919	ACCGGT	0.0369971	TCA	0.0354192	GAAGCG	-0.0370046	CCAT	0.0369159	CAGA	0.0433813		CTTAGT	0.0343566	ACATAC	-0.037035	CTGGT	0.0351484	TTATCC	0.0335039	CGTCA	0.0340261	AGAGCG	0.0318751
CGATT	0.0323919	GCAC	0.0366297	TGA	0.0354192	AACGTG	-0.0369893	GGTCA	0.036624	TCTG	0.0433813		CTA	0.0341658	GTATGT	-0.037035	AAG	0.0350421	AAAAC	0.0334423	TGACG	0.0340261	CGCTCT	0.0318751
AACCAA	0.0321829	GTGC	0.0366297	AAGAA	0.0354065	CACGTT	-0.0369893	TGACC	0.036624	GAAC	0.0432221		TAG	0.0341658	ACCG	-0.0370179	CTT	0.0350421	GTTTT	0.0334423	TACTCA	0.0340114	CTGTC	0.0316625
TTGGTT	0.0321829	ATAC	0.0359317	TTCTT	0.0354065	ACAAG	-0.03645	CCG	0.0366154	GTTC	0.0432221		ATAAC	0.033683	CGGT	-0.0370179	AGCTTA	0.035001	ATAGA	0.0334365	TGAGTA	0.0340114	GACAG	0.0316625
CACGCG	0.031963	GTAT	0.0359317	GCTGAA	0.0353215	CTTGT	-0.03645	CGG	0.0366154	CCGTTC	0.0426928		GTTAT	0.033683	GCGATA	-0.0363793	TAAGCT	0.035001	TCTAT	0.0334365	GAGTA	0.0336562	ACAGA	0.0315301
CGCGTG	0.031963	GTTCGA	0.0358608	TTCAGC	0.0353215	CGCAGC	-0.0364056	AGAG	0.0365579	GAACGG	0.0426928		AATACC	0.0335968	TATCGC	-0.0363793	CAAGCA	0.0349654	TAGAGA	0.0333231	TACTC	0.0336562	TCTGT	0.0315301
ATACCA	0.031541	TCGAAC	0.0358608	GCGCAA	0.0349952	GCTGCG	-0.0364056	CTCT	0.0365579	ACG	0.0409729		GGTATT	0.0335968	CTAAG	-0.0363366	TGCTTG	0.0349654	TCTCTA	0.0333231	ATTGG	0.033641	CGGAAG	0.0314769
TGGTAT	0.031541	CCGG	0.035576	TTGCGC	0.0349952	CGAG	-0.0363652	CAG	0.0363922	CGT	0.0409729		CTAA	0.0335915	CTTAG	-0.0363366	CGC	0.0349448	CGCA	0.0331777	CCAAT	0.033641	CTTCCG	0.0314769
ATC	0.0313943	ACACCG	0.0352848	GAA	0.0347852	CTCG	-0.0363652	CTG	0.0363922	CGTC	0.0409323		TTAG	0.0335915	AATACC	-0.0359625	GCG	0.0349448	TGCG	0.0331777	GGTCA	0.0336199	CGGC	0.0313379
GAT	0.0313943	CGGTGT	0.0352848	TTC	0.0347852	GAACA	-0.0363647	GACTA	0.0358128	GACG	0.0409323		TTAA	0.0335173	GGTATT	-0.0359625	CTCTA	0.0347929	AGAGCG	0.0327992	TGACC	0.0336199	GCCG	0.0313379
ACTAAG	0.0309787	ATAGGC	0.0352052	AAGAG	0.0346431	TGTTC	-0.0363647	TAGTC	0.0358128	AG	0.0408474		ATTA	0.0333906	ATCGA	-0.0359456	TAGAG	0.0347929	CGCTCT	0.0327992	ACC	0.0335637	AATCG	0.03133
CTTAGT	0.0309787	GCCTAT	0.0352052	CTCTT	0.0346431	ACGTG	-0.0363361	CCGC	0.0356841	CT	0.0408474		TAAT	0.0333906	TCGAT	-0.0359456	GCTCTA	0.0347166	CTCTAA	0.0327822	GGT	0.0335637	CGATT	0.03133
CGCCA	0.0306622	ATAAC	0.0350354	CGCAAG	0.0346126	CACGT	-0.0363361	GCGG	0.0356841	GCGCCC	0.0405439		ATAC	0.0333114	GATAGA	-0.0358748	TAGAGC	0.0347166	TTAGAG	0.0327822	CCAC	0.0335092	CCTGGC	0.0313091
TGGCG	0.0306622	GTTAT	0.0350354	CTTGCG	0.0346126	CGAAGC	-0.0362441	AGC	0.0354087	GGGCGC	0.0405439		GTAT	0.0333114	TCTATC	-0.0358748	CGCGCA	0.0346484	GAACA	0.0325383	GTGG	0.0335092	GCCAGG	0.0313091
AACGGT	0.0306025	AGCACA	0.0350342	TGAA	0.034536	GCTTCG	-0.0362441	GCT	0.0354087	ACGGC	0.0401811		ATTTA	0.033214	CACCGG	-0.0356666	TGCGCG	0.0346484	TGTTC	0.0325383	CGGAC	0.0334526	GCAGTA	0.0312555
ACCGTT	0.0306025	TGTGCT	0.0350342	TTCA	0.034536	CGCAG	-0.0357303	CATC	0.0353228	GCCGT	0.0401811		TAAAT	0.033214	CCGGTG	-0.0356666	CGCTAC	0.0345398	AACATG	0.0324442	GTCCG	0.0334526	TACTGC	0.0312555
CACGC	0.0305388	CACCGG	0.0349201	GCTGCA	0.0344231	CTGCG	-0.0357303	GATG	0.0353228	CCAGA	0.0401281		ATACC	0.0327906	GATAAC	-0.0347889	GTAGCG	0.0345398	CATGTT	0.0324442	AGCGG	0.0331839	CGTCGC	0.0310251
GCGTG	0.0305388	CCGGTG	0.0349201	TGCAGC	0.0344231	GCACGA	-0.0351081	GAATGC	0.0353113	TCTGG	0.0401281		GGTAT	0.0327906	GTTATC	-0.0347889	CCGCGG	0.0344375	ACAAAG	0.0322297	CCGCT	0.0331839	GCGACG	0.0310251
ATAC	0.0302822	ACCAA	0.0348332	AGTCG	0.0343107	TCGTGC	-0.0351081	GCATTC	0.0353113	GCGCCA	0.0400486		CACTA	0.0327592	ATAGG	-0.0346978	GCAAGC	0.0340463	CTTTGT	0.0322297	CATCC	0.0331363	CGC	0.0309908
GTAT	0.0302822	TTGGT	0.0348332	CGACT	0.0343107	GCAC	-0.034819	CTCA	0.0351224	TGGCGC	0.0400486		TAGTG	0.0327592	CCTAT	-0.0346978	GCTTGC	0.0340463	CGCAA	0.0319193	GGATG	0.0331363	GCG	0.0309908
ACACTG	0.030247	CGGAAA	0.0343991	AACGT	0.0342849	GTGC	-0.034819	TGAG	0.0351224	GGCCA	0.0398614		AGTA	0.0327424	CCGTGA	-0.0342944	CGAAG	0.0340183	TTGCG	0.0319193	CATGA	0.0331034	ACTTTG	0.0305917
CAGTGT	0.030247	TTTCCG	0.0343991	ACGTT	0.0342849	CAGCCC	-0.0346714	GGGAA	0.0348723	TGGCC	0.0398614		TACT	0.0327424	TCACGG	-0.0342944	CTTCG	0.0340183	CATAC	0.0318773	TCATG	0.0331034	CAAAGT	0.0305917
GGCTA	0.0300957	AATACC	0.0342685	ACAAGA	0.0342841	GGGCTG	-0.0346714	TTCCC	0.0348723	CGTTC	0.039829		ACCAT	0.032711	ACCGT	-0.0342707	ATGCGC	0.0339694	GTATG	0.0318773	CAATG	0.0329791	CCGGGA	0.0305449
TAGCC	0.0300957	GGTATT	0.0342685	TCTTGT	0.0342841	AGGTAG	-0.0343738	ATGAC	0.0347478	GAACG	0.039829		ATGGT	0.032711	ACGGT	-0.0342707	GCGCAT	0.0339694	ACCAG	0.0315552	CATTG	0.0329791	TCCCGG	0.0305449
CTAGAG	0.0300829	ACCG	0.034182	CTGAA	0.0342593	CTACCT	-0.0343738	GTCAT	0.0347478	CGCGC	0.0394247		AAATAT	0.0319457	AACATA	-0.0342078	CCAGCA	0.033947	CTGGT	0.0315552	AACCAT	0.0329779	CAGAGA	0.0304875
CTCTAG	0.0300829	CGGT	0.034182	TTCAG	0.0342593	ACCTG	-0.0343138	CTGC	0.0346207	GCGCG	0.0394247		ATATTT	0.0319457	TATGTT	-0.0342078	TGCTGG	0.033947	AGCGCT	0.0314472	ATGGTT	0.0329779	TCTCTG	0.0304875
GATAA	0.0300638	ACCGG	0.0340001	GTTCA	0.0340732	CAGGT	-0.0343138	GCAG	0.0346207	CGCTCC	0.0392685		AATTAA	0.0317047	CACTAA	-0.0340057	CGTGC	0.0339301	ACGGGG	0.0314141	CTA	0.0329151	GAAAC	0.0304845
TTATC	0.0300638	CCGGT	0.0340001	TGAAC	0.0340732	CAGGC	-0.0341232	AGTG	0.0341573	GGAGCG	0.0392685		TTAATT	0.0317047	TTAGTG	-0.0340057	GCACG	0.0339301	CCCCGT	0.0314141	TAG	0.0329151	GTTTC	0.0304845
TACCA	0.0299461	CACG	0.0333889	CTTAA	0.0339731	GCCTG	-0.0341232	CACT	0.0341573	CGGA	0.0386168		ATTAA	0.0312031	CACGG	-0.0339635	AAGCG	0.0337999	AGATG	0.0313477	CAATGG	0.032705	ACG	0.0304545
TGGTA	0.0299461	CGTG	0.0333889	TTAAG	0.0339731	ACGTGC	-0.0339882	AGCGG	0.0340579	TCCG	0.0386168		TTAAT	0.0312031	CCGTG	-0.0339635	CGCTT	0.0337999	CATCT	0.0313477	CCATTG	0.032705	CGT	0.0304545
CGGTA	0.0297927	ACCGT	0.0331928	CTTA	0.0338096	GCACGT	-0.0339882	CCGCT	0.0340579	CCGGC	0.0385663		AATTTA	0.0306752	CGATAA	-0.0337673	CCGCG	0.0331946	CTCGAC	0.0313	TACGGA	0.0325213	GA	0.0303157
TACCG	0.0297927	ACGGT	0.0331928	TAAG	0.0338096	GTCTA	-0.0339632	GATGA	0.0340222	GCCGG	0.0385663		TAAATT	0.0306752	TTATCG	-0.0337673	CGCGG	0.0331946	GTCGAG	0.0313	TCCGTA	0.0325213	TC	0.0303157
AATACC	0.0297045	GTCTAA	0.0326885	AAAGA	0.0338078	TAGAC	-0.0339632	TCATC	0.0340222	AGACAG	0.0384231		ACTATC	0.030298	GTTCGA	-0.0337538	CATGTA	0.0331879	CACGTG	0.031131	CTAATC	0.0323885	ACGG	0.0303049
GGTATT	0.0297045	TTAGAC	0.0326885	TCTTT	0.0338078	CGCTAC	-0.0335336	TACGGA	0.0339328	CTGTCT	0.0384231		GATAGT	0.030298	TCGAAC	-0.0337538	TACATG	0.0331879	CGCGCA	0.0310751	GATTAG	0.0323885	CCGT	0.0303049
ATGGTA	0.0296462	CGAACA	0.0324769	GCTGA	0.0337537	GTAGCG	-0.0335336	TCCGTA	0.0339328	CCCA	0.0383069		CATCGA	0.0302482	ATATCG	-0.03375	ACCAGC	0.0330978	TGCGCG	0.0310751	CATCTA	0.0320424	AGGTA	0.0301821
TACCAT	0.0296462	TGTTCG	0.0324769	TCAGC	0.0337537	GCTACA	-0.0334261	CACTC	0.033858	TGGG	0.0383069		TCGATG	0.0302482	CGATAT	-0.03375	GCTGGT	0.0330978	CTCTTA	0.0310598	TAGATG	0.0320424	TACCT	0.0301821
GACTAA	0.0296409	TCTAA	0.0324714	GAAGGA	0.0335289	TGTAGC	-0.0334261	GAGTG	0.033858	CTTCGC	0.0381541		AAATT	0.0301144	ACCAG	-0.0337446	CATACG	0.0327112	TAAGAG	0.0310598	CGTC	0.0319987	CCCGGC	0.0301774
TTAGTC	0.0296409	TTAGA	0.0324714	TCCTTC	0.0335289	CTGC	-0.033319	CAGGGG	0.033829	GCGAAG	0.0381541		AATTT	0.0301144	CTGGT	-0.0337446	CGTATG	0.0327112	AGCT	0.0310444	GACG	0.0319987	GCCGGG	0.0301774
CGCTAG	0.0296118	ACGGTA	0.0324096	CGAG	0.0334602	GCAG	-0.033319	CCCCTG	0.033829	CCGC	0.0381391		AAATTA	0.029444	AAACC	-0.0337213	CAGC	0.032688	ACAGCT	0.0310279	AACCC	0.0319973	AGAGG	0.0299081
CTAGCG	0.0296118	TACCGT	0.0324096	CTCG	0.0334602	CGCGCA	-0.033277	CATTCC	0.0337802	GCGG	0.0381391		TAATTT	0.029444	GGTTT	-0.0337213	GCTG	0.032688	AGCTGT	0.0310279	GGGTT	0.0319973	CCTCT	0.0299081
TTTAAA	0.0295312	ACGG	0.0321486	CTCAAG	0.0333903	TGCGCG	-0.033277	GGAATG	0.0337802	ACAG	0.0376066		TTGAAA	0.0293413	ATG	-0.0335678	AGAGCG	0.0326778	CAAGCA	0.0309695	GTCA	0.0319421	AATCGG	0.029789
ATCGAA	0.0293658	CCGT	0.0321486	CTTGAG	0.0333903	CGTGCA	-0.0332026	GAC	0.0335899	CTGT	0.0376066		TTTCAA	0.0293413	CAT	-0.0335678	CGCTCT	0.0326778	TGCTTG	0.0309695	TGAC	0.0319421	CCGATT	0.029789
TTCGAT	0.0293658	CACTA	0.0320338	CGAGA	0.0333286	TGCACG	-0.0332026	GTC	0.0335899	GACAC	0.0375904		CCTATC	0.029314	TCTAA	-0.0333783	GCGCC	0.0326694	ACAAA	0.0309594	GGGAC	0.0319196	ACCCTC	0.0297207
AGTAT	0.0292915	TAGTG	0.0320338	TCTCG	0.0333286	GCA	-0.0331144	AGGGA	0.0335873	GTGTC	0.0375904		GATAGG	0.029314	TTAGA	-0.0333783	GGCGC	0.0326694	TTTGT	0.0309594	GTCCC	0.0319196	GAGGGT	0.0297207
ATACT	0.0292915	ATCGG	0.0318873	CGCAGC	0.0332274	TGC	-0.0331144	TCCCT	0.0335873	CAGGC	0.0373231		ACCAA	0.0293025	GCATAC	-0.0333218	CGCG	0.0325131	CTTCGC	0.0309503	CAATC	0.0318373	CGATAG	0.0296882
CTAGA	0.0291714	CCGAT	0.0318873	GCTGCG	0.0332274	AGCGCT	-0.0331135	CACTCA	0.033411	GCCTG	0.0373231		TTGGT	0.0293025	GTATGC	-0.0333218	CAGCGC	0.0324193	GCGAAG	0.0309503	GATTG	0.0318373	CTATCG	0.0296882
TCTAG	0.0291714	AACATA	0.0314412	GAAGAA	0.0330582	CTTC	-0.033022	TGAGTG	0.033411	AGGC	0.0372997		AAAATT	0.0291524	CTTAGA	-0.0332511	GCGCTG	0.0324193	AAGGAG	0.0309195	AC	0.0318065	AAGGAA	0.0294468
ACTAGC	0.0291688	TATGTT	0.0314412	TTCTTC	0.0330582	GAAG	-0.033022	CTCCCA	0.0332718	GCCT	0.0372997		AATTTT	0.0291524	TCTAAG	-0.0332511	CGCAG	0.0324057	CTCCTT	0.0309195	GT	0.0318065	TTCCTT	0.0294468
GCTAGT	0.0291688	CTAA	0.03118	AAGAGC	0.0329303	AAGCGC	-0.0330089	TGGGAG	0.0332718	AGAGG	0.0367133		ATTGTA	0.0291358	ATACCA	-0.0329694	CTGCG	0.0324057	ATAATC	0.0307069	GAAGCA	0.0318008	CGATTC	0.0293545
CCAGA	0.0290936	TTAG	0.03118	GCTCTT	0.0329303	GCGCTT	-0.0330089	GGAAC	0.0330108	CCTCT	0.0367133		TACAAT	0.0291358	TGGTAT	-0.0329694	CTCGA	0.0323705	GATTAT	0.0307069	TGCTTC	0.0318008	GAATCG	0.0293545
TCTGG	0.0290936	CAAACC	0.0310568	CGTGC	0.0328066	CTGCAC	-0.0325812	GTTCC	0.0330108	ACAGA	0.0365729		CTAAG	0.0291287	AGCGAT	-0.032948	TCGAG	0.0323705	AACAAA	0.0307031	ATGTGG	0.0317476	GGCC	0.0293194
TTAAA	0.0290491	GGTTTG	0.0310568	GCACG	0.0328066	GTGCAG	-0.0325812	CACTG	0.0328502	TCTGT	0.0365729		CTTAG	0.0291287	ATCGCT	-0.032948	CAGCTC	0.0323452	TTTGTT	0.0307031	CCACAT	0.0317476	AGGAG	0.029251
TTTAA	0.0290491	AACGG	0.030996	AAGCGC	0.0325328	GTGCGA	-0.0324877	CAGTG	0.0328502	AGCCG	0.0365009		AAAAT	0.0286568	ACGGTA	-0.0327905	GAGCTG	0.0323452	AAGTAA	0.0306801	AGCATG	0.0317198	CTCCT	0.029251
TCGCCA	0.0289744	CCGTT	0.030996	GCGCTT	0.0325328	TCGCAC	-0.0324877	CCCTC	0.0326181	CGGCT	0.0365009		ATTTT	0.0286568	TACCGT	-0.0327905	CTGGTC	0.0323311	TTACTT	0.0306801	CATGCT	0.0317198	CATCTC	0.0292024
TGGCGA	0.0289744	CTAGC	0.0309682	AAAGT	0.0323695	GGTCTA	-0.0324461	GAGGG	0.0326181	CATGG	0.0363802		TTTAAA	0.0286123	CGTGA	-0.0325978	GACCAG	0.0323311	ATGAAG	0.0305844	CACTC	0.031686	GAGATG	0.0292024
CGA	0.0285932	GCTAG	0.0309682	ACTTT	0.0323695	TAGACC	-0.0324461	CCCGC	0.0324477	CCATG	0.0363802		ATCTGG	0.0285887	TCACG	-0.0325978	AGAACT	0.0322448	CTTCAT	0.0305844	GAGTG	0.031686	AGTCCA	0.028859
TCG	0.0285932	CATCG	0.030931	GAAGA	0.0323423	GCTGTA	-0.0323793	GCGGG	0.0324477	CCGG	0.036375		CCAGAT	0.0285887	CAAACC	-0.0324618	AGTTCT	0.0322448	CATGTA	0.0305765	AGTGG	0.0316816	TGGACT	0.028859
ACC	0.0285387	CGATG	0.030931	TCTTC	0.0323423	TACAGC	-0.0323793	AATGGA	0.0323907	CGGCGC	0.036026		AATAT	0.0285123	GGTTTG	-0.0324618	CTCTAA	0.0321683	TACATG	0.0305765	CCACT	0.0316816	CCGTTC	0.0288551
GGT	0.0285387	GCACTA	0.0308201	TACA	0.0322177	AACATG	-0.0323402	TCCATT	0.0323907	GCGCCG	0.036026		ATATT	0.0285123	GCAC	-0.0323025	TTAGAG	0.0321683	AAAACA	0.0305513	GCACC	0.0315887	GAACGG	0.0288551
AATAC	0.0284424	TAGTGC	0.0308201	TGTA	0.0322177	CATGTT	-0.0323402	GTCA	0.0321012	CACCTC	0.0360098		CATCG	0.0285088	GTGC	-0.0323025	GCTCGA	0.0320997	TGTTTT	0.0305513	GGTGC	0.0315887	CGCAAC	0.0287066
GTATT	0.0284424	ATTCTG	0.0306815	CTCGA	0.0318919	CGAAG	-0.0323124	TGAC	0.0321012	GAGGTG	0.0360098		CGATG	0.0285088	CTA	-0.0322251	TCGAGC	0.0320997	CGTGCA	0.0301611	AGTTCC	0.0313888	GTTGCG	0.0287066
ATCGGC	0.0281899	CAGAAT	0.0306815	TCGAG	0.0318919	CTTCG	-0.0323124	GAGGC	0.0320758	GCCGCC	0.0359916		ATAT	0.0284971	TAG	-0.0322251	CTCCAA	0.0318478	TGCACG	0.0301611	GGAACT	0.0313888	CAGAGC	0.0286981
GCCGAT	0.0281899	TAACCA	0.0305764	AAAAAG	0.0318707	CGCAA	-0.0322479	GCCTC	0.0320758	GGCGGC	0.0359916		CCAATC	0.0283201	ACACCG	-0.032131	TTGGAG	0.0318478	AAGCG	0.0299383	ATGAG	0.0313816	GCTCTG	0.0286981
GGACTA	0.0281067	TGGTTA	0.0305764	CTTTTT	0.0318707	TTGCG	-0.0322479	CAGG	0.0319754	CGCCTC	0.0359508		GATTGG	0.0283201	CGGTGT	-0.032131	CAGATC	0.0317649	CGCTT	0.0299383	CTCAT	0.0313816	AGCAC	0.0285478
TAGTCC	0.0281067	CTAAAA	0.0305529	AGCTG	0.031805	AGGC	-0.0322396	CCTG	0.0319754	GAGGCG	0.0359508		GTTA	0.0281986	AACAT	-0.0321115	GATCTG	0.0317649	CATACG	0.0297712	CCCTGA	0.0312893	GTGCT	0.0285478
ACTA	0.0278248	TTTTAG	0.0305529	CAGCT	0.031805	GCCT	-0.0322396	AGCCTC	0.0315946	CTGTC	0.0358504		TAAC	0.0281986	ATGTT	-0.0321115	AGCG	0.0316877	CGTATG	0.0297712	TCAGGG	0.0312893	CGAGGA	0.0284969
TAGT	0.0278248	ATGTGC	0.0304402	CAAG	0.0316831	GCTGA	-0.0321506	GAGGCT	0.0315946	GACAG	0.0358504		AATACT	0.0281255	CTAA	-0.0321035	CGCT	0.0316877	ATAGAG	0.0297438	CACTG	0.0312002	TCCTCG	0.0284969
ATCGC	0.027714	GCACAT	0.0304402	CTTG	0.0316831	TCAGC	-0.0321506	AGGCA	0.0313943	AGG	0.0356972		AGTATT	0.0281255	TTAG	-0.0321035	AGATCA	0.0314927	CTCTAT	0.0297438	CAGTG	0.0312002	ACCCGG	0.02842
GCGAT	0.027714	ACTTAG	0.0304206	TCAAGA	0.0315013	GCACGC	-0.0320714	TGCCT	0.0313943	CCT	0.0356972		ATTCTG	0.0280545	ATCGG	-0.0319012	TGATCT	0.0314927	GCGC	0.0297345	GAC	0.0311134	CCGGGT	0.02842
CGATTA	0.02764	CTAAGT	0.0304206	TCTTGA	0.0315013	GCGTGC	-0.0320714	CCGTA	0.0312947	ACCAGC	0.0354548		CAGAAT	0.0280545	CCGAT	-0.0319012	CCAGC	0.0314145	CCTAAG	0.0296983	GTC	0.0311134	CCCAAC	0.0282318
TAATCG	0.02764	CACGG	0.0302503	CACAAG	0.031494	CAGC	-0.0320669	TACGG	0.0312947	GCTGGT	0.0354548		CAATCG	0.0279322	GAACA	-0.0318219	GCTGG	0.0314145	CTTAGG	0.0296983	CAGTGG	0.031101	GTTGGG	0.0282318
ACCAA	0.0274056	CCGTG	0.0302503	CTTGTG	0.031494	GCTG	-0.0320669	AACCC	0.0312937	CGGCCA	0.0354329		CGATTG	0.0279322	TGTTC	-0.0318219	ATGTAC	0.0313461	AAGGCT	0.0296368	CCACTG	0.031101	TTCGAA	0.0282207
TTGGT	0.0274056	ACAT	0.0302319	GCTCGA	0.0314866	AGGCGC	-0.0320387	GGGTT	0.0312937	TGGCCG	0.0354329		AATATA	0.0276984	GTGTGA	-0.0317591	GTACAT	0.0313461	AGCCTT	0.0296368	AGGTC	0.0310465	GGAGTA	0.0281827
AATCGA	0.0273486	ATGT	0.0302319	TCGAGC	0.0314866	GCGCCT	-0.0320387	ACCC	0.0312791	CGCGCC	0.035391		TATATT	0.0276984	TCACAC	-0.0317591	ACAAG	0.0311126	GCTAGC	0.0290568	GACCT	0.0310465	TACTCC	0.0281827
TCGATT	0.0273486	CCGTGA	0.0302143	CAAGA	0.0313847	GCACA	-0.031953	GGGT	0.0312791	GGCGCG	0.035391		AACGGT	0.0276917	AAACAT	-0.0316515	CTTGT	0.0311126	ACCAGG	0.0288614	ACTCC	0.0310432	CTGTGC	0.0280711
AAATTT	0.0272989	TCACGG	0.0302143	TCTTG	0.0313847	TGTGC	-0.031953	CGTCTC	0.0312735	AGACAC	0.0352537		ACCGTT	0.0276917	ATGTTT	-0.0316515	GCTGAA	0.0310549	CCTGGT	0.0288614	GGAGT	0.0310432	GCACAG	0.0280711
ATACTG	0.0272351	GATATC	0.030164	GAACA	0.0312534	AGTCGG	-0.0318282	GAGACG	0.0312735	GTGTCT	0.0352537		TTCAAA	0.02769	GCTAC	-0.0313059	TTCAGC	0.0310549	CGAAGA	0.0288103	AGGAAC	0.0305087	AGCCG	0.0280636
CAGTAT	0.0272351	AACCA	0.030144	TGTTC	0.0312534	CCGACT	-0.0318282	AGAGG	0.0312306	AACGG	0.0351682		TTTGAA	0.02769	GTAGC	-0.0313059	GCCAGC	0.0310424	TCTTCG	0.0288103	GTTCCT	0.0305087	CGGCT	0.0280636
ACACGC	0.0271213	TGGTT	0.030144	AGTAC	0.0310747	ACGAGT	-0.0316196	CCTCT	0.0312306	CCGTT	0.0351682		AATGGT	0.0276291	GCTACC	-0.031274	GCTGGC	0.0310424	GTCGGA	0.0287393	CTACTC	0.0304601	ATGCCC	0.0280545
GCGTGT	0.0271213	ACGGC	0.0301216	GTACT	0.0310747	ACTCGT	-0.0316196	TCCACA	0.0311583	CGGCC	0.0346497		ACCATT	0.0276291	GGTAGC	-0.031274	CACAAG	0.030984	TCCGAC	0.0287393	GAGTAG	0.0304601	GGGCAT	0.0280545
CTACGC	0.0270559	GCCGT	0.0301216	TCAA	0.0310184	GCTGCA	-0.0315939	TGTGGA	0.0311583	GGCCG	0.0346497		ATC	0.0274931	GAAAC	-0.0310778	CTTGTG	0.030984	CGACA	0.0286782	GAGGA	0.0300845	CGCACC	0.0279153
GCGTAG	0.0270559	AGCTAG	0.0301187	TTGA	0.0310184	TGCAGC	-0.0315939	CCATTC	0.0310892	CCGGCG	0.0345237		GAT	0.0274931	GTTTC	-0.0310778	AGCGCT	0.0309772	TGTCG	0.0286782	TCCTC	0.0300845	GGTGCG	0.0279153
CACGGC	0.0267983	CTAGCT	0.0301187	AGC	0.0308648	ACGT	-0.0315758	GAATGG	0.0310892	CGCCGG	0.0345237		ACTAT	0.027439	CACGC	-0.0308577	AGATG	0.0309068	ACCTGC	0.028605	GGGAAC	0.0300528	CCCACC	0.0277773
GCCGTG	0.0267983	CTAAG	0.030014	GCT	0.0308648	GCGACA	-0.0315571	CCTA	0.03094	AGCCGC	0.0344766		ATAGT	0.027439	GCGTG	-0.0308577	CATCT	0.0309068	GCAGGT	0.028605	GTTCCC	0.0300528	GGTGGG	0.0277773
CGAGGC	0.026748	CTTAG	0.030014	ATGTAC	0.0308419	TGTCGC	-0.0315571	TAGG	0.03094	GCGGCT	0.0344766		GGTCAC	0.0274289	CATACC	-0.0307172	CTGC	0.030892	CTGTTC	0.0285542	AGACGC	0.0299682	CAATAG	0.0277542
GCCTCG	0.026748	GCAGAA	0.0299752	GTACAT	0.0308419	CGCAAG	-0.0310401	AAGGGT	0.0308182	ACTCC	0.0344713		GTGACC	0.0274289	GGTATG	-0.0307172	GCAG	0.030892	GAACAG	0.0285542	GCGTCT	0.0299682	CTATTG	0.0277542
CCTCGA	0.0267012	TTCTGC	0.0299752	AGCTGA	0.0307082	CTTGCG	-0.0310401	ACCCTT	0.0308182	GGAGT	0.0344713		CCGATA	0.0273976	AACCGG	-0.0306901	CGCTA	0.0307411	ATGAA	0.0285424	CTACC	0.0299596	ACAAGG	0.027727
TCGAGG	0.0267012	AACGGT	0.0298684	TCAGCT	0.0307082	AGCTTC	-0.0309983	CATCC	0.0306989	CCGACC	0.0344236		TATCGG	0.0273976	CCGGTT	-0.0306901	TAGCG	0.0307411	TTCAT	0.0285424	GGTAG	0.0299596	CCTTGT	0.027727
ATACCG	0.0266564	ACCGTT	0.0298684	CGCGCA	0.0306493	GAAGCT	-0.0309983	GGATG	0.0306989	GGTCGG	0.0344236		AACACT	0.0271919	CGTGCC	-0.030636	CGTGAC	0.0307282	CATGAC	0.028541	AGATG	0.0299261	CCAGAA	0.0277204
CGGTAT	0.0266564	AGCACT	0.029859	TGCGCG	0.0306493	CGCGCC	-0.0306545	CCTGC	0.030342	AGGCG	0.0343704		AGTGTT	0.0271919	GGCACG	-0.030636	GTCACG	0.0307282	GTCATG	0.028541	CATCT	0.0299261	TTCTGG	0.0277204
TTCAAA	0.0266488	AGTGCT	0.029859	GTTCAA	0.0305383	GGCGCG	-0.0306545	GCAGG	0.030342	CGCCT	0.0343704		ACCGT	0.0270842	GATATC	-0.0304254	GCGCAA	0.0304258	AAAGA	0.0284512	AGAGG	0.0299256	ATCGG	0.0276756
TTTGAA	0.0266488	ATC	0.0297874	TTGAAC	0.0305383	CGCAC	-0.0303872	CCGAG	0.0302251	CAC	0.0343697		ACGGT	0.0270842	ATTCTG	-0.0303884	TTGCGC	0.0304258	TCTTT	0.0284512	CCTCT	0.0299256	CCGAT	0.0276756
AATACT	0.0266267	GAT	0.0297874	GCTTGA	0.0304983	GTGCG	-0.0303872	CTCGG	0.0302251	GTG	0.0343697		TAAAA	0.0270384	CAGAAT	-0.0303884	GCGCGC	0.0302829	AGCATC	0.0284076	AGGAG	0.0299078	CTCTGC	0.0275259
AGTATT	0.0266267	TA	0.029742	TCAAGC	0.0304983	GGCGCA	-0.0303671	GGGGA	0.0301622	CACC	0.0342453		TTTTA	0.0270384	ATGTGC	-0.0302471	CTCTAC	0.0302143	GATGCT	0.0284076	CTCCT	0.0299078	GCAGAG	0.0275259
GATAGA	0.0266114	AGCGAT	0.0295058	AACGTG	0.0304082	TGCGCC	-0.0303671	TCCCC	0.0301622	GGTG	0.0342453		AGTAT	0.0269594	GCACAT	-0.0302471	GTAGAG	0.0302143	CATAGA	0.0281963	CAGGAG	0.0298114	GCGAGC	0.027501
TCTATC	0.0266114	ATCGCT	0.0295058	CACGTT	0.0304082	CAGG	-0.0303458	CGGC	0.0301533	AGAGGC	0.0341985		ATACT	0.0269594	ACTTAG	-0.0302423	CTCGGA	0.0301986	TCTATG	0.0281963	CTCCTG	0.0298114	GCTCGC	0.027501
TAGCCA	0.0265832	ACAGC	0.0294176	GAAC	0.0302863	CCTG	-0.0303458	GCCG	0.0301533	GCCTCT	0.0341985		GCACTA	0.0269283	CTAAGT	-0.0302423	TCCGAG	0.0301986	CTTA	0.0279878	CGTAAC	0.0296232	CATTCC	0.027468
TGGCTA	0.0265832	GCTGT	0.0294176	GTTC	0.0302863	GTGCA	-0.0302465	GGGAC	0.0300762	CGCCC	0.0341919		TAGTGC	0.0269283	ATGTA	-0.0299459	ATCTGC	0.0300707	TAAG	0.0279878	GTTACG	0.0296232	GGAATG	0.027468
ACGC	0.0265038	CCGGC	0.0294135	CGCTTC	0.0302589	TGCAC	-0.0302465	GTCCC	0.0300762	GGGCG	0.0341919		GATAA	0.0267405	TACAT	-0.0299459	GCAGAT	0.0300707	ACGACA	0.0279425	CTAC	0.0296217	TAGCCA	0.027353
GCGT	0.0265038	GCCGG	0.0294135	GAAGCG	0.0302589	AACGT	-0.0301915	GGCAAC	0.0300548	CTGA	0.0340297		TTATC	0.0267405	CGCCTA	-0.0299243	CGAG	0.0297149	TGTCGT	0.0279425	GTAG	0.0296217	TGGCTA	0.027353
AAATA	0.0264897	AAACC	0.0294026	AGCTCA	0.0301288	ACGTT	-0.0301915	GTTGCC	0.0300548	TCAG	0.0340297		ATCGAA	0.0267239	TAGGCG	-0.0299243	CTCG	0.0297149	CTGTGC	0.027936	CCCG	0.0295373	AGG	0.0273014
TATTT	0.0264897	GGTTT	0.0294026	TGAGCT	0.0301288	AGCCCA	-0.0301452	AGGTC	0.0300414	AGCGA	0.0339299		TTCGAT	0.0267239	ACATA	-0.0298542	ATCGAG	0.0296331	GCACAG	0.027936	CGGG	0.0295373	CCT	0.0273014
TAGA	0.0263965	ATAACG	0.0293114	AA	0.0300211	TGGGCT	-0.0301452	GACCT	0.0300414	TCGCT	0.0339299		CACTAA	0.0266512	TATGT	-0.0298542	CTCGAT	0.0296331	GTGCA	0.0278652	AGG	0.0295272	CGGCC	0.0271749
TCTA	0.0263965	CGTTAT	0.0293114	TT	0.0300211	CAGCGC	-0.030011	ATCC	0.0298984	AGGTG	0.0338767		TTAGTG	0.0266512	TGACCA	-0.029804	ACCTGC	0.0295003	TGCAC	0.0278652	CCT	0.0295272	GGCCG	0.0271749
GTCACA	0.0263131	TAGACA	0.0291026	CTCAA	0.0299506	GCGCTG	-0.030011	GGAT	0.0298984	CACCT	0.0338767		ATAGTG	0.026591	TGGTCA	-0.029804	GCAGGT	0.0295003	ACTCGA	0.0277794	CCC	0.0293776	ACCGGA	0.0271122
TGTGAC	0.0263131	TGTCTA	0.0291026	TTGAG	0.0299506	GCTCGA	-0.0299974	CTCATC	0.0298597	CCCAG	0.0338604		CACTAT	0.026591	GCCTA	-0.0297332	CTACAA	0.0294232	TCGAGT	0.0277794	GGG	0.0293776	TCCGGT	0.0271122
ATAAC	0.026266	ACCATC	0.0290879	AAGATC	0.0298422	TCGAGC	-0.0299974	GATGAG	0.0298597	CTGGG	0.0338604		AGGTAA	0.0265711	TAGGC	-0.0297332	TTGTAG	0.0294232	AACTAT	0.0277314	ATTGC	0.0293682	CGCTGC	0.0270955
GTTAT	0.026266	GATGGT	0.0290879	GATCTT	0.0298422	CACG	-0.0299174	CTAATC	0.0297689	GAGA	0.0338304		TTACCT	0.0265711	AGGCCG	-0.0293752	CGCGCC	0.0294099	ATAGTT	0.0277314	GCAAT	0.0293682	GCAGCG	0.0270955
AAAATT	0.0261418	CACTAA	0.0290004	CTTAAG	0.0297802	CGTG	-0.0299174	GATTAG	0.0297689	TCTC	0.0338304		TACAA	0.0265357	CGGCCT	-0.0293752	GGCGCG	0.0294099	AAACTT	0.0277118	CATTGG	0.0292132	GAAGC	0.0270954
AATTTT	0.0261418	TTAGTG	0.0290004	CTCGTC	0.0296989	CGCG	-0.0298074	CAACCA	0.0296986	GAGCC	0.0338251		TTGTA	0.0265357	CCAGTA	-0.0293681	ATGTAG	0.0294081	AAGTTT	0.0277118	CCAATG	0.0292132	GCTTC	0.0270954
AACCA	0.0260758	CTTAGA	0.0289523	GACGAG	0.0296989	AGCTC	-0.0298005	TGGTTG	0.0296986	GGCTC	0.0338251		GAATAC	0.0264224	TACTGG	-0.0293681	CTACAT	0.0294081	CCAGCA	0.0276514	GTCTAA	0.0291693	ACGGC	0.0270949
TGGTT	0.0260758	TCTAAG	0.0289523	AGATCA	0.0296543	GAGCT	-0.0298005	AGGGG	0.029692	ACGGCG	0.0338146		GTATTC	0.0264224	ATCACA	-0.0292655	CTGAA	0.0293575	TGCTGG	0.0276514	TTAGAC	0.0291693	GCCGT	0.0270949
CACG	0.0260731	ACC	0.0289389	TGATCT	0.0296543	CTTGTA	-0.0297749	CCCCT	0.029692	CGCCGT	0.0338146		ACCCT	0.0263658	TGTGAT	-0.0292655	TTCAG	0.0293575	CGCAAG	0.0276175	CAGGGG	0.0290446	GGAGA	0.0270647
CGTG	0.0260731	GGT	0.0289389	CGAAGA	0.0296254	TACAAG	-0.0297749	GCCGA	0.029563	CAGGCG	0.0337174		AGGGT	0.0263658	ATATC	-0.0292573	GAGTAC	0.0293197	CTTGCG	0.0276175	CCCCTG	0.0290446	TCTCC	0.0270647
TAGTGA	0.0258794	AGGCCG	0.0286982	TCTTCG	0.0296254	CAAGTA	-0.0297489	TCGGC	0.029563	CGCCTG	0.0337174		ATTAAA	0.026349	GATAT	-0.0292573	GTACTC	0.0293197	ACGAGT	0.0275416	AGAG	0.0290064	ATCACG	0.0269954
TCACTA	0.0258794	CGGCCT	0.0286982	GTAC	0.0294335	TACTTG	-0.0297489	CGGGC	0.0293886	ACC	0.0334762		TTTAAT	0.026349	CGCCAA	-0.0292367	GGATAA	0.0292677	ACTCGT	0.0275416	CTCT	0.0290064	CGTGAT	0.0269954
ACTAA	0.0258418	AAATGT	0.0286908	GTCGCA	0.029234	CCGCGC	-0.0296187	GCCCG	0.0293886	GGT	0.0334762		TGAAA	0.0263336	TTGGCG	-0.0292367	TTATCC	0.0292677	CGCATA	0.0274997	ACTCAC	0.0289798	AGTCGC	0.0269603
TTAGT	0.0258418	ACATTT	0.0286908	TGCGAC	0.029234	GCGCGG	-0.0296187	CCCG	0.029317	CGAAG	0.0334749		TTTCA	0.0263336	CACGGC	-0.0291812	ACAGCT	0.0292632	TATGCG	0.0274997	GTGAGT	0.0289798	GCGACT	0.0269603
ACTATC	0.0257668	CG	0.028515	AAGT	0.0290957	ACCAGG	-0.0295697	CGGG	0.029317	CTTCG	0.0334749		ATAG	0.0262882	GCCGTG	-0.0291812	AGCTGT	0.0292632	GAAGCC	0.0274773	GATTAC	0.0289603	AGAG	0.0269142
GATAGT	0.0257668	CGCCAA	0.0284427	ACTT	0.0290957	CCTGGT	-0.0295697	CCCAC	0.02931	CTGGA	0.0334304		CTAT	0.0262882	CTCTAA	-0.0291751	CGCAA	0.0291771	GGCTTC	0.0274773	GTAATC	0.0289603	CTCT	0.0269142
GATACA	0.0257496	TTGGCG	0.0284427	TAGA	0.0290764	TGCACA	-0.0295136	GTGGG	0.02931	TCCAG	0.0334304		CCAGA	0.026285	TTAGAG	-0.0291751	TTGCG	0.0291771	ATGTAC	0.0273442	CGGGC	0.0289155	CTATC	0.0268474
TGTATC	0.0257496	CGGCA	0.0284191	TCTA	0.0290764	TGTGCA	-0.0295136	GTGGA	0.0292051	CCGCGC	0.0333416		TCTGG	0.026285	ACGG	-0.0291224	GTAGGA	0.0290788	GTACAT	0.0273442	GCCCG	0.0289155	GATAG	0.0268474
GCCAGA	0.0256291	TGCCG	0.0284191	AACCT	0.0289825	CAGTCG	-0.0294617	TCCAC	0.0292051	GCGCGG	0.0333416		AGTTAT	0.0262407	CCGT	-0.0291224	TCCTAC	0.0290788	GTA	0.0272929	CCCGC	0.0289057	ACACCA	0.0268295
TCTGGC	0.0256291	GCCTA	0.0283207	AGGTT	0.0289825	CGACTG	-0.0294617	ATTCC	0.029131	CTCGC	0.0333376		ATAACT	0.0262407	ACCAAA	-0.0290902	CTGCGC	0.0288246	TAC	0.0272929	GCGGG	0.0289057	TGGTGT	0.0268295
AATT	0.0256069	TAGGC	0.0283207	AGCTTC	0.0289028	GGCAGA	-0.0294005	GGAAT	0.029131	GCGAG	0.0333376		TCTAA	0.0261663	TTTGGT	-0.0290902	GCGCAG	0.0288246	AGCAT	0.0271832	ACGCA	0.0288711	ATAGTG	0.0267313
AAAT	0.0255417	GGCCTA	0.028285	GAAGCT	0.0289028	TCTGCC	-0.0294005	CGCC	0.0290216	AACCCG	0.0333122		TTAGA	0.0261663	GGCCTA	-0.0290095	AAGCAG	0.0287607	ATGCT	0.0271832	TGCGT	0.0288711	CACTAT	0.0267313
ATTT	0.0255417	TAGGCC	0.028285	CTGAAC	0.0289019	CTCGTC	-0.0292863	GGCG	0.0290216	CGGGTT	0.0333122		AACCAA	0.0260869	TAGGCC	-0.0290095	CTGCTT	0.0287607	GAAAAA	0.0271156	ATTAG	0.0288413	ACAG	0.0266885
CTGCTA	0.0255195	ATAGG	0.0282576	GTTCAG	0.0289019	GACGAG	-0.0292863	CATG	0.0289846	CAGAAC	0.0332039		TTGGTT	0.0260869	CGTGC	-0.0289991	CATGAC	0.0286306	TTTTTC	0.0271156	CTAAT	0.0288413	CTGT	0.0266885
TAGCAG	0.0255195	CCTAT	0.0282576	GAGAA	0.0288689	AAGGAG	-0.029119	CCCCA	0.0287852	GTTCTG	0.0332039		ACCTTA	0.0260725	GCACG	-0.0289991	GTCATG	0.0286306	CCTAGA	0.0271101	CGGCC	0.0288048	CAGGCA	0.0266485
GTTTGA	0.0255053	ACTAA	0.0281722	TTCTC	0.0288689	CTCCTT	-0.029119	TGGGG	0.0287852	ACGGA	0.0331538		TAAGGT	0.0260725	TAGAAA	-0.0289481	AGCTGG	0.0284537	TCTAGG	0.0271101	GGCCG	0.0288048	TGCCTG	0.0266485
TCAAAC	0.0255053	TTAGT	0.0281722	CGCGCC	0.0288442	GCGCC	-0.0288086	CATTC	0.0287135	TCCGT	0.0331538		AAGTAC	0.0260576	TTTCTA	-0.0289481	CCAGCT	0.0284537	CAAAAA	0.0270539	CATTAG	0.0287718	GCC	0.0265646
CACTA	0.0254946	ATAG	0.0279448	GGCGCG	0.0288442	GGCGC	-0.0288086	GAATG	0.0287135	CCAGAA	0.033007		GTACTT	0.0260576	ACTAAC	-0.0289442	AAGCA	0.0281795	TTTTTG	0.0270539	CTAATG	0.0287718	GGC	0.0265646
TAGTG	0.0254946	CTAT	0.0279448	GTACA	0.0288388	CGAAGA	-0.0285677	CTCCC	0.0286907	TTCTGG	0.033007		CCTTAG	0.0260479	GTTAGT	-0.0289442	TGCTT	0.0281795	AAAC	0.0270401	AACCCT	0.0287578	GCGAA	0.0265539
TTGAAA	0.0254198	GTCTA	0.0279054	TGTAC	0.0288388	TCTTCG	-0.0285677	GGGAG	0.0286907	CACGG	0.0330005		CTAAGG	0.0260479	ACCATG	-0.0286792	GCATAC	0.0281787	GTTT	0.0270401	AGGGTT	0.0287578	TTCGC	0.0265539
TTTCAA	0.0254198	TAGAC	0.0279054	CTACA	0.028733	AAAAAG	-0.0285303	CAGGAG	0.0286445	CCGTG	0.0330005		TCTAAA	0.026017	CATGGT	-0.0286792	GTATGC	0.0281787	GCTTCA	0.0270361	CACTCA	0.028752	TGCCCA	0.026508
AT	0.0254127	ACTA	0.0278632	TGTAG	0.028733	CTTTTT	-0.0285303	CTCCTG	0.0286445	CACG	0.0329385		TTTAGA	0.026017	AAGAAC	-0.0286335	CCTTA	0.0280489	TGAAGC	0.0270361	TGAGTG	0.028752	TGGGCA	0.026508
ATAGAC	0.025311	TAGT	0.0278632	ACCTGC	0.028677	GAAGCA	-0.0284931	CCTGA	0.0284876	CGTG	0.0329385		AAAATA	0.0258388	GTTCTT	-0.0286335	TAAGG	0.0280489	CTCGA	0.0270003	GGGGAA	0.0286776	ACAGAG	0.0265007
GTCTAT	0.025311	ATATC	0.0278323	GCAGGT	0.028677	TGCTTC	-0.0284931	TCAGG	0.0284876	GGCGCC	0.0329173		TATTTT	0.0258388	CACTA	-0.0285741	AAAGCT	0.0279766	TCGAG	0.0270003	TTCCCC	0.0286776	CTCTGT	0.0265007
GTGTGA	0.0251703	GATAT	0.0278323	ATGCGC	0.0286338	CCTACA	-0.0284612	CTAGTC	0.0284422	CCTCTC	0.0328132		CCGTTC	0.0257286	TAGTG	-0.0285741	AGCTTT	0.0279766	CAGATG	0.026873	CCGGGA	0.028631	CC	0.0264744
TCACAC	0.0251703	ATAACC	0.0278178	GCGCAT	0.0286338	TGTAGG	-0.0284612	GACTAG	0.0284422	GAGAGG	0.0328132		GAACGG	0.0257286	GGAAAC	-0.0285597	GTCAC	0.0277266	CATCTG	0.026873	TCCCGG	0.028631	GG	0.0264744
TGACCA	0.025167	GGTTAT	0.0278178	AACT	0.0283425	CTGTGC	-0.0284572	CTAGGC	0.0283703	CCGTCA	0.0327721		AGAAT	0.0256616	GTTTCC	-0.0285597	GTGAC	0.0277266	AAATAG	0.0266072	ACACCC	0.0285805	GAGCCA	0.0264212
TGGTCA	0.025167	ATCGC	0.0277982	AGTT	0.0283425	GCACAG	-0.0284572	GCCTAG	0.0283703	TGACGG	0.0327721		ATTCT	0.0256616	CATACA	-0.0285454	AGCAGA	0.0276832	CTATTT	0.0266072	GGGTGT	0.0285805	TGGCTC	0.0264212
AAT	0.0250768	GCGAT	0.0277982	AGGCGC	0.02821	ACAGC	-0.0284447	GAGTGC	0.0282947	CACATC	0.0327657		AAAGTA	0.0256468	TGTATG	-0.0285454	TCTGCT	0.0276832	AAAGCG	0.0265676	CCG	0.0285681	CAG	0.0264116
ATT	0.0250768	CGATGA	0.0274899	GCGCCT	0.02821	GCTGT	-0.0284447	GCACTC	0.0282947	GATGTG	0.0327657		TACTTT	0.0256468	TAACCA	-0.0283848	AGCTTG	0.027648	CGCTTT	0.0265676	CGG	0.0285681	CTG	0.0264116
ATAG	0.0250177	TCATCG	0.0274899	CGAGAA	0.0281943	GAGTAC	-0.0283966	AGTCC	0.0282774	GCCGGA	0.0326137		AATTC	0.0256254	TGGTTA	-0.0283848	CAAGCT	0.027648	GTAC	0.0265607	GACCTC	0.0285077	AAAGTA	0.0263388
CTAT	0.0250177	CGA	0.02747	TTCTCG	0.0281943	GTACTC	-0.0283966	GGACT	0.0282774	TCCGGC	0.0326137		GAATT	0.0256254	ACCAGT	-0.0283559	AAGCTC	0.0275394	AAAACG	0.0265265	GAGGTC	0.0285077	TACTTT	0.0263388
AAATT	0.0249497	TCG	0.02747	ACGAG	0.0281752	GTAGGA	-0.0282623	CATCCG	0.0282467	GAC	0.0326126		TAAATA	0.0256245	ACTGGT	-0.0283559	GAGCTT	0.0275394	CGTTTT	0.0265265	ACTTTC	0.0284584	CGTAAG	0.0263284
AATTT	0.0249497	TCTAAA	0.0273587	CTCGT	0.0281752	TCCTAC	-0.0282623	CGGATG	0.0282467	GTC	0.0326126		TATTTA	0.0256245	AACGGT	-0.0282811	GCTAGC	0.0274529	GCAGGC	0.0265143	GAAAGT	0.0284584	CTTACG	0.0263284
CTGGC	0.0247841	TTTAGA	0.0273587	ATAAG	0.0279498	GTCGCA	-0.0282291	AGCGGA	0.0281658	AGCC	0.0325617		AGACAT	0.0254313	ACCGTT	-0.0282811	AGCATC	0.0273852	GCCTGC	0.0265143	GATGAA	0.0283411	AG	0.0262568
GCCAG	0.0247841	TGACCA	0.027309	CTTAT	0.0279498	TGCGAC	-0.0282291	TCCGCT	0.0281658	GGCT	0.0325617		ATGTCT	0.0254313	AGTAC	-0.0282575	GATGCT	0.0273852	CGAAGC	0.0265006	TTCATC	0.0283411	CT	0.0262568
AGTTAT	0.0246712	TGGTCA	0.027309	TACAA	0.0277393	AGGGCC	-0.0281125	CTTCTC	0.028155	GGAAC	0.0324071		AATCG	0.0253159	GTACT	-0.0282575	GAAGCA	0.0272934	GCTTCG	0.0265006	ATGGC	0.028331	CGAGCC	0.0262492
ATAACT	0.0246712	CGTGCC	0.0272623	TTGTA	0.0277393	GGCCCT	-0.0281125	GAGAAG	0.028155	GTTCC	0.0324071		CGATT	0.0253159	ATAACC	-0.0281842	TGCTTC	0.0272934	AGCTCA	0.0264574	GCCAT	0.028331	GGCTCG	0.0262492
CCTATC	0.0245718	GGCACG	0.0272623	CCTTA	0.0277133	AAG	-0.0280653	ATGAG	0.0281539	CGTCGC	0.0323428		ATATA	0.0252533	GGTTAT	-0.0281842	CAGGTA	0.0272504	TGAGCT	0.0264574	ATGAC	0.0282949	GGCACA	0.026204
GATAGG	0.0245718	CGATAC	0.0270654	TAAGG	0.0277133	CTT	-0.0280653	CTCAT	0.0281539	GCGACG	0.0323428		TATAT	0.0252533	AAACGC	-0.0280296	TACCTG	0.0272504	AGCTG	0.0264481	GTCAT	0.0282949	TGTGCC	0.026204
GCACTA	0.0245652	GTATCG	0.0270654	AAGCA	0.0276691	CTGCA	-0.0279444	CCCGCC	0.0280946	GCAGGC	0.0322932		ACTTTA	0.0251956	GCGTTT	-0.0280296	ACTCG	0.0271968	CAGCT	0.0264481	CCATAG	0.0281757	CCGGC	0.0261997
TAGTGC	0.0245652	CACGGC	0.0270144	TGCTT	0.0276691	TGCAG	-0.0279444	GGCGGG	0.0280946	GCCTGC	0.0322932		TAAAGT	0.0251956	CGAACA	-0.0280006	CGAGT	0.0271968	CTGAA	0.0264136	CTATGG	0.0281757	GCCGG	0.0261997
AAGTAC	0.024523	GCCGTG	0.0270144	ACGTTG	0.0276665	CTAC	-0.0278498	CCCTGA	0.0280318	CCGCC	0.0321374		ACACTG	0.0250957	TGTTCG	-0.0280006	CGTGCA	0.0271142	TTCAG	0.0264136	AGCCT	0.0281593	AGACGC	0.0261909
GTACTT	0.024523	ACCAT	0.0269874	CAACGT	0.0276665	GTAG	-0.0278498	TCAGGG	0.0280318	GGCGG	0.0321374		CAGTGT	0.0250957	CCA	-0.0278435	TGCACG	0.0271142	CTAGGA	0.0264097	AGGCT	0.0281593	GCGTCT	0.0261909
CTAAAA	0.024516	ATGGT	0.0269874	AAGCGA	0.0276023	AGCG	-0.0278104	AATGG	0.027987	CTGTGC	0.0319927		ATTG	0.0250877	TGG	-0.0278435	CGCGGA	0.0271124	TCCTAG	0.0264097	ACGCC	0.0280821	ACGGCC	0.0261572
TTTTAG	0.024516	CGTGC	0.0269608	TCGCTT	0.0276023	CGCT	-0.0278104	CCATT	0.027987	GCACAG	0.0319927		CAAT	0.0250877	CAGTAC	-0.0278254	TCCGCG	0.0271124	CTTTC	0.0264014	GGCGT	0.0280821	GGCCGT	0.0261572
AAATAT	0.0243338	GCACG	0.0269608	AAAGCT	0.0275498	AGG	-0.027788	CGAGCC	0.0279326	CCAC	0.0318757		AATCGA	0.0250774	GTACTG	-0.0278254	AAGGCT	0.0270845	GAAAG	0.0264014	ACCGCT	0.028055	CTCCGA	0.0261499
ATATTT	0.0243338	CGCCTA	0.0269553	AGCTTT	0.0275498	CCT	-0.027788	GGCTCG	0.0279326	GTGG	0.0318757		TCGATT	0.0250774	ACTAA	-0.0277294	AGCCTT	0.0270845	TAGGA	0.0263955	AGCGGT	0.028055	TCGGAG	0.0261499
ATTCTG	0.0242588	TAGGCG	0.0269553	ACGA	0.0274527	GCGAC	-0.0277739	GAGA	0.0278941	CCAAG	0.0318245		ATGG	0.02507	TTAGT	-0.0277294	CGCTAG	0.0270806	TCCTA	0.0263955	CCCAC	0.0279972	CAGCCG	0.0260088
CAGAAT	0.0242588	GTAACA	0.0268866	TCGT	0.0274527	GTCGC	-0.0277739	TCTC	0.0278941	CTTGG	0.0318245		CCAT	0.02507	GTAC	-0.0277187	CTAGCG	0.0270806	ATAGAA	0.0263687	GTGGG	0.0279972	CGGCTG	0.0260088
CCAG	0.0240068	TGTTAC	0.0268866	AGCGCG	0.0274489	CTTCGC	-0.0276114	CATCTA	0.0278923	CAGAGC	0.0316746		CTAGCC	0.0250126	CGGACC	-0.0276353	ACGGGG	0.0270445	TTCTAT	0.0263687	CGC	0.0279342	CCATAC	0.0259142
CTGG	0.0240068	ACATAC	0.0268673	CGCGCT	0.0274489	GCGAAG	-0.0276114	TAGATG	0.0278923	GCTCTG	0.0316746		GGCTAG	0.0250126	GGTCCG	-0.0276353	CCCCGT	0.0270445	CGAGTA	0.026283	GCG	0.0279342	GTATGG	0.0259142
GCGATA	0.0239942	GTATGT	0.0268673	ACGAGA	0.027409	GCTAGC	-0.0275851	AGGCGG	0.027861	ATGGC	0.0316525		TAAAAA	0.0250071	CCAAAC	-0.0275905	CTTCA	0.0270017	TACTCG	0.026283	CCAATC	0.0278325	TCTCCA	0.0258999
TATCGC	0.0239942	CATAC	0.0268108	TCTCGT	0.027409	CAGCC	-0.027522	CCGCCT	0.027861	GCCAT	0.0316525		TTTTTA	0.0250071	GTTTGG	-0.0275905	TGAAG	0.0270017	AGGTA	0.0262426	GATTGG	0.0278325	TGGAGA	0.0258999
AGCACT	0.023956	GTATG	0.0268108	AAGATG	0.0273016	GGCTG	-0.027522	CGGCA	0.0277401	CATGGC	0.0315853		GGTAAA	0.0249959	CGTGAA	-0.0275208	GCTGCA	0.026922	TACCT	0.0262426	ACTCCA	0.0278126	GC	0.025893
AGTGCT	0.023956	ATAGAC	0.0265748	CATCTT	0.0273016	GAACTC	-0.0273905	TGCCG	0.0277401	GCCATG	0.0315853		TTTACC	0.0249959	TTCACG	-0.0275208	TGCAGC	0.026922	ACATGC	0.0261784	TGGAGT	0.0278126	AAGAGC	0.0256809
GTACGA	0.0239162	GTCTAT	0.0265748	TCTAA	0.027293	GAGTTC	-0.0273905	GCACC	0.0277066	ACTTGG	0.0315113		AGAATA	0.0249364	AAACCG	-0.0274333	ATCTG	0.0268479	GCATGT	0.0261784	GGACTA	0.0275997	GCTCTT	0.0256809
TCGTAC	0.0239162	GCTAC	0.0265701	TTAGA	0.027293	ACG	-0.0273652	GGTGC	0.0277066	CCAAGT	0.0315113		TATTCT	0.0249364	CGGTTT	-0.0274333	CAGAT	0.0268479	TACGA	0.0260659	TAGTCC	0.0275997	CGCGTC	0.0256354
CGATAC	0.0239107	GTAGC	0.0265701	CAAGC	0.0272104	CGT	-0.0273652	CAGTGG	0.0276713	CAGCG	0.0313036		ACGCG	0.024805	ACGC	-0.027358	AGATCC	0.026823	TCGTA	0.0260659	CCGC	0.0274972	GACGCG	0.0256354
GTATCG	0.0239107	ACCAAA	0.0265448	GCTTG	0.0272104	GCAGA	-0.0273621	CCACTG	0.0276713	CGCTG	0.0313036		CGCGT	0.024805	GCGT	-0.027358	GGATCT	0.026823	ACCTTA	0.0260652	GCGG	0.0274972	AGGTAT	0.0256067
ATTCGC	0.0238617	TTTGGT	0.0265448	AAAAG	0.0270096	TCTGC	-0.0273621	CTACC	0.02761	GCCCA	0.0311144		ATATCG	0.0248033	ACAGCA	-0.0273222	GCGCTA	0.0267204	TAAGGT	0.0260652	CGATTA	0.0274304	ATACCT	0.0256067
GCGAAT	0.0238617	ACTATC	0.0265158	CTTTT	0.0270096	ACGAG	-0.0273131	GGTAG	0.02761	TGGGC	0.0311144		CGATAT	0.0248033	TGCTGT	-0.0273222	TAGCGC	0.0267204	CTCCAA	0.0260336	TAATCG	0.0274304	GCCGAC	0.0256016
CGGCTA	0.0238408	GATAGT	0.0265158	CTGCA	0.0270083	CTCGT	-0.0273131	CCCCTC	0.0275952	AGGGCG	0.0311041		ACATCG	0.0248026	ACCAT	-0.0271829	GCA	0.0265625	TTGGAG	0.0260336	CATCCG	0.0274248	GTCGGC	0.0256016
TAGCCG	0.0238408	AGAAAC	0.0264982	TGCAG	0.0270083	ACCTGG	-0.0272073	GAGGGG	0.0275952	CGCCCT	0.0311041		CGATGT	0.0248026	ATGGT	-0.0271829	TGC	0.0265625	GTGCGA	0.0259201	CGGATG	0.0274248	CTAAAA	0.0255705
ACCGCG	0.0238304	GTTTCT	0.0264982	AGCGCT	0.0269491	CCAGGT	-0.0272073	GTCAC	0.0275211	ATGG	0.0311004		ATTTAC	0.0247137	AGAAC	-0.027077	CTTATC	0.0265531	TCGCAC	0.0259201	GCATGA	0.027322	TTTTAG	0.0255705
CGCGGT	0.0238304	CAATCG	0.0264568	CACAA	0.026936	ACGCGC	-0.027206	GTGAC	0.0275211	CCAT	0.0311004		GTAAAT	0.0247137	GTTCT	-0.027077	GATAAG	0.0265531	AAGCA	0.0258937	TCATGC	0.027322	GAAGCA	0.025512
CGCTA	0.0237748	CGATTG	0.0264568	TTGTG	0.026936	GCGCGT	-0.027206	CCTCTC	0.0274482	GAGCGA	0.0309353		ACGCGC	0.0246783	GGTCAC	-0.0269379	CCAGTA	0.0264248	TGCTT	0.0258937	AGTATC	0.0272386	TGCTTC	0.025512
TAGCG	0.0237748	AATGT	0.0262971	AGTCGC	0.0269221	TGAACA	-0.0271808	GAGAGG	0.0274482	TCGCTC	0.0309353		GCGCGT	0.0246783	GTGACC	-0.0269379	TACTGG	0.0264248	CTACC	0.0258859	GATACT	0.0272386	GAAGAC	0.0254728
GCAGGC	0.0236772	ACATT	0.0262971	GCGACT	0.0269221	TGTTCA	-0.0271808	CAGGC	0.0274467	CGGCTC	0.0308655		AGTAC	0.0246645	ATCGGA	-0.0268547	ACCAGG	0.0263876	GGTAG	0.0258859	AGAAAG	0.0271431	GTCTTC	0.0254728
GCCTGC	0.0236772	CATC	0.0261852	GCGCGC	0.0269158	GCGCAA	-0.0271532	GCCTG	0.0274467	GAGCCG	0.0308655		GTACT	0.0246645	TCCGAT	-0.0268547	CCTGGT	0.0263876	ATCGTC	0.0258291	CTTTCT	0.0271431	AGCACC	0.0254018
ATAGTG	0.023668	GATG	0.0261852	AGCGCA	0.0268938	TTGCGC	-0.0271532	ACCA	0.0274186	CGAGGC	0.0308638		TACTA	0.0246029	CGCTTA	-0.0268265	CGTCAC	0.026348	GACGAT	0.0258291	AGGCGG	0.0271045	GGTGCT	0.0254018
CACTAT	0.023668	CGTGA	0.0261369	TGCGCT	0.0268938	AGACG	-0.0269613	TGGT	0.0274186	GCCTCG	0.0308638		TAGTA	0.0246029	TAAGCG	-0.0268265	GTGACG	0.026348	AATAGT	0.0258027	CCGCCT	0.0271045	ATAGTC	0.0253533
ATATCG	0.0236658	TCACG	0.0261369	AAGTC	0.0268372	CGTCT	-0.0269613	CCGAC	0.0273845	CAGAGA	0.0308533		GTAA	0.0245514	AACC	-0.0268067	AACTCG	0.0261238	ACTATT	0.0258027	CCCAG	0.0270533	GACTAT	0.0253533
CGATAT	0.0236658	CACGC	0.0260669	GACTT	0.0268372	AGTCG	-0.026943	GTCGG	0.0273845	TCTCTG	0.0308533		TTAC	0.0245514	GGTT	-0.0268067	CGAGTT	0.0261238	ACGTGC	0.0258018	CTGGG	0.0270533	CGGCCA	0.0252815
AAACCA	0.0235667	GCGTG	0.0260669	AGTATG	0.0268146	CGACT	-0.026943	AACCCT	0.0273644	CGGAAG	0.0306978		AAATTT	0.0245264	CTACCA	-0.0267795	ACCCAA	0.0260643	GCACGT	0.0258018	ACCC	0.0270345	TGGCCG	0.0252815
TGGTTT	0.0235667	CTAG	0.0259809	CATACT	0.0268146	GCTGAA	-0.026927	AGGGTT	0.0273644	CTTCCG	0.0306978		AAATAC	0.0244672	TGGTAG	-0.0267795	TTGGGT	0.0260643	CTCGGA	0.025801	GGGT	0.0270345	AGACAC	0.0252229
CGTGAG	0.0235009	GTA	0.025898	TACTCA	0.0268048	TTCAGC	-0.026927	ACCCGC	0.0273586	CATCCC	0.0306248		GTATTT	0.0244672	CCGTGC	-0.0267434	AAGAAC	0.0260014	TCCGAG	0.025801	CCCGG	0.0269788	GTGTCT	0.0252229
CTCACG	0.0235009	TAC	0.025898	TGAGTA	0.0268048	ACGGGG	-0.0268709	GCGGGT	0.0273586	GGGATG	0.0306248		ATGGTC	0.0244396	GCACGG	-0.0267434	GTTCTT	0.0260014	GCGCAA	0.0257592	CCGGG	0.0269788	CCAGA	0.0251513
AATTCG	0.0234207	CATCGA	0.0258638	CAAGTA	0.0267009	CCCCGT	-0.0268709	TCCCA	0.0272908	ACCCGG	0.0305923		GACCAT	0.0244396	CACGCG	-0.0267335	ACAAGC	0.0259736	TTGCGC	0.0257592	CCGTAA	0.0269685	TCTGG	0.0251513
CGAATT	0.0234207	TCGATG	0.0258638	TACTTG	0.0267009	CTCGA	-0.0268011	TGGGA	0.0272908	CCGGGT	0.0305923		GTGTGA	0.0244306	CGCGTG	-0.0267335	GCTTGT	0.0259736	CTAAA	0.0257551	TTACGG	0.0269685	GCGCTA	0.0250456
ACCG	0.023378	ACGATG	0.025855	AGAAC	0.0264916	TCGAG	-0.0268011	GACCA	0.0272509	ATCGC	0.0305753		TCACAC	0.0244306	AAACAG	-0.026733	CTGCAG	0.0258765	TTTAG	0.0257551	CCTGC	0.0268925	TAGCGC	0.0250456
CGGT	0.023378	CATCGT	0.025855	GTTCT	0.0264916	TCGCA	-0.0267108	TGGTC	0.0272509	GCGAT	0.0305753		GCGTTA	0.0244194	CTGTTT	-0.026733	GCTTCA	0.0258733	CTACAA	0.025744	GCAGG	0.0268925	TGATCA	0.0250355
CACACG	0.023371	CGCTAC	0.0257386	ACGTGC	0.0264751	TGCGA	-0.0267108	GCAGA	0.0272402	CTGATC	0.0305713		TAACGC	0.0244194	ATAG	-0.026703	TGAAGC	0.0258733	TTGTAG	0.025744	CCTAG	0.0268892	TCTTAA	0.0249631
CGTGTG	0.023371	GTAGCG	0.0257386	GCACGT	0.0264751	AGCGCA	-0.0267087	TCTGC	0.0272402	GATCAG	0.0305713		AACCA	0.0244154	CTAT	-0.026703	CCTGC	0.0258655	AATCGT	0.0256296	CTAGG	0.0268892	TTAAGA	0.0249631
GTAC	0.0233656	AAACCG	0.025734	ACAAA	0.0264673	TGCGCT	-0.0267087	AGTGG	0.0271507	GCGAGC	0.0305507		TGGTT	0.0244154	AACATC	-0.0266827	GCAGG	0.0258655	ACGATT	0.0256296	CACTCC	0.0268378	AGCGAA	0.0249221
CTAAG	0.0233568	CGGTTT	0.025734	TTTGT	0.0264673	ACGCGT	-0.0266569	CCACT	0.0271507	GCTCGC	0.0305507		ACATGG	0.0243282	GATGTT	-0.0266827	ACGTGC	0.0258415	CTAGA	0.0255499	GGAGTG	0.0268378	TTCGCT	0.0249221
CTTAG	0.0233568	ACTAAG	0.0256167	AAGGA	0.0264532	TACAA	-0.0265465	CGTCA	0.0270318	GGCGCA	0.0305466		CCATGT	0.0243282	TAGAA	-0.0265753	GCACGT	0.0258415	TCTAG	0.0255499	ACGC	0.0268141	ATCCGC	0.024918
CAATC	0.0233558	CTTAGT	0.0256167	TCCTT	0.0264532	TTGTA	-0.0265465	TGACG	0.0270318	TGCGCC	0.0305466		GTTTGA	0.0241979	TTCTA	-0.0265753	AGAACA	0.0258287	GAAGCA	0.0255146	GCGT	0.0268141	GCGGAT	0.024918
GATTG	0.0233558	GAACA	0.0256122	CTTCGA	0.0263679	CAAGCA	-0.0265161	CATGA	0.0270267	CTCCA	0.0305123		TCAAAC	0.0241979	AATGTA	-0.0264845	TGTTCT	0.0258287	TGCTTC	0.0255146	AGTCCG	0.0267835	AGCGAG	0.0248396
CCTTAG	0.0233401	TGTTC	0.0256122	TCGAAG	0.0263679	TGCTTG	-0.0265161	TCATG	0.0270267	TGGAG	0.0305123		CTACGC	0.0240929	TACATT	-0.0264845	CAGGTC	0.0256754	TCGCA	0.0254966	CGGACT	0.0267835	CTCGCT	0.0248396
CTAAGG	0.0233401	CACCG	0.0255894	GCGAC	0.0262501	CGGCGC	-0.0264462	TCCA	0.0269626	GAACGC	0.0305085		GCGTAG	0.0240929	AAACCA	-0.0264168	GACCTG	0.0256754	TGCGA	0.0254966	AGA	0.0267604	AAGTAC	0.0248257
ATTGGC	0.0232476	CGGTG	0.0255894	GTCGC	0.0262501	GCGCCG	-0.0264462	TGGA	0.0269626	GCGTTC	0.0305085		CGCGTC	0.0239662	TGGTTT	-0.0264168	ACCGCG	0.0255016	AACAT	0.0254611	TCT	0.0267604	GTACTT	0.0248257
GCCAAT	0.0232476	AACAT	0.0255828	ACATG	0.0261576	AAGCGG	-0.0264434	GGAAGA	0.0268965	ACGTGC	0.0304447		GACGCG	0.0239662	GCACGC	-0.0263493	CGCGGT	0.0255016	ATGTT	0.0254611	ATCC	0.0267241	CGTGAC	0.0248125
GGTAA	0.023156	ATGTT	0.0255828	CATGT	0.0261576	CCGCTT	-0.0264434	TCTTCC	0.0268965	GCACGT	0.0304447		ATGTTA	0.023927	GCGTGC	-0.0263493	CCTTAA	0.0252921	ACCTG	0.0254607	GGAT	0.0267241	GTCACG	0.0248125
TTACC	0.023156	TCGAA	0.025484	CTTCA	0.0261025	CTGCAG	-0.0264387	AGGAAC	0.0268662	GCAC	0.0303859		TAACAT	0.023927	CCGG	-0.0262298	TTAAGG	0.0252921	CAGGT	0.0254607	AAGGGT	0.0267104	CTCTC	0.0247622
GCTAGA	0.0229898	TTCGA	0.025484	TGAAG	0.0261025	AAGATG	-0.0263981	GTTCCT	0.0268662	GTGC	0.0303859		TAGCGA	0.0237468	GCGGTA	-0.0260504	ACGAAG	0.0252647	CCTAAA	0.0253948	ACCCTT	0.0267104	GAGAG	0.0247622
TCTAGC	0.0229898	TAGCTA	0.0254184	AACTCG	0.0260256	CATCTT	-0.0263981	CTAC	0.0267459	AGCCAT	0.0303358		TCGCTA	0.0237468	TACCGC	-0.0260504	CTTCGT	0.0252647	TTTAGG	0.0253948	GCGGAC	0.026636	ATGGTG	0.0246375
AGTA	0.0229761	GCCCGA	0.0254182	CGAGTT	0.0260256	CACGTG	-0.0263632	GTAG	0.0267459	ATGGCT	0.0303358		AAGTA	0.0236944	GCAGAA	-0.0260321	CAGCTG	0.0251766	AATGTC	0.0253174	GTCCGC	0.026636	CACCAT	0.0246375
TACT	0.0229761	TCGGGC	0.0254182	TTCAA	0.0259753	ACAAGA	-0.0263005	CCCAG	0.0267273	CAGTAG	0.0303169		TACTT	0.0236944	TTCTGC	-0.0260321	ACAAAG	0.0251351	GACATT	0.0253174	CAATGC	0.0265966	CCTCG	0.0245769
AAAGTA	0.0229211	CTAAGC	0.0253176	TTGAA	0.0259753	TCTTGT	-0.0263005	CTGGG	0.0267273	CTACTG	0.0303169		CGGCTA	0.0233427	AGAAAC	-0.0259173	CTTTGT	0.0251351	ATTTAC	0.0253149	GCATTG	0.0265966	CGAGG	0.0245769
TACTTT	0.0229211	GCTTAG	0.0253176	CAGATC	0.02595	AACCTG	-0.0262362	GCTCC	0.0266871	GGCGA	0.0301996		TAGCCG	0.0233427	GTTTCT	-0.0259173	AACACT	0.0250904	GTAAAT	0.0253149	TGTAAA	0.0265536	GTAAGA	0.0245679
GATCTA	0.0228999	AACGGC	0.0250938	GATCTG	0.02595	CAGGTT	-0.0262362	GGAGC	0.0266871	TCGCC	0.0301996		ATAA	0.0232199	CATTAG	-0.0256908	AGTGTT	0.0250904	AGATCA	0.0252797	TTTACA	0.0265536	TCTTAC	0.0245679
TAGATC	0.0228999	GCCGTT	0.0250938	AGAAA	0.0259092	CCTCAA	-0.0262181	CCTCC	0.0266748	CCCAGA	0.030159		TTAT	0.0232199	CTAATG	-0.0256908	CGAAGC	0.0249977	TGATCT	0.0252797	GGGTTA	0.0265433	CGCGGA	0.0245061
CTAGTC	0.022872	GCTA	0.0250619	TTTCT	0.0259092	TTGAGG	-0.0262181	GGAGG	0.0266748	TCTGGG	0.030159		ATTACC	0.0231956	AAGTAC	-0.0256701	GCTTCG	0.0249977	TACA	0.0252018	TAACCC	0.0265433	TCCGCG	0.0245061
GACTAG	0.022872	TAGC	0.0250619	CAAGCG	0.025897	CACAGC	-0.0261545	GGGAAC	0.0266548	CCGCCG	0.0301129		GGTAAT	0.0231956	GTACTT	-0.0256701	CTGCAC	0.0249534	TGTA	0.0252018	TCGTCA	0.0265232	ATTCCC	0.0243964
AACGG	0.0228376	GCGGTA	0.0250302	CGCTTG	0.025897	GCTGTG	-0.0261545	GTTCCC	0.0266548	CGGCGG	0.0301129		TATA	0.0231707	TTAGAA	-0.0256595	GTGCAG	0.0249534	ATGAAC	0.0251396	TGACGA	0.0265232	GGGAAT	0.0243964
CCGTT	0.0228376	TACCGC	0.0250302	AGCTGC	0.0258223	CCTGCA	-0.0261262	AC	0.0266345	ACCC	0.0300769		AATTCC	0.0231564	TTCTAA	-0.0256595	ACTCAC	0.0249497	GTTCAT	0.0251396	GCA	0.0264745	ACCGG	0.0243558
ATGTTA	0.022695	CCGTGC	0.0250106	GCAGCT	0.0258223	TGCAGG	-0.0261262	GT	0.0266345	GGGT	0.0300769		GGAATT	0.0231564	ACTAAG	-0.0256123	GTGAGT	0.0249497	CGCAGC	0.0251311	TGC	0.0264745	CCGGT	0.0243558
TAACAT	0.022695	GCACGG	0.0250106	AGCACG	0.0258076	CAGGTC	-0.0261107	ACTAGG	0.0266339	CCAGCC	0.030055		ATACTA	0.0230272	CTTAGT	-0.0256123	ACGCAG	0.0249345	GCTGCG	0.0251311	CAATCC	0.0264698	AATCGC	0.0243275
CGGTGC	0.0226901	ACG	0.025	CGTGCT	0.0258076	GACCTG	-0.0261107	CCTAGT	0.0266339	GGCTGG	0.030055		TAGTAT	0.0230272	CTAAGC	-0.0255625	CTGCGT	0.0249345	CTTAA	0.0251179	GGATTG	0.0264698	GCGATT	0.0243275
GCACCG	0.0226901	CGT	0.025	AGCTTA	0.025684	ACCTGC	-0.0260943	ACACCC	0.0266208	CAGAA	0.0299789		TAGACA	0.0229328	GCTTAG	-0.0255625	ATGCTA	0.0249223	TTAAG	0.0251179	AAGCAT	0.0264271	AGAGC	0.0243042
GCACGC	0.0226826	AACG	0.024977	TAAGCT	0.025684	GCAGGT	-0.0260943	GGGTGT	0.0266208	TTCTG	0.0299789		TGTCTA	0.0229328	AAAC	-0.0254307	TAGCAT	0.0249223	GTACA	0.0250809	ATGCTT	0.0264271	GCTCT	0.0243042
GCGTGC	0.0226826	CGTT	0.024977	GAAAGA	0.0255768	CAGCTC	-0.0260858	CAGGG	0.0266197	ACTCCC	0.0297606		GACTAA	0.0228266	GTTT	-0.0254307	AAGCGG	0.024779	TGTAC	0.0250809	AGATGC	0.0263361	CTATCA	0.0242934
AGTAC	0.0224544	ACCATG	0.0248685	TCTTTC	0.0255768	GAGCTG	-0.0260858	CCCTG	0.0266197	GGGAGT	0.0297606		TTAGTC	0.0228266	AACTTA	-0.0254144	CCGCTT	0.024779	AGTCGG	0.0250792	GCATCT	0.0263361	TGATAG	0.0242934
GTACT	0.0224544	CATGGT	0.0248685	ACAAAG	0.0255634	ACTCG	-0.0260379	AGACC	0.0266027	GCCC	0.02972		AGTACT	0.0227362	TAAGTT	-0.0254144	GTGCA	0.0247253	CCGACT	0.0250792	CGACC	0.0263275	ACTATC	0.0241867
AAAAT	0.0224257	TTCGAA	0.0247955	CTTTGT	0.0255634	CGAGT	-0.0260379	GGTCT	0.0266027	GGGC	0.02972		TACCTA	0.0227047	AACCGT	-0.0253317	TGCAC	0.0247253	AGAAA	0.0250336	GGTCG	0.0263275	GATAGT	0.0241867
ATTTT	0.0224257	GGTCAC	0.0246179	AAAGCG	0.0255444	ACGTTG	-0.0260075	CAACTC	0.026589	CCCAA	0.0296758		TAGGTA	0.0227047	ACGGTT	-0.0253317	AGAAC	0.0247009	TTTCT	0.0250336	GCACCA	0.0263232	GTAATA	0.024084
TAA	0.0223096	GTGACC	0.0246179	CGCTTT	0.0255444	CAACGT	-0.0260075	GAGTTG	0.026589	TTGGG	0.0296758		TTCAA	0.0226199	GAACAA	-0.0252329	GTTCT	0.0247009	ACTCG	0.0250118	TGGTGC	0.0263232	TATTAC	0.024084
TTA	0.0223096	CATACC	0.0245906	ATCTTG	0.0255206	CTCAAG	-0.0258799	CGGCC	0.0265888	CGTTCC	0.0296309		TTGAA	0.0226199	TTGTTC	-0.0252329	CGCACG	0.0246655	CGAGT	0.0250118	GGTCAC	0.0262722	GCTCCC	0.0240652
ACGGTC	0.022278	GGTATG	0.0245906	CAAGAT	0.0255206	CTTGAG	-0.0258799	GGCCG	0.0265888	GGAACG	0.0296309		TGACCA	0.0225974	CAC	-0.0251461	CGTGCG	0.0246655	AGCGC	0.0249343	GTGACC	0.0262722	GGGAGC	0.0240652
GACCGT	0.022278	CCGGAA	0.0244317	TGAACA	0.0254733	CCTGCG	-0.0258531	CGAGC	0.0265588	GCTCCC	0.029461		TGGTCA	0.0225974	GTG	-0.0251461	ACGAGA	0.0246419	GCGCT	0.0249343	GACCTA	0.0262679	AGCGGC	0.0240227
CGTTTA	0.0222321	TTCCGG	0.0244317	TGTTCA	0.0254733	CGCAGG	-0.0258531	GCTCG	0.0265588	GGGAGC	0.029461		GAATTA	0.0225904	ACTAAT	-0.0249202	TCTCGT	0.0246419	CCGCAA	0.0249325	TAGGTC	0.0262679	GCCGCT	0.0240227
TAAACG	0.0222321	GCACGC	0.0243523	CTCTTC	0.0254495	ACATGG	-0.0256562	GGTCAC	0.0265466	GCCAC	0.0293717		TAATTC	0.0225904	ATTAGT	-0.0249202	GAGGCA	0.0244289	TTGCGG	0.0249325	AGCCTC	0.0262088	CAGCGA	0.0239843
GCTAC	0.022211	GCGTGC	0.0243523	GAAGAG	0.0254495	CCATGT	-0.0256562	GTGACC	0.0265466	GTGGC	0.0293717		CCAGAC	0.0224438	AAGCAC	-0.0248919	TGCCTC	0.0244289	GAACTC	0.024756	GAGGCT	0.0262088	TCGCTG	0.0239843
GTAGC	0.022211	GAAAC	0.0241931	CTCA	0.0254153	GTTCA	-0.0255923	ACAGTG	0.026447	GGTGA	0.0292616		GTCTGG	0.0224438	GTGCTT	-0.0248919	ACCTG	0.0244152	GAGTTC	0.024756	AAGAG	0.0261904	CCAAAG	0.0239653
ATCGCC	0.0222025	GTTTC	0.0241931	TGAG	0.0254153	TGAAC	-0.0255923	CACTGT	0.026447	TCACC	0.0292616		ATATC	0.0224414	CGGAAA	-0.024859	CAGGT	0.0244152	CTAAC	0.0247451	CTCTT	0.0261904	CTTTGG	0.0239653
GGCGAT	0.0222025	GCTAGA	0.0241441	AGATCC	0.0252926	CTGTTC	-0.0255615	CCTAG	0.0263817	CACCG	0.0292493		GATAT	0.0224414	TTTCCG	-0.024859	ACATCT	0.0243243	GTTAG	0.0247451	TCAGGA	0.0260923	TCGCA	0.0239246
CCGTTC	0.0220786	TCTAGC	0.0241441	GGATCT	0.0252926	GAACAG	-0.0255615	CTAGG	0.0263817	CGGTG	0.0292493		ACACT	0.0224072	ACGCCG	-0.0247252	AGATGT	0.0243243	GTAAAC	0.0247115	TCCTGA	0.0260923	TGCGA	0.0239246
GAACGG	0.0220786	AGGCTG	0.0240559	CTGTTC	0.0252498	ACATGC	-0.0255052	AGATGA	0.0262635	GGCACA	0.0291359		AGTGT	0.0224072	CGGCGT	-0.0247252	AGAAG	0.0242943	GTTTAC	0.0247115	GAGTGC	0.0260761	AAACG	0.0239228
ACCACG	0.0219547	CAGCCT	0.0240559	GAACAG	0.0252498	GCATGT	-0.0255052	TCATCT	0.0262635	TGTGCC	0.0291359		AATGTC	0.0222868	AGTAT	-0.0247231	CTTCT	0.0242943	GCATAA	0.0246839	GCACTC	0.0260761	CGTTT	0.0239228
CGTGGT	0.0219547	TAACGA	0.0240537	GAAGCA	0.0251385	TAGA	-0.0254629	CTA	0.0262602	GGAGTA	0.0291287		GACATT	0.0222868	ATACT	-0.0247231	TGCGCA	0.0242022	TTATGC	0.0246839	GCC	0.0260363	ACCTGG	0.0239119
CTAAGC	0.0218667	TCGTTA	0.0240537	TGCTTC	0.0251385	TCTA	-0.0254629	TAG	0.0262602	TACTCC	0.0291287		TTAAAA	0.0222857	AGTACT	-0.0245228	AGGC	0.0239945	GAAAGA	0.0245174	GGC	0.0260363	CCAGGT	0.0239119
GCTTAG	0.0218667	CCG	0.0240303	AGACG	0.0250593	GGTAGA	-0.0254003	GCCTA	0.0262446	GGAGCC	0.0291097		TTTTAA	0.0222857	AGTACA	-0.0244603	GCCT	0.0239945	TCTTTC	0.0245174	GAGTAC	0.0259969	CATATC	0.0238818
TCGAA	0.0217791	CGG	0.0240303	CGTCT	0.0250593	TCTACC	-0.0254003	TAGGC	0.0262446	GGCTCC	0.0291097		AA	0.0222788	TGTACT	-0.0244603	CTCGTC	0.0239539	ATGTC	0.0244404	GTACTC	0.0259969	GATATG	0.0238818
TTCGA	0.0217791	ACTAGC	0.023858	CAGGCG	0.0249993	GTAC	-0.0252683	GTGA	0.0261956	CGCACC	0.0289274		TT	0.0222788	ACG	-0.0244556	GACGAG	0.0239539	GACAT	0.0244404	CATGC	0.0259808	AACACT	0.0238677
GTTA	0.0217686	GCTAGT	0.023858	CGCCTG	0.0249993	AGATCA	-0.0252117	TCAC	0.0261956	GGTGCG	0.0289274		GGACTA	0.0221116	CGT	-0.0244556	CAAGTA	0.0239247	AGA	0.024431	GCATG	0.0259808	AGTGTT	0.0238677
TAAC	0.0217686	AAGTAC	0.0238153	GCGCGA	0.0248674	TGATCT	-0.0252117	CAGGCG	0.0261869	ATCCA	0.0288521		TAGTCC	0.0221116	CTGCAC	-0.0244518	TACTTG	0.0239247	TCT	0.024431	CTCATC	0.0259705	AGGCTC	0.0238435
ACCGC	0.0217601	GTACTT	0.0238153	TCGCGC	0.0248674	ACTACC	-0.0251939	CGCCTG	0.0261869	TGGAT	0.0288521		GTCACA	0.0221075	GTGCAG	-0.0244518	CAGCC	0.023842	ACATGT	0.0243096	GATGAG	0.0259705	GAGCCT	0.0238435
GCGGT	0.0217601	AACCGG	0.0237951	TCGCA	0.0248388	GGTAGT	-0.0251939	AGGCG	0.0261786	AGA	0.0286186		TGTGAC	0.0221075	CGCTAC	-0.0244201	GGCTG	0.023842	CGCTAG	0.0242165	ACCTC	0.0259321	CCTCGA	0.0238006
CGCCAA	0.0217304	CCGGTT	0.0237951	TGCGA	0.0248388	GTACA	-0.0251449	CGCCT	0.0261786	TCT	0.0286186		TAACA	0.022095	GTAGCG	-0.0244201	CTACA	0.023807	CTAGCG	0.0242165	GAGGT	0.0259321	TCGAGG	0.0238006
TTGGCG	0.0217304	GATGAA	0.0237432	CGA	0.02481	TGTAC	-0.0251449	GAGGA	0.0261494	GGCGAC	0.0286147		TGTTA	0.022095	CTGGTC	-0.02431	TGTAG	0.023807	CTTCAA	0.0241845	ACAC	0.0258989	GCTGCC	0.0237636
AGCCAG	0.02167	TTCATC	0.0237432	TCG	0.02481	CGGGGC	-0.0250489	TCCTC	0.0261494	GTCGCC	0.0286147		TCGAAA	0.0220207	GACCAG	-0.02431	CCAAGC	0.0237701	TTGAAG	0.0241845	GTGT	0.0258989	GGCAGC	0.0237636
CTGGCT	0.02167	CGGGCA	0.0236	GCAGA	0.0247205	GCCCCG	-0.0250489	ACGCC	0.0261405	CATGGA	0.0284175		TTTCGA	0.0220207	ACATC	-0.0243021	GCTTGG	0.0237701	TAGAA	0.0241558	CGTCTA	0.0258877	GAGGC	0.0237387
GACTA	0.0216652	TGCCCG	0.0236	TCTGC	0.0247205	CGAGTA	-0.0249235	GGCGT	0.0261405	TCCATG	0.0284175		CACATG	0.0219601	GATGT	-0.0243021	GTCACA	0.0237301	TTCTA	0.0241558	TAGACG	0.0258877	GCCTC	0.0237387
TAGTC	0.0216652	AATGTC	0.0235505	AAGTTC	0.0246836	TACTCG	-0.0249235	GCGGTA	0.0259593	CGCG	0.0283327		CATGTG	0.0219601	ACTTA	-0.0242687	TGTGAC	0.0237301	ACAAG	0.0241521	GGATGA	0.0258612	ATGCAG	0.0237342
GTCTA	0.0216429	GACATT	0.0235505	GAACTT	0.0246836	CTCGGC	-0.0249233	TACCGC	0.0259593	CGTGGA	0.0283051		CACGGC	0.0219399	TAAGT	-0.0242687	GAACTC	0.0237089	CTTGT	0.0241521	TCATCC	0.0258612	CTGCAT	0.0237342
TAGAC	0.0216429	AAGCAC	0.0235172	GATC	0.0246442	GCCGAG	-0.0249233	ATCCA	0.0259473	TCCACG	0.0283051		GCCGTG	0.0219399	TAGCGA	-0.0241835	GAGTTC	0.0237089	GACAA	0.0240879	CCTGAA	0.0257747	AAGCTA	0.0237331
AC	0.0216342	GTGCTT	0.0235172	GCACA	0.024565	AGCTGA	-0.0249086	TGGAT	0.0259473	AGTGTC	0.0282555		TCGCCA	0.0219334	TCGCTA	-0.0241835	GAGC	0.0236637	TTGTC	0.0240879	TTCAGG	0.0257747	TAGCTT	0.0237331
GT	0.0216342	CGTTA	0.0235171	TGTGC	0.024565	TCAGCT	-0.0249086	CAATGG	0.0258953	GACACT	0.0282555		TGGCGA	0.0219334	AATGT	-0.0240919	GCTC	0.0236637	AAGTCC	0.0240761	CCCCA	0.0257437	ACTCCT	0.0236566
AATTTA	0.0214882	TAACG	0.0235171	AGAG	0.0245565	CTTGA	-0.024865	CCATTG	0.0258953	CCGTC	0.0282487		GATATA	0.0219019	ACATT	-0.0240919	GAAGCC	0.0236024	GGACTT	0.0240761	TGGGG	0.0257437	AGGAGT	0.0236566
TAAATT	0.0214882	AAACGC	0.0234758	CTCT	0.0245565	TCAAG	-0.024865	CCAGC	0.0258811	GACGG	0.0282487		TATATC	0.0219019	AACGG	-0.0240457	GGCTTC	0.0236024	CTACGA	0.024007	CCGAC	0.0256657	AGATGG	0.0235622
TACAA	0.0214322	GCGTTT	0.0234758	CCGCG	0.0243671	CGCTGA	-0.0248482	GCTGG	0.0258811	AGACGC	0.02824		AAGAAC	0.0218821	CCGTT	-0.0240457	AAGCGC	0.0235359	TCGTAG	0.024007	GTCGG	0.0256657	CCATCT	0.0235622
TTGTA	0.0214322	AAGAAC	0.0234724	CGCGG	0.0243671	TCAGCG	-0.0248482	GGGTTA	0.0258415	GCGTCT	0.02824		GTTCTT	0.0218821	AGAATA	-0.0239679	GCGCTT	0.0235359	AACGTG	0.0239659	CGGGA	0.0256394	AAAGT	0.0235427
AACCGT	0.0213788	GTTCTT	0.0234724	ACGCGC	0.0243555	CGGGCC	-0.0248402	TAACCC	0.0258415	AGGTCG	0.0281678		GATAGA	0.0217924	TATTCT	-0.0239679	CGCATC	0.0235052	CACGTT	0.0239659	TCCCG	0.0256394	ACTTT	0.0235427
ACGGTT	0.0213788	ACATCA	0.0234096	GCGCGT	0.0243555	GGCCCG	-0.0248402	AGAGGG	0.0258015	CGACCT	0.0281678		TCTATC	0.0217924	CGCATA	-0.0237978	GATGCG	0.0235052	CAGCCC	0.023912	GCTCAC	0.025541	GAGC	0.0235409
CGATGC	0.0213567	TGATGT	0.0234096	GCAGGC	0.0242832	AACCAG	-0.0247862	CCCTCT	0.0258015	GAGACA	0.0281324		TCAAA	0.0217878	TATGCG	-0.0237978	ACATG	0.0234812	GGGCTG	0.023912	GTGAGC	0.025541	GCTC	0.0235409
GCATCG	0.0213567	AGTAC	0.023405	GCCTGC	0.0242832	CTGGTT	-0.0247862	ATGACC	0.0257133	TGTCTC	0.0281324		TTTGA	0.0217878	ACACGC	-0.0237392	CATGT	0.0234812	GCACGA	0.0238129	GACGA	0.0254971	CCG	0.0234033
TACCTA	0.0213367	GTACT	0.023405	CGCAAC	0.0242228	GCTTCA	-0.024582	GGTCAT	0.0257133	CCATGG	0.0281232		AATAA	0.021568	GCGTGT	-0.0237392	AGCCAG	0.0234599	TCGTGC	0.0238129	TCGTC	0.0254971	CGG	0.0234033
TAGGTA	0.0213367	TAGCGA	0.0234049	GTTGCG	0.0242228	TGAAGC	-0.024582	AGCAT	0.0256442	CCAAAC	0.0281004		TTATT	0.021568	CCATGC	-0.0236581	CTGGCT	0.0234599	AAGCAT	0.0238084	GTGA	0.0254867	CGGTGA	0.0234011
GGCTAC	0.0212991	TCGCTA	0.0234049	GCACGA	0.0242003	CAAGC	-0.0245815	ATGCT	0.0256442	GTTTGG	0.0281004		TAATA	0.0215422	GCATGG	-0.0236581	AGCTTC	0.0234533	ATGCTT	0.0238084	TCAC	0.0254867	TCACCG	0.0234011
GTAGCC	0.0212991	ACATCG	0.0233923	TCGTGC	0.0242003	GCTTG	-0.0245815	CCGAGC	0.0256395	CGAGAG	0.0280386		TATTA	0.0215422	GTGTTA	-0.0235498	GAAGCT	0.0234533	CAGGCG	0.0237228	AGTGAC	0.0253364	AAACTA	0.0233771
CAAGCC	0.0210113	CGATGT	0.0233923	CGAC	0.0241709	CGCTAG	-0.0245157	GCTCGG	0.0256395	CTCTCG	0.0280386		ACCAGT	0.0215358	TAACAC	-0.0235498	TCGCA	0.0234393	CGCCTG	0.0237228	GTCACT	0.0253364	TAGTTT	0.0233771
GGCTTG	0.0210113	GCCGGA	0.0233695	GTCG	0.0241709	CTAGCG	-0.0245157	CTCTA	0.0254978	ATCC	0.0280039		ACTGGT	0.0215358	CACCG	-0.0234401	TGCGA	0.0234393	GTTCA	0.0236827	ACCCAG	0.0253147	CCAATC	0.0233171
ACGCGT	0.0209652	TCCGGC	0.0233695	AAACT	0.0241221	GTAGAC	-0.0244941	TAGAG	0.0254978	GGAT	0.0280039		GATTAA	0.0215187	CGGTG	-0.0234401	CTTA	0.0234325	TGAAC	0.0236827	CTGGGT	0.0253147	GATTGG	0.0233171
CCAATC	0.0209571	CACGCG	0.0233002	AGTTT	0.0241221	GTCTAC	-0.0244941	CGGGCA	0.0254375	GAACAA	0.0279634		TTAATC	0.0215187	ACATCA	-0.0233684	TAAG	0.0234325	CGAAAG	0.0236487	GCCTA	0.0253117	CTCCCA	0.0232791
GATTGG	0.0209571	CGCGTG	0.0233002	AGACGC	0.0238935	GCTCTA	-0.0242485	TGCCCG	0.0254375	TTGTTC	0.0279634		AAAAAT	0.021449	TGATGT	-0.0233684	AACTAT	0.0234059	CTTTCG	0.0236487	TAGGC	0.0253117	TGGGAG	0.0232791
TTAA	0.0209133	AGTGC	0.0232234	GCGTCT	0.0238935	TAGAGC	-0.0242485	CCCCAC	0.0253698	CTGAAG	0.0279417		ATTTTT	0.021449	CG	-0.0233472	ATAGTT	0.0234059	GGCAGA	0.0236104	ACTTAC	0.0253105	CGGCGC	0.0232777
AATTC	0.020873	GCACT	0.0232234	ACGTG	0.0238597	CGGTAG	-0.0241931	GTGGGG	0.0253698	CTTCAG	0.0279417		AATAAA	0.0212297	AAAACC	-0.0232286	GGCGCA	0.023393	TCTGCC	0.0236104	GTAAGT	0.0253105	GCGCCG	0.0232777
GAATT	0.020873	GCATAC	0.0232106	CACGT	0.0238597	CTACCG	-0.0241931	CGC	0.0253566	ACAGAG	0.0279077		TTTATT	0.0212297	GGTTTT	-0.0232286	TGCGCC	0.023393	ACAAAA	0.0235674	CTAA	0.0252247	CCAG	0.0232469
AGCGTA	0.0208428	GTATGC	0.0232106	CTGAAA	0.0238268	AGCACG	-0.0241656	GCG	0.0253566	CTCTGT	0.0279077		AACGG	0.0212229	CACAGC	-0.0231825	GCTTGA	0.0233733	TTTTGT	0.0235674	TTAG	0.0252247	CTGG	0.0232469
TACGCT	0.0208428	AAACAT	0.0231902	TTTCAG	0.0238268	CGTGCT	-0.0241656	CCAG	0.0253184	ACCGGA	0.0278879		CCGTT	0.0212229	GCTGTG	-0.0231825	TCAAGC	0.0233733	GTCTA	0.0235659	GAGA	0.02521	CCGG	0.0232422
GCGGTA	0.020772	ATGTTT	0.0231902	AGAAAC	0.0238121	ATGTAC	-0.0241449	CTGG	0.0253184	TCCGGT	0.0278879		GTCTAA	0.021218	GTGACA	-0.0231482	TCTGAA	0.0233378	TAGAC	0.0235659	TCTC	0.02521	AGAAGA	0.0232129
TACCGC	0.020772	AGTAT	0.0230666	GTTTCT	0.0238121	GTACAT	-0.0241449	GATTAC	0.0253004	GACGC	0.0277462		TTAGAC	0.021218	TGTCAC	-0.0231482	TTCAGA	0.0233378	CCCTAA	0.0235319	CTTTC	0.025188	TCTTCT	0.0232129
GATAC	0.0207273	ATACT	0.0230666	GCTTAA	0.0238112	ACCAG	-0.024109	GTAATC	0.0253004	GCGTC	0.0277462		ACGGTC	0.0211714	ATACAT	-0.023131	GCCTTA	0.0233132	TTAGGG	0.0235319	GAAAG	0.025188	CGTC	0.0231897
GTATC	0.0207273	CGCTTA	0.0230638	TTAAGC	0.0238112	CTGGT	-0.024109	CGCACG	0.0252799	TGGCCA	0.0277205		GACCGT	0.0211714	ATGTAT	-0.023131	TAAGGC	0.0233132	TGAA	0.023526	CTAGC	0.0251647	GACG	0.0231897
TCGAAA	0.020724	TAAGCG	0.0230638	CTGA	0.0237636	ACCT	-0.0240791	CGTGCG	0.0252799	CAGCCA	0.0276209		CTGGTA	0.0211307	ACTGG	-0.023007	ATGTA	0.0233104	TTCA	0.023526	GCTAG	0.0251647	TAAGA	0.0231259
TTTCGA	0.020724	CTGTTC	0.0227572	TCAG	0.0237636	AGGT	-0.0240791	ATGTGG	0.025173	TGGCTG	0.0276209		TACCAG	0.0211307	CCAGT	-0.023007	TACAT	0.0233104	AAGTCA	0.0235125	AGGAGA	0.025138	TCTTA	0.0231259
AACACT	0.0206361	GAACAG	0.0227572	CTCGGA	0.0237443	ACGCG	-0.0238881	CCACAT	0.025173	CGACG	0.0275984		AGGGTG	0.0211	CTAACA	-0.0228511	GCACGA	0.0232513	TGACTT	0.0235125	TCTCCT	0.025138	AACGG	0.0231202
AGTGTT	0.0206361	AGACAT	0.0225809	TCCGAG	0.0237443	CGCGT	-0.0238881	CGTAAC	0.0251323	CGTCG	0.0275984		CACCCT	0.0211	TGTTAG	-0.0228511	TCGTGC	0.0232513	ACGTG	0.0235087	AGCGGA	0.0251271	CCGTT	0.0231202
CGATGA	0.0205596	ATGTCT	0.0225809	ACTTTG	0.0236651	AGTAC	-0.0237719	GTTACG	0.0251323	ATCAG	0.0275416		CGATTA	0.020998	AGGCTG	-0.0228246	GATCGA	0.0232404	CACGT	0.0235087	TCCGCT	0.0251271	CCTATA	0.0230694
TCATCG	0.0205596	AAACCA	0.0225786	CAAAGT	0.0236651	GTACT	-0.0237719	TAGGCA	0.0251022	CTGAT	0.0275416		TAATCG	0.020998	CAGCCT	-0.0228246	TCGATC	0.0232404	AAGCGG	0.0234245	CGGCCC	0.0249499	TATAGG	0.0230694
ACGCGC	0.0205293	TGGTTT	0.0225786	CTGCAG	0.0236316	TACA	-0.0237371	TGCCTA	0.0251022	AATCG	0.027511		ACCCTA	0.0209635	ACCGCA	-0.0228126	AGCACG	0.0232164	CCGCTT	0.0234245	GGGCCG	0.0249499	AACAC	0.023069
GCGCGT	0.0205293	GGAAAC	0.0225345	ACGAGT	0.023582	TGTA	-0.0237371	AGCTAG	0.024986	CGATT	0.027511		TAGGGT	0.0209635	TGCGGT	-0.0228126	CGTGCT	0.0232164	AAGA	0.0233252	ACGTC	0.0249128	GTGTT	0.023069
GGTCA	0.0205059	GTTTCC	0.0225345	ACTCGT	0.023582	GCGCAC	-0.0237363	CTAGCT	0.024986	AGCGG	0.0274924		AAACCA	0.0209367	GGAAA	-0.0227475	ACTACA	0.0231835	TCTT	0.0233252	GACGT	0.0249128	CCGTC	0.0230066
TGACC	0.0205059	GGTTA	0.0223814	ATCTG	0.0235388	GTGCGC	-0.0237363	ACTCC	0.0249141	CCGCT	0.0274924		TGGTTT	0.0209367	TTTCC	-0.0227475	TGTAGT	0.0231835	AAAAAC	0.0233097	AGGTAG	0.0248216	GACGG	0.0230066
ATTTA	0.0205038	TAACC	0.0223814	CAGAT	0.0235388	AGAACA	-0.0237277	GGAGT	0.0249141	ACTATC	0.0274552		GCCAGA	0.0208666	CATC	-0.022723	ACTCGA	0.0231512	GTTTTT	0.0233097	CTACCT	0.0248216	CGCTA	0.0229487
TAAAT	0.0205038	AATAC	0.0223533	CGAAGC	0.023457	TGTTCT	-0.0237277	CAACC	0.024901	GATAGT	0.0274552		TCTGGC	0.0208666	GATG	-0.022723	TCGAGT	0.0231512	AGACAA	0.023137	CATGAG	0.0248148	TAGCG	0.0229487
GCCA	0.0204719	GTATT	0.0223533	GCTTCG	0.023457	AAGCAG	-0.0235773	GGTTG	0.024901	CCTCG	0.0274546		AAAACC	0.0208265	ACACG	-0.0227135	CATCAG	0.023109	TTGTCT	0.023137	CTCATG	0.0248148	AGTCTA	0.022933
TGGC	0.0204719	CCAGTA	0.0222823	CTTGTC	0.0233843	CTGCTT	-0.0235773	CATGG	0.0248513	CGAGG	0.0274546		GGTTTT	0.0208265	CGTGT	-0.0227135	CTGATG	0.023109	ACAG	0.0230983	CATGAC	0.0247992	TAGACT	0.022933
ACCAG	0.0204246	TACTGG	0.0222823	GACAAG	0.0233843	GCGCTA	-0.0235084	CCATG	0.0248513	CTGGC	0.0274044		CTAGTC	0.0207878	TAAGTA	-0.0226848	ACTGCT	0.0228043	CTGT	0.0230983	GTCATG	0.0247992	CCTGC	0.0229135
CTGGT	0.0204246	ACCAAG	0.022187	TAGAA	0.0233571	TAGCGC	-0.0235084	GTGCAC	0.0247004	GCCAG	0.0274044		GACTAG	0.0207878	TACTTA	-0.0226848	AGCAGT	0.0228043	TCTAAA	0.0230458	CGCC	0.0247703	GCAGG	0.0229135
ACGCT	0.0203794	CTTGGT	0.022187	TTCTA	0.0233571	CCAGC	-0.0234727	CTAGC	0.0246841	AGCTGG	0.0273423		ATATAT	0.0207457	TCACA	-0.0226615	CGGTGC	0.0227412	TTTAGA	0.0230458	GGCG	0.0247703	AGA	0.0228184
AGCGT	0.0203794	GCCGGC	0.0220494	AAAGAG	0.0232244	GCTGG	-0.0234727	GCTAG	0.0246841	CCAGCT	0.0273423		CGCCA	0.0207187	TGTGA	-0.0226615	GCACCG	0.0227412	AGAAAA	0.0230188	GCTA	0.024751	TCT	0.0228184
CACGG	0.0203323	ATGTTA	0.0220303	CTCTTT	0.0232244	CACAG	-0.0234657	CTAAAC	0.0246475	GGAAAC	0.0273375		TGGCG	0.0207187	CTAAC	-0.0226603	GATATC	0.0225973	TTTTCT	0.0230188	TAGC	0.024751	CCCAA	0.022801
CCGTG	0.0203323	TAACAT	0.0220303	TCTAAA	0.0231798	CTGTG	-0.0234657	GTTTAG	0.0246475	GTTTCC	0.0273375		AGGTA	0.0206876	GTTAG	-0.0226603	CTTAA	0.0224797	CAGGTC	0.0230115	CTTCTC	0.0246119	TTGGG	0.022801
AAGTA	0.0203185	AT	0.0219683	TTTAGA	0.0231798	CGAGAA	-0.0234171	CGGTC	0.0246376	CGCTGC	0.0273064		TACCT	0.0206876	ATAGAA	-0.0226479	TTAAG	0.0224797	GACCTG	0.0230115	GAGAAG	0.0246119	ACCT	0.0227978
TACTT	0.0203185	TTAGAA	0.0219608	AGCTC	0.0231633	TTCTCG	-0.0234171	GACCG	0.0246376	GCAGCG	0.0273064		ATAAAA	0.0206505	TTCTAT	-0.0226479	TAGA	0.0224577	GTCAAA	0.0229632	CTAAAC	0.0245977	AGGT	0.0227978
CGGTCA	0.020295	TTCTAA	0.0219608	GAGCT	0.0231633	ATGTTC	-0.0233828	CGACC	0.0245794	ACCCTC	0.0272516		TTTTAT	0.0206505	ACCAAG	-0.0225436	TCTA	0.0224577	TTTGAC	0.0229632	GTTTAG	0.0245977	ACCTCA	0.0227977
TGACCG	0.020295	AGTACT	0.0219296	CAAAG	0.023162	GAACAT	-0.0233828	GGTCG	0.0245794	GAGGGT	0.0272516		TAGTGA	0.0206476	CTTGGT	-0.0225436	TCGCGA	0.0222023	TAATCA	0.0229484	ATCTCC	0.0245315	TGAGGT	0.0227977
CATCGC	0.0202385	AGACTA	0.0219212	CTTTG	0.023162	AGCTTG	-0.0233494	GCAACC	0.0245105	CCCAGC	0.0272116		TCACTA	0.0206476	AGAACA	-0.0225286	CGAGA	0.0221824	TGATTA	0.0229484	GGAGAT	0.0245315	GCTGCA	0.0227188
GCGATG	0.0202385	TAGTCT	0.0219212	ACTCA	0.0231209	CAAGCT	-0.0233494	GGTTGC	0.0245105	GCTGGG	0.0272116		CTGCAC	0.0205389	TGTTCT	-0.0225286	TCTCG	0.0221824	GCTGAA	0.0229134	ATGAGA	0.0245165	TGCAGC	0.0227188
GCTCTA	0.0202185	CGCGTC	0.0219075	TGAGT	0.0231209	ACAAGG	-0.0232283	GACCTC	0.0244882	CCAGCG	0.0271153		GTGCAG	0.0205389	ATCCGA	-0.0225276	GCTGA	0.0221485	TTCAGC	0.0229134	TCTCAT	0.0245165	GAGA	0.022706
TAGAGC	0.0202185	GACGCG	0.0219075	CGCTGA	0.0230715	CCTTGT	-0.0232283	GAGGTC	0.0244882	CGCTGG	0.0271153		CAAATA	0.0204884	TCGGAT	-0.0225276	TCAGC	0.0221485	AGTATA	0.022889	CGGGCC	0.0245018	TCTC	0.022706
AGGCTA	0.0201994	CACGGA	0.0218146	TCAGCG	0.0230715	AGCTCG	-0.0232164	GACCTA	0.0244784	CAGG	0.0271021		TATTTG	0.0204884	ACA	-0.0225105	GAGCA	0.0220636	TATACT	0.022889	GGCCCG	0.0245018	CTGCA	0.0226979
TAGCCT	0.0201994	TCCGTG	0.0218146	CATGTA	0.0229932	CGAGCT	-0.0232164	TAGGTC	0.0244784	CCTG	0.0271021		TGGTAA	0.0204355	TGT	-0.0225105	TGCTC	0.0220636	AACGT	0.0228711	AGTCCA	0.0244953	TGCAG	0.0226979
CTGTAC	0.0200422	GTGTGA	0.0218027	TACATG	0.0229932	CACAAG	-0.023211	CG	0.0244427	GAGC	0.0270971		TTACCA	0.0204355	AAATGT	-0.0224806	CTCGAG	0.0220621	ACGTT	0.0228711	TGGACT	0.0244953	ACAGAA	0.0226814
GTACAG	0.0200422	TCACAC	0.0218027	AAGGAG	0.0229478	CTTGTG	-0.023211	CTCCA	0.0244352	GCTC	0.0270971		ACTTAG	0.0203354	ACATTT	-0.0224806	CCTTC	0.0220347	GTCACA	0.0228645	CCTCCA	0.0244919	TTCTGT	0.0226814
ACACG	0.0200305	CCATGC	0.0217385	CTCCTT	0.0229478	GTTACA	-0.0230195	TGGAG	0.0244352	AACGGA	0.0270816		CTAAGT	0.0203354	ACGCG	-0.0224699	GAAGG	0.0220347	TGTGAC	0.0228645	TGGAGG	0.0244919	CGAATC	0.0226789
CGTGT	0.0200305	GCATGG	0.0217385	AAAGC	0.0229022	TGTAAC	-0.0230195	AGCCT	0.0244263	TCCGTT	0.0270816		GTAACA	0.0203323	CGCGT	-0.0224699	AGTTC	0.0220161	GTACTA	0.0228602	CCCGCC	0.0244278	GATTCG	0.0226789
AAACG	0.0199943	ACTAAC	0.0217156	GCTTT	0.0229022	CCTTC	-0.0229818	AGGCT	0.0244263	CCAA	0.0270699		TGTTAC	0.0203323	CACACG	-0.0224626	GAACT	0.0220161	TAGTAC	0.0228602	GGCGGG	0.0244278	AACGGA	0.0226693
CGTTT	0.0199943	GTTAGT	0.0217156	TAAGA	0.0228457	GAAGG	-0.0229818	GAAGC	0.0243293	TTGG	0.0270699		ACC	0.0202344	CGTGTG	-0.0224626	CCTCTA	0.0219254	ATGTAG	0.0228155	CGACCA	0.0244208	TCCGTT	0.0226693
AGCAC	0.0199725	TAGA	0.0215827	TCTTA	0.0228457	CATGTA	-0.0228783	GCTTC	0.0243293	CCACGG	0.0270306		GGT	0.0202344	GACCA	-0.0224205	TAGAGG	0.0219254	CTACAT	0.0228155	TGGTCG	0.0244208	CAATC	0.0226571
GTGCT	0.0199725	TCTA	0.0215827	AGAC	0.0227967	TACATG	-0.0228783	TCGGCA	0.0241511	CCGTGG	0.0270306		TACCAA	0.0202264	TGGTC	-0.0224205	AGGCG	0.0219212	AGAAGC	0.0227783	TCCCA	0.0243703	GATTG	0.0226571
AGTACT	0.0199408	AACTTA	0.021462	GTCT	0.0227967	GGCCC	-0.02285	TGCCGA	0.0241511	GCCCAA	0.0270234		TTGGTA	0.0202264	TA	-0.0224096	CGCCT	0.0219212	GCTTCT	0.0227783	TGGGA	0.0243703	GCGC	0.0225686
AGAATA	0.0199238	TAAGTT	0.021462	AGAGC	0.0227634	GGGCC	-0.02285	GAAGCA	0.0241326	TTGGGC	0.0270234		ATACTG	0.0201188	ATACTC	-0.0223609	CTGCTC	0.021893	AGCATG	0.0227494	GTAGA	0.0243639	AGCGTC	0.0225462
TATTCT	0.0199238	GTCACA	0.0214068	GCTCT	0.0227634	AAGCTC	-0.0227841	TGCTTC	0.0241326	CCGCTC	0.027017		CAGTAT	0.0201188	GAGTAT	-0.0223609	GAGCAG	0.021893	CATGCT	0.0227494	TCTAC	0.0243639	GACGCT	0.0225462
AGATCT	0.0199015	TGTGAC	0.0214068	CATAC	0.0227151	GAGCTT	-0.0227841	TGCA	0.0240823	GAGCGG	0.027017		ATTAG	0.020022	GTCACA	-0.0223321	CGGGGC	0.0218564	AGTCTA	0.0227399	CCTAGC	0.0243348	CCGGCA	0.0224691
TAGCGA	0.0198896	AACGAT	0.0213959	GTATG	0.0227151	AAGG	-0.0226978	AGCTGC	0.0239298	AGACCC	0.0269967		CTAAT	0.020022	TGTGAC	-0.0223321	GCCCCG	0.0218564	TAGACT	0.0227399	GCTAGG	0.0243348	TGCCGG	0.0224691
TCGCTA	0.0198896	ATCGTT	0.0213959	CACAG	0.0227027	CCTT	-0.0226978	GCAGCT	0.0239298	GGGTCT	0.0269967		CTGTTA	0.01996	ACGTAT	-0.0223273	AGCGCC	0.0218495	GAAAAC	0.0227212	CTCCAC	0.0243337	CTGGA	0.0224322
ACCCTA	0.0198142	CGGCTA	0.021384	CTGTG	0.0227027	AGA	-0.0225688	CTCTTC	0.0239228	CTGGCC	0.0269344		TAACAG	0.01996	ATACGT	-0.0223273	GGCGCT	0.0218495	GTTTTC	0.0227212	GTGGAG	0.0243337	TCCAG	0.0224322
TAGGGT	0.0198142	TAGCCG	0.021384	AAGTA	0.0226649	TCT	-0.0225688	GAAGAG	0.0239228	GGCCAG	0.0269344		AGTAAG	0.0199509	ACCAGC	-0.0222368	AGATC	0.0218198	GCGTAC	0.0227136	GCAGAC	0.0242802	AAACGT	0.0224083
ATAGC	0.0198063	AACCGT	0.021266	TACTT	0.0226649	CCAGCA	-0.0225092	CTTCC	0.0239055	CCCTC	0.0267151		CTTACT	0.0199509	GCTGGT	-0.0222368	GATCT	0.0218198	GTACGC	0.0227136	GTCTGC	0.0242802	ACGTTT	0.0224083
GCTAT	0.0198063	ACGGTT	0.021266	CTGC	0.0225562	TGCTGG	-0.0225092	GGAAG	0.0239055	GAGGG	0.0267151		GTATTA	0.0198652	GGGAAA	-0.0220701	CTTGC	0.0217447	ACAAGA	0.0227105	CATGG	0.0242335	CTGATC	0.0223892
ACCCT	0.0197708	TAGAAA	0.0212549	GCAG	0.0225562	CGAGC	-0.0224878	CAGAGA	0.023775	ACTGAT	0.0266676		TAATAC	0.0198652	TTTCCC	-0.0220701	GCAAG	0.0217447	TCTTGT	0.0227105	CCATG	0.0242335	GATCAG	0.0223892
AGGGT	0.0197708	TTTCTA	0.0212549	CGCACA	0.0225078	GCTCG	-0.0224878	TCTCTG	0.023775	ATCAGT	0.0266676		GGCTA	0.0198374	GCACTA	-0.0219368	GAACTA	0.0217424	AGGTGA	0.0226741	GCGTCA	0.0241933	ACCTAT	0.0223652
CGCGTC	0.019746	ATGCCG	0.0212427	TGTGCG	0.0225078	GAAGGA	-0.0224862	GGACTA	0.0237608	GCACA	0.0266298		TAGCC	0.0198374	TAGTGC	-0.0219368	TAGTTC	0.0217424	TCACCT	0.0226741	TGACGC	0.0241933	ATAGGT	0.0223652
GACGCG	0.019746	CGGCAT	0.0212427	CAGCGC	0.022486	TCCTTC	-0.0224862	TAGTCC	0.0237608	TGTGC	0.0266298		GGCTAC	0.0198313	CCACTA	-0.021845	ACGCGC	0.0216996	TATGAA	0.0226557	CGGGAC	0.0241848	ATGACC	0.0223539
AATA	0.0197339	ACACTG	0.0211832	GCGCTG	0.022486	CCTAAG	-0.0224696	CCAATC	0.0237465	CGTAGC	0.026591		GTAGCC	0.0198313	TAGTGG	-0.021845	GCGCGT	0.0216996	TTCATA	0.0226557	GTCCCG	0.0241848	GGTCAT	0.0223539
TATT	0.0197339	CAGTGT	0.0211832	ATCGAG	0.022484	CTTAGG	-0.0224696	GATTGG	0.0237465	GCTACG	0.026591		ATTTGA	0.0197689	ATTGGC	-0.0218108	AGCAG	0.0216586	AGTCAA	0.0226438	CGTTCC	0.0241771	CCAAAC	0.0223506
CAATTC	0.0197256	AGATGC	0.0210512	CTCGAT	0.022484	CGCACA	-0.022389	ATCAT	0.0237321	GTGGA	0.0265398		TCAAAT	0.0197689	GCCAAT	-0.0218108	CTGCT	0.0216586	TTGACT	0.0226438	GGAACG	0.0241771	GTTTGG	0.0223506
GAATTG	0.0197256	GCATCT	0.0210512	CCAGTA	0.0224282	TGTGCG	-0.022389	ATGAT	0.0237321	TCCAC	0.0265398		GTCTA	0.0197525	ATGTTC	-0.0217819	GCAGA	0.0216476	CAGCTC	0.0226392	GACCA	0.024128	CACATC	0.0223483
ACGCTA	0.0196977	AAACGG	0.0209859	TACTGG	0.0224282	AAGGCT	-0.0223885	CCTCCC	0.0237244	CCCAAG	0.0264682		TAGAC	0.0197525	GAACAT	-0.0217819	TCTGC	0.0216476	GAGCTG	0.0226392	TGGTC	0.024128	GATGTG	0.0223483
TAGCGT	0.0196977	CCGTTT	0.0209859	AAAC	0.0224229	AGCCTT	-0.0223885	GGGAGG	0.0237244	CTTGGG	0.0264682		CAGTA	0.0196848	CGGTCC	-0.0217208	GTAC	0.0216006	GTATAC	0.0226346	CCTA	0.0240913	ATATCC	0.0223473
CGCCAG	0.0196907	ACGGCA	0.0209503	GTTT	0.0224229	CATACG	-0.0223524	AGTCGG	0.0237181	AGGGTC	0.0263625		TACTG	0.0196848	GGACCG	-0.0217208	AACCAG	0.0215541	CCAGTA	0.022594	TAGG	0.0240913	GGATAT	0.0223473
CTGGCG	0.0196907	TGCCGT	0.0209503	CTTGAA	0.0224227	CGTATG	-0.0223524	CCGACT	0.0237181	GACCCT	0.0263625		ATAGAC	0.0194574	CATCAC	-0.0216287	CTGGTT	0.0215541	TACTGG	0.022594	GGCCGA	0.0239844	CGAAAG	0.0223017
AGACAC	0.0196254	GCTACC	0.0206978	TTCAAG	0.0224227	CTCTAA	-0.0222667	CGGCCC	0.0237015	AGAGCC	0.0263611		GTCTAT	0.0194574	GTGATG	-0.0216287	CGACA	0.0215355	CCTTTC	0.0225711	TCGGCC	0.0239844	CTTTCG	0.0223017
GTGTCT	0.0196254	GGTAGC	0.0206978	AAACCT	0.0224015	TTAGAG	-0.0222667	GGGCCG	0.0237015	GGCTCT	0.0263611		ACCAGA	0.0193758	CGGGCA	-0.0216121	TGTCG	0.0215355	GAAAGG	0.0225711	AATCCA	0.023948	CGGAGC	0.0222971
ATA	0.0196005	AACATC	0.0206335	AGGTTT	0.0224015	ACCTCG	-0.02224	ACACT	0.023672	GAGGTA	0.026352		TCTGGT	0.0193758	TGCCCG	-0.0216121	GAACA	0.0215327	GCACGC	0.0225262	TGGATT	0.023948	GCTCCG	0.0222971
TAT	0.0196005	GATGTT	0.0206335	CAGA	0.0223404	CGAGGT	-0.02224	AGTGT	0.023672	TACCTC	0.026352		ACTCAC	0.0193395	GTAACA	-0.0216057	TGTTC	0.0215327	GCGTGC	0.0225262	AAGAGC	0.0239359	GGAGAC	0.0222483
AAATTA	0.0195954	ACGCG	0.0204905	TCTG	0.0223404	AGCTGG	-0.0220231	CGGGCC	0.0236189	CATCC	0.0263254		GTGAGT	0.0193395	TGTTAC	-0.0216057	AGTAC	0.0215188	CTGTAC	0.0225191	GCTCTT	0.0239359	GTCTCC	0.0222483
TAATTT	0.0195954	CGCGT	0.0204905	CAAGCA	0.0223322	CCAGCT	-0.0220231	GGCCCG	0.0236189	GGATG	0.0263254		ACCAAG	0.0193018	AAC	-0.0215739	GTACT	0.0215188	GTACAG	0.0225191	CCACA	0.0239321	CCCGG	0.0222206
CCAGAC	0.019471	AAGTTC	0.0204637	TGCTTG	0.0223322	CGCTA	-0.0219822	CATGAG	0.0235782	CCGGAC	0.0263202		CTTGGT	0.0193018	GTT	-0.0215739	CGAGTA	0.0215078	CTTAAC	0.0224187	TGTGG	0.0239321	CCGGG	0.0222206
GTCTGG	0.019471	GAACTT	0.0204637	AGACAA	0.0222962	TAGCG	-0.0219822	CTCATG	0.0235782	GTCCGG	0.0263202		TAGTAA	0.0191519	GACCAC	-0.0215347	TACTCG	0.0215078	GTTAAG	0.0224187	ACATG	0.0239181	AGATCA	0.0222093
ACTTTC	0.0194661	GATAGC	0.0204434	TTGTCT	0.0222962	AGACGC	-0.0219552	CCCTGC	0.0235203	CAGCGG	0.0262549		TTACTA	0.0191519	GTGGTC	-0.0215347	CTAGGA	0.0214453	CGCTA	0.0223739	CATGT	0.0239181	TGATCT	0.0222093
GAAAGT	0.0194661	GCTATC	0.0204434	ATGTA	0.022296	GCGTCT	-0.0219552	GCAGGG	0.0235203	CCGCTG	0.0262549		ATGGCG	0.0190557	GGTTA	-0.0213956	TCCTAG	0.0214453	TAGCG	0.0223739	GAATGC	0.0239092	AGAAG	0.0221635
AAAATA	0.0194411	AATGTA	0.0203929	TACAT	0.022296	GGCCGA	-0.0219396	CTGCCC	0.0235024	CCGGA	0.0262501		CGCCAT	0.0190557	TAACC	-0.0213956	ATGCTC	0.0214229	CTACA	0.0223138	GCATTC	0.0239092	CTTCT	0.0221635
TATTTT	0.0194411	TACATT	0.0203929	ACTTGA	0.0222916	TCGGCC	-0.0219396	GGGCAG	0.0235024	TCCGG	0.0262501		ATACAA	0.0190119	GTTCTA	-0.0213333	GAGCAT	0.0214229	TGTAG	0.0223138	AGTCTG	0.0239025	CGTGGA	0.0221512
TAAA	0.0194183	CGGTCC	0.0203807	TCAAGT	0.0222916	AGGCTC	-0.0218913	CCGAGG	0.0234687	CACCAG	0.0261767		TTGTAT	0.0190119	TAGAAC	-0.0213333	AGCGGA	0.0213712	AAGG	0.0222905	CAGACT	0.0239025	TCCACG	0.0221512
TTTA	0.0194183	GGACCG	0.0203807	GCTCAA	0.0222381	GAGCCT	-0.0218913	CCTCGG	0.0234687	CTGGTG	0.0261767		TAGA	0.0189878	AAACA	-0.0213006	TCCGCT	0.0213712	CCTT	0.0222905	ATTGCA	0.0238938	GTGTTA	0.0221213
CGTACG	0.0193671	ACGCCG	0.0203577	TTGAGC	0.0222381	TGCA	-0.0218608	CCGCAC	0.023457	GGCCC	0.0261393		TCTA	0.0189878	TGTTT	-0.0213006	GAAAGA	0.0213589	AGAAAC	0.0222757	TGCAAT	0.0238938	TAACAC	0.0221213
TAGACA	0.0193416	CGGCGT	0.0203577	ACGCAG	0.0222335	CCGCAA	-0.0218588	GTGCGG	0.023457	GGGCC	0.0261393		ATTAAT	0.0189252	GCGGAC	-0.0212262	TCTTTC	0.0213589	GTTTCT	0.0222757	CACATG	0.023865	CTCGC	0.0220902
TGTCTA	0.0193416	TAACA	0.020293	CTGCGT	0.0222335	TTGCGG	-0.0218588	CCGTAA	0.0234543	GAGCCC	0.0261037		GTAC	0.0188806	GTCCGC	-0.0212262	GCTTA	0.0213395	GCGCTA	0.0222262	CATGTG	0.023865	GCGAG	0.0220902
AAATAC	0.019273	TGTTA	0.020293	ACCTG	0.0222149	CGAGCA	-0.0218494	TTACGG	0.0234543	GGGCTC	0.0261037		ATAACA	0.0188763	GAAAAA	-0.0211875	TAAGC	0.0213395	TAGCGC	0.0222262	GATGA	0.0238201	AGAGGG	0.0220896
GTATTT	0.019273	ACTAT	0.0202882	CAGGT	0.0222149	TGCTCG	-0.0218494	AGAGGC	0.0234333	CGATTC	0.0260866		TGTTAT	0.0188763	TTTTTC	-0.0211875	ACATAC	0.0212817	CACAG	0.0221906	TCATC	0.0238201	CCCTCT	0.0220896
AACATC	0.0192487	ATAGT	0.0202882	TGTACA	0.0221891	ACGGCC	-0.0218442	GCCTCT	0.0234333	GAATCG	0.0260866		AGGACT	0.0188681	ATGCTA	-0.0211567	GTATGT	0.0212817	CTGTG	0.0221906	AGTCGG	0.0237552	TCCCCA	0.0220892
GATGTT	0.0192487	AGCACG	0.0202686	ATCTTC	0.0221521	GGCCGT	-0.0218442	ATTCCC	0.0234306	CGCA	0.0260283		AGTCCT	0.0188681	TAGCAT	-0.0211567	CCTTCA	0.0212743	GTTCGA	0.0221243	CCGACT	0.0237552	TGGGGA	0.0220892
CAGGC	0.0192401	CGTGCT	0.0202686	GAAGAT	0.0221521	CAGATG	-0.0218335	GGGAAT	0.0234306	TGCG	0.0260283		AATTAC	0.0188369	ACGGCT	-0.0211398	TGAAGG	0.0212743	TCGAAC	0.0221243	GGCAC	0.0235424	AAGAG	0.0220417
GCCTG	0.0192401	TCGAAA	0.020204	CGCGGA	0.0221508	CATCTG	-0.0218335	GGAA	0.0234283	TCTGAA	0.026025		GTAATT	0.0188369	AGCCGT	-0.0211398	TATAGA	0.0212659	ATGATG	0.0221058	GTGCC	0.0235424	CTCTT	0.0220417
AATCGC	0.0192028	TTTCGA	0.020204	TCCGCG	0.0221508	CTTGTC	-0.0217986	TTCC	0.0234283	TTCAGA	0.026025		CTACCA	0.0188302	AGCACG	-0.0210888	TCTATA	0.0212659	CATCAT	0.0221058	GAAGC	0.0235308	AGAGAT	0.0220276
GCGATT	0.0192028	GTTCTA	0.020175	AATGAG	0.022142	GACAAG	-0.0217986	AGAGA	0.0234125	GATGCA	0.0260189		TGGTAG	0.0188302	CGTGCT	-0.0210888	CAAG	0.0211647	AAGCT	0.0220803	GCTTC	0.0235308	ATCTCT	0.0220276
ACGG	0.0191998	TAGAAC	0.020175	CTCATT	0.022142	ATGTCG	-0.0217751	TCTCT	0.0234125	TGCATC	0.0260189		ACGGTA	0.0187552	GTTA	-0.0210168	CTTG	0.0211647	AGCTT	0.0220803	GACTCA	0.0235116	AAGCAC	0.0219794
CCGT	0.0191998	CTCTAA	0.0201621	AGTTC	0.0220474	CGACAT	-0.0217751	AAGATG	0.0233759	CGGCAA	0.0259933		TACCGT	0.0187552	TAAC	-0.0210168	CTTGTC	0.0211254	AGGGG	0.022057	TGAGTC	0.0235116	GTGCTT	0.0219794
AGCACG	0.0191632	TTAGAG	0.0201621	GAACT	0.0220474	AGACAT	-0.02173	CATCTT	0.0233759	TTGCCG	0.0259933		ATATTA	0.0187539	GTCCA	-0.0209649	GACAAG	0.0211254	CCCCT	0.022057	GGTAGA	0.0234707	CCGTCC	0.0219219
CGTGCT	0.0191632	ACCAGT	0.020149	AAAGTT	0.0219525	ATGTCT	-0.02173	GAGC	0.0233515	CTATC	0.0259834		TAATAT	0.0187539	TGGAC	-0.0209649	CTACGA	0.0211058	AAACT	0.0220274	TCTACC	0.0234707	GGACGG	0.0219219
GTTCGA	0.0191617	ACTGGT	0.020149	AACTTT	0.0219525	CTACAG	-0.0215799	GCTC	0.0233515	GATAG	0.0259834		AACTAC	0.0187489	CAAGAA	-0.0208436	TCGTAG	0.0211058	AGTTT	0.0220274	CGGTA	0.0234531	GCTTCA	0.0218844
TCGAAC	0.0191617	CTGCAC	0.0201323	GTGCGA	0.0219456	CTGTAG	-0.0215799	GGATGA	0.023338	GCGAC	0.0259232		GTAGTT	0.0187489	TTCTTG	-0.0208436	AACGTG	0.0210035	GTATA	0.0220004	TACCG	0.0234531	TGAAGC	0.0218844
ATTGTA	0.0191572	GTGCAG	0.0201323	TCGCAC	0.0219456	CTAAAG	-0.0215772	TCATCC	0.023338	GTCGC	0.0259232		AAGTTA	0.0186377	GAAATA	-0.0208245	CACGTT	0.0210035	TATAC	0.0220004	CTGCC	0.0234307	CACCTC	0.0218152
TACAAT	0.0191572	GTGTTA	0.0201307	GGCGCA	0.0218708	CTTTAG	-0.0215772	GGCAA	0.0233161	GGCCAA	0.0258615		TAACTT	0.0186377	TATTTC	-0.0208245	ACTAC	0.0209529	CGCGC	0.0218411	GGCAG	0.0234307	GAGGTG	0.0218152
CCGCCA	0.0190557	TAACAC	0.0201307	TGCGCC	0.0218708	AGAAC	-0.0214747	TTGCC	0.0233161	TTGGCC	0.0258615		AGTATA	0.0185844	TCGCCA	-0.0208082	GTAGT	0.0209529	GCGCG	0.0218411	GGAGGA	0.0234229	CACCA	0.021813
TGGCGG	0.0190557	ATCCGA	0.0201059	AAGG	0.0218497	GTTCT	-0.0214747	CTCTGC	0.0232761	AGAG	0.0258501		TATACT	0.0185844	TGGCGA	-0.0208082	CAGAAG	0.0208609	CTCGAG	0.0218101	TCCTCC	0.0234229	TGGTG	0.021813
GTCAC	0.0190065	TCGGAT	0.0201059	CCTT	0.0218497	CATAC	-0.0214709	GCAGAG	0.0232761	CTCT	0.0258501		TAAGTA	0.0185017	CCTA	-0.0207749	CTTCTG	0.0208609	TCTAA	0.0217698	AGACGA	0.0234154	GAGGTA	0.0217845
GTGAC	0.0190065	AGCTA	0.0200915	AGTTCA	0.0218207	GTATG	-0.0214709	ATGAGG	0.0232367	AGGCCC	0.0258307		TACTTA	0.0185017	TAGG	-0.0207749	ATGAAG	0.0208549	TTAGA	0.0217698	TCGTCT	0.0234154	TACCTC	0.0217845
CGCGTA	0.0189774	TAGCT	0.0200915	TGAACT	0.0218207	ACGC	-0.0214614	CCTCAT	0.0232367	GGGCCT	0.0258307		AAATAA	0.0183852	GAATAC	-0.0207683	CTTCAT	0.0208549	GCGACA	0.0217625	CGTCAC	0.0233951	TGACCA	0.0217796
TACGCG	0.0189774	CATCCG	0.0200479	AAAACA	0.0218177	GCGT	-0.0214614	TACGCA	0.0231963	CTTTGC	0.0258101		TTATTT	0.0183852	GTATTC	-0.0207683	AGCA	0.0208275	TGTCGC	0.0217625	GTGACG	0.0233951	TGGTCA	0.0217796
CGCG	0.0189768	CGGATG	0.0200479	TGTTTT	0.0218177	CGACCG	-0.0214103	TGCGTA	0.0231963	GCAAAG	0.0258101		CCAGTA	0.0183843	GTCAC	-0.0207505	TGCT	0.0208275	TCGCGA	0.0217623	GACGTA	0.0233616	CAGA	0.0217677
GAATAC	0.0189544	CACTAG	0.0198483	AGCTTG	0.0217555	CGGTCG	-0.0214103	ATGGC	0.0231017	CGGAGC	0.0257723		TACTGG	0.0183843	GTGAC	-0.0207505	GCTTAA	0.0208141	ACAT	0.0217519	TACGTC	0.0233616	TCTG	0.0217677
GTATTC	0.0189544	CTAGTG	0.0198483	CAAGCT	0.0217555	AGTCGC	-0.0213989	GCCAT	0.0231017	GCTCCG	0.0257723		CAATC	0.0183431	ATGGAA	-0.0207343	TTAAGC	0.0208141	ATGT	0.0217519	CAGCTC	0.0233262	GACCC	0.0217617
CACAGG	0.0188869	ACCGCA	0.01982	CACAGA	0.0217435	GCGACT	-0.0213989	AGATGC	0.0230791	CCC	0.0257148		GATTG	0.0183431	TTCCAT	-0.0207343	AGGAGG	0.0206869	GCGTA	0.0217486	GAGCTG	0.0233262	GGGTC	0.0217617
CCTGTG	0.0188869	TGCGGT	0.01982	TCTGTG	0.0217435	GCGTAC	-0.0212332	GCATCT	0.0230791	GGG	0.0257148		ATAGGC	0.0183347	ACATTA	-0.0205494	CCTCCT	0.0206869	TACGC	0.0217486	CACGCC	0.0233043	GGA	0.0217398
ACTGCC	0.0188228	ACTTA	0.0197753	GAGTAC	0.0217092	GTACGC	-0.0212332	AATGC	0.0230752	ACGGAG	0.025697		GCCTAT	0.0183347	TAATGT	-0.0205494	GCGACA	0.020666	CCTTAA	0.0217174	GGCGTG	0.0233043	TCC	0.0217398
GGCAGT	0.0188228	TAAGT	0.0197753	GTACTC	0.0217092	GCTTGA	-0.0211406	GCATT	0.0230752	CTCCGT	0.025697		TCAA	0.0181364	TCGA	-0.0203524	TGTCGC	0.020666	TTAAGG	0.0217174	ACGCCA	0.0232755	ACTGTA	0.0217245
AACGCC	0.0187579	ATA	0.0197667	ACATAC	0.0216994	TCAAGC	-0.0211406	AGTTCC	0.0230703	CACGGC	0.0256132		TTGA	0.0181364	ATGCGG	-0.0203346	CTGGC	0.0205624	GATAGA	0.0216673	TGGCGT	0.0232755	TACAGT	0.0217245
GGCGTT	0.0187579	TAT	0.0197667	GTATGT	0.0216994	CGCGAC	-0.0211039	GGAACT	0.0230703	GCCGTG	0.0256132		GCAGAA	0.0181287	CCGCAT	-0.0203346	GCCAG	0.0205624	TCTATC	0.0216673	CATCCC	0.0232739	CGCGCA	0.0217223
ACGGTA	0.0186529	ACGGCT	0.0197338	AAA	0.0216837	GTCGCG	-0.0211039	CTGGCA	0.0230555	GTTGA	0.0255957		TTCTGC	0.0181287	CGCAAG	-0.0202113	GTTGTA	0.020525	GATGAA	0.0216572	GGGATG	0.0232739	TGCGCG	0.0217223
TACCGT	0.0186529	AGCCGT	0.0197338	TTT	0.0216837	CGACTC	-0.0210503	TGCCAG	0.0230555	TCAAC	0.0255957		ACATTG	0.0180834	CTTGCG	-0.0202113	TACAAC	0.020525	TTCATC	0.0216572	GAAAGA	0.0232647	CCTCCC	0.0217132
TAAGTA	0.0185888	CCATCC	0.0197311	ATGTGC	0.0216333	GAGTCG	-0.0210503	CGTGAC	0.0230254	ATGGCC	0.0255361		CAATGT	0.0180834	CAGTA	-0.0201951	CGAAGA	0.0205023	ACGTTA	0.0216275	TCTTTC	0.0232647	GGGAGG	0.0217132
TACTTA	0.0185888	GGATGG	0.0197311	GCACAT	0.0216333	CCTAC	-0.0209908	GTCACG	0.0230254	GGCCAT	0.0255361		GGCGCC	0.0180784	TACTG	-0.0201951	TCTTCG	0.0205023	TAACGT	0.0216275	CGCTA	0.0232606	AGCGCT	0.021694
TTCAA	0.0185763	TAGAA	0.0197105	CCTTTC	0.0216005	GTAGG	-0.0209908	CTTTGC	0.0229859	GTCGGA	0.0254448		AGTTA	0.0180688	GTATA	-0.0201336	CTTGA	0.0204924	AAAGAT	0.0216195	TAGCG	0.0232606	ACCCAC	0.0216926
TTGAA	0.0185763	TTCTA	0.0197105	GAAAGG	0.0216005	AAGATC	-0.0209429	GCAAAG	0.0229859	TCCGAC	0.0254448		TAACT	0.0180688	TATAC	-0.0201336	TCAAG	0.0204924	ATCTTT	0.0216195	GCATCC	0.023252	GTGGGT	0.0216926
TCTAA	0.0185198	AAC	0.0195544	AACTAA	0.0215457	GATCTT	-0.0209429	CAGAGG	0.022942	ACCCGC	0.0254066		CATTCA	0.0179699	AATAC	-0.0199948	CTAGCC	0.0204882	AGCTC	0.0215954	GGATGC	0.023252	GGCTCA	0.0216688
TTAGA	0.0185198	GTT	0.0195544	TTAGTT	0.0215457	AGTACA	-0.0208985	CCTCTG	0.022942	GCGGGT	0.0254066		TGAATG	0.0179699	GTATT	-0.0199948	GGCTAG	0.0204882	GAGCT	0.0215954	AGGAGC	0.023244	TGAGCC	0.0216688
AGTCC	0.0185096	GCGGCC	0.0195506	TCGAGA	0.0215186	TGTACT	-0.0208985	CGAG	0.0229045	AACTCC	0.0253836		AGGGTA	0.0179499	CCG	-0.0199812	AGA	0.0204186	AAGAAC	0.0215953	GCTCCT	0.023244	AAAGCA	0.0216529
GGACT	0.0185096	GGCCGC	0.0195506	TCTCGA	0.0215186	GAAGCC	-0.0208946	CTCG	0.0229045	GGAGTT	0.0253836		TACCCT	0.0179499	CGG	-0.0199812	TCT	0.0204186	GTTCTT	0.0215953	GGTGCA	0.0231789	TGCTTT	0.0216529
ATAGGC	0.0184258	CTAAC	0.0195289	AGAGA	0.0215074	GGCTTC	-0.0208946	GACCAC	0.0228933	AGGCGG	0.0253611		ATAATA	0.0179302	AGTA	-0.0199363	GGCTGA	0.0204177	ATCCTA	0.0215616	TGCACC	0.0231789	AAGGTA	0.0215313
GCCTAT	0.0184258	GTTAG	0.0195289	TCTCT	0.0215074	AGCGTC	-0.0208903	GTGGTC	0.0228933	CCGCCT	0.0253611		TATTAT	0.0179302	TACT	-0.0199363	TCAGCC	0.0204177	TAGGAT	0.0215616	AAACCC	0.0231778	TACCTT	0.0215313
CTCTA	0.0183741	CATGGG	0.0194662	CTTATC	0.0214824	GACGCT	-0.0208903	GATGAC	0.0228864	ACGGTG	0.0253434		AATGGA	0.0178892	TACA	-0.0198999	ATAAGC	0.0204157	AAACA	0.0215561	GGGTTT	0.0231778	CGAAGC	0.0214941
TAGAG	0.0183741	CCCATG	0.0194662	GATAAG	0.0214824	GAGC	-0.0208443	GTCATC	0.0228864	CACCGT	0.0253434		TCCATT	0.0178892	TGTA	-0.0198999	GCTTAT	0.0204157	TGTTT	0.0215561	CCTCC	0.0231643	GCTTCG	0.0214941
GCGTA	0.0182477	CACAGC	0.0194608	CAAAGA	0.0214354	GCTC	-0.0208443	CCATCC	0.0228816	GCGGCC	0.0252982		CACAGG	0.0178695	ATCGC	-0.0198628	CTGTGC	0.0203889	GGTATA	0.0214401	GGAGG	0.0231643	ATTACC	0.0214941
TACGC	0.0182477	GCTGTG	0.0194608	TCTTTG	0.0214354	CAAG	-0.0208422	GGATGG	0.0228816	GGCCGC	0.0252982		CCTGTG	0.0178695	GCGAT	-0.0198628	GCACAG	0.0203889	TATACC	0.0214401	GATGGC	0.0231586	GGTAAT	0.0214941
ACCGAT	0.0182472	ATGCGG	0.0192725	AAGCAG	0.0214247	CTTG	-0.0208422	GCACCA	0.0228432	GGTTAC	0.0252771		ACGCCT	0.0178485	CGTGCA	-0.0198513	ATGACC	0.0203721	AAAGAC	0.0214102	GCCATC	0.0231586	CAGGC	0.0214899
ATCGGT	0.0182472	CCGCAT	0.0192725	CTGCTT	0.0214247	CGCGTC	-0.020817	TGGTGC	0.0228432	GTAACC	0.0252771		AGGCGT	0.0178485	TGCACG	-0.0198513	GGTCAT	0.0203721	GTCTTT	0.0214102	ATCCA	0.0231298	GCCTG	0.0214899
CAACCG	0.0182222	AACAG	0.0192445	ACATCT	0.0214208	GACGCG	-0.020817	CCCC	0.0228244	AATCGC	0.0252755		GTAAA	0.0178171	ACACC	-0.0198094	AGCTC	0.0203651	ATCTGC	0.021394	TGGAT	0.0231298	AGTTTG	0.0214574
CGGTTG	0.0182222	CTGTT	0.0192445	AGATGT	0.0214208	ACTTGA	-0.0206703	GGGG	0.0228244	GCGATT	0.0252755		TTTAC	0.0178171	GGTGT	-0.0198094	GAGCT	0.0203651	GCAGAT	0.021394	ATGG	0.0230843	CAAACT	0.0214574
GGCCAC	0.0181897	CCAAAC	0.0192276	ACATGT	0.0213538	TCAAGT	-0.0206703	GTAGA	0.0227835	TGACCA	0.0252681		GATTA	0.0177832	CACGGA	-0.0198006	ACAGCC	0.0202977	AGCTGC	0.0212873	CCAT	0.0230843	GAATGC	0.0214543
GTGGCC	0.0181897	GTTTGG	0.0192276	ATGAA	0.0213362	GAAC	-0.0206702	TCTAC	0.0227835	TGGTCA	0.0252681		TAATC	0.0177832	TCCGTG	-0.0198006	GGCTGT	0.0202977	GCAGCT	0.0212873	AGGCG	0.0230576	GCATTC	0.0214543
TCAAA	0.018141	TACCAA	0.0192245	TTCAT	0.0213362	GTTC	-0.0206702	AAGCAT	0.0226668	CGAG	0.0252496		TGAAAA	0.0177394	ACTCTA	-0.0196856	CTTAAC	0.0202719	AGGCGC	0.0212827	CGCCT	0.0230576	GGATCA	0.0214242
TTTGA	0.018141	TTGGTA	0.0192245	GCCTTA	0.0213234	CATGCG	-0.0206619	ATGCTT	0.0226668	CTCG	0.0252496		TTTTCA	0.0177394	TAGAGT	-0.0196856	GTTAAG	0.0202719	GCGCCT	0.0212827	GTGTA	0.0230331	TGATCC	0.0214242
ACCAGG	0.0180918	CAGCA	0.0191757	TAAGGC	0.0213234	CGCATG	-0.0206619	ACTTTC	0.0226552	CAGCC	0.0252215		ATCGCC	0.0176995	AACGC	-0.0196728	CGCTTC	0.0202517	ACGCTA	0.0212768	TACAC	0.0230331	GAGGCA	0.0214073
CCTGGT	0.0180918	TGCTG	0.0191757	AAGGCT	0.0213159	ATCTGC	-0.0206259	GAAAGT	0.0226552	GGCTG	0.0252215		GGCGAT	0.0176995	GCGTT	-0.0196728	GAAGCG	0.0202517	TAGCGT	0.0212768	CCGCTA	0.0230248	TGCCTC	0.0214073
AGAAT	0.0180789	CAATC	0.0191493	AGCCTT	0.0213159	GCAGAT	-0.0206259	ATTAGA	0.0226484	ACCCA	0.0252099		AATGG	0.0176628	CCAA	-0.0196361	AGGCA	0.0202328	AACTGT	0.0212573	TAGCGG	0.0230248	TCGCGA	0.0213577
ATTCT	0.0180789	GATTG	0.0191493	AACCTG	0.0212475	ATGAAC	-0.0206183	TCTAAT	0.0226484	TGGGT	0.0252099		CCATT	0.0176628	TTGG	-0.0196361	TGCCT	0.0202328	ACAGTT	0.0212573	CGTAG	0.022807	TCCAGA	0.0213428
ACCAAG	0.0180715	CCACTA	0.0190994	CAGGTT	0.0212475	GTTCAT	-0.0206183	ATGC	0.0226136	GTATCA	0.0251574		CCATTC	0.0175964	CCAGC	-0.0195994	GACAAA	0.02017	ACGCGT	0.0212442	CTACG	0.022807	TCTGGA	0.0213428
CTTGGT	0.0180715	TAGTGG	0.0190994	GCAAGC	0.0212447	CG	-0.0205148	GCAT	0.0226136	TGATAC	0.0251574		GAATGG	0.0175964	GCTGG	-0.0195994	TTTGTC	0.02017	CTTATC	0.0212385	CGTCAG	0.022798	ACAATC	0.021265
CCGTGA	0.0180037	ACGC	0.0190532	GCTTGC	0.0212447	ATGCAC	-0.0204658	GGCCGA	0.0226098	ATC	0.0251356		GTTATA	0.0175354	GTAGCA	-0.0195835	AGTTCA	0.0201612	GATAAG	0.0212385	CTGACG	0.022798	GATTGT	0.021265
TCACGG	0.0180037	GCGT	0.0190532	AAAGAT	0.0212432	GTGCAT	-0.0204658	TCGGCC	0.0226098	GAT	0.0251356		TATAAC	0.0175354	TGCTAC	-0.0195835	TGAACT	0.0201612	ATAAGG	0.021217	AGCT	0.0227974	CGGCTC	0.021233
ACGCAG	0.0179848	ACCAG	0.0190504	ATCTTT	0.0212432	AGGCGG	-0.0204123	GTTATA	0.0226041	AACG	0.0250827		ATACCG	0.0174128	GTGCCA	-0.0195484	CTTAAG	0.020143	CCTTAT	0.021217	ACCGC	0.0227938	GAGCCG	0.021233
CTGCGT	0.0179848	CTGGT	0.0190504	CTAAA	0.0212007	CCGCCT	-0.0204123	TATAAC	0.0226041	CGTT	0.0250827		CGGTAT	0.0174128	TGGCAC	-0.0195484	AGGCAT	0.0201369	ATGTA	0.0211864	GCGGT	0.0227938	CTTTGC	0.0212327
ACGATA	0.0179736	AAACG	0.0190497	TTTAG	0.0212007	AGGGC	-0.0202997	CGAGGC	0.0225699	AGAGAT	0.0250552		ATAAGC	0.0173711	CCGTTC	-0.0195399	ATGCCT	0.0201369	TACAT	0.0211864	AACCCG	0.0227786	GCAAAG	0.0212327
TATCGT	0.0179736	CGTTT	0.0190497	CGCGA	0.0211786	GCCCT	-0.0202997	GCCTCG	0.0225699	ATCTCT	0.0250552		GCTTAT	0.0173711	GAACGG	-0.0195399	AGTATA	0.0201011	GGGAGA	0.0211859	CGGGTT	0.0227786	ACTCC	0.0212112
ATAGCA	0.0179406	ACCGAT	0.0188639	TCGCG	0.0211786	GCTTCC	-0.0202968	AGTGGG	0.0225611	ACAAGA	0.0249275		ATGTC	0.0173691	AGAAT	-0.0195243	TATACT	0.0201011	TCTCCC	0.0211859	AGGGA	0.0227765	GGAGT	0.0212112
TGCTAT	0.0179406	ATCGGT	0.0188639	AGCATG	0.0211701	GGAAGC	-0.0202968	CCCACT	0.0225611	TCTTGT	0.0249275		GACAT	0.0173691	ATTCT	-0.0195243	AGCTCA	0.0200803	AAGGA	0.0211744	TCCCT	0.0227765	GCTTAC	0.0211527
AGCGTG	0.0179245	ATTGGC	0.0188325	CATGCT	0.0211701	ATAATC	-0.0202761	CATGAC	0.0225545	GATCCA	0.0249237		ATTTTA	0.0172826	ACATCG	-0.0195173	TGAGCT	0.0200803	TCCTT	0.0211744	GCCCGA	0.0227639	GTAAGC	0.0211527
CACGCT	0.0179245	GCCAAT	0.0188325	ACGTC	0.0211309	GATTAT	-0.0202761	GTCATG	0.0225545	TGGATC	0.0249237		TAAAAT	0.0172826	CGATGT	-0.0195173	AGATGC	0.0200593	ATGCAC	0.0211481	TCGGGC	0.0227639	CCTGCG	0.0211
ATACTA	0.0179151	GCACA	0.018828	GACGT	0.0211309	AGAAG	-0.0202545	AGGAG	0.0224565	GGATCA	0.0248509		AATATT	0.0172298	CATTCA	-0.0195101	GCATCT	0.0200593	GTGCAT	0.0211481	ATGCAA	0.0227143	CGCAGG	0.0211
TAGTAT	0.0179151	TGTGC	0.018828	CGCGTC	0.0211264	CTTCT	-0.0202545	CTCCT	0.0224565	TGATCC	0.0248509		ATGGAA	0.0172148	TGAATG	-0.0195101	CCGCGC	0.0199636	AAAAA	0.0211472	TTGCAT	0.0227143	ACCCCG	0.0210433
GCCGGA	0.0178841	AGTCTA	0.018802	GACGCG	0.0211264	ACTCTC	-0.0201883	ATTAG	0.0224024	ACCCAA	0.0247889		TTCCAT	0.0172148	AAGTTC	-0.0194411	GCGCGG	0.0199636	TTTTT	0.0211472	GGCC	0.0226648	CGGGGT	0.0210433
TCCGGC	0.0178841	TAGACT	0.018802	CGAGCC	0.0211181	GAGAGT	-0.0201883	CTAAT	0.0224024	TTGGGT	0.0247889		GAAATA	0.0171708	GAACTT	-0.0194411	CAAAGC	0.0198882	CCTGC	0.0211413	ATTGGC	0.0226564	AAGGAG	0.0209552
AGGACT	0.0178654	AAGTA	0.0187834	GGCTCG	0.0211181	GCGTA	-0.0201493	AGTCCC	0.0223734	AGACCG	0.0247836		TATTTC	0.0171708	GTCTAA	-0.0193943	GCTTTG	0.0198882	GCAGG	0.0211413	GCCAAT	0.0226564	CTCCTT	0.0209552
AGTCCT	0.0178654	TACTT	0.0187834	CATGA	0.0211138	TACGC	-0.0201493	GGGACT	0.0223734	CGGTCT	0.0247836		CGATAC	0.0171504	TTAGAC	-0.0193943	AGCTGA	0.0198659	CTAAGA	0.0211146	ACAATC	0.0226331	GGGCGA	0.0209364
CGTAGC	0.0178582	CAGTAC	0.018739	TCATG	0.0211138	CTCTAC	-0.0201306	CAATCC	0.0223705	AACCAG	0.0247552		GTATCG	0.0171504	ATGTTA	-0.0193864	TCAGCT	0.0198659	TCTTAG	0.0211146	GATTGT	0.0226331	TCGCCC	0.0209364
GCTACG	0.0178582	GTACTG	0.018739	CCTTC	0.0210869	GTAGAG	-0.0201306	GGATTG	0.0223705	CTGGTT	0.0247552		ATCGGC	0.0171419	TAACAT	-0.0193864	CAGCCA	0.0198617	GTATGA	0.0210377	AGTCCC	0.022617	CTCGGA	0.0208886
AATTA	0.0178166	ACCGCG	0.0186905	GAAGG	0.0210869	AAGGCG	-0.0201253	GCTA	0.022352	CCGGGA	0.0247549		GCCGAT	0.0171419	ATACA	-0.0193767	TGGCTG	0.0198617	TCATAC	0.0210377	GGGACT	0.022617	TCCGAG	0.0208886
TAATT	0.0178166	CGCGGT	0.0186905	CTTTA	0.0210171	CGCCTT	-0.0201253	TAGC	0.022352	TCCCGG	0.0247549		ATTGGC	0.0171392	TGTAT	-0.0193767	CGCGTC	0.0198182	CTATTA	0.0210376	AGGGAT	0.0225656	AAACAC	0.0208559
AATATT	0.0177974	AATCGA	0.0186884	TAAAG	0.0210171	AGGAGG	-0.0200706	ACGGAT	0.0223263	CCACG	0.0247307		GCCAAT	0.0171392	GGAAAA	-0.0193749	GACGCG	0.0198182	TAATAG	0.0210376	ATCCCT	0.0225656	GTGTTT	0.0208559
ACTAAT	0.017793	TCGATT	0.0186884	CTTTCA	0.0209027	CCTCCT	-0.0200706	ATCCGT	0.0223263	CGTGG	0.0247307		GGCATA	0.0171044	TTTTCC	-0.0193749	GAACGA	0.01981	GAACGA	0.0210259	CTCTTC	0.0225357	ACCAT	0.0208446
ATTAGT	0.017793	CAAGAA	0.0185635	TGAAAG	0.0209027	ATGTGC	-0.020023	GAGTA	0.0223089	CTACAG	0.0247303		TATGCC	0.0171044	CATGG	-0.0193521	TCGTTC	0.01981	TCGTTC	0.0210259	GAAGAG	0.0225357	ATGGT	0.0208446
GGCACC	0.0177274	TTCTTG	0.0185635	AGAGCG	0.0208931	GCACAT	-0.020023	TACTC	0.0223089	CTGTAG	0.0247303		ACCATG	0.0170592	CCATG	-0.0193521	TCTCCA	0.0198047	TACAA	0.0210135	CGTTC	0.0225118	ACGCCG	0.0207474
GGTGCC	0.0177274	CGGTAC	0.0184045	CGCTCT	0.0208931	ACATGT	-0.0199502	ACTTAC	0.0222792	GGTGAC	0.0246999		CATGGT	0.0170592	ACCGAT	-0.0193407	TGGAGA	0.0198047	TTGTA	0.0210135	GAACG	0.0225118	CGGCGT	0.0207474
ACCAT	0.0176865	GTACCG	0.0184045	AAGGAA	0.0208676	CGACA	-0.0199417	GTAAGT	0.0222792	GTCACC	0.0246999		AAATCC	0.0170417	ATCGGT	-0.0193407	GTCCTA	0.0196956	CTCGTA	0.0210127	CACGA	0.0224872	CGTAGC	0.0207303
ATGGT	0.0176865	AATCG	0.0183906	TTCCTT	0.0208676	TGTCG	-0.0199417	GCCCC	0.0222782	CCTCGC	0.0246851		GGATTT	0.0170417	ACAC	-0.0193231	TAGGAC	0.0196956	TACGAG	0.0210127	TCGTG	0.0224872	GCTACG	0.0207303
AGTTA	0.0176677	CGATT	0.0183906	CGTC	0.0208448	GCGCGA	-0.0199381	GGGGC	0.0222782	GCGAGG	0.0246851		AACATA	0.0170295	GTGT	-0.0193231	GTATAC	0.019658	AAGCTG	0.0209771	GGGCAC	0.022426	ACGGCT	0.020645
TAACT	0.0176677	CCGTTC	0.0183468	GACG	0.0208448	TCGCGC	-0.0199381	CCTTTA	0.0222731	AACCC	0.024657		TATGTT	0.0170295	CCCCAG	-0.0193087	GTTCA	0.0196491	CAGCTT	0.0209771	GTGCCC	0.022426	AGCCGT	0.020645
ACCTTA	0.0176568	GAACGG	0.0183468	ACGCG	0.0208324	GTAGA	-0.0199283	TAAAGG	0.0222731	GGGTT	0.024657		AGTAAC	0.0170133	CTGGGG	-0.0193087	TGAAC	0.0196491	AGCTTA	0.0209523	GTCTCA	0.0224235	ATCATG	0.0206363
TAAGGT	0.0176568	ATCGGA	0.0183309	CGCGT	0.0208324	TCTAC	-0.0199283	AGTGTG	0.022265	CA	0.0246303		GTTACT	0.0170133	ACCATC	-0.0192146	CTGAAG	0.0196389	TAAGCT	0.0209523	TGAGAC	0.0224235	CATGAT	0.0206363
CACTAA	0.0176409	TCCGAT	0.0183309	AGTACA	0.0208209	ATAGAC	-0.0199178	CACACT	0.022265	TG	0.0246303		ACCTAT	0.0169654	GATGGT	-0.0192146	CTTCAG	0.0196389	ACCTGG	0.0209229	CACA	0.0224012	CTGTCC	0.020632
TTAGTG	0.0176409	AGAAC	0.0183072	TGTACT	0.0208209	GTCTAT	-0.0199178	CCTCG	0.0222597	CACAG	0.024567		ATAGGT	0.0169654	ACGGC	-0.0191172	TCGTCA	0.0196173	CCAGGT	0.0209229	TGTG	0.0224012	GGACAG	0.020632
GCAGAA	0.0176093	GTTCT	0.0183072	CAGAA	0.0208198	ACGTGA	-0.0198945	CGAGG	0.0222597	CTGTG	0.024567		TAATAA	0.0169581	GCCGT	-0.0191172	TGACGA	0.0196173	ACA	0.0209037	AGCAT	0.0223161	CAATCA	0.0206169
TTCTGC	0.0176093	TCGCCA	0.01821	TTCTG	0.0208198	TCACGT	-0.0198945	GCTCCC	0.0222085	CCGTAG	0.0244728		TTATTA	0.0169581	GTGGGA	-0.0190943	GACTAC	0.0195927	TGT	0.0209037	ATGCT	0.0223161	TGATTG	0.0206169
GCTAAA	0.0175885	TGGCGA	0.01821	GAAGTC	0.0208112	CTTAAG	-0.019877	GGGAGC	0.0222085	CTACGG	0.0244728		ATATAC	0.0169274	TCCCAC	-0.0190943	GTAGTC	0.0195927	AGGGGA	0.0207972	GAACCA	0.0222793	CGCTCC	0.0206146
TTTAGC	0.0175885	GTAC	0.0181505	GACTTC	0.0208112	CACGC	-0.01987	AGGCTC	0.022199	TCCAGA	0.0244125		GTATAT	0.0169274	AAAAC	-0.0190551	CGTATA	0.019573	TCCCCT	0.0207972	TGGTTC	0.0222793	GGAGCG	0.0206146
CTAAA	0.0175511	GGAAAA	0.0181422	ACAGCT	0.0208008	GCGTG	-0.01987	GAGCCT	0.022199	TCTGGA	0.0244125		ATTC	0.0169244	GTTTT	-0.0190551	TATACG	0.019573	ACAAAC	0.0207806	CCCACG	0.0222545	AGGAGA	0.0206086
TTTAG	0.0175511	TTTTCC	0.0181422	AGCTGT	0.0208008	ACCTTA	-0.0198697	GCCCCA	0.0221767	CCATC	0.0244005		GAAT	0.0169244	AGGCC	-0.0190145	AGTATG	0.0195553	GTTTGT	0.0207806	CGTGGG	0.0222545	TCTCCT	0.0206086
ACTGCG	0.0175283	CTACCA	0.0180372	CTACAA	0.0207896	TAAGGT	-0.0198697	TGGGGC	0.0221767	GATGG	0.0244005		CAATTC	0.0168981	GGCCT	-0.0190145	CATACT	0.0195553	AGAACA	0.0207142	ACGGAT	0.0222399	GCGCCC	0.0205665
CGCAGT	0.0175283	TGGTAG	0.0180372	TTGTAG	0.0207896	CCTTTC	-0.0198671	CCAGGC	0.0221026	AGCGAG	0.0243898		GAATTG	0.0168981	CGCAA	-0.0188123	AGCGTC	0.0194417	TGTTCT	0.0207142	ATCCGT	0.0222399	GGGCGC	0.0205665
CGTCTA	0.0174272	GATGC	0.0180355	GCTCTA	0.0207679	GAAAGG	-0.0198671	GCCTGG	0.0221026	CTCGCT	0.0243898		GCTAC	0.0168473	TTGCG	-0.0188123	GACGCT	0.0194417	ACATGG	0.0207127	CACACC	0.0222291	ACCGGG	0.02054
TAGACG	0.0174272	GCATC	0.0180355	TAGAGC	0.0207679	CGAC	-0.0198664	TCATCA	0.022097	CCCGGC	0.0243392		GTAGC	0.0168473	AAATG	-0.018771	ACTAAG	0.0194033	CCATGT	0.0207127	GGTGTG	0.0222291	CCCGGT	0.02054
AGACAT	0.0174206	ACGACG	0.0179479	AAGCGG	0.0207626	GTCG	-0.0198664	TGATGA	0.022097	GCCGGG	0.0243392		ACCAG	0.0168314	CATTT	-0.018771	CTTAGT	0.0194033	GCTGTA	0.0206836	AAACC	0.0221958	GCTCC	0.0205315
ATGTCT	0.0174206	CGTCGT	0.0179479	CCGCTT	0.0207626	GCCCGC	-0.019828	ACCGCT	0.0220957	CTGGGA	0.0243036		CTGGT	0.0168314	CATCA	-0.0187481	CGGCGC	0.0193975	TACAGC	0.0206836	GGTTT	0.0221958	GGAGC	0.0205315
AAACGC	0.0173906	TAAGTA	0.0179251	ATTAAG	0.020733	GCGGGC	-0.019828	AGCGGT	0.0220957	TCCCAG	0.0243036		GTGCA	0.0167952	TGATG	-0.0187481	GCGCCG	0.0193975	ACGCAG	0.0206833	GTAAAC	0.0221897	GAAAGA	0.0204876
GCGTTT	0.0173906	TACTTA	0.0179251	CTTAAT	0.020733	AAAGCG	-0.019779	CTACTC	0.0220154	ACTGCA	0.0242719		TGCAC	0.0167952	CATCCG	-0.0187089	CGGGAG	0.0193864	CTGCGT	0.0206833	GTTTAC	0.0221897	TCTTTC	0.0204876
CATCGG	0.0173666	GATGA	0.0178939	ACAT	0.0207087	CGCTTT	-0.019779	GAGTAG	0.0220154	TGCAGT	0.0242719		CGGTA	0.0167744	CGGATG	-0.0187089	CTCCCG	0.0193864	AAAG	0.0206729	CG	0.0221885	AGAATG	0.0204464
CCGATG	0.0173666	TCATC	0.0178939	ATGT	0.0207087	AGGCAC	-0.0196983	GGAGAA	0.0219923	CAAAC	0.0242525		TACCG	0.0167744	ACGCAA	-0.0186858	ATACG	0.0193236	CTTT	0.0206729	CGTGAC	0.0221858	CATTCT	0.0204464
ACCGCA	0.0173534	ACCACC	0.0178839	GAGAAA	0.0207064	GTGCCT	-0.0196983	TTCTCC	0.0219923	GTTTG	0.0242525		AAAGT	0.0167319	TTGCGT	-0.0186858	CGTAT	0.0193236	GTCTAA	0.0206179	GTCACG	0.0221858	TCGAGA	0.0203916
TGCGGT	0.0173534	GGTGGT	0.0178839	TTTCTC	0.0207064	AGCAGG	-0.0196971	CAGGGA	0.0219905	CGCGTC	0.0241726		ACTTT	0.0167319	AGTATA	-0.0186653	GCCGCA	0.0192959	TTAGAC	0.0206179	GTGTAA	0.0221735	TCTCGA	0.0203916
TAAATA	0.0171648	AATGCG	0.0178567	CTAAAG	0.0206591	CCTGCT	-0.0196971	TCCCTG	0.0219905	GACGCG	0.0241726		CCTCGA	0.0167311	TATACT	-0.0186653	TGCGGC	0.0192959	GCATA	0.0206098	TTACAC	0.0221735	CGGATC	0.0202962
TATTTA	0.0171648	CGCATT	0.0178567	CTTTAG	0.0206591	AGGCCC	-0.0196531	CACGGC	0.0219788	CGAAC	0.024114		TCGAGG	0.0167311	ATGGA	-0.0186435	ACGAGT	0.0192562	TATGC	0.0206098	AGGTG	0.0221451	GATCCG	0.0202962
TTAAAA	0.0171595	AGTA	0.0178445	CTGCAC	0.0206431	GGGCCT	-0.0196531	GCCGTG	0.0219788	GTTCG	0.024114		AGCCTC	0.0166788	TCCAT	-0.0186435	ACTCGT	0.0192562	AAGAA	0.0206066	CACCT	0.0221451	CTATAC	0.0202735
TTTTAA	0.0171595	TACT	0.0178445	GTGCAG	0.0206431	ACACGT	-0.0196437	AGCT	0.0219672	CGGCGA	0.0240988		GAGGCT	0.0166788	CCAGCA	-0.0185986	GTCGCA	0.0191714	TTCTT	0.0206066	ATAGGC	0.0221105	GTATAG	0.0202735
AGTAAG	0.0171589	CATACA	0.0177159	ACTCAA	0.0206347	ACGTGT	-0.0196437	CCGCGA	0.0219543	TCGCCG	0.0240988		ACTAAT	0.0166671	TGCTGG	-0.0185986	TGCGAC	0.0191714	ATGCTA	0.0205566	GCCTAT	0.0221105	CAATTG	0.0202605
CTTACT	0.0171589	TGTATG	0.0177159	TTGAGT	0.0206347	GACTAC	-0.0196034	TCGCGG	0.0219543	CGA	0.024064		ATTAGT	0.0166671	ACCGTG	-0.0185875	AGCCTG	0.0191457	TAGCAT	0.0205566	CCGG	0.0221048	CGCGC	0.0201912
CAGTA	0.0171387	GTGACA	0.017708	GACGA	0.0206195	GTAGTC	-0.0196034	AGCATC	0.0218979	TCG	0.024064		ATGTCG	0.0166344	CACGGT	-0.0185875	CAGGCT	0.0191457	ATTGCA	0.0205559	ACTAAC	0.022086	GCGCG	0.0201912
TACTG	0.0171387	TGTCAC	0.017708	TCGTC	0.0206195	ACTAC	-0.0195967	GATGCT	0.0218979	GGCAC	0.0240162		CGACAT	0.0166344	ATA	-0.0185708	GAACAC	0.0191336	TGCAAT	0.0205559	GTTAGT	0.022086	AGTACT	0.0201552
TAGCA	0.0171205	CGATTA	0.0177038	GAGAC	0.0206187	GTAGT	-0.0195967	CGTAG	0.0218832	GTGCC	0.0240162		ATCGG	0.0166081	TAT	-0.0185708	GTGTTC	0.0191336	AGATGA	0.0204789	TCCCAA	0.0220227	AAGACG	0.0201063
TGCTA	0.0171205	TAATCG	0.0177038	GTCTC	0.0206187	CTGAA	-0.0195645	CTACG	0.0218832	AGACC	0.0239024		CCGAT	0.0166081	CATCGA	-0.0185639	CCGCTA	0.0191176	TCATCT	0.0204789	TTGGGA	0.0220227	CGTCTT	0.0201063
AATTAA	0.0171154	ATG	0.0176736	ACCGCG	0.0206111	TTCAG	-0.0195645	ACACTC	0.0218496	GGTCT	0.0239024		CGTTGA	0.0164658	TCGATG	-0.0185639	TAGCGG	0.0191176	ACTTCA	0.0204613	ACCA	0.0220224	CCA	0.0200139
TTAATT	0.0171154	CAT	0.0176736	CGCGGT	0.0206111	CCGTGC	-0.0194758	GAGTGT	0.0218496	CCGTCC	0.023888		TCAACG	0.0164658	CTACC	-0.0185513	AACAC	0.0190216	TGAAGT	0.0204613	TGGT	0.0220224	TGG	0.0200139
GCTAGC	0.0170927	ACAGCC	0.0176039	CTC	0.0205883	GCACGG	-0.0194758	CTCGGC	0.0218461	GGACGG	0.023888		CGTAGC	0.0163994	GGTAG	-0.0185513	GTGTT	0.0190216	GATAA	0.0204203	CGGGAG	0.0220134	ACGTGC	0.0199817
GATGAA	0.0170881	GGCTGT	0.0176039	GAG	0.0205883	AGGCGA	-0.0193776	GCCGAG	0.0218461	CTCAG	0.0238877		GCTACG	0.0163994	AACAGA	-0.0184689	AGACAA	0.0189458	TTATC	0.0204203	CTCCCG	0.0220134	GCACGT	0.0199817
TTCATC	0.0170881	ATGTC	0.0175648	CGCTAC	0.0205881	TCGCCT	-0.0193776	CCTGGC	0.0218208	CTGAG	0.0238877		TAGCCA	0.0163836	TCTGTT	-0.0184689	TTGTCT	0.0189458	CACATA	0.0203728	ACCACT	0.0220074	AGGTG	0.0199364
ATAGCC	0.0168528	GACAT	0.0175648	GTAGCG	0.0205881	CAAGCG	-0.0193744	GCCAGG	0.0218208	CTTC	0.0238446		TGGCTA	0.0163836	AATTCC	-0.0183774	CTCTTA	0.0188188	TATGTG	0.0203728	AGTGGT	0.0220074	CACCT	0.0199364
GGCTAT	0.0168528	ACATA	0.0175267	AAAGGA	0.0205683	CGCTTG	-0.0193744	GCCCGC	0.0218073	GAAG	0.0238446		TATATA	0.01638	GGAATT	-0.0183774	TAAGAG	0.0188188	AATAG	0.0203216	CCGAGG	0.0219843	CCGAGG	0.0198869
ATTGC	0.0168513	TATGT	0.0175267	TCCTTT	0.0205683	AGCGAC	-0.0192903	GCGGGC	0.0218073	CATG	0.0238354		CAGTAC	0.016367	GCTAGC	-0.0183748	ACAAGA	0.0187846	CTATT	0.0203216	CCTCGG	0.0219843	CCTCGG	0.0198869
GCAAT	0.0168513	ATCCG	0.0175203	CGTCTC	0.0205675	GTCGCT	-0.0192903	ATGCAA	0.0217588	GCGCTA	0.0238011		GTACTG	0.016367	GGTATA	-0.0183583	TCTTGT	0.0187846	GCAC	0.0201959	CCTCG	0.0219734	CAGCTG	0.0198839
GAATTA	0.0168385	CGGAT	0.0175203	GAGACG	0.0205675	GTAGCA	-0.0192763	TTGCAT	0.0217588	TAGCGC	0.0238011		AGGCAT	0.0163491	TATACC	-0.0183583	GAGTTA	0.0187838	GTGC	0.0201959	CGAGG	0.0219734	GATCCA	0.0197858
TAATTC	0.0168385	CGCATA	0.0175198	AAGCTT	0.0205151	TGCTAC	-0.0192763	GACTCA	0.0217571	CCACA	0.0238011		ATGCCT	0.0163491	ACAGAT	-0.0183555	TAACTC	0.0187838	CAAAAC	0.0200944	CCCTGC	0.0219569	TGGATC	0.0197858
CAGTTA	0.016815	TATGCG	0.0175198	ATAAGG	0.0205114	CTGAAA	-0.0192568	TGAGTC	0.0217571	TGTGG	0.0238011		ATTCCA	0.0163083	ATCTGT	-0.0183555	GCAGC	0.0187725	GTTTTG	0.0200944	GCAGGG	0.0219569	GGCTA	0.0197664
TAACTG	0.016815	CAAACG	0.0175192	CCTTAT	0.0205114	TTTCAG	-0.0192568	CCCTTC	0.0216988	CAATCC	0.0237976		TGGAAT	0.0163083	GACGTA	-0.0183277	GCTGC	0.0187725	ACAGTC	0.0200943	CGAGGC	0.0218571	TAGCC	0.0197664
AAAACC	0.0168009	CGTTTG	0.0175192	GAACGA	0.0204385	GCTAAA	-0.0192505	GAAGGG	0.0216988	GGATTG	0.0237976		GCTTA	0.0162599	TACGTC	-0.0183277	GACCGC	0.01877	GACTGT	0.0200943	GCCTCG	0.0218571	ACGAA	0.0197334
GGTTTT	0.0168009	ACGTAT	0.0174877	TCGTTC	0.0204385	TTTAGC	-0.0192505	GCGGAC	0.0216778	GACC	0.023795		TAAGC	0.0162599	GCACA	-0.0182521	GCGGTC	0.01877	AAGAAA	0.0200795	GTGGA	0.0218434	TTCGT	0.0197334
ACGCGG	0.016777	ATACGT	0.0174877	ACA	0.0204384	CGTGCC	-0.0192011	GTCCGC	0.0216778	GGTC	0.023795		CTTTAC	0.0162399	TGTGC	-0.0182521	GCGCGA	0.0187263	TTTCTT	0.0200795	TCCAC	0.0218434	AAGCCG	0.0197314
CCGCGT	0.016777	CGTGAA	0.0173936	TGT	0.0204384	GGCACG	-0.0192011	GAACCA	0.0216612	CCAGAG	0.0237917		GTAAAG	0.0162399	CCAAGA	-0.0181913	TCGCGC	0.0187263	AGC	0.0199869	AGTAG	0.0218407	CGGCTT	0.0197314
GGTAAA	0.0167436	TTCACG	0.0173936	GAAAAA	0.0203913	AAGCA	-0.0191835	TGGTTC	0.0216612	CTCTGG	0.0237917		CTTA	0.0162178	TCTTGG	-0.0181913	CTCCGC	0.0187213	GCT	0.0199869	CTACT	0.0218407	ACAGCA	0.0197312
TTTACC	0.0167436	AAATAC	0.0173854	TTTTTC	0.0203913	TGCTT	-0.0191835	CAGAG	0.021641	CGGTGA	0.0237773		TAAG	0.0162178	CCATCC	-0.0181702	GCGGAG	0.0187213	CGCAC	0.0199847	GGAC	0.0218324	TGCTGT	0.0197312
GTAACA	0.0167011	GTATTT	0.0173854	AGATG	0.0203478	CGTCTA	-0.019168	CTCTG	0.021641	TCACCG	0.0237773		GGTCA	0.0162049	GGATGG	-0.0181702	ACGACA	0.01866	GTGCG	0.0199847	GTCC	0.0218324	CAGTA	0.0197158
TGTTAC	0.0167011	AGTAGC	0.0173621	CATCT	0.0203478	TAGACG	-0.019168	CAATGA	0.021616	AGATCA	0.0237703		TGACC	0.0162049	ACGCC	-0.0181651	TGTCGT	0.01866	CTAAAA	0.0199808	ACCTCT	0.0218299	TACTG	0.0197158
AATGTC	0.0166557	GCTACT	0.0173621	AGGTAG	0.0203303	ACTACA	-0.0191598	TCATTG	0.021616	TGATCT	0.0237703		GAATA	0.0161728	GGCGT	-0.0181651	AGCAGG	0.0186465	TTTTAG	0.0199808	AGAGGT	0.0218299	CTTTCC	0.0197097
GACATT	0.0166557	CGTGAC	0.0173611	CTACCT	0.0203303	TGTAGT	-0.0191598	CGACCA	0.0216024	GATCA	0.023749		TATTC	0.0161728	GTGCTA	-0.018078	CCTGCT	0.0186465	TAACGA	0.0199544	CTGCAG	0.0218299	GGAAAG	0.0197097
ATTAG	0.0166233	GTCACG	0.0173611	TGCACA	0.0203191	CAGGCA	-0.0191303	TGGTCG	0.0216024	TGATC	0.023749		ATTCTA	0.0161176	TAGCAC	-0.018078	CACAG	0.0185326	TCGTTA	0.0199544	CCGTTC	0.0218056	AGGCAC	0.0197076
CTAAT	0.0166233	AACC	0.0173504	TGTGCA	0.0203191	TGCCTG	-0.0191303	ATCCAC	0.0215525	CCCTCC	0.0236889		TAGAAT	0.0161176	ATCCG	-0.0179487	CTGTG	0.0185326	AGAG	0.0198765	GAACGG	0.0218056	GTGCCT	0.0197076
CTACAA	0.0165143	GGTT	0.0173504	CGTGAC	0.0202926	AAGAAG	-0.0190893	GTGGAT	0.0215525	GGAGGG	0.0236889		AGAACG	0.0160787	CGGAT	-0.0179487	CTCACC	0.0185126	CTCT	0.0198765	CCTCTC	0.0217929	CTAAGA	0.0196621
TTGTAG	0.0165143	GATAC	0.0173473	GTCACG	0.0202926	CTTCTT	-0.0190893	CGTCAC	0.0215042	GATCAA	0.0236855		CGTTCT	0.0160787	ACCGCG	-0.0179436	GGTGAG	0.0185126	AATTAC	0.0198553	GAGAGG	0.0217929	TCTTAG	0.0196621
CCATAC	0.0165093	GTATC	0.0173473	CAAA	0.0202652	ACAAAA	-0.0190431	GTGACG	0.0215042	TTGATC	0.0236855		AGCTTA	0.0160714	CGCGGT	-0.0179436	AGATGA	0.0184987	GTAATT	0.0198553	ATCCC	0.0217892	ACCGAT	0.0196609
GTATGG	0.0165093	ACGTGA	0.017345	TTTG	0.0202652	TTTTGT	-0.0190431	AGACGC	0.0214933	GTCCAC	0.0235894		TAAGCT	0.0160714	TCTAAA	-0.0179402	TCATCT	0.0184987	ATGTTC	0.0198527	GGGAT	0.0217892	ATCGGT	0.0196609
CCGGAA	0.0164316	TCACGT	0.017345	AGTTGA	0.0202386	GCGCGC	-0.0190153	GCGTCT	0.0214933	GTGGAC	0.0235894		GGTAAC	0.0160072	TTTAGA	-0.0179402	AGCAT	0.0184427	GAACAT	0.0198527	AAGC	0.0217834	TAGCGA	0.0196355
TTCCGG	0.0164316	CATCAC	0.0173307	TCAACT	0.0202386	CGAGA	-0.0189875	AATCCA	0.0214739	CTACTC	0.0235838		GTTACC	0.0160072	TAGA	-0.0179303	ATGCT	0.0184427	CAATAC	0.0198265	GCTT	0.0217834	TCGCTA	0.0196355
CGGAAA	0.0164074	GTGATG	0.0173307	TGCGCA	0.0202159	TCTCG	-0.0189875	TGGATT	0.0214739	GAGTAG	0.0235838		AGCACT	0.0159842	TCTA	-0.0179303	CGAGCA	0.0184397	GTATTG	0.0198265	TCCACA	0.0217518	GAAATA	0.0195753
TTTCCG	0.0164074	GATACA	0.0173297	TGTAAA	0.0202097	CGAGCC	-0.0189694	ATTGG	0.0214585	CATCTC	0.0235416		AGTGCT	0.0159842	ACGGAA	-0.0178398	TGCTCG	0.0184397	AGTAC	0.0197926	TGTGGA	0.0217518	TATTTC	0.0195753
GGTAAC	0.0163882	TGTATC	0.0173297	TTTACA	0.0202097	GGCTCG	-0.0189694	CCAAT	0.0214585	GAGATG	0.0235416		GTCTTA	0.0159249	TTCCGT	-0.0178398	CGAGAA	0.0183934	GTACT	0.0197926	ACACTC	0.0216995	TCATGA	0.0195526
GTTACC	0.0163882	CGTTTA	0.0172974	GCTCA	0.0201839	CACGCA	-0.0188443	CCCGAG	0.021442	TGGAA	0.0235403		TAAGAC	0.0159249	CCAG	-0.0178372	TTCTCG	0.0183934	CATG	0.019742	GAGTGT	0.0216995	AGTTTC	0.0195483
ATCGTC	0.0163196	TAAACG	0.0172974	TGAGC	0.0201839	TGCGTG	-0.0188443	CTCGGG	0.021442	TTCCA	0.0235403		GACACC	0.0158994	CTGG	-0.0178372	AAGAGC	0.018339	AGTACG	0.0197304	TACGCA	0.0216469	GAAACT	0.0195483
GACGAT	0.0163196	CGTGCA	0.0172733	CGCACG	0.0201793	ACGTCT	-0.0188115	GCGTCA	0.0214316	CGGAA	0.0235355		GGTGTC	0.0158994	AACAAG	-0.0177736	GCTCTT	0.018339	CGTACT	0.0197304	TGCGTA	0.0216469	AGGCCC	0.019518
ATCGGA	0.0162972	TGCACG	0.0172733	CGTGCG	0.0201793	AGACGT	-0.0188115	TGACGC	0.0214316	TTCCG	0.0235355		TACA	0.0158839	CTTGTT	-0.0177736	CTCAAG	0.0183365	GACTAC	0.0197104	ACTGGG	0.0216251	GGGCCT	0.019518
TCCGAT	0.0162972	GACAGC	0.0172249	TAGATA	0.0201551	GGATAA	-0.0188089	AGGAGC	0.0214258	CAGAAG	0.0234109		TGTA	0.0158839	CTGTGA	-0.0176619	CTTGAG	0.0183365	GTAGTC	0.0197104	CCCAGT	0.0216251	CTCTCC	0.0195142
GATTGC	0.016248	GCTGTC	0.0172249	TATCTA	0.0201551	TTATCC	-0.0188089	GCTCCT	0.0214258	CTTCTG	0.0234109		ATTCGC	0.0158476	TCACAG	-0.0176619	GCAGCC	0.0182316	AGATGC	0.0196909	GAAGA	0.0216104	GGAGAG	0.0195142
GCAATC	0.016248	ATCACA	0.0172212	AAAAGG	0.0201515	GCCAGC	-0.0187045	ATGGA	0.0214169	ACCACA	0.0234031		GCGAAT	0.0158476	CCGTTA	-0.0176479	GGCTGC	0.0182316	GCATCT	0.0196909	TCTTC	0.0216104	GAGGA	0.0194837
ACTAG	0.016235	TGTGAT	0.0172212	CCTTTT	0.0201515	GCTGGC	-0.0187045	TCCAT	0.0214169	TGTGGT	0.0234031		GACTA	0.0157939	TAACGG	-0.0176479	AGAA	0.0182154	AGGGAA	0.0196122	CGGTAA	0.0215932	TCCTC	0.0194837
CTAGT	0.016235	ACTAAT	0.0171415	AGAGCA	0.0201513	CTTCAA	-0.0186745	CGGGA	0.0213856	CCTCGA	0.0233949		TAGTC	0.0157939	CCGGCA	-0.0175974	TTCT	0.0182154	TTCCCT	0.0196122	TTACCG	0.0215932	ACCAGA	0.0194388
AGGGTG	0.0161954	ATTAGT	0.0171415	TGCTCT	0.0201513	TTGAAG	-0.0186745	TCCCG	0.0213856	TCGAGG	0.0233949		ACGCTA	0.0157657	TGCCGG	-0.0175974	ACGTGA	0.0182135	AAGCGC	0.0195895	ATGGCG	0.0215848	TCTGGT	0.0194388
CACCCT	0.0161954	ATGTG	0.0171181	AAACTT	0.0201369	CCTAAA	-0.0186265	CCCACA	0.0213631	CGAGCG	0.023355		TAGCGT	0.0157657	CTAGCA	-0.0175616	TCACGT	0.0182135	GCGCTT	0.0195895	CGCCAT	0.0215848	CACCGG	0.0193942
GCTACA	0.0160998	CACAT	0.0171181	AAGTTT	0.0201369	TTTAGG	-0.0186265	TGTGGG	0.0213631	CGCTCG	0.023355		ACTGG	0.0157529	TGCTAG	-0.0175616	AAGA	0.018192	TATAGA	0.0195669	CATTGC	0.0215514	CCGGTG	0.0193942
TGTAGC	0.0160998	CAC	0.0170756	CCTAGA	0.0201314	AAAGCT	-0.018607	CACGCC	0.0213534	AGACG	0.0233189		CCAGT	0.0157529	CCGGTA	-0.0174607	TCTT	0.018192	TCTATA	0.0195669	GCAATG	0.0215514	ATTAC	0.0193703
CGTAG	0.0160766	GTG	0.0170756	TCTAGG	0.0201314	AGCTTT	-0.018607	GGCGTG	0.0213534	CGTCT	0.0233189		GTATCA	0.0156788	TACCGG	-0.0174607	ACCATG	0.018167	AGTTGA	0.0194754	ATCCTC	0.0215373	GTAAT	0.0193703
CTACG	0.0160766	ATCGAC	0.0170402	ATCTAA	0.0201313	ACTCGA	-0.0185857	ACCGCG	0.0213098	ACTCCA	0.0232833		TGATAC	0.0156788	CCAAA	-0.0174309	CATGGT	0.018167	TCAACT	0.0194754	GAGGAT	0.0215373	CACG	0.0193662
GAAATA	0.0160611	GTCGAT	0.0170402	TTAGAT	0.0201313	TCGAGT	-0.0185857	CGCGGT	0.0213098	TGGAGT	0.0232833		ATTGC	0.0156762	TTTGG	-0.0174309	AGGAG	0.018145	GAGTTA	0.0194487	CTAGGC	0.0215099	CGTG	0.0193662
TATTTC	0.0160611	AAAAAC	0.0170001	GGAGA	0.0200879	CGTTCA	-0.0185676	CGCTA	0.0212818	CTGCA	0.0232313		GCAAT	0.0156762	ATC	-0.017371	CTCCT	0.018145	TAACTC	0.0194487	GCCTAG	0.0215099	CCGTCA	0.0193511
AGGTA	0.016048	GTTTTT	0.0170001	TCTCC	0.0200879	TGAACG	-0.0185676	TAGCG	0.0212818	TGCAG	0.0232313		AACAT	0.0156733	GAT	-0.017371	ACGAG	0.0181271	ACATAG	0.0194334	CAGGCG	0.0215083	TGACGG	0.0193511
TACCT	0.016048	CAGATA	0.0169794	AGAAGG	0.0200627	CGCGGA	-0.0185124	AGGCAA	0.0212777	AACACG	0.0232007		ATGTT	0.0156733	GTGATA	-0.0173143	CTCGT	0.0181271	CTATGT	0.0194334	CGCCTG	0.0215083	TCTGAA	0.0193201
AACAT	0.0160459	TATCTG	0.0169794	CCTTCT	0.0200627	TCCGCG	-0.0185124	TTGCCT	0.0212777	CGTGTT	0.0232007		AGTAA	0.0156631	TATCAC	-0.0173143	AAACTT	0.0181177	AGGCTC	0.0194196	CTCCTA	0.0215013	TTCAGA	0.0193201
ATGTT	0.0160459	GATGCC	0.0169752	AGAAAG	0.0200517	ATGAAG	-0.0184953	CGGCAA	0.0212216	GAAAC	0.0231821		TTACT	0.0156631	CACGCA	-0.0172836	AAGTTT	0.0181177	GAGCCT	0.0194196	TAGGAG	0.0215013	AGGAAA	0.0192958
AATTCT	0.0160413	GGCATC	0.0169752	CTTTCT	0.0200517	CTTCAT	-0.0184953	TTGCCG	0.0212216	GTTTC	0.0231821		CGATGA	0.0156554	TGCGTG	-0.0172836	AAGCAC	0.0180012	AAATTA	0.0193784	CTAGTC	0.021472	TTTCCT	0.0192958
AGAATT	0.0160413	GGCTAA	0.0168588	TCGCAA	0.0200382	CTTCA	-0.0184741	ACCAC	0.0211925	ACGC	0.0231553		TCATCG	0.0156554	ACGCGG	-0.0172747	GTGCTT	0.0180012	TAATTT	0.0193784	GACTAG	0.021472	ACCTCT	0.0192846
AACATA	0.0160216	TTAGCC	0.0168588	TTGCGA	0.0200382	TGAAG	-0.0184741	GTGGT	0.0211925	GCGT	0.0231553		ACAT	0.0156429	CCGCGT	-0.0172747	GTCGGA	0.0179864	TACGAA	0.0193751	CACTGC	0.0214558	AGAGGT	0.0192846
TATGTT	0.0160216	CCGGTA	0.0168176	CTAAG	0.0200283	GCGGTA	-0.0184732	AACCCG	0.0211909	GGCTAA	0.0230986		ATGT	0.0156429	ATGTG	-0.0171591	TCCGAC	0.0179864	TTCGTA	0.0193751	GCAGTG	0.0214558	AACCTA	0.0192805
ATGTCG	0.0159902	TACCGG	0.0168176	CTTAG	0.0200283	TACCGC	-0.0184732	CGGGTT	0.0211909	TTAGCC	0.0230986		CACGCG	0.0156128	CACAT	-0.0171591	ACTTCG	0.0179302	ACTCAC	0.0193205	ATGACC	0.0214535	TAGGTT	0.0192805
CGACAT	0.0159902	CTGTCC	0.0167707	CGCTAG	0.0200148	AGCTTA	-0.0184696	CCTGAC	0.0211823	AGAACA	0.0230766		CGCGTG	0.0156128	ACACTG	-0.0171083	CGAAGT	0.0179302	GTGAGT	0.0193205	GGTCAT	0.0214535	GTGGAA	0.0192692
CGTAC	0.0159878	GGACAG	0.0167707	CTAGCG	0.0200148	TAAGCT	-0.0184696	GTCAGG	0.0211823	TGTTCT	0.0230766		GTAAGA	0.0155158	CAGTGT	-0.0171083	GTGCGA	0.0179031	TGAACA	0.0193161	CGGGCA	0.0214483	TTCCAC	0.0192692
GTACG	0.0159878	ATACAT	0.0167702	CGTCAC	0.0200087	GCACAA	-0.0183936	CCCACG	0.0211473	ACAGAA	0.0230587		TCTTAC	0.0155158	TACATA	-0.0170749	TCGCAC	0.0179031	TGTTCA	0.0193161	TGCCCG	0.0214483	GGAGCC	0.0192286
TGAAA	0.0158955	ATGTAT	0.0167702	GTGACG	0.0200087	TTGTGC	-0.0183936	CGTGGG	0.0211473	TTCTGT	0.0230587		ATTAC	0.0155152	TATGTA	-0.0170749	CATG	0.0178942	GCTTAA	0.0192947	GCTCC	0.0214318	GGCTCC	0.0192286
TTTCA	0.0158955	CGGC	0.0167698	ATGTC	0.0199691	CACAA	-0.018338	ATCATC	0.0211464	GGCCCA	0.0230368		GTAAT	0.0155152	AGAGTA	-0.017058	GGAGAA	0.0178881	TTAAGC	0.0192947	GGAGC	0.0214318	AACG	0.0192233
ATTACC	0.0158336	GCCG	0.0167698	GACAT	0.0199691	TTGTG	-0.018338	GATGAT	0.0211464	TGGGCC	0.0230368		CACACG	0.0154971	TACTCT	-0.017058	TTCTCC	0.0178881	GGTAGA	0.0192827	AGAGGA	0.0214138	CGTT	0.0192233
GGTAAT	0.0158336	ATCGAA	0.0167604	GTACAA	0.0199575	CTACGC	-0.0183157	CGGGAC	0.0211329	CTGCAG	0.0229789		CGTGTG	0.0154971	AAGTA	-0.0170503	ACAGC	0.0178723	TCTACC	0.0192827	TCCTCT	0.0214138	CTTTC	0.0191944
CGACCC	0.0157489	TTCGAT	0.0167604	TTGTAC	0.0199575	GCGTAG	-0.0183157	GTCCCG	0.0211329	GCGCAC	0.0229587		ACCAAC	0.0154773	TACTT	-0.0170503	GCTGT	0.0178723	CAAGC	0.0192776	GAGGC	0.0213957	GAAAG	0.0191944
GGGTCG	0.0157489	ATCTAG	0.016696	CGTCA	0.0199303	AGCGCG	-0.0183135	GACTC	0.0210918	GTGCGC	0.0229587		GTTGGT	0.0154773	CAGATA	-0.0170046	CTGGTA	0.0178325	GCTTG	0.0192776	GCCTC	0.0213957	AAACCC	0.0191794
CTTTAC	0.0157359	CTAGAT	0.016696	TGACG	0.0199303	CGCGCT	-0.0183135	GAGTC	0.0210918	ACGGCC	0.0229204		ATTTC	0.0154701	TATCTG	-0.0170046	TACCAG	0.0178325	GAAGAA	0.0192555	CTGCCC	0.0213933	GGGTTT	0.0191794
GTAAAG	0.0157359	CTAACA	0.0166953	AACTT	0.0199024	CACATG	-0.0183005	GCATGA	0.0210887	GGCCGT	0.0229204		GAAAT	0.0154701	ATGGAC	-0.0169167	AGAAAC	0.0178255	TTCTTC	0.0192555	GGGCAG	0.0213933	CCGAAG	0.0191654
TCTAAA	0.0157296	TGTTAG	0.0166953	AAGTT	0.0199024	CATGTG	-0.0183005	TCATGC	0.0210887	CGCCA	0.0229132		AACTGT	0.0154384	GTCCAT	-0.0169167	GTTTCT	0.0178255	ACGA	0.01923	CTGAC	0.0213626	CTTCGG	0.0191654
TTTAGA	0.0157296	CAATCA	0.0166753	AGACA	0.0198493	AGACAA	-0.0182907	ACCGC	0.0210378	TGGCG	0.0229132		ACAGTT	0.0154384	GCTA	-0.0169131	CTTCGC	0.0178128	TCGT	0.01923	GTCAG	0.0213626	CGGCAA	0.0191474
GGCGCC	0.0156342	TGATTG	0.0166753	TGTCT	0.0198493	TTGTCT	-0.0182907	GCGGT	0.0210378	GCTCC	0.0228629		ATTATA	0.0152685	TAGC	-0.0169131	GCGAAG	0.0178128	ACCAGT	0.0192227	GACGCC	0.0212841	TTGCCG	0.0191474
GTGGTA	0.0156277	GAATAC	0.0165531	GCAAAA	0.0198428	CCTGCC	-0.0182642	GGGGCA	0.0210301	GGAGC	0.0228629		TATAAT	0.0152685	ATCAC	-0.016892	CCTTAG	0.0177847	ACTGGT	0.0192227	GGCGTC	0.0212841	ACCTC	0.019138
TACCAC	0.0156277	GTATTC	0.0165531	TTTTGC	0.0198428	GGCAGG	-0.0182642	TGCCCC	0.0210301	AGGTGA	0.0227984		AATAAT	0.0152675	GTGAT	-0.016892	CTAAGG	0.0177847	CTTTCA	0.0192149	CAGG	0.0212593	GAGGT	0.019138
CGTGC	0.0155779	GGCTAC	0.0165088	CAGAAG	0.0198036	AAGAT	-0.0182594	CCCGCA	0.020997	TCACCT	0.0227984		ATTATT	0.0152675	ATGTAC	-0.0168206	CCAG	0.0176482	TGAAAG	0.0192149	CCTG	0.0212593	GCCGGA	0.0190629
GCACG	0.0155779	GTAGCC	0.0165088	CTTCTG	0.0198036	ATCTT	-0.0182594	TGCGGG	0.020997	CCGGAA	0.0227862		ACCCTG	0.015261	GTACAT	-0.0168206	CTGG	0.0176482	CCGAC	0.0191616	CCCTAA	0.0212221	TCCGGC	0.0190629
ACCAGT	0.0155305	CGGGC	0.0164795	CAGAAA	0.0198028	GATAGA	-0.0181733	TACTCA	0.0209808	TTCCGG	0.0227862		CAGGGT	0.015261	CTATAC	-0.0167395	ACATAG	0.0176448	GTCGG	0.0191616	TTAGGG	0.0212221	GCAGGA	0.0190574
ACTGGT	0.0155305	GCCCG	0.0164795	TTTCTG	0.0198028	TCTATC	-0.0181733	TGAGTA	0.0209808	CAAGA	0.022778		GGTATA	0.0151104	GTATAG	-0.0167395	CTATGT	0.0176448	ACGT	0.0191384	GCTAA	0.0211892	TCCTGC	0.0190574
AAGTTA	0.0155219	GACTAA	0.0164632	AGGAA	0.0197977	ACAGCC	-0.0181519	CAATG	0.0209501	TCTTG	0.022778		TATACC	0.0151104	ATATAC	-0.0166946	CTTCAA	0.0176441	AACACT	0.0190921	TTAGC	0.0211892	CGCGAA	0.0190384
TAACTT	0.0155219	TTAGTC	0.0164632	TTCCT	0.0197977	GGCTGT	-0.0181519	CATTG	0.0209501	CCGTGA	0.0227588		AGGCCG	0.0151064	GTATAT	-0.0166946	TTGAAG	0.0176441	AGTGTT	0.0190921	CCCGGA	0.0211595	TTCGCG	0.0190384
TACTA	0.0155093	CAGAA	0.01644	ATATCA	0.0197838	AGCCAG	-0.0180859	AGGCAG	0.0209432	TCACGG	0.0227588		CGGCCT	0.0151064	CATCG	-0.016689	CGCTGA	0.0175661	CTTAAG	0.0190677	TCCGGG	0.0211595	AGCCGA	0.0190259
TAGTA	0.0155093	TTCTG	0.01644	TGATAT	0.0197838	CTGGCT	-0.0180859	CTGCCT	0.0209432	CAGCGA	0.022719		GATGCC	0.0151059	CGATG	-0.016689	TCAGCG	0.0175661	CTAGAA	0.0190568	CGTAA	0.0211275	TCGGCT	0.0190259
ACTTTA	0.0154881	ATACTC	0.0164058	CAA	0.0197622	GAAGAA	-0.0180814	ACGCCA	0.0208999	TCGCTG	0.022719		GGCATC	0.0151059	CACTGG	-0.0166129	AGGCCC	0.0174915	TTCTAG	0.0190568	TTACG	0.0211275	CAGAAC	0.0190157
TAAAGT	0.0154881	GAGTAT	0.0164058	TTG	0.0197622	TTCTTC	-0.0180814	TGGCGT	0.0208999	ACGCTC	0.0226985		AACAGG	0.0150799	CCAGTG	-0.0166129	GGGCCT	0.0174915	AAACAG	0.0190518	GCGGTA	0.0211021	GTTCTG	0.0190157
GTACTA	0.0154417	ACACC	0.0163819	GCGCTA	0.0196993	CTAAA	-0.0180343	ACCAT	0.0208631	GAGCGT	0.0226985		CCTGTT	0.0150799	TATGGA	-0.0165636	AGACGC	0.0174577	CTGTTT	0.0190518	TACCGC	0.0211021	ACTGGA	0.0189864
TAGTAC	0.0154417	GGTGT	0.0163819	TAGCGC	0.0196993	TTTAG	-0.0180343	ATGGT	0.0208631	AGTTTG	0.0225803		ACACGC	0.015005	TCCATA	-0.0165636	GCGTCT	0.0174577	AAAACT	0.0189805	CCCAA	0.0210831	TCCAGT	0.0189864
GTATTA	0.0154149	AATGTG	0.0163161	CTGTGC	0.0196615	CCGTCC	-0.0180291	GTGGAA	0.0208297	CAAACT	0.0225803		GCGTGT	0.015005	CGTTTA	-0.0165622	ATAAGG	0.0174492	AGTTTT	0.0189805	TTGGG	0.0210831	GACGC	0.018976
TAATAC	0.0154149	CACATT	0.0163161	GCACAG	0.0196615	GGACGG	-0.0180291	TTCCAC	0.0208297	GACTGA	0.0225348		TATAGA	0.0149961	TAAACG	-0.0165622	CCTTAT	0.0174492	GCTACA	0.0189758	TCTCA	0.0210781	GCGTC	0.018976
AGGTAA	0.0154134	AGGGTG	0.0163136	GCTACA	0.0196574	CCTTCG	-0.0179856	CACA	0.0208017	TCAGTC	0.0225348		TCTATA	0.0149961	GCCAA	-0.016533	GCGCCA	0.0174372	TGTAGC	0.0189758	TGAGA	0.0210781	CGTTTC	0.0189715
TTACCT	0.0154134	CACCCT	0.0163136	TGTAGC	0.0196574	CGAAGG	-0.0179856	TGTG	0.0208017	CCATGC	0.0225336		CTAAA	0.0149952	TTGGC	-0.016533	TGGCGC	0.0174372	ATCTG	0.0189697	CCCGAG	0.0210657	GAAACG	0.0189715
GATTGA	0.0154129	AAACAG	0.0163075	CAGTCG	0.0196306	ATCTG	-0.01797	CTGTA	0.0207475	GCATGG	0.0225336		TTTAG	0.0149952	GCTACA	-0.0164873	GCTCC	0.017428	CAGAT	0.0189697	CTCGGG	0.0210657	GTCTA	0.0189559
TCAATC	0.0154129	CTGTTT	0.0163075	CGACTG	0.0196306	CAGAT	-0.01797	TACAG	0.0207475	CGGAC	0.0225039		GATACA	0.0149253	TGTAGC	-0.0164873	GGAGC	0.017428	GCTAAA	0.018967	CCTAC	0.0210347	TAGAC	0.0189559
ATTCTA	0.0153983	AATAGT	0.0162951	GCACGC	0.0196202	CTCAGC	-0.0179495	CGACTA	0.02071	GTCCG	0.0225039		TGTATC	0.0149253	CCGCA	-0.0164787	GCACGC	0.0174049	TTTAGC	0.018967	GTAGG	0.0210347	AGGAGC	0.0188692
TAGAAT	0.0153983	ACTATT	0.0162951	GCGTGC	0.0196202	GCTGAG	-0.0179495	TAGTCG	0.02071	CGTGC	0.0224652		CGACAG	0.0149087	TGCGG	-0.0164787	GCGTGC	0.0174049	GCATAC	0.0189623	AGTACC	0.0210261	GCTCCT	0.0188692
ACCGTA	0.0153876	AGTCGG	0.0162086	CTGCGA	0.0194406	CATG	-0.0179361	CCCTCA	0.0207064	GCACG	0.0224652		CTGTCG	0.0149087	AACAG	-0.0163887	CCCTTA	0.0174034	GTATGC	0.0189623	GGTACT	0.0210261	AGCCTC	0.0188475
TACGGT	0.0153876	CCGACT	0.0162086	TCGCAG	0.0194406	AACCT	-0.0178626	TGAGGG	0.0207064	CGCTTC	0.0224467		CTGTAC	0.0148757	CTGTT	-0.0163887	TAAGGG	0.0174034	CTAACA	0.0188767	AGTGGA	0.0210097	GAGGCT	0.0188475
ATTTGA	0.0153337	ATGCG	0.0161521	GAACGC	0.0194385	AGGTT	-0.0178626	CCGCC	0.0207007	GAAGCG	0.0224467		GTACAG	0.0148757	CATATA	-0.0163734	ACATGG	0.0173885	TGTTAG	0.0188767	TCCACT	0.0210097	GAATGA	0.0188321
TCAAAT	0.0153337	CGCAT	0.0161521	GCGTTC	0.0194385	GTATAC	-0.0178353	GGCGG	0.0207007	AGAAG	0.0224361		ATAAT	0.0148675	TATATG	-0.0163734	CCATGT	0.0173885	ACGTTC	0.0188688	CACCTA	0.0210071	TCATTC	0.0188321
CGTGTC	0.0153053	GGAAA	0.0161302	CTCTA	0.0194362	GTCTAA	-0.0178299	GCCCGA	0.0206731	CTTCT	0.0224361		ATTAT	0.0148675	CACATG	-0.016349	TAGAA	0.0173626	GAACGT	0.0188688	TAGGTG	0.0210071	CCAGGC	0.0188277
GACACG	0.0153053	TTTCC	0.0161302	TAGAG	0.0194362	TTAGAC	-0.0178299	TCGGGC	0.0206731	AGGCGC	0.0224262		ATCGC	0.0148645	CATGTG	-0.016349	TTCTA	0.0173626	AGAGC	0.0188662	ATGGTG	0.0209853	GCCTGG	0.0188277
ATTTCG	0.0153	GTCAC	0.0161152	AAACAT	0.0194084	AGGCA	-0.0178012	AACCAT	0.0206595	GCGCCT	0.0224262		GCGAT	0.0148645	ACGCGT	-0.0163248	CAGATG	0.0172981	GCTCT	0.0188662	CACCAT	0.0209853	GGGTAC	0.0187471
CGAAAT	0.0153	GTGAC	0.0161152	ATGTTT	0.0194084	TGCCT	-0.0178012	ATGGTT	0.0206595	GAAGAC	0.0224091		AAGGTA	0.0148124	GGTGAC	-0.0163229	CATCTG	0.0172981	CAGGC	0.0188065	ACCATG	0.0209741	GTACCC	0.0187471
TAAAA	0.0152896	CACACG	0.0161038	CCGCGG	0.0193807	CGGCC	-0.0177983	GCCGAC	0.0206576	GTCTTC	0.0224091		TACCTT	0.0148124	GTCACC	-0.0163229	CTC	0.0172753	GCCTG	0.0188065	CATGGT	0.0209741	ATGGC	0.0187293
TTTTA	0.0152896	CGTGTG	0.0161038	AGTCGG	0.019373	GGCCG	-0.0177983	GTCGGC	0.0206576	ACGTCG	0.0224051		CTAAGC	0.0147717	ACAGC	-0.0163148	GAG	0.0172753	CTAGC	0.0188	CAGGC	0.0209663	GCCAT	0.0187293
TTAGAA	0.0152667	ACGCAA	0.0160564	CCGACT	0.019373	ATGCTA	-0.0177276	GCGTA	0.0206426	CGACGT	0.0224051		GCTTAG	0.0147717	GCTGT	-0.0163148	AAGGAG	0.0172518	GCTAG	0.0188	GCCTG	0.0209663	CCATGC	0.0186697
TTCTAA	0.0152667	TTGCGT	0.0160564	ACGTCA	0.0193663	TAGCAT	-0.0177276	TACGC	0.0206426	AGAGA	0.0224044		CTAAAA	0.0147702	TACCAA	-0.0162302	CTCCTT	0.0172518	CGCTTC	0.0187669	CCGCGA	0.0209656	GCATGG	0.0186697
ATTTTA	0.0152337	ACATC	0.0160049	TGACGT	0.0193663	CTAGGA	-0.0177099	CACTCC	0.02063	TCTCT	0.0224044		TTTTAG	0.0147702	TTGGTA	-0.0162302	CTTCTA	0.0172478	GAAGCG	0.0187669	TCGCGG	0.0209656	CCTCAC	0.0186677
TAAAAT	0.0152337	GATGT	0.0160049	CAAGAA	0.0193261	TCCTAG	-0.0177099	GGAGTG	0.02063	CCGTGC	0.0223912		CACGG	0.0147356	CACGAC	-0.0162254	TAGAAG	0.0172478	AGGGCC	0.0187528	GCTTCA	0.0209371	GTGAGG	0.0186677
AATGGT	0.0152059	AACGCC	0.0159904	TTCTTG	0.0193261	AGCCC	-0.0176964	CGATTA	0.0206198	GCACGG	0.0223912		CCGTG	0.0147356	GTCGTG	-0.0162254	AGCCGC	0.0172072	GGCCCT	0.0187528	TGAAGC	0.0209371	CGCG	0.0186486
ACCATT	0.0152059	GGCGTT	0.0159904	ATCGTC	0.0192978	GGGCT	-0.0176964	TAATCG	0.0206198	GAGGGC	0.0223552		GCGATA	0.0147206	ATCATG	-0.0162167	GCGGCT	0.0172072	GGGAAA	0.0187505	ACGTCT	0.0209255	CGCCGC	0.0186218
CGGTAC	0.0151876	GTAAC	0.0158992	GACGAT	0.0192978	ACACGA	-0.017632	GCGGA	0.0205978	GCCCTC	0.0223552		TATCGC	0.0147206	CATGAT	-0.0162167	GTATGA	0.0171835	TTTCCC	0.0187505	AGACGT	0.0209255	GCGGCG	0.0186218
GTACCG	0.0151876	GTTAC	0.0158992	TCCACA	0.0192382	TCGTGT	-0.017632	TCCGC	0.0205978	ATCCAA	0.0223513		GATGAC	0.0147117	GTTACA	-0.0162146	TCATAC	0.0171835	CAAACA	0.0187213	CCTAA	0.0209169	CTGACA	0.0186154
ACATTG	0.0151824	CACATG	0.0158814	TGTGGA	0.0192382	AGATG	-0.0176133	GCAC	0.0205968	TTGGAT	0.0223513		GTCATC	0.0147117	TGTAAC	-0.0162146	CCACAA	0.0171746	TGTTTG	0.0187213	TTAGG	0.0209169	TGTCAG	0.0186154
CAATGT	0.0151824	CATGTG	0.0158814	ACGCGT	0.0192373	CATCT	-0.0176133	GTGC	0.0205968	ATCTC	0.0223216		CGA	0.0146969	ACCACC	-0.0162024	TTGTGG	0.0171746	CTA	0.0187178	TGCTAA	0.0208431	ACTTGG	0.0185877
AATAT	0.0151612	ATAGA	0.0158271	GCAGCC	0.0192186	GTGACA	-0.0175848	ACGGCC	0.0205943	GAGAT	0.0223216		TCG	0.0146969	GGTGGT	-0.0162024	ACGCT	0.0171422	TAG	0.0187178	TTAGCA	0.0208431	CCAAGT	0.0185877
ATATT	0.0151612	TCTAT	0.0158271	GGCTGC	0.0192186	TGTCAC	-0.0175848	GGCCGT	0.0205943	AAGGAG	0.0223152		ACACTA	0.0146956	GTACA	-0.0161337	AGCGT	0.0171422	GTAGCA	0.0186665	GGAGA	0.0208333	CACGAG	0.0185359
ATCCCG	0.0150357	ATAGAA	0.0157831	AAGAGG	0.0192175	AGCATG	-0.01756	GGTGCA	0.0205897	CTCCTT	0.0223152		TAGTGT	0.0146956	TGTAC	-0.0161337	AGAT	0.0171097	TGCTAC	0.0186665	TCTCC	0.0208333	CTCGTG	0.0185359
CGGGAT	0.0150357	TTCTAT	0.0157831	CCTCTT	0.0192175	CATGCT	-0.01756	TGCACC	0.0205897	CGTGAC	0.0222872		GTACTA	0.0146882	CACAAA	-0.0161242	ATCT	0.0171097	CATGC	0.018662	AACTCC	0.0208333	CACC	0.0185096
CCACGG	0.0150281	AAAACC	0.0157776	CTGAAG	0.0191704	CTCTA	-0.0175086	GAGAC	0.0205851	GTCACG	0.0222872		TAGTAC	0.0146882	TTTGTG	-0.0161242	ACGCTA	0.0170968	GCATG	0.018662	GGAGTT	0.0208333	GGTG	0.0185096
CCGTGG	0.0150281	GGTTTT	0.0157776	CTTCAG	0.0191704	TAGAG	-0.0175086	GTCTC	0.0205851	GTGATA	0.02228		CAACGG	0.0146414	ACGTGA	-0.0161221	TAGCGT	0.0170968	CGGTGC	0.0186103	GCGTA	0.0208073	CTCAGC	0.0184928
CACCG	0.0150272	GCTAGC	0.0156858	CGACTC	0.0191548	CTACAC	-0.0174937	ACCTAC	0.0205801	TATCAC	0.02228		CCGTTG	0.0146414	TCACGT	-0.0161221	AGCGCG	0.0170736	GCACCG	0.0186103	TACGC	0.0208073	GCTGAG	0.0184928
CGGTG	0.0150272	ACACGC	0.0156826	GAGTCG	0.0191548	GTGTAG	-0.0174937	GTAGGT	0.0205801	ATCAAC	0.0222606		CGTTTA	0.0146117	GAACGC	-0.0160307	CGCGCT	0.0170736	AGTCA	0.0185904	CGAAGA	0.0207616	TCCCAA	0.0184923
ACGTG	0.0150098	GCGTGT	0.0156826	AACAAA	0.0191532	AAGGTG	-0.0174858	AGCTCC	0.0205523	GTTGAT	0.0222606		TAAACG	0.0146117	GCGTTC	-0.0160307	TCTAA	0.017015	TGACT	0.0185904	TCTTCG	0.0207616	TTGGGA	0.0184923
CACGT	0.0150098	AGGCC	0.0156797	TTTGTT	0.0191532	CACCTT	-0.0174858	GGAGCT	0.0205523	TCCGA	0.0222206		AGGCTA	0.0145968	ATTAG	-0.0160117	TTAGA	0.017015	CGGGCC	0.0185397	CTGGCA	0.0207217	CATGTA	0.0184824
TCAA	0.0150017	GGCCT	0.0156797	CCTTAA	0.0191504	AACACG	-0.0174599	ATGGTG	0.0205192	TCGGA	0.0222206		TAGCCT	0.0145968	CTAAT	-0.0160117	AACT	0.0170116	GGCCCG	0.0185397	TGCCAG	0.0207217	TACATG	0.0184824
TTGA	0.0150017	CTAAA	0.0156728	TTAAGG	0.0191504	CGTGTT	-0.0174599	CACCAT	0.0205192	ACATCC	0.0221767		ATAACC	0.0145774	AT	-0.0159896	AGTT	0.0170116	GACAAA	0.018537	CTAACC	0.0206245	TCCGA	0.0184475
CACATG	0.0149704	TTTAG	0.0156728	GATGTA	0.0191465	GTAGTA	-0.0174043	CCCTAA	0.0205177	GGATGT	0.0221767		GGTTAT	0.0145774	CGTCTA	-0.015988	GAAGAA	0.0169873	TTTGTC	0.018537	GGTTAG	0.0206245	TCGGA	0.0184475
CATGTG	0.0149704	AAGCCA	0.0156644	TACATC	0.0191465	TACTAC	-0.0174043	TTAGGG	0.0205177	GACGCC	0.0221647		CTAGC	0.0145398	TAGACG	-0.015988	TTCTTC	0.0169873	CTAAAC	0.018472	ACCAT	0.0206151	AGAGA	0.0184231
CTAACA	0.0149608	TGGCTT	0.0156644	ACAA	0.0191264	AGGAG	-0.0173499	CCTGCC	0.0204914	GGCGTC	0.0221647		GCTAG	0.0145398	CGCCA	-0.0159584	ACCTCG	0.0169845	GTTTAG	0.018472	ATGGT	0.0206151	TCTCT	0.0184231
TGTTAG	0.0149608	CATGG	0.0156427	TTGT	0.0191264	CTCCT	-0.0173499	GGCAGG	0.0204914	CGGTCC	0.0221522		TCCCAA	0.0145359	TGGCG	-0.0159584	CGAGGT	0.0169845	CCAACA	0.018431	CATC	0.0206078	CACGA	0.018386
ACGCTC	0.0149583	CCATG	0.0156427	CTTTCC	0.0190725	CTCTCC	-0.0173484	AATGCA	0.0204604	GGACCG	0.0221522		TTGGGA	0.0145359	AACA	-0.015885	AGCCT	0.0169496	TGTTGG	0.018431	GATG	0.0206078	TCGTG	0.018386
GAGCGT	0.0149583	GTTACA	0.0155932	GGAAAG	0.0190725	GGAGAG	-0.0173484	TGCATT	0.0204604	TGCACA	0.0221444		ATTTTC	0.0144819	TGTT	-0.015885	AGGCT	0.0169496	ATGTTG	0.0183968	CCATGA	0.0206069	CGCTAC	0.0183793
TCTAGA	0.0149349	TGTAAC	0.0155932	GTTCTA	0.0190432	AGCTAA	-0.0173209	GATGGC	0.0203718	TGTGCA	0.0221444		GAAAAT	0.0144819	ATTGCC	-0.015874	ACTTGA	0.0169387	CAACAT	0.0183968	TCATGG	0.0206069	GTAGCG	0.0183793
AATCGG	0.0148797	GGGCTA	0.015592	TAGAAC	0.0190432	TTAGCT	-0.0173209	GCCATC	0.0203718	ACACGC	0.0220936		AC	0.0144674	GGCAAT	-0.015874	TCAAGT	0.0169387	ACTTGA	0.0183882	GGCA	0.0205856	CTGGAC	0.0183734
CCGATT	0.0148797	TAGCCC	0.015592	CAAAAG	0.0190346	GTTCAA	-0.0172761	GAGAA	0.0203566	GCGTGT	0.0220936		GT	0.0144674	AACCG	-0.0158077	ACATCC	0.0169322	TCAAGT	0.0183882	TGCC	0.0205856	GTCCAG	0.0183734
GATTA	0.0148706	GTCCA	0.0155666	CTTTTG	0.0190346	TTGAAC	-0.0172761	TTCTC	0.0203566	CCGAC	0.0220327		ATAGTA	0.0144611	CGGTT	-0.0158077	GGATGT	0.0169322	AAACTG	0.0183744	AACACT	0.0205761	GGCCA	0.018348
TAATC	0.0148706	TGGAC	0.0155666	ACAAGT	0.019025	CGGGC	-0.017238	GTCCTA	0.0203435	GTCGG	0.0220327		TACTAT	0.0144611	AGTGTG	-0.0157542	GATGAA	0.0168597	CAGTTT	0.0183744	AGTGTT	0.0205761	TGGCC	0.018348
CGTGA	0.014843	CGTGTC	0.0154766	ACTTGT	0.019025	GCCCG	-0.017238	TAGGAC	0.0203435	ACACC	0.0219995		CGCTAG	0.0143678	CACACT	-0.0157542	TTCATC	0.0168597	AATTAA	0.0183593	GAGAC	0.0205758	GACTCC	0.0183334
TCACG	0.014843	GACACG	0.0154766	CTCGAA	0.0190081	CTCGAA	-0.0172329	AGTCCG	0.0203134	GGTGT	0.0219995		CTAGCG	0.0143678	CATA	-0.0157373	CATACA	0.0168571	TTAATT	0.0183593	GTCTC	0.0205758	GGAGTC	0.0183334
GCAC	0.0148373	GGAC	0.0154507	TTCGAG	0.0190081	TTCGAG	-0.0172329	CGGACT	0.0203134	AGCCTC	0.0219884		ACAAT	0.0143666	TATG	-0.0157373	TGTATG	0.0168571	TAAGA	0.0183474	CCGGAC	0.0205227	ATCTCC	0.0182942
GTGC	0.0148373	GTCC	0.0154507	AGATA	0.0189733	AAGGC	-0.0172268	CCAAC	0.0202921	GAGGCT	0.0219884		ATTGT	0.0143666	GAAC	-0.0155558	ACCTTA	0.0168468	TCTTA	0.0183474	GTCCGG	0.0205227	GGAGAT	0.0182942
ATTAAA	0.0148302	ACAATC	0.0154386	TATCT	0.0189733	GCCTT	-0.0172268	GTTGG	0.0202921	ACCCT	0.0219546		CCCTAA	0.0143598	GTTC	-0.0155558	TAAGGT	0.0168468	ATACGA	0.0183393	AAGGCG	0.0205216	CATGCG	0.0182892
TTTAAT	0.0148302	GATTGT	0.0154386	ACTCGG	0.0189116	CTGGTC	-0.0171917	AAACCC	0.0202872	AGGGT	0.0219546		TTAGGG	0.0143598	CGC	-0.0155551	AGGCTC	0.0167768	TCGTAT	0.0183393	CGCCTT	0.0205216	CGCATG	0.0182892
CGCCTC	0.0148068	ACAGAT	0.0153933	CCGAGT	0.0189116	GACCAG	-0.0171917	GGGTTT	0.0202872	ATGGAG	0.0219479		AAGGGT	0.014357	GCG	-0.0155551	GAGCCT	0.0167768	GCGCAC	0.0183372	AATCCC	0.0204734	GTTCCA	0.0182723
GAGGCG	0.0148068	ATCTGT	0.0153933	ATCTGA	0.0189067	CTC	-0.0171893	AGCAGG	0.0202789	CTCCAT	0.0219479		ACCCTT	0.014357	AAATAC	-0.0154337	ACGTG	0.0166613	GTGCGC	0.0183372	GGGATT	0.0204734	TGGAAC	0.0182723
CAGCAC	0.0147813	AGGCGG	0.0153683	TCAGAT	0.0189067	GAG	-0.0171893	CCTGCT	0.0202789	TCGCAA	0.0219447		GTCAC	0.0143009	GTATTT	-0.0154337	CACGT	0.0166613	ACCAGC	0.0183152	AGTACG	0.0204728	ATCGGC	0.018231
GTGCTG	0.0147813	CCGCCT	0.0153683	CAGCTG	0.0188859	GTA	-0.0171882	CGGTA	0.0202687	TTGCGA	0.0219447		GTGAC	0.0143009	ACCAC	-0.0154016	ATCTGG	0.0166457	GCTGGT	0.0183152	CGTACT	0.0204728	GCCGAT	0.018231
GTCTAA	0.014778	AGTGCA	0.0153421	AAGTAC	0.0188659	TAC	-0.0171882	TACCG	0.0202687	ACGATG	0.0219406		TTGCAA	0.0142974	GTGGT	-0.0154016	CCAGAT	0.0166457	TCTGAA	0.0183109	CTCATA	0.0204576	AACAAG	0.0181756
TTAGAC	0.014778	TGCACT	0.0153421	GTACTT	0.0188659	ACGTCC	-0.0171651	CGTC	0.0202567	CATCGT	0.0219406		ACGCGT	0.0142511	GTGGAA	-0.0153661	CGAGAC	0.0166361	TTCAGA	0.0183109	TATGAG	0.0204576	CTTGTT	0.0181756
AGCCAA	0.0147702	CCTA	0.0152852	AACGTC	0.0187701	GGACGT	-0.0171651	GACG	0.0202567	AATCCA	0.0219053		AATGT	0.0142466	TTCCAC	-0.0153661	GTCTCG	0.0166361	AGTTAG	0.018308	CGGACA	0.0204441	TAATGA	0.0181011
TTGGCT	0.0147702	TAGG	0.0152852	GACGTT	0.0187701	CAGATC	-0.0171644	ACTCCA	0.0201993	TGGATT	0.0219053		ACATT	0.0142466	ATGCG	-0.0153603	CCTACC	0.0165919	CTAACT	0.018308	TGTCCG	0.0204441	TCATTA	0.0181011
CTAGAA	0.0147438	GAAATA	0.0151918	AAGCGT	0.0187663	GATCTG	-0.0171644	TGGAGT	0.0201993	AACGGC	0.0218793		ACT	0.0142387	CGCAT	-0.0153603	GGTAGG	0.0165919	TCTAGA	0.0182752	CGACCG	0.0204392	GAGAGC	0.018025
TTCTAG	0.0147438	TATTTC	0.0151918	ACGCTT	0.0187663	AGGTGC	-0.0171508	CCGGGA	0.0201559	GCCGTT	0.0218793		AGT	0.0142387	GCGGCC	-0.0153563	CTTTC	0.0165474	CCTTGC	0.0182677	CGGTCG	0.0204392	GCTCTC	0.018025
GAGTCC	0.0146936	CATTAG	0.0150984	GCTGTA	0.0187211	GCACCT	-0.0171508	TCCCGG	0.0201559	CTCTC	0.0218691		AACTAT	0.0142292	GGCCGC	-0.0153563	GAAAG	0.0165474	GCAAGG	0.0182677	ACGGCC	0.0204033	GCGAAC	0.0179828
GGACTC	0.0146936	CTAATG	0.0150984	TACAGC	0.0187211	CTTGCC	-0.0170739	AGTGGA	0.0201504	GAGAG	0.0218691		ATAGTT	0.0142292	ACGTCG	-0.0153165	CGTCA	0.0165454	ACGAG	0.0182503	GGCCGT	0.0204033	GTTCGC	0.0179828
GTGCCA	0.0146855	TCTGCA	0.0150182	GCACAA	0.0186994	GGCAAG	-0.0170739	TCCACT	0.0201504	CGGCTA	0.0218685		CATCAG	0.0141992	CGACGT	-0.0153165	TGACG	0.0165454	CTCGT	0.0182503	ACCCGC	0.0202711	GAAACA	0.0179784
TGGCAC	0.0146855	TGCAGA	0.0150182	TTGTGC	0.0186994	CCGCG	-0.0170709	ATGGCG	0.0201405	TAGCCG	0.0218685		CTGATG	0.0141992	AGTGCA	-0.0152903	ATGGAC	0.0165091	CACAGA	0.0182137	GCGGGT	0.0202711	TGTTTC	0.0179784
ACCAGA	0.0146814	CCAATC	0.0150166	CCGAAG	0.0186883	CGCGG	-0.0170709	CGCCAT	0.0201405	CAATC	0.0217965		AAACGC	0.0141378	TGCACT	-0.0152903	GTCCAT	0.0165091	TCTGTG	0.0182137	ATCTAC	0.0202379	CGACG	0.0179624
TCTGGT	0.0146814	GATTGG	0.0150166	CTTCGG	0.0186883	CCTAGA	-0.0170654	ACCCCC	0.0201301	GATTG	0.0217965		GCGTTT	0.0141378	CTCCAG	-0.0152382	GTA	0.0164963	CGCGTA	0.0182057	GTAGAT	0.0202379	CGTCG	0.0179624
ACACT	0.0146593	ACA	0.0149976	ACGTTC	0.0186675	TCTAGG	-0.0170654	GGGGGT	0.0201301	ACTGGA	0.0217636		TAACGA	0.0140693	CTGGAG	-0.0152382	TAC	0.0164963	TACGCG	0.0182057	CGCGA	0.0202267	CGTTAA	0.0178864
AGTGT	0.0146593	TGT	0.0149976	GAACGT	0.0186675	CTGTAC	-0.0170568	AGACCG	0.0200562	TCCAGT	0.0217636		TCGTTA	0.0140693	ACTA	-0.0152382	AGCATG	0.0164786	CGAG	0.0181607	TCGCG	0.0202267	TTAACG	0.0178864
ATCGGG	0.0146529	ATGTA	0.0149842	GATGAA	0.0186422	GTACAG	-0.0170568	CGGTCT	0.0200562	CCTTCG	0.0217246		AACAGT	0.0140499	TAGT	-0.0152382	CATGCT	0.0164786	CTCG	0.0181607	GCCGAC	0.0202202	ACGT	0.0178405
CCCGAT	0.0146529	TACAT	0.0149842	TTCATC	0.0186422	AGGGGC	-0.0169996	GGAGA	0.0200292	CGAAGG	0.0217246		ACTGTT	0.0140499	CGGA	-0.0151884	GCAC	0.0164448	ATTAAA	0.0181527	GTCGGC	0.0202202	CGAGGC	0.0178211
ATTTTC	0.0146032	ATCGGG	0.0149089	AGAACA	0.0186202	GCCCCT	-0.0169996	TCTCC	0.0200292	ACACT	0.0217191		ATATAA	0.01403	TCCG	-0.0151884	GTGC	0.0164448	TTTAAT	0.0181527	ATTAGC	0.0202112	GCCTCG	0.0178211
GAAAAT	0.0146032	CCCGAT	0.0149089	TGTTCT	0.0186202	GCAGAC	-0.0169311	AGCTG	0.0200269	AGTGT	0.0217191		TTATAT	0.01403	ACACAA	-0.0151634	AAGCGA	0.01644	ACTGAA	0.0181474	GCTAAT	0.0202112	GGAA	0.0178158
AGCGAT	0.0145895	CGAAC	0.0148981	ATGTCG	0.0185797	GTCTGC	-0.0169311	CAGCT	0.0200269	CGCCCA	0.0217169		CTAATA	0.0139923	TTGTGT	-0.0151634	TCGCTT	0.01644	TTCAGT	0.0181474	AACTGG	0.0201793	TTCC	0.0178158
ATCGCT	0.0145895	GTTCG	0.0148981	CGACAT	0.0185797	GCCTAC	-0.0168792	ATAGGC	0.019973	TGGGCG	0.0217169		TATTAG	0.0139923	ATGG	-0.01515	AGAGC	0.0164295	CTAA	0.0181165	CCAGTT	0.0201793	CCCCAG	0.0178097
AGCCA	0.014577	CAAGCC	0.0148795	ACACGA	0.0185276	GTAGGC	-0.0168792	GCCTAT	0.019973	ACCTCT	0.0217003		ACCATC	0.0139766	CCAT	-0.01515	GCTCT	0.0164295	TTAG	0.0181165	CACC	0.0201528	CTGGGG	0.0178097
TGGCT	0.014577	GGCTTG	0.0148795	TCGTGT	0.0185276	CTGCCC	-0.0168702	CCCGGA	0.0199661	AGAGGT	0.0217003		GATGGT	0.0139766	CCATTC	-0.0150854	ACATGC	0.0163854	TGTAAA	0.0180396	GGTG	0.0201528	AGGATA	0.0178002
ATGGCG	0.0145762	AGCCCG	0.0148665	AAAGTC	0.0185056	GGGCAG	-0.0168702	TCCGGG	0.0199661	ATTGCC	0.0216913		ACGG	0.0139328	GAATGG	-0.0150854	GCATGT	0.0163854	TTTACA	0.0180396	GCACTA	0.0201026	TATCCT	0.0178002
CGCCAT	0.0145762	CGGGCT	0.0148665	GACTTT	0.0185056	CCAGGC	-0.016828	GGCAGA	0.0199657	GGCAAT	0.0216913		CCGT	0.0139328	AGGCGG	-0.0150258	AAGACC	0.0163799	GTTACA	0.0180332	TAGTGC	0.0201026	ATGCTC	0.0177894
ACTAGA	0.0145637	AAATG	0.0148201	AAGCAC	0.0184845	GCCTGG	-0.016828	TCTGCC	0.0199657	CAGCCG	0.0216383		CGTAG	0.013927	CCGCCT	-0.0150258	GGTCTT	0.0163799	TGTAAC	0.0180332	CTCTA	0.0200969	GAGCAT	0.0177894
TCTAGT	0.0145637	CATTT	0.0148201	GTGCTT	0.0184845	AAGGGC	-0.0168163	CAATC	0.0199352	CGGCTG	0.0216383		CTACG	0.013927	AATGGA	-0.0149642	CTTGAC	0.0163784	ACAGC	0.0180117	TAGAG	0.0200969	GCACC	0.0177818
GATGCA	0.0144946	CTAGCA	0.0148189	ATGAAC	0.0184764	GCCCTT	-0.0168163	GATTG	0.0199352	CCGGCA	0.021628		TACTAA	0.0139253	TCCATT	-0.0149642	GTCAAG	0.0163784	GCTGT	0.0180117	ACAAGA	0.0200769	GGTGC	0.0177818
TGCATC	0.0144946	TGCTAG	0.0148189	GTTCAT	0.0184764	GCTCA	-0.016777	CCCGG	0.0199298	TGCCGG	0.021628		TTAGTA	0.0139253	AGTCGG	-0.014942	CAGCG	0.0163701	CTGAAG	0.0180115	TCTTGT	0.0200769	AGAGCC	0.0177734
ACCACC	0.0144424	ACGGAT	0.0147625	CTAGAA	0.0183832	TGAGC	-0.016777	CCGGG	0.0199298	AGCGAA	0.0215203		AATTCG	0.01392	CCGACT	-0.014942	CGCTG	0.0163701	CTTCAG	0.0180115	CTCCTC	0.0200741	GGCTCT	0.0177734
GGTGGT	0.0144424	ATCCGT	0.0147625	TTCTAG	0.0183832	ACGTTC	-0.0167511	GAGTCC	0.0199083	TTCGCT	0.0215203		CGAATT	0.01392	GGCTAA	-0.0149384	ATCGCG	0.0163257	GGTACA	0.0179799	GAGGAG	0.0200741	ATCTTG	0.017725
ATTGCG	0.0144255	CGTCTA	0.014749	GAGAGA	0.01838	GAACGT	-0.0167511	GGACTC	0.0199083	GGAA	0.0215094		AGTCAT	0.0138895	TTAGCC	-0.0149384	CGCGAT	0.0163257	TGTACC	0.0179799	ACTGCC	0.02007	CAAGAT	0.017725
CGCAAT	0.0144255	TAGACG	0.014749	TCTCTC	0.01838	GCAGC	-0.0167393	CATCCC	0.0198849	TTCC	0.0215094		ATGACT	0.0138895	ATAAC	-0.0149318	AAGGGG	0.0163009	GGTA	0.0179764	GGCAGT	0.02007	ATGGCC	0.0176704
ATTG	0.0144009	CTAGTA	0.0147137	CGACGA	0.0183575	GCTGC	-0.0167393	GGGATG	0.0198849	GCGCA	0.0214464		AATAGT	0.0138871	GTTAT	-0.0149318	CCCCTT	0.0163009	TACC	0.0179764	AATGAC	0.0200495	GGCCAT	0.0176704
CAAT	0.0144009	TACTAG	0.0147137	TCGTCG	0.0183575	ACTACT	-0.0167358	ATTCCA	0.0198472	TGCGC	0.0214464		ACTATT	0.0138871	CGCGTC	-0.014709	CGGAAG	0.0162888	GAA	0.0179548	GTCATT	0.0200495	ACCATC	0.0176581
AGCCTG	0.0143682	AATCGC	0.0146697	AGCGAC	0.0183311	AGTAGT	-0.0167358	TGGAAT	0.0198472	GATATC	0.021434		TATAA	0.0138566	GACGCG	-0.014709	CTTCCG	0.0162888	TTC	0.0179548	CCCCAC	0.0200241	GATGGT	0.0176581
CAGGCT	0.0143682	GCGATT	0.0146697	GTCGCT	0.0183311	GCGA	-0.0166898	AATCC	0.0197878	ATGGA	0.0214041		TTATA	0.0138566	ACGTC	-0.014702	AGTA	0.0162608	CCTTC	0.0179378	GTGGGG	0.0200241	GGAACC	0.0175915
CGCTAA	0.0143217	GTGCA	0.0146668	CGTGCA	0.0183281	TCGC	-0.0166898	GGATT	0.0197878	TCCAT	0.0214041		ACAGGA	0.0138538	GACGT	-0.014702	TACT	0.0162608	GAAGG	0.0179378	AGCTAG	0.0200065	GGTTCC	0.0175915
TTAGCG	0.0143217	TGCAC	0.0146668	TGCACG	0.0183281	AGCAG	-0.0166324	CACGA	0.0196225	ATCCGA	0.0213491		TCCTGT	0.0138538	TCTGCA	-0.0146989	AAACCT	0.0162116	AAAAGA	0.0179306	CTAGCT	0.0200065	ACGCT	0.0175904
AAACC	0.0143187	CCCGAC	0.0146591	TAAGAA	0.0183203	CTGCT	-0.0166324	TCGTG	0.0196225	TCGGAT	0.0213491		ATTCA	0.0138273	TGCAGA	-0.0146989	AGGTTT	0.0162116	TCTTTT	0.0179306	CCCGGC	0.0199989	AGCGT	0.0175904
GGTTT	0.0143187	GTCGGG	0.0146591	TTCTTA	0.0183203	GCTACC	-0.0166321	TCTGCA	0.0196052	CGCCAC	0.0213146		TGAAT	0.0138273	CATGGG	-0.0146844	CGCGGC	0.0161878	AGCGTA	0.0179118	GCCGGG	0.0199989	CTCGAG	0.0175836
ACTAT	0.0142937	CAGCCC	0.0146536	CCTGCG	0.0183161	GGTAGC	-0.0166321	TGCAGA	0.0196052	GTGGCG	0.0213146		CATCGC	0.0138232	CCCATG	-0.0146844	GCCGCG	0.0161878	TACGCT	0.0179118	ACCGCG	0.019959	GCGCC	0.0175429
ATAGT	0.0142937	GGGCTG	0.0146536	CGCAGG	0.0183161	CTAGC	-0.0166248	TCGTCA	0.0195816	GCCCCA	0.0212738		GCGATG	0.0138232	GATAA	-0.0146838	ACTGAT	0.016173	CCACAA	0.0179061	CGCGGT	0.019959	GGCGC	0.0175429
ACCAAC	0.0142839	AACACT	0.0145834	AGCAGA	0.0183088	GCTAG	-0.0166248	TGACGA	0.0195816	TGGGGC	0.0212738		ATAAA	0.013822	TTATC	-0.0146838	ATCAGT	0.016173	TTGTGG	0.0179061	GTAACA	0.0199548	GACGAA	0.0175371
GTTGGT	0.0142839	AGTGTT	0.0145834	TCTGCT	0.0183088	GAAGGC	-0.0166082	ACTGGG	0.0195402	CAACCA	0.0212396		TTTAT	0.013822	CTATCA	-0.0146461	ACAGTC	0.0161671	ATCGCA	0.0178989	TGTTAC	0.0199548	TTCGTC	0.0175371
ACTGTA	0.0142351	AATGGA	0.0144691	CTCTAC	0.0182861	GCCTTC	-0.0166082	CCCAGT	0.0195402	TGGTTG	0.0212396		CAATG	0.0138111	TGATAG	-0.0146461	GACTGT	0.0161671	TGCGAT	0.0178989	ATCCAC	0.01994	CGGGCC	0.0175153
TACAGT	0.0142351	TCCATT	0.0144691	GTAGAG	0.0182861	GTAGAA	-0.0165031	AGCATG	0.0195299	GGCTA	0.0212219		CATTG	0.0138111	CGTGAC	-0.0146237	ACATGT	0.0161542	GGGGAA	0.0178777	GTGGAT	0.01994	GGCCCG	0.0175153
ATGTAG	0.0142287	AGAATA	0.0144666	CAGGTA	0.0182801	TTCTAC	-0.0165031	CATGCT	0.0195299	TAGCC	0.0212219		ATGGA	0.0137581	GTCACG	-0.0146237	ACCTGG	0.0161344	TTCCCC	0.0178777	ACTCCC	0.0198644	CGAACA	0.0175075
CTACAT	0.0142287	TATTCT	0.0144666	TACCTG	0.0182801	CCGAAG	-0.0164557	ACGC	0.0195249	CACTTA	0.021217		TCCAT	0.0137581	CTAATA	-0.0146058	CCAGGT	0.0161344	CTGAAC	0.017834	GGGAGT	0.0198644	TGTTCG	0.0175075
TAACA	0.0142129	ATTTAA	0.0144437	AGTACC	0.0182666	CTTCGG	-0.0164557	GCGT	0.0195249	TAAGTG	0.021217		ATAGG	0.0137472	TATTAG	-0.0146058	GTACTA	0.0160734	GTTCAG	0.017834	AGCG	0.0198619	AAGTTG	0.017505
TGTTA	0.0142129	TTAAAT	0.0144437	GGTACT	0.0182666	CGTC	-0.0164033	CTCCAC	0.01952	CGCGCA	0.0211879		CCTAT	0.0137472	ATGTAA	-0.0145969	TAGTAC	0.0160734	CCTAA	0.0178292	CGCT	0.0198619	CAACTT	0.017505
ACCTA	0.0141802	CAGCC	0.0144431	CGAAAG	0.0182128	GACG	-0.0164033	GTGGAG	0.01952	TGCGCG	0.0211879		AGTCC	0.013682	TTACAT	-0.0145969	GTACA	0.0160681	TTAGG	0.0178292	GCGCCA	0.0198556	CGCGTA	0.0174934
TAGGT	0.0141802	GGCTG	0.0144431	CTTTCG	0.0182128	CGTGAG	-0.0163813	GCGCC	0.0195025	CCTCCC	0.0211663		GGACT	0.013682	CATCC	-0.0145616	TGTAC	0.0160681	CCTAC	0.0178159	TGGCGC	0.0198556	TACGCG	0.0174934
CAGGTA	0.0140896	CCATGG	0.0143985	TGCA	0.0181552	CTCACG	-0.0163813	GGCGC	0.0195025	GGGAGG	0.0211663		ACCTA	0.0136029	GGATG	-0.0145616	GGTAGA	0.0160492	GTAGG	0.0178159	GACTAA	0.0198442	GCCTCA	0.0174703
TACCTG	0.0140896	AAGCGG	0.0143981	ATCTC	0.0181224	CATGTC	-0.0163709	GACGCC	0.0194396	GTAGAC	0.0211377		TAGGT	0.0136029	AGCGTG	-0.014418	TCTACC	0.0160492	ATACG	0.01778	TTAGTC	0.0198442	TGAGGC	0.0174703
ATCGCA	0.0139635	CCGCTT	0.0143981	GAGAT	0.0181224	GACATG	-0.0163709	GGCGTC	0.0194396	GTCTAC	0.0211377		AAGCTT	0.0135908	CACGCT	-0.014418	CTTGCC	0.0160144	CGTAT	0.01778	AGCAAT	0.0198368	ACCAAG	0.0174259
TGCGAT	0.0139635	CTGCA	0.01439	CCGCGC	0.0181216	GCCGCA	-0.0163707	CCATC	0.0194372	CTCTGC	0.0211196		AGTGCA	0.0135626	TAACA	-0.0143162	GGCAAG	0.0160144	GCTAAC	0.0177019	ATTGCT	0.0198368	CTTGGT	0.0174259
CCACAC	0.0139542	TGCAG	0.01439	GCGCGG	0.0181216	TGCGGC	-0.0163707	GATGG	0.0194372	GCAGAG	0.0211196		TGCACT	0.0135626	TGTTA	-0.0143162	AGCTCC	0.0159771	GTTAGC	0.0177019	AACGGT	0.0198234	CCTCAG	0.0174066
GTGTGG	0.0139542	ACGTG	0.0143482	CTAGGA	0.0181158	ATGCG	-0.016284	ATGGAG	0.0194245	CAGAAA	0.0210999		CAGCTA	0.0135564	AACGCC	-0.014313	GGAGCT	0.0159771	ACAGCC	0.017691	ACCGTT	0.0198234	CTGAGG	0.0174066
CACGCA	0.0139132	CACGT	0.0143482	TCCTAG	0.0181158	CGCAT	-0.016284	CTCCAT	0.0194245	TTTCTG	0.0210999		TAGCTG	0.0135564	GGCGTT	-0.014313	GCGCAC	0.0159746	GGCTGT	0.017691	CCATTC	0.0198206	CATGG	0.0174023
TGCGTG	0.0139132	GACCAC	0.0143406	ATGAAG	0.0181097	CTCGTA	-0.016213	AGGGAT	0.0194028	AGAA	0.0210856		AAA	0.0134963	ACATAT	-0.0143112	GTGCGC	0.0159746	ATGGTC	0.0176605	GAATGG	0.0198206	CCATG	0.0174023
AACTGT	0.0139096	GTGGTC	0.0143406	CTTCAT	0.0181097	TACGAG	-0.016213	ATCCCT	0.0194028	TTCT	0.0210856		TTT	0.0134963	ATATGT	-0.0143112	AGGGGC	0.0159684	GACCAT	0.0176605	CCTTTA	0.0197935	ACTGAT	0.0173786
ACAGTT	0.0139096	ATAGTC	0.0143218	ACTTTC	0.0180799	AGATC	-0.0161788	CACACC	0.0193743	AGAAGA	0.0210814		ACCAAA	0.0134858	GATAGC	-0.0142829	GCCCCT	0.0159684	GCTCGA	0.0175795	TAAAGG	0.0197935	ATCAGT	0.0173786
CGTTC	0.0139036	GACTAT	0.0143218	GAAAGT	0.0180799	GATCT	-0.0161788	GGTGTG	0.0193743	TCTTCT	0.0210814		TTTGGT	0.0134858	GCTATC	-0.0142829	TCTAAA	0.0159182	TCGAGC	0.0175795	CACGGC	0.0197701	ATGATC	0.0173127
GAACG	0.0139036	AGAATG	0.0143044	TCGA	0.0180512	AGCAGA	-0.016175	GCTCTA	0.0193441	CCAGTC	0.0210338		ATTACA	0.0134643	AATG	-0.0142013	TTTAGA	0.0159182	ACTGTG	0.0175761	GCCGTG	0.0197701	GATCAT	0.0173127
AGCCTC	0.0138773	CATTCT	0.0143044	ACAAGG	0.0180419	TCTGCT	-0.016175	TAGAGC	0.0193441	GACTGG	0.0210338		TGTAAT	0.0134643	CATT	-0.0142013	ACTAAC	0.015864	CACAGT	0.0175761	GAGCGC	0.0197598	CCCTCA	0.0173084
GAGGCT	0.0138773	ACGCGG	0.0142501	CCTTGT	0.0180419	CCCTTA	-0.0161486	CAGCGG	0.0193149	TAGACA	0.0209878		CGGTCA	0.013421	CA	-0.0141657	GTTAGT	0.015864	CGTTCA	0.0175421	GCGCTC	0.0197598	TGAGGG	0.0173084
GGCATA	0.0138527	CCGCGT	0.0142501	CTTAGA	0.017993	TAAGGG	-0.0161486	CCGCTG	0.0193149	TGTCTA	0.0209878		TGACCG	0.013421	TG	-0.0141657	GTTACA	0.0158408	TGAACG	0.0175421	GAGTCC	0.0197489	ATGTAC	0.0172896
TATGCC	0.0138527	CTGGTC	0.0141943	TCTAAG	0.017993	CGTCTC	-0.0161042	ATGCAG	0.0192489	AGC	0.020981		ATCTAA	0.0133835	AGATAG	-0.0141554	TGTAAC	0.0158408	CTAGCC	0.0175413	GGACTC	0.0197489	GTACAT	0.0172896
AGGCAT	0.013808	GACCAG	0.0141943	ACAGC	0.0179848	GAGACG	-0.0161042	CTGCAT	0.0192489	GCT	0.020981		TTAGAT	0.0133835	CTATCT	-0.0141554	CGCATA	0.0158331	GGCTAG	0.0175413	GCAGGA	0.0197364	CCAGAC	0.0172731
ATGCCT	0.013808	CCAAGA	0.0141733	GCTGT	0.0179848	CCAGCC	-0.0160656	CCCGA	0.0192359	ACTCAG	0.0209807		CAATAC	0.0133803	CGCA	-0.0141423	TATGCG	0.0158331	ATCGTG	0.0174538	TCCTGC	0.0197364	GTCTGG	0.0172731
CGCTTA	0.0138005	TCTTGG	0.0141733	CGACTA	0.0179444	GGCTGG	-0.0160656	TCGGG	0.0192359	CTGAGT	0.0209807		GTATTG	0.0133803	TGCG	-0.0141423	CGGGCC	0.0157546	CACGAT	0.0174538	ATTG	0.0197245	AGAAAT	0.017249
TAAGCG	0.0138005	ACGGA	0.0141378	TAGTCG	0.0179444	GGACAA	-0.0160611	GAAGA	0.0191906	CTGGTC	0.020959		ATGAAT	0.0133243	CGGAAG	-0.0141047	GGCCCG	0.0157546	TA	0.0173375	CAAT	0.0197245	ATTTCT	0.017249
ATTGCC	0.0137749	TCCGT	0.0141378	GAAA	0.0179158	TTGTCC	-0.0160611	TCTTC	0.0191906	GACCAG	0.020959		ATTCAT	0.0133243	CTTCCG	-0.0141047	GACAA	0.0157168	ATCATA	0.0173134	AATGCC	0.019706	ATCGCA	0.0172103
GGCAAT	0.0137749	GGCTA	0.0141033	TTTC	0.0179158	GCATAC	-0.0160585	ACCCC	0.0191899	ACCG	0.0208909		CTGCTA	0.0132404	TCCGA	-0.0140948	TTGTC	0.0157168	TATGAT	0.0173134	GGCATT	0.019706	TGCGAT	0.0172103
CCTAAG	0.0137055	TAGCC	0.0141033	AAAAC	0.0179002	GTATGC	-0.0160585	GGGGT	0.0191899	CGGT	0.0208909		TAGCAG	0.0132404	TCGGA	-0.0140948	CAGAGG	0.0157138	ATAGAC	0.0172332	GTGCTA	0.0197023	AAGCAA	0.0171913
CTTAGG	0.0137055	AGTTAG	0.0140841	GTTTT	0.0179002	ACATAG	-0.0160177	GGGCAC	0.0191862	CAGACC	0.0208406		CTCTAA	0.0132239	AATGTG	-0.0140896	CCTCTG	0.0157138	GTCTAT	0.0172332	TAGCAC	0.0197023	TTGCTT	0.0171913
AGTATC	0.0136655	CTAACT	0.0140841	AAGCTA	0.0178558	CTATGT	-0.0160177	GTGCCC	0.0191862	GGTCTG	0.0208406		TTAGAG	0.0132239	CACATT	-0.0140896	AGCAAG	0.0157113	AACGAA	0.017141	CAAGCA	0.0197009	CCCA	0.0171804
GATACT	0.0136655	GATGAC	0.0140451	TAGCTT	0.0178558	GAAGA	-0.0159321	CCTAC	0.0191831	GGAGA	0.0208232		ATTTCA	0.0131834	AGAACG	-0.0140744	CTTGCT	0.0157113	TTCGTT	0.017141	TGCTTG	0.0197009	TGGG	0.0171804
ATTGAC	0.0136313	GTCATC	0.0140451	GCGAGA	0.0178394	TCTTC	-0.0159321	GTAGG	0.0191831	TCTCC	0.0208232		TGAAAT	0.0131834	CGTTCT	-0.0140744	ACTACT	0.0156629	GCCTTA	0.0171024	ATAGTC	0.0196682	CGTTTA	0.0171738
GTCAAT	0.0136313	CTAGA	0.014014	TCTCGC	0.0178394	ACATAC	-0.015927	GCAGGA	0.0191815	ACCGCC	0.0208025		CTGTTC	0.0131578	CTTGTC	-0.0140726	AGTAGT	0.0156629	TAAGGC	0.0171024	GACTAT	0.0196682	TAAACG	0.0171738
ACTTAG	0.0135744	TCTAG	0.014014	GATCA	0.0178333	GTATGT	-0.015927	TCCTGC	0.0191815	GGCGGT	0.0208025		GAACAG	0.0131578	GACAAG	-0.0140726	GCTGTA	0.0155954	AGAA	0.017081	GCCCGC	0.0196355	ATAGGA	0.0171694
CTAAGT	0.0135744	AGTCCA	0.0139799	TGATC	0.0178333	AGGCAG	-0.0159098	CTATAC	0.0191796	AGTGCG	0.020763		TAATTA	0.0131508	GAATTA	-0.0140283	TACAGC	0.0155954	TTCT	0.017081	GCGGGC	0.0196355	TCCTAT	0.0171694
CGTGCC	0.0135685	TGGACT	0.0139799	GTCTA	0.0177891	CTGCCT	-0.0159098	GTATAG	0.0191796	CGCACT	0.020763		AAATGT	0.0131463	TAATTC	-0.0140283	AAGATC	0.015547	CTTGTC	0.0170174	AAGTCC	0.0196337	GGCACC	0.0171342
GGCACG	0.0135685	TGGAA	0.0139657	TAGAC	0.0177891	CAGAAC	-0.0158971	AGGTAG	0.0191307	CCAGAC	0.0207233		ACATTT	0.0131463	AGCGGA	-0.0140281	GATCTT	0.015547	GACAAG	0.0170174	GGACTT	0.0196337	GGTGCC	0.0171342
TACCAA	0.0135234	TTCCA	0.0139657	GTTTGA	0.0177868	GTTCTG	-0.0158971	CTACCT	0.0191307	GTCTGG	0.0207233		ATGCCA	0.0131459	TCCGCT	-0.0140281	GATGTA	0.0155437	GCAAAA	0.0170128	GAATAA	0.0196247	ATTGCG	0.0171333
TTGGTA	0.0135234	CATCTA	0.0139633	TCAAAC	0.0177868	GCGTGA	-0.0158805	TCCCAA	0.019121	GCTGA	0.0207043		TGGCAT	0.0131459	AGAACT	-0.0140153	TACATC	0.0155437	TTTTGC	0.0170128	TTATTC	0.0196247	CGCAAT	0.0171333
CTGGCA	0.0135105	TAGATG	0.0139633	CTCTAA	0.0177671	TCACGC	-0.0158805	TTGGGA	0.019121	TCAGC	0.0207043		CGAACA	0.0131435	AGTTCT	-0.0140153	AACCT	0.0155403	CCTTTA	0.0168588	CCAGGC	0.0196017	ATCAAT	0.0171265
TGCCAG	0.0135105	CGCCA	0.013949	TTAGAG	0.0177671	AGGGG	-0.0158763	AGTAC	0.019117	GCTTAC	0.0207002		TGTTCG	0.0131435	CAGTCC	-0.0140083	AGGTT	0.0155403	TAAAGG	0.0168588	GCCTGG	0.0196017	ATTGAT	0.0171265
AAGAAC	0.0134947	TGGCG	0.013949	ACTACA	0.0177386	CCCCT	-0.0158763	GTACT	0.019117	GTAAGC	0.0207002		CCTAA	0.0131268	GGACTG	-0.0140083	AACTAA	0.0155155	AGGTAA	0.0168394	CAGATC	0.0196003	CATGGC	0.0171222
GTTCTT	0.0134947	ACACG	0.0139438	TGTAGT	0.0177386	GCTTAA	-0.0158702	GCTAGA	0.0190984	AGTTGC	0.0206798		TTAGG	0.0131268	GTTAGA	-0.0139928	TTAGTT	0.0155155	TTACCT	0.0168394	GATCTG	0.0196003	GCCATG	0.0171222
ATTAA	0.013474	CGTGT	0.0139438	AACTTA	0.0177322	TTAAGC	-0.0158702	TCTAGC	0.0190984	GCAACT	0.0206798		AGATAT	0.0130552	TCTAAC	-0.0139928	CTGCA	0.0154513	ACTACC	0.0168224	GCGGGA	0.0195991	CGAAC	0.0171205
TTAAT	0.013474	CCAGCA	0.0138365	TAAGTT	0.0177322	AGAC	-0.0158637	GAGCC	0.019093	ACCTCG	0.0205873		ATATCT	0.0130552	GACATA	-0.0139864	TGCAG	0.0154513	GGTAGT	0.0168224	TCCCGC	0.0195991	GTTCG	0.0171205
CCAGAG	0.0134209	TGCTGG	0.0138365	GCA	0.0177098	GTCT	-0.0158637	GGCTC	0.019093	CGAGGT	0.0205873		CAGAA	0.0130541	TATGTC	-0.0139864	GGGGTA	0.0154372	AAGAT	0.0168098	CAAAGC	0.0195949	AGAAAC	0.0171193
CTCTGG	0.0134209	AGAGTA	0.0138131	TGC	0.0177098	ATCAGC	-0.0158533	CAGACC	0.0190907	AGCGC	0.0205859		TTCTG	0.0130541	AGGCGC	-0.0139751	TACCCC	0.0154372	ATCTT	0.0168098	GCTTTG	0.0195949	GTTTCT	0.0171193
ACG	0.0133786	TACTCT	0.0138131	CAGC	0.0176529	GCTGAT	-0.0158533	GGTCTG	0.0190907	GCGCT	0.0205859		GCACCC	0.0130245	GCGCCT	-0.0139751	CAGTCG	0.0154278	CCTAAC	0.0168074	AACC	0.0195725	GCGAAA	0.0171148
CGT	0.0133786	AAAC	0.0137448	GCTG	0.0176529	GAGTGC	-0.0158405	AGAGCT	0.0190648	CAGGCA	0.0205589		GGGTGC	0.0130245	ACCACG	-0.0139038	CGACTG	0.0154278	GTTAGG	0.0168074	GGTT	0.0195725	TTTCGC	0.0171148
CAACGG	0.0133702	GTTT	0.0137448	CCTAAA	0.0176517	GCACTC	-0.0158405	AGCTCT	0.0190648	TGCCTG	0.0205589		AATTAT	0.0130216	CGTGGT	-0.0139038	AAGGC	0.0153483	CTAAG	0.0168055	GTGTCA	0.0195538	AGGGCG	0.0170634
CCGTTG	0.0133702	CGCG	0.0136499	TTTAGG	0.0176517	ATCGTG	-0.0157808	ATGATG	0.0190631	ACGCCG	0.0205251		ATAATT	0.0130216	ACTGGC	-0.0138998	GCCTT	0.0153483	CTTAG	0.0168055	TGACAC	0.0195538	CGCCCT	0.0170634
GCCACC	0.0133648	CTTGTC	0.013588	AAGCTC	0.017651	CACGAT	-0.0157808	CATCAT	0.0190631	CGGCGT	0.0205251		GACATC	0.013003	GCCAGT	-0.0138998	AAGAA	0.0153289	CAAAGA	0.016802	GTATCA	0.0195505	CCCGTC	0.0170441
GGTGGC	0.0133648	GACAAG	0.013588	GAGCTT	0.017651	CATGC	-0.015751	AGCTGG	0.0190615	ACCAAG	0.0204941		GATGTC	0.013003	CGGATA	-0.013873	TTCTT	0.0153289	TCTTTG	0.016802	TGATAC	0.0195505	GACGGG	0.0170441
ACGGAC	0.0133193	AATTCC	0.0135582	AGGTTC	0.0176498	GCATG	-0.015751	CCAGCT	0.0190615	CTTGGT	0.0204941		AGATCT	0.0129988	TATCCG	-0.013873	AAGCGT	0.0152963	ACGAGA	0.0167294	ATTGGG	0.0195394	AGCGC	0.0170094
GTCCGT	0.0133193	GGAATT	0.0135582	GAACCT	0.0176498	CGCATA	-0.0157319	CATGGG	0.0190602	GCGAA	0.0204753		ACATG	0.0129959	ACGTCC	-0.0138378	ACGCTT	0.0152963	TCTCGT	0.0167294	CCCAAT	0.0195394	GCGCT	0.0170094
ACCATG	0.0132977	CACGCC	0.0135028	TCTCCA	0.0176002	TATGCG	-0.0157319	CCCATG	0.0190602	TTCGC	0.0204753		CATGT	0.0129959	GGACGT	-0.0138378	CTGCGA	0.0152954	CATAA	0.0167162	TAGCGA	0.0195165	AGGTAA	0.0169932
CATGGT	0.0132977	GGCGTG	0.0135028	TGGAGA	0.0176002	GAACAC	-0.0157067	CCGCTA	0.0190452	AGAAC	0.0204698		TACTCA	0.0129291	AAGACG	-0.0138067	TCGCAG	0.0152954	TTATG	0.0167162	TCGCTA	0.0195165	TTACCT	0.0169932
AACGC	0.0132836	CGGAA	0.0135024	ACTCAC	0.0175869	GTGTTC	-0.0157067	TAGCGG	0.0190452	GTTCT	0.0204698		TGAGTA	0.0129291	CGTCTT	-0.0138067	CTCGCA	0.0152748	CGCGTC	0.0167029	GATAGA	0.0195076	GCATCC	0.0169744
GCGTT	0.0132836	TTCCG	0.0135024	GTGAGT	0.0175869	GTTGTA	-0.0156269	ACCATG	0.0189868	GCCAGC	0.0204656		GATAC	0.0129266	AACGAG	-0.013796	TGCGAG	0.0152748	GACGCG	0.0167029	TCTATC	0.0195076	GGATGC	0.0169744
CCAGTA	0.0132542	ACTCTA	0.013445	AGCCAG	0.0175594	TACAAC	-0.0156269	CATGGT	0.0189868	GCTGGC	0.0204656		GTATC	0.0129266	CTCGTT	-0.013796	CACATA	0.0152487	ATAAG	0.016692	AGCAGG	0.0194934	ACCATA	0.0169267
TACTGG	0.0132542	TAGAGT	0.013445	CTGGCT	0.0175594	ACAAGC	-0.0156222	CAGC	0.0189763	GAACA	0.020455		CTATCA	0.0129209	ACGACG	-0.0137024	TATGTG	0.0152487	CTTAT	0.016692	CCTGCT	0.0194934	TATGGT	0.0169267
ACTCA	0.0132376	ATCAAC	0.0133459	GTGACA	0.0175339	GCTTGT	-0.0156222	GCTG	0.0189763	TGTTC	0.020455		TGATAG	0.0129209	CGTCGT	-0.0137024	ATAAG	0.0152384	CCTTCA	0.0166338	ATTGGA	0.0194663	CGA	0.0169243
TGAGT	0.0132376	GTTGAT	0.0133459	TGTCAC	0.0175339	TCGCAA	-0.015595	CTCTC	0.0189683	CTGTCC	0.0204005		CATGG	0.0129038	ACGTAC	-0.0136841	CTTAT	0.0152384	TGAAGG	0.0166338	TCCAAT	0.0194663	TCG	0.0169243
ACAACT	0.0131843	GGACA	0.0133308	AAGTCC	0.0175314	TTGCGA	-0.015595	GAGAG	0.0189683	GGACAG	0.0204005		CCATG	0.0129038	GTACGT	-0.0136841	CGCAAC	0.0152257	GAACTA	0.0166307	AGTGCG	0.0194547	ACCATG	0.0169206
AGTTGT	0.0131843	TGTCC	0.0133308	GGACTT	0.0175314	AGATCC	-0.0155836	AAGAG	0.0188963	ATCCG	0.0203894		CGAGGC	0.0128564	CGGAC	-0.0136406	GTTGCG	0.0152257	TAGTTC	0.0166307	CGCACT	0.0194547	CATGGT	0.0169206
AAGCAC	0.0131536	AACAGC	0.0132236	ACATC	0.0175223	GGATCT	-0.0155836	CTCTT	0.0188963	CGGAT	0.0203894		GCCTCG	0.0128564	GTCCG	-0.0136406	TCGCAA	0.0151906	AACCTG	0.016543	GAGAA	0.0194431	AGGTTG	0.0169059
GTGCTT	0.0131536	GCTGTT	0.0132236	GATGT	0.0175223	AGGGCA	-0.0155168	CAGCTG	0.0188954	GACGGC	0.0203894		TATTAA	0.0128548	ACTATC	-0.0136062	TTGCGA	0.0151906	CAGGTT	0.016543	TTCTC	0.0194431	CAACCT	0.0169059
TGTCAA	0.013108	GATTAA	0.0132011	GCGCC	0.0175114	TGCCCT	-0.0155168	CTAGAG	0.0188714	GCCGTC	0.0203894		TTAATA	0.0128548	GATAGT	-0.0136062	ACCAGT	0.0151881	CCTCGA	0.0165377	GAAACC	0.0194104	AGCGAC	0.0168577
TTGACA	0.013108	TTAATC	0.0132011	GGCGC	0.0175114	CCCCTC	-0.015515	CTCTAG	0.0188714	CTGCGC	0.0203658		AGCCAG	0.0127758	CCAGCG	-0.0135315	ACTGGT	0.0151881	TCGAGG	0.0165377	GGTTTC	0.0194104	GTCGCT	0.0168577
ATGGCA	0.0130958	CGGCAC	0.0131717	AGGAAC	0.0174825	GAGGGG	-0.015515	CTGTAC	0.0188515	GCGCAG	0.0203658		CTGGCT	0.0127758	CGCTGG	-0.0135315	CGTCTC	0.015149	GATCCC	0.0165367	AGAGAC	0.0193347	AAGAAG	0.0168247
TGCCAT	0.0130958	GTGCCG	0.0131717	GTTCCT	0.0174825	ACGCAG	-0.0155037	GTACAG	0.0188515	ACCCAC	0.0203323		GATCTA	0.0127446	ACAAGC	-0.0134891	GAGACG	0.015149	GGGATC	0.0165367	GTCTCT	0.0193347	CTTCTT	0.0168247
CCAAAC	0.0130789	TCGACA	0.0131393	AACGAG	0.0174753	CTGCGT	-0.0155037	AGA	0.0188466	GTGGGT	0.0203323		TAGATC	0.0127446	GCTTGT	-0.0134891	AACAGC	0.0151291	CCGGTA	0.0164619	GCGTTA	0.0192856	GGACCC	0.0168076
GTTTGG	0.0130789	TGTCGA	0.0131393	CTCGTT	0.0174753	CGGACG	-0.0154863	TCT	0.0188466	CCCATC	0.0203239		ACAGCG	0.0127204	ATGAAT	-0.0134622	GCTGTT	0.0151291	TACCGG	0.0164619	TAACGC	0.0192856	GGGTCC	0.0168076
ACAGT	0.0130282	ATGGAA	0.0130049	AGTCA	0.0174414	CGTCCG	-0.0154863	CCTCCA	0.018837	GATGGG	0.0203239		CGCTGT	0.0127204	ATTCAT	-0.0134622	ACACGA	0.0151195	AAGCTC	0.0164296	AGGGGA	0.0192259	ACGAAC	0.0167724
ACTGT	0.0130282	TTCCAT	0.0130049	TGACT	0.0174414	CTCAA	-0.0154726	TGGAGG	0.018837	CGAGA	0.0202985		TCGACA	0.0127043	CGCAAA	-0.013459	TCGTGT	0.0151195	GAGCTT	0.0164296	TCCCCT	0.0192259	GTTCGT	0.0167724
TAACCA	0.0130117	GTGCTA	0.0130012	AAAGG	0.017439	TTGAG	-0.0154726	CTTCCA	0.0187925	TCTCG	0.0202985		TGTCGA	0.0127043	TTTGCG	-0.013459	CCATAC	0.015111	CTGCAC	0.0164294	AAAGCG	0.0191307	CCTCA	0.016718
TGGTTA	0.0130117	TAGCAC	0.0130012	CCTTT	0.017439	TCGCGA	-0.0154654	TGGAAG	0.0187925	CGGAAC	0.0202958		CGTGAG	0.0127013	GCCCGA	-0.0134132	GTATGG	0.015111	GTGCAG	0.0164294	CGCTTT	0.0191307	TGAGG	0.016718
TCGCAA	0.0129929	ATGGAC	0.0129908	GATAA	0.0174205	CTCTTA	-0.0154367	AGCTC	0.0187832	GTTCCG	0.0202958		CTCACG	0.0127013	TCGGGC	-0.0134132	CTTCGA	0.0150819	ACGCGC	0.0164108	TCTCCA	0.0191183	CGACTA	0.016699
TTGCGA	0.0129929	GTCCAT	0.0129908	TTATC	0.0174205	TAAGAG	-0.0154367	GAGCT	0.0187832	AGAGCG	0.0202696		CCAG	0.0126748	CAAACG	-0.0134034	TCGAAG	0.0150819	GCGCGT	0.0164108	TGGAGA	0.0191183	TAGTCG	0.016699
GGCAC	0.0129908	GGATAC	0.0129663	CAGACG	0.0173853	GCTCAA	-0.0154303	CTTCCC	0.0187591	CGCTCT	0.0202696		CTGG	0.0126748	CGTTTG	-0.0134034	GTCTAA	0.0150751	CTAAAG	0.0164076	GAGACC	0.0191089	GATAGC	0.0166492
GTGCC	0.0129908	GTATCC	0.0129663	CGTCTG	0.0173853	TTGAGC	-0.0154303	GGGAAG	0.0187591	ACGTG	0.0202613		ACGGAT	0.0126676	AGACG	-0.0133961	TTAGAC	0.0150751	CTTTAG	0.0164076	GGTCTC	0.0191089	GCTATC	0.0166492
CAAACG	0.0129888	AACGC	0.0129153	CGAGCA	0.0173337	CTTCGA	-0.0154231	GTCTCA	0.0187431	CACGT	0.0202613		ATCCGT	0.0126676	CGTCT	-0.0133961	CGCGCG	0.0150711	CGCAAA	0.0163842	GGCACC	0.0191047	GGTTGA	0.0166412
CGTTTG	0.0129888	GCGTT	0.0129153	TGCTCG	0.0173337	TCGAAG	-0.0154231	TGAGAC	0.0187431	TCCCA	0.0202447		AAGGT	0.0126456	GTATAC	-0.0133604	AAGCCT	0.0150688	TTTGCG	0.0163842	GGTGCC	0.0191047	TCAACC	0.0166412
TAGCTA	0.0129838	GTTAGA	0.012904	AAC	0.017282	AGAGAG	-0.0153853	ACGCA	0.0187205	TGGGA	0.0202447		ACCTT	0.0126456	CAAAC	-0.0133322	AGGCTT	0.0150688	GCTGA	0.0163818	CAGTTC	0.0191033	CCACG	0.0166393
TAGAAA	0.0129757	TCTAAC	0.012904	GTT	0.017282	CTCTCT	-0.0153853	TGCGT	0.0187205	GCCGCA	0.0202154		GGCGA	0.0126243	GTTTG	-0.0133322	GCGTCA	0.0150641	TCAGC	0.0163818	GAACTG	0.0191033	CGTGG	0.0166393
TTTCTA	0.0129757	AGAACT	0.0129006	CACA	0.0172606	GATC	-0.0153595	CAATGC	0.0186911	TGCGGC	0.0202154		TCGCC	0.0126243	AGCGA	-0.0133282	TGACGC	0.0150641	AACAG	0.0163684	AGATGA	0.019103	ACACGA	0.016629
ACCTAT	0.0129304	AGTTCT	0.0129006	TGTG	0.0172606	AGGTTC	-0.0153365	GCATTG	0.0186911	ATCGCA	0.020204		CCACAG	0.0126235	TCGCT	-0.0133282	AGCGTA	0.015054	CTGTT	0.0163684	TCATCT	0.019103	TCGTGT	0.016629
ATAGGT	0.0129304	CACGCA	0.0127259	ACCTTA	0.0172331	GAACCT	-0.0153365	CGGGAG	0.0186801	TGCGAT	0.020204		CTGTGG	0.0126235	CAATCG	-0.0132988	TACGCT	0.015054	CGTATA	0.0163684	CTCGTC	0.0191004	AGCTGA	0.0166203
CCTAA	0.0129278	TGCGTG	0.0127259	TAAGGT	0.0172331	ACAGGT	-0.015295	CTCCCG	0.0186801	CGCAC	0.020192		CTACAA	0.0126193	CGATTG	-0.0132988	GTTCTA	0.0150536	TATACG	0.0163684	GACGAG	0.0191004	TCAGCT	0.0166203
TTAGG	0.0129278	GATGCA	0.0126741	CTTCTC	0.0172116	ACCTGT	-0.015295	GCAGAC	0.0186451	GTGCG	0.020192		TTGTAG	0.0126193	AAAATG	-0.0132962	TAGAAC	0.0150536	GTTTTA	0.0163404	CACAG	0.0190626	AGTTGC	0.0166106
ACGGTG	0.0128753	TGCATC	0.0126741	GAGAAG	0.0172116	CCAG	-0.0152798	GTCTGC	0.0186451	CAGTC	0.0201712		CGCCAA	0.0125196	CATTTT	-0.0132962	AGCGCA	0.0150435	TAAAAC	0.0163404	CTGTG	0.0190626	GCAACT	0.0166106
CACCGT	0.0128753	GGACAC	0.0126692	CAGTAC	0.0172031	CTGG	-0.0152798	CTGGTC	0.0186434	GACTG	0.0201712		TTGGCG	0.0125196	CGGTAC	-0.01327	TGCGCT	0.0150435	CTGCGC	0.0163186	ACTATG	0.0190556	AAGATC	0.0165904
AACGTG	0.0128445	GTGTCC	0.0126692	GTACTG	0.0172031	CATGAC	-0.0152749	GACCAG	0.0186434	CACGGG	0.0201429		AATCGC	0.0125187	GTACCG	-0.01327	AGGTGA	0.0150339	GCGCAG	0.0163186	CATAGT	0.0190556	GATCTT	0.0165904
CACGTT	0.0128445	CACCGA	0.0126162	ACATGG	0.0171776	GTCATG	-0.0152749	CGGTAA	0.0186354	CCCGTG	0.0201429		GCGATT	0.0125187	ATCATC	-0.013235	TCACCT	0.0150339	AGCTTC	0.0163136	GTCACA	0.0190499	CTGGCC	0.0165724
AAGCCA	0.0128411	TCGGTG	0.0126162	CCATGT	0.0171776	GATGAA	-0.0152195	TTACCG	0.0186354	GGGA	0.0201425		ACAGTA	0.0124481	GATGAT	-0.013235	ATCGCA	0.0150009	GAAGCT	0.0163136	TGTGAC	0.0190499	GGCCAG	0.0165724
TGGCTT	0.0128411	GGTGAC	0.0125786	CGCAGA	0.017083	TTCATC	-0.0152195	GGGCA	0.0186047	TCCC	0.0201425		TACTGT	0.0124481	TGCGCA	-0.0132201	TGCGAT	0.0150009	AGGATC	0.0162875	AGTGTG	0.0190357	GATCAC	0.0165451
TAGTCA	0.0128381	GTCACC	0.0125786	TCTGCG	0.017083	GCTAAC	-0.0152159	TGCCC	0.0186047	GATTCC	0.0201028		CTTTAA	0.0124265	CGATTA	-0.0132006	CGCTGC	0.0149897	GATCCT	0.0162875	CACACT	0.0190357	GTGATC	0.0165451
TGACTA	0.0128381	TCGCGA	0.0125435	ACGAAG	0.017059	GTTAGC	-0.0152159	AGCTTC	0.0185963	GGAATC	0.0201028		TTAAAG	0.0124265	TAATCG	-0.0132006	GCAGCG	0.0149897	ACACGT	0.0162452	AATAAG	0.0190323	CCGCTC	0.0165418
GGTATA	0.0128175	ATCTGG	0.0125388	CTTCGT	0.017059	ACTCAA	-0.0151332	GAAGCT	0.0185963	CGAC	0.020073		GGCGAA	0.0124056	AAGCTA	-0.0131723	AGGAAC	0.0149832	ACGTGT	0.0162452	CTTATT	0.0190323	GAGCGG	0.0165418
TATACC	0.0128175	CCAGAT	0.0125388	CTTAAA	0.0170369	TTGAGT	-0.0151332	GGAC	0.0185433	GTCG	0.020073		TTCGCC	0.0124056	TAGCTT	-0.0131723	GTTCCT	0.0149832	GTTGTA	0.0162338	TGCCCA	0.0190217	AGCTGG	0.0165399
ATACAA	0.0128154	AGATAG	0.0125236	TTTAAG	0.0170369	CTAAAC	-0.0151314	GTCC	0.0185433	CGCAG	0.0200602		CGTGGC	0.0122633	CAATCA	-0.0131299	CAGGCC	0.0149664	TACAAC	0.0162338	TGGGCA	0.0190217	CCAGCT	0.0165399
TTGTAT	0.0128154	CTATCT	0.0125236	ACTTAA	0.0170232	GTTTAG	-0.0151314	CTAGAC	0.0185057	CTGCG	0.0200602		GCCACG	0.0122633	TGATTG	-0.0131299	GGCCTG	0.0149664	CTGAAA	0.0162184	GGAGAA	0.0190068	CGTCAA	0.0164794
ATTA	0.0128038	CACAAA	0.0125155	TTAAGT	0.0170232	CAGTAG	-0.0151308	GTCTAG	0.0185057	AAGAG	0.0200516		ATTGCC	0.0122534	TAGCA	-0.0130913	CCTCGA	0.0149503	TTTCAG	0.0162184	TTCTCC	0.0190068	TTGACG	0.0164794
TAAT	0.0128038	TTTGTG	0.0125155	GTCTAA	0.0170036	CTACTG	-0.0151308	GGCCAC	0.0184724	CTCTT	0.0200516		GGCAAT	0.0122534	TGCTA	-0.0130913	TCGAGG	0.0149503	AACAGG	0.0161142	CTTCC	0.0189968	GGTAA	0.0164471
AGCAGG	0.0127992	CTCCAG	0.0125062	TTAGAC	0.0170036	ACAG	-0.0151235	GTGGCC	0.0184724	GGACAC	0.0200315		CCAAGA	0.0122035	CTAGTA	-0.0130888	GATC	0.0149486	CCTGTT	0.0161142	GGAAG	0.0189968	TTACC	0.0164471
CCTGCT	0.0127992	CTGGAG	0.0125062	TACAAA	0.0169913	CTGT	-0.0151235	CACATG	0.0184578	GTGTCC	0.0200315		TCTTGG	0.0122035	TACTAG	-0.0130888	TACGA	0.014947	CATGTC	0.0160739	GCAC	0.0189662	GGAGGA	0.0164407
ACATC	0.0127781	GGTATA	0.0124995	TTTGTA	0.0169913	CGTGTA	-0.0151204	CATGTG	0.0184578	CGGACC	0.0200217		TAACTA	0.0121962	ACGTG	-0.0130626	TCGTA	0.014947	GACATG	0.0160739	GTGC	0.0189662	TCCTCC	0.0164407
GATGT	0.0127781	TATACC	0.0124995	AGAGAA	0.0169631	TACACG	-0.0151204	GGGTAA	0.0184391	GGTCCG	0.0200217		TAGTTA	0.0121962	CACGT	-0.0130626	ATAGAG	0.0149147	ACATAC	0.0160696	AGTAT	0.0189609	CATCGG	0.0164227
AACCTT	0.0127595	CATTCA	0.0124793	TTCTCT	0.0169631	CAGGTA	-0.0150955	TTACCC	0.0184391	AGAGC	0.020016		CTAAAC	0.0121599	CATTA	-0.0130181	CTCTAT	0.0149147	GTATGT	0.0160696	ATACT	0.0189609	CCGATG	0.0164227
AAGGTT	0.0127595	TGAATG	0.0124793	ATAAGC	0.0169323	TACCTG	-0.0150955	ATCCC	0.0184266	GCTCT	0.020016		GTTTAG	0.0121599	TAATG	-0.0130181	AGTCA	0.0148904	AGAGAC	0.0160283	AGCAC	0.0189458	CTAGAG	0.0164166
CCGTAC	0.012751	ACGCGC	0.0124368	GCTTAT	0.0169323	TCTCCA	-0.0150335	GGGAT	0.0184266	CAGTCC	0.0200096		AGTAGA	0.0121508	CGCGAG	-0.0130025	TGACT	0.0148904	GTCTCT	0.0160283	GTGCT	0.0189458	CTCTAG	0.0164166
GTACGG	0.012751	GCGCGT	0.0124368	GAGAAC	0.0169253	TGGAGA	-0.0150335	GCTTCC	0.0184097	GGACTG	0.0200096		TCTACT	0.0121508	CTCGCG	-0.0130025	CTAGAA	0.014831	CGTTAA	0.0160249	CAGTCC	0.0189163	CGTACC	0.0164141
CAGATG	0.0127471	ACGTAC	0.012436	GTTCTC	0.0169253	ACATGA	-0.0150232	GGAAGC	0.0184097	ATCTTG	0.0199841		ATTAGA	0.0120841	CGATAC	-0.0129877	TTCTAG	0.014831	TTAACG	0.0160249	GGACTG	0.0189163	GGTACG	0.0164141
CATCTG	0.0127471	GTACGT	0.012436	AACACA	0.0168985	TCATGT	-0.0150232	CATCTC	0.0184085	CAAGAT	0.0199841		TCTAAT	0.0120841	GTATCG	-0.0129877	CTAC	0.0147897	GGTCTA	0.0160095	AGTATA	0.0188765	GCGCGA	0.0164094
TCGACA	0.0126955	AGCCGG	0.0124053	TGTGTT	0.0168985	CTCGAG	-0.0150085	GAGATG	0.0184085	CAGTCG	0.0199596		AACCTT	0.012075	TGGACA	-0.0129673	GTAG	0.0147897	TAGACC	0.0160095	TATACT	0.0188765	TCGCGC	0.0164094
TGTCGA	0.0126955	CCGGCT	0.0124053	AATGCA	0.0168869	AAGA	-0.0150083	CCATGA	0.0183964	CGACTG	0.0199596		AAGGTT	0.012075	TGTCCA	-0.0129673	ACAAGG	0.014761	ACTAAC	0.0159885	ATGACG	0.0188667	ATCAGC	0.0163915
CTAATC	0.0126817	ATCAAA	0.0123872	TGCATT	0.0168869	TCTT	-0.0150083	TCATGG	0.0183964	GTGGAA	0.0199511		CTAGTA	0.011988	CGTGTC	-0.0129599	CCTTGT	0.014761	GTTAGT	0.0159885	CGTCAT	0.0188667	GCTGAT	0.0163915
GATTAG	0.0126817	TTTGAT	0.0123872	GCTTA	0.0168788	GTCGAC	-0.0149923	CCTGAA	0.0183713	TTCCAC	0.0199511		TACTAG	0.011988	GACACG	-0.0129599	CTTAGA	0.0147323	CGTTA	0.0159597	GGGGCA	0.0188612	CTCTTA	0.0163802
ATTAGA	0.0126153	AGTATA	0.0123849	TAAGC	0.0168788	ATCTTG	-0.0149921	TTCAGG	0.0183713	CTGAA	0.0199445		CGCCAG	0.0119707	GTGCA	-0.0129561	TCTAAG	0.0147323	TAACG	0.0159597	TGCCCC	0.0188612	TAAGAG	0.0163802
TCTAAT	0.0126153	TATACT	0.0123849	ACCTCT	0.0168178	CAAGAT	-0.0149921	GGTAGA	0.0183663	TTCAG	0.0199445		CTGGCG	0.0119707	TGCAC	-0.0129561	CTCGAC	0.0147321	AAGGTA	0.0159398	AATGG	0.0188476	ATTGAA	0.0163716
AATTCC	0.0125973	CCGCA	0.012371	AGAGGT	0.0168178	CAGCCG	-0.0149539	TCTACC	0.0183663	ACTGA	0.0199306		GTAGTA	0.0119692	GCACC	-0.0129389	GTCGAG	0.0147321	TACCTT	0.0159398	CCATT	0.0188476	TTCAAT	0.0163716
GGAATT	0.0125973	TGCGG	0.012371	ATGA	0.0168015	CGGCTG	-0.0149539	CATGC	0.0183583	TCAGT	0.0199306		TACTAC	0.0119692	GGTGC	-0.0129389	GGACAA	0.0146961	GCATGC	0.0159393	AGTAGA	0.0188453	ACGTGG	0.0163683
TGAACA	0.0125955	GTGGAA	0.0123243	TCAT	0.0168015	AGGTA	-0.0149465	GCATG	0.0183583	ATAGCC	0.0199054		ACTAGC	0.0119674	AGCACC	-0.0128653	TTGTCC	0.0146961	CATAAC	0.0159013	TCTACT	0.0188453	CCACGT	0.0163683
TGTTCA	0.0125955	TTCCAC	0.0123243	GAGCA	0.0167806	TACCT	-0.0149465	AAGGG	0.0182977	GGCTAT	0.0199054		GCTAGT	0.0119674	GGTGCT	-0.0128653	CATAGA	0.0146954	GTTATG	0.0159013	GTGTGA	0.0188334	ATTGCC	0.0163653
ATCGAG	0.0125904	GACGTA	0.0122794	TGCTC	0.0167806	ACTCAC	-0.0149355	CCCTT	0.0182977	ACCTC	0.0198797		ACAGG	0.0119666	ATAGA	-0.0128622	TCTATG	0.0146954	TTAA	0.0158932	TCACAC	0.0188334	GGCAAT	0.0163653
CTCGAT	0.0125904	TACGTC	0.0122794	GTATAC	0.0167768	GTGAGT	-0.0149355	GCGCCA	0.0182631	GAGGT	0.0198797		CCTGT	0.0119666	TCTAT	-0.0128622	GTAGAA	0.0146927	AAATGG	0.0158904	CGGAAC	0.0188077	AGTCG	0.0163527
CATCCC	0.0125664	ATGAAT	0.0122771	CAG	0.0167642	CTGTA	-0.0149286	TGGCGC	0.0182631	CCTCC	0.0198501		AATTTC	0.0119404	CACTGC	-0.012835	TTCTAC	0.0146927	CCATTT	0.0158904	GTTCCG	0.0188077	CGACT	0.0163527
GGGATG	0.0125664	ATTCAT	0.0122771	CTG	0.0167642	TACAG	-0.0149286	ACCAGC	0.0182422	GGAGG	0.0198501		GAAATT	0.0119404	GCAGTG	-0.012835	AAAGCG	0.0146588	CCGCGC	0.015889	CCCGCA	0.0187965	CGATGA	0.0163515
CG	0.0125623	AGAAT	0.0122705	AAGTAT	0.0167024	CTGAAC	-0.0149257	GCTGGT	0.0182422	GCCACC	0.0198468		GTCGTA	0.0119073	AGCTGG	-0.0128119	CGCTTT	0.0146588	GCGCGG	0.015889	TGCGGG	0.0187965	TCATCG	0.0163515
GCACC	0.012558	ATTCT	0.0122705	ATACTT	0.0167024	GTTCAG	-0.0149257	CTCGTC	0.0181822	GGTGGC	0.0198468		TACGAC	0.0119073	CCAGCT	-0.0128119	ACGCGT	0.0146543	TACGTA	0.015877	AGTGTA	0.01878	CAGCG	0.0163502
GGTGC	0.012558	ACATTA	0.0122604	CTTGTA	0.0166839	GATCA	-0.0148886	GACGAG	0.0181822	ATCACG	0.0198385		AACTA	0.0118396	CCAATC	-0.012811	AACAAA	0.0146327	CTAGAC	0.0158725	TACACT	0.01878	CGCTG	0.0163502
CTAAAC	0.0125359	TAATGT	0.0122604	TACAAG	0.0166839	TGATC	-0.0148886	GCCC	0.0181759	CGTGAT	0.0198385		TAGTT	0.0118396	GATTGG	-0.012811	TTTGTT	0.0146327	GTCTAG	0.0158725	GGAACC	0.0187721	TGCACA	0.0163307
GTTTAG	0.0125359	CAACGG	0.0122393	AAAGTA	0.0166471	CGCGAG	-0.0148798	GGGC	0.0181759	GCAGCC	0.0197963		AGTACA	0.0118	TATACA	-0.0126816	AACCTC	0.0146299	ACAAGC	0.0158703	GGTTCC	0.0187721	TGTGCA	0.0163307
TGAAAA	0.0125351	CCGTTG	0.0122393	TACTTT	0.0166471	CTCGCG	-0.0148798	GGAACC	0.0181731	GGCTGC	0.0197963		TGTACT	0.0118	TGTATA	-0.0126816	GAGGTT	0.0146299	GCTTGT	0.0158703	ACCTAC	0.0187491	CGCC	0.016329
TTTTCA	0.0125351	CCAGCG	0.0122354	TCGCGA	0.0166073	ACAGAG	-0.0148328	GGTTCC	0.0181731	ATGGCG	0.0197453		CATTAG	0.0117673	ATAGTA	-0.0126777	GAGGTA	0.0145336	ACGAT	0.0158609	GTAGGT	0.0187491	GGCG	0.016329
AACC	0.0125346	CGCTGG	0.0122354	CTAAAC	0.0165913	CTCTGT	-0.0148328	CGGAC	0.0181629	CGCCAT	0.0197453		CTAATG	0.0117673	TACTAT	-0.0126777	TACCTC	0.0145336	ATCGT	0.0158609	CCGTAG	0.0187471	AATAGG	0.0162906
GGTT	0.0125346	GATACC	0.012183	GTTTAG	0.0165913	TCACAA	-0.0146423	GTCCG	0.0181629	ACTTCG	0.0197037		AATC	0.0117639	CATATC	-0.0126723	CTACC	0.0145037	CAGTCG	0.0158568	CTACGG	0.0187471	CCTATT	0.0162906
CTAGGC	0.0125326	GGTATC	0.012183	AAAGAA	0.016559	TTGTGA	-0.0146423	CGCAC	0.0181294	CGAAGT	0.0197037		GATT	0.0117639	GATATG	-0.0126723	GGTAG	0.0145037	CGACTG	0.0158568	GAGC	0.0187409	CCTCGC	0.0162676
GCCTAG	0.0125326	TGGAAA	0.0121399	TTCTTT	0.016559	ACGTTA	-0.0145955	GTGCG	0.0181294	ATCCCG	0.0197027		GAGTCC	0.0117536	GTCCAC	-0.0126635	GCTACA	0.0144951	AAGTC	0.0158357	GCTC	0.0187409	GCGAGG	0.0162676
CACCGC	0.0125257	TTTCCA	0.0121399	AGGAGA	0.0165221	TAACGT	-0.0145955	AGGGAG	0.0181093	CGGGAT	0.0197027		GGACTC	0.0117536	GTGGAC	-0.0126635	TGTAGC	0.0144951	GACTT	0.0158357	AGCCTA	0.0187336	CGTGTC	0.016187
GCGGTG	0.0125257	ACTGGC	0.0121019	TCTCCT	0.0165221	AGCGGG	-0.0144892	CTCCCT	0.0181093	AGGCA	0.0196787		ATACA	0.0117458	ACGCCA	-0.0126446	ATCGTG	0.0144806	ATTATC	0.0158005	TAGGCT	0.0187336	GACACG	0.016187
AGTACA	0.0125154	GCCAGT	0.0121019	ACGTGA	0.0165219	CCCGCT	-0.0144892	GGCACC	0.0180796	TGCCT	0.0196787		TGTAT	0.0117458	TGGCGT	-0.0126446	CACGAT	0.0144806	GATAAT	0.0158005	AACGCA	0.0186687	AACGGG	0.0161353
TGTACT	0.0125154	AAGCTA	0.0120836	TCACGT	0.0165219	CTCTC	-0.0144763	GGTGCC	0.0180796	ACACG	0.0196754		CAGGC	0.0117288	CTGTAC	-0.012627	AGTGCG	0.0144801	GTAAA	0.015787	TGCGTT	0.0186687	CCCGTT	0.0161353
AGTGTG	0.0125136	TAGCTT	0.0120836	GTCACA	0.0165073	GAGAG	-0.0144763	GAATCA	0.0180639	CGTGT	0.0196754		GCCTG	0.0117288	GTACAG	-0.012627	CGCACT	0.0144801	TTTAC	0.015787	CACTA	0.0186084	ATCAAC	0.0161286
CACACT	0.0125136	CCGGA	0.0120471	TGTGAC	0.0165073	GGAACA	-0.0144707	TGATTC	0.0180639	CCGACG	0.0196019		GGGTAA	0.0117042	GGTGTA	-0.0125747	CCCTCC	0.0144704	TACTGA	0.015755	TAGTG	0.0186084	GTTGAT	0.0161286
CGACAG	0.0125135	TCCGG	0.0120471	AGGAGG	0.0165066	TGTTCC	-0.0144707	CTACCC	0.0180591	CGTCGG	0.0196019		TTACCC	0.0117042	TACACC	-0.0125747	GGAGGG	0.0144704	TCAGTA	0.015755	CCAACC	0.0185695	AACCAG	0.0161254
CTGTCG	0.0125135	CCTGCA	0.012001	CCTCCT	0.0165066	GCCTCA	-0.0144496	GGGTAG	0.0180591	AGCTG	0.01959		CCTAAG	0.0116874	ATTCCA	-0.0125712	AGTCGG	0.0144315	ATTCTA	0.0157247	GGTTGG	0.0185695	CTGGTT	0.0161254
ACGGAT	0.012489	TGCAGG	0.012001	ACTCG	0.0164923	TGAGGC	-0.0144496	ATGGAC	0.0180549	CAGCT	0.01959		CTTAGG	0.0116874	TGGAAT	-0.0125712	CCGACT	0.0144315	TAGAAT	0.0157247	CTGGTC	0.0185584	AAGCGT	0.0161023
ATCCGT	0.012489	CATGCC	0.01199	CGAGT	0.0164923	TGTACA	-0.0144485	GTCCAT	0.0180549	CGACC	0.0195295		ATTGAA	0.011661	GGAC	-0.0125272	AAGTAA	0.0144192	CAGAGG	0.0156991	GACCAG	0.0185584	ACGCTT	0.0161023
CAAAC	0.0124368	GGCATG	0.01199	GACATC	0.0164727	GAACGA	-0.0144309	GCAGGC	0.0180382	GGTCG	0.0195295		TTCAAT	0.011661	GTCC	-0.0125272	TTACTT	0.0144192	CCTCTG	0.0156991	AGACTA	0.0185228	CAGCAC	0.0160956
GTTTG	0.0124368	CTAGAA	0.0119054	GATGTC	0.0164727	TCGTTC	-0.0144309	GCCTGC	0.0180382	GTAGGA	0.0195189		ATTCAA	0.0116522	CACA	-0.0125249	CAGG	0.0143944	TCATCA	0.0156738	TAGTCT	0.0185228	GTGCTG	0.0160956
CAAATA	0.012425	TTCTAG	0.0119054	ACTGTG	0.0164538	AGGTTG	-0.0144282	ACGGA	0.0180379	TCCTAC	0.0195189		TTGAAT	0.0116522	TGTG	-0.0125249	CCTG	0.0143944	TGATGA	0.0156738	ACCCCC	0.0184972	CAACC	0.0160756
TATTTG	0.012425	CAGTCC	0.0119029	CACAGT	0.0164538	CAACCT	-0.0144282	TCCGT	0.0180379	ACAC	0.0195153		AATATC	0.0115874	CACAC	-0.0125013	CCAGGC	0.0143936	TCGCAA	0.0156587	GGGGGT	0.0184972	GGTTG	0.0160756
AGTCCA	0.0123969	GGACTG	0.0119029	GTTGAA	0.0164158	GGCGTA	-0.0143533	ACCTCC	0.0179875	GTGT	0.0195153		GATATT	0.0115874	GTGTG	-0.0125013	GCCTGG	0.0143936	TTGCGA	0.0156587	AGTAC	0.0184805	GACTGA	0.0160174
TGGACT	0.0123969	GAATTA	0.0118994	TTCAAC	0.0164158	TACGCC	-0.0143533	GGAGGT	0.0179875	GTTCCA	0.0195012		CGGAAA	0.0115784	GTCCAA	-0.0123774	GTAGA	0.0143581	GAGAAA	0.0156131	GTACT	0.0184805	TCAGTC	0.0160174
ATTTTG	0.0123921	TAATTC	0.0118994	CTTATA	0.0164136	CGCGCG	-0.0143352	CGTTCC	0.01795	TGGAAC	0.0195012		TTTCCG	0.0115784	TTGGAC	-0.0123774	TCTAC	0.0143581	TTTCTC	0.0156131	CTAGGA	0.0184796	TACCGA	0.0160126
CAAAAT	0.0123921	ATGGA	0.011875	TATAAG	0.0164136	ACGTGG	-0.01433	GGAACG	0.01795	AGAAAC	0.0194838		GCAGGC	0.011572	CGGCTA	-0.0123645	CG	0.014324	ATATAG	0.0155917	TCCTAG	0.0184796	TCGGTA	0.0160126
ATAACC	0.0123571	TCCAT	0.011875	AGTACT	0.0163998	CCACGT	-0.01433	CACAC	0.0179433	GTTTCT	0.0194838		GCCTGC	0.011572	TAGCCG	-0.0123645	CTCGTA	0.0143159	CTATAT	0.0155917	CCGACC	0.0184776	GGCTAA	0.0159851
GGTTAT	0.0123571	ACGATA	0.0118676	AGAACT	0.0163324	CAGGGC	-0.0143277	GTGTG	0.0179433	CCTAAC	0.019474		ACCACG	0.011567	CAAATG	-0.012357	TACGAG	0.0143159	AGTTTG	0.0155907	GGTCGG	0.0184776	TTAGCC	0.0159851
CATTGC	0.012292	TATCGT	0.0118676	AGTTCT	0.0163324	GCCCTG	-0.0143277	GAATCC	0.0179155	GTTAGG	0.019474		CGTGGT	0.011567	CATTTG	-0.012357	AGGCAG	0.0143097	CAAACT	0.0155907	GACCAA	0.0184712	CAGAAG	0.0159684
GCAATG	0.012292	CGCGA	0.0118643	CGACCG	0.0163139	CCAGG	-0.0143144	GGATTC	0.0179155	AGGCGA	0.0194461		GCTTAA	0.0115637	TGGAA	-0.0123459	CTGCCT	0.0143097	AAGGGC	0.0155659	TTGGTC	0.0184712	CTTCTG	0.0159684
CTCCAG	0.0122474	TCGCG	0.0118643	CGGTCG	0.0163139	CCTGG	-0.0143144	ACAATC	0.017891	TCGCCT	0.0194461		TTAAGC	0.0115637	TTCCA	-0.0123459	AAACTG	0.0143058	GCCCTT	0.0155659	CAGCGG	0.0184514	ACAGTA	0.0159579
CTGGAG	0.0122474	ACCGTG	0.0118337	AACCTC	0.0162584	AGAA	-0.0142884	GATTGT	0.017891	CGAATC	0.0194458		AGTTTC	0.0114939	AAGTTA	-0.0123199	CAGTTT	0.0143058	CAAGTA	0.0155516	CCGCTG	0.0184514	TACTGT	0.0159579
ACAGTA	0.0122409	CACGGT	0.0118337	GAGGTT	0.0162584	TTCT	-0.0142884	CCAATA	0.0178703	GATTCG	0.0194458		GAAACT	0.0114939	TAACTT	-0.0123199	ACAAAC	0.0142798	TACTTG	0.0155516	AGAAGA	0.0184141	ATCGGA	0.0159176
TACTGT	0.0122409	ACCGC	0.0118075	ACTGCT	0.0162378	CCTTTA	-0.0142777	TATTGG	0.0178703	CTAGGC	0.0193981		AGGTAT	0.0114854	ACGGA	-0.0122904	GTTTGT	0.0142798	AGATCC	0.0155356	TCTTCT	0.0184141	TCCGAT	0.0159176
TAAAAA	0.0122002	GCGGT	0.0118075	AGCAGT	0.0162378	TAAAGG	-0.0142777	ACTGCC	0.0178651	GCCTAG	0.0193981		ATACCT	0.0114854	TCCGT	-0.0122904	TCCACA	0.0142561	GGATCT	0.0155356	CAACCA	0.0184112	GAGAGA	0.0159175
TTTTTA	0.0122002	CAAATA	0.0117769	CGCGAG	0.0162138	GGGAGA	-0.0142595	GGCAGT	0.0178651	GATGC	0.0193871		TAACCA	0.0114818	GCGAGC	-0.0122903	TGTGGA	0.0142561	CCTGCA	0.0155209	TGGTTG	0.0184112	TCTCTC	0.0159175
ATATC	0.0122	TATTTG	0.0117769	CTCGCG	0.0162138	TCTCCC	-0.0142595	CCGTAG	0.0178589	GCATC	0.0193871		TGGTTA	0.0114818	GCTCGC	-0.0122903	GCTGGA	0.0142211	TGCAGG	0.0155209	CGGTC	0.0184094	GACCCC	0.0159071
GATAT	0.0122	ACGTCC	0.0117611	GGTCTA	0.016208	GTGCAC	-0.0142407	CTACGG	0.0178589	AAGCG	0.0193837		TTACAA	0.0114799	AGCTAC	-0.0122858	TCCAGC	0.0142211	GAAGTC	0.0155013	GACCG	0.0184094	GGGGTC	0.0159071
CAGGCG	0.0121648	GGACGT	0.0117611	TAGACC	0.016208	AACGAG	-0.0142138	GGAGGA	0.0178341	CGCTT	0.0193837		TTGTAA	0.0114799	GTAGCT	-0.0122858	ACTGTG	0.0142122	GACTTC	0.0155013	AGCACC	0.018397	AGAGCA	0.0159022
CGCCTG	0.0121648	CACCCC	0.011758	AACTC	0.0161939	CTCGTT	-0.0142138	TCCTCC	0.0178341	ACTG	0.0193697		ACGGCT	0.0114619	CTAAAA	-0.0122758	CACAGT	0.0142122	CATTCG	0.0154913	GGTGCT	0.018397	TGCTCT	0.0159022
CCGGTA	0.0121583	GGGGTG	0.011758	GAGTT	0.0161939	CAGAAG	-0.0141573	CTCCTC	0.0178327	CAGT	0.0193697		AGCCGT	0.0114619	TTTTAG	-0.0122758	GAAC	0.0142077	CGAATG	0.0154913	GACCAC	0.0183583	ACGCGC	0.0158845
TACCGG	0.0121583	GACAC	0.0117319	AAGCAA	0.0161918	CTTCTG	-0.0141573	GAGGAG	0.0178327	CAGTTC	0.0193185		CTAG	0.0114594	GCGCC	-0.0122597	GTTC	0.0142077	CAGCTG	0.015464	GTGGTC	0.0183583	GCGCGT	0.0158845
CCCTAA	0.0121002	GTGTC	0.0117319	TTGCTT	0.0161918	ACAAGT	-0.0141307	AGCAC	0.0178316	GAACTG	0.0193185		CCGTGA	0.0114375	GGCGC	-0.0122597	AAAAAG	0.0141744	AATAGC	0.0154601	ACCCA	0.0183481	GGCGAC	0.015883
TTAGGG	0.0121002	GCCGCA	0.0117202	CTTCAA	0.0161142	ACTTGT	-0.0141307	GTGCT	0.0178316	GAAAGA	0.0193164		TCACGG	0.0114375	CGTCCA	-0.0122473	CTTTTT	0.0141744	GCTATT	0.0154601	TGGGT	0.0183481	GTCGCC	0.015883
CGTCAC	0.0120911	TGCGGC	0.0117202	TTGAAG	0.0161142	CTTGC	-0.0141094	ACCCCA	0.0178275	TCTTTC	0.0193164		AAACC	0.0114342	TGGACG	-0.0122473	AGCC	0.014102	CGCAAC	0.0154587	CAG	0.0183365	ACGTAA	0.0158775
GTGACG	0.0120911	ACAG	0.0117042	ACTTG	0.016083	GCAAG	-0.0141094	TGGGGT	0.0178275	ACGGG	0.0192947		GGTTT	0.0114342	GGTACA	-0.0122315	GGCT	0.014102	GTTGCG	0.0154587	CTG	0.0183365	TTACGT	0.0158775
AAGCGT	0.0120637	CTGT	0.0117042	CAAGT	0.016083	AACAAA	-0.0141071	AGTGAC	0.017815	CCCGT	0.0192947		ACACGG	0.0114236	TGTACC	-0.0122315	AGCGG	0.0140976	AACTAC	0.0154562	GACGTC	0.0183319	AACTGG	0.0158195
ACGCTT	0.0120637	ACGCC	0.0116977	ATTGCA	0.0160791	TTTGTT	-0.0141071	GTCACT	0.017815	GGAGAC	0.0192893		CCGTGT	0.0114236	CCACAG	-0.0121754	CCGCT	0.0140976	GTAGTT	0.0154562	AGAGC	0.0183224	CCAGTT	0.0158195
TGGTAA	0.0120619	GGCGT	0.0116977	TGCAAT	0.0160791	CTCGGA	-0.0140406	AGAGAC	0.0178124	GTCTCC	0.0192893		ACTCAG	0.0114042	CTGTGG	-0.0121754	TCAAGA	0.0140508	AACATC	0.0154559	GCTCT	0.0183224	ACTCCC	0.0157738
TTACCA	0.0120619	GTGCCA	0.0116574	AAAAGT	0.0160553	TCCGAG	-0.0140406	GTCTCT	0.0178124	ACAGTA	0.0192818		CTGAGT	0.0114042	CGAAC	-0.0121499	TCTTGA	0.0140508	GATGTT	0.0154559	ACACAC	0.0183222	GGGAGT	0.0157738
ACTTCG	0.0119912	TGGCAC	0.0116574	ACTTTT	0.0160553	CCCTCA	-0.0140373	ATGGGA	0.0178037	TACTGT	0.0192818		ATTGA	0.0113982	GTTCG	-0.0121499	GTGCAC	0.0140173	AACT	0.0154506	GTGTGT	0.0183222	GGCGCC	0.0157505
CGAAGT	0.0119912	ACCCT	0.011654	AGTAT	0.0160429	TGAGGG	-0.0140373	TCCCAT	0.0178037	GCGCGA	0.0192681		TCAAT	0.0113982	ACCCTG	-0.0121432	CGAGCC	0.0140132	AGTT	0.0154506	ATTAGA	0.0182988	CGTTCC	0.0157423
ACACGG	0.0119757	AGGGT	0.011654	ATACT	0.0160429	AGGTG	-0.0140187	CGAAGA	0.0177766	TCGCGC	0.0192681		ATCTAC	0.0113756	CAGGGT	-0.0121432	GGCTCG	0.0140132	AGCTGA	0.0154495	TCTAAT	0.0182988	GGAACG	0.0157423
CCGTGT	0.0119757	CATCC	0.0115239	AGCA	0.0160314	CACCT	-0.0140187	TCTTCG	0.0177766	ACTGAG	0.0192438		GTAGAT	0.0113756	CAGCC	-0.012117	GCGGA	0.0139726	TCAGCT	0.0154495	AATCC	0.018279	ACCCCT	0.0157143
CACCGA	0.0119362	GGATG	0.0115239	TGCT	0.0160314	AAACGG	-0.0140013	TAGGGA	0.017776	CTCAGT	0.0192438		TAGATA	0.0113681	GGCTG	-0.012117	TCCGC	0.0139726	TCACAA	0.0154329	GGATT	0.018279	AGGGGT	0.0157143
TCGGTG	0.0119362	CATATC	0.0115137	ACGACT	0.0160231	CCGTTT	-0.0140013	TCCCTA	0.017776	ACCGAC	0.0192298		TATCTA	0.0113681	GCCAGC	-0.0121075	TGTACA	0.0139146	TTGTGA	0.0154329	CAATCA	0.018252	CCGACC	0.0156771
AGGCCG	0.0119327	GATATG	0.0115137	AGTCGT	0.0160231	CGGCTC	-0.0139976	AGTGTC	0.0177371	GTCGGT	0.0192298		CATTGC	0.0113659	GCTGGC	-0.0121075	AAGAT	0.0139102	CCTTAC	0.0154268	TGATTG	0.018252	GGTCGG	0.0156771
CGGCCT	0.0119327	AGAACA	0.0114499	AAGGCG	0.0160049	GAGCCG	-0.0139976	GACACT	0.0177371	CGCGAG	0.019212		GCAATG	0.0113659	AATTGG	-0.0120923	ATCTT	0.0139102	GTAAGG	0.0154268	AGAAG	0.0182514	GGCCC	0.0156566
AAACGT	0.0118839	TGTTCT	0.0114499	CGCCTT	0.0160049	AGTTGA	-0.0139954	GGAAAC	0.0177273	CTCGCG	0.019212		CGCTA	0.0113627	CCAATT	-0.0120923	ACGT	0.0139016	ACAA	0.0153996	CTTCT	0.0182514	GGGCC	0.0156566
ACGTTT	0.0118839	TATCCA	0.0114314	ACCT	0.0159877	TCAACT	-0.0139954	GTTTCC	0.0177273	GAGCGC	0.0192021		TAGCG	0.0113627	CTAGC	-0.0120386	CTAAAG	0.0138887	TTGT	0.0153996	CCGGTA	0.0182397	CCGACG	0.0156439
CATACC	0.0118542	TGGATA	0.0114314	AGGT	0.0159877	GCGCCA	-0.0139857	CGCTAC	0.0177214	GCGCTC	0.0192021		CATGGG	0.0113485	GCTAG	-0.0120386	CTTTAG	0.0138887	GGTGTA	0.0153991	TACCGG	0.0182397	CGTCGG	0.0156439
GGTATG	0.0118542	GAACAA	0.0113995	CCTGC	0.0159812	TGGCGC	-0.0139857	GTAGCG	0.0177214	CACACC	0.0192016		CCCATG	0.0113485	CGCG	-0.0120257	GCATA	0.0138798	TACACC	0.0153991	GGCCAC	0.0181841	GAGCCC	0.015639
ACCAC	0.0118191	TTGTTC	0.0113995	GCAGG	0.0159812	GTACTA	-0.0139635	TAGCGA	0.0176773	GGTGTG	0.0192016		CAGCAC	0.0113107	CTCTA	-0.0119379	TATGC	0.0138798	CAACTG	0.0153936	GTGGCC	0.0181841	GGGCTC	0.015639
GTGGT	0.0118191	AACCG	0.0113984	AAAAGC	0.0159578	TAGTAC	-0.0139635	TCGCTA	0.0176773	ATGGAA	0.0191556		GTGCTG	0.0113107	TAGAG	-0.0119379	CGATCG	0.0138303	CAGTTG	0.0153936	CCCAAG	0.0181831	CGCCG	0.0156193
CAAGAA	0.0118163	CGGTT	0.0113984	GCTTTT	0.0159578	AACCTC	-0.0139583	AACC	0.0176133	TTCCAT	0.0191556		CTAACA	0.0112964	GATGA	-0.0119176	GGTTTA	0.0138243	CGCATC	0.0153909	CTTGGG	0.0181831	CGGCG	0.0156193
TTCTTG	0.0118163	GTGTCA	0.0113612	AGCACA	0.0159474	GAGGTT	-0.0139583	GGTT	0.0176133	CCGCAG	0.0190723		TGTTAG	0.0112964	TCATC	-0.0119176	TAAACC	0.0138243	GATGCG	0.0153909	CTAGAG	0.0181715	CCGGCG	0.0156133
AATC	0.0117556	TGACAC	0.0113612	TGTGCT	0.0159474	CTGCTA	-0.0139398	AGGTGC	0.0176117	CTGCGG	0.0190723		CGCGTA	0.0112843	ATGCGC	-0.0119082	CGACTA	0.0138226	AA	0.0153908	CTCTAG	0.0181715	CGCCGG	0.0156133
GATT	0.0117556	CCCCAG	0.011323	CCACAA	0.0159413	TAGCAG	-0.0139398	GCACCT	0.0176117	CTCCAG	0.019062		TACGCG	0.0112843	GCGCAT	-0.0119082	TAGTCG	0.0138226	TT	0.0153908	GGGAA	0.0181691	CAAAC	0.015607
ATCGAC	0.0117214	CTGGGG	0.011323	TTGTGG	0.0159413	CCAGTA	-0.0139285	AGTC	0.0176056	CTGGAG	0.019062		CAGATG	0.0112788	GCAGCC	-0.0119069	GTCAAC	0.0138043	CCTTAG	0.0153748	TTCCC	0.0181691	GTTTG	0.015607
GTCGAT	0.0117214	CCA	0.0113194	GCGACA	0.0159282	TACTGG	-0.0139285	GACT	0.0176056	CCCGTC	0.0190384		CATCTG	0.0112788	GGCTGC	-0.0119069	GTTGAC	0.0138043	CTAAGG	0.0153748	TCACGA	0.0181613	GGGAAA	0.0155847
GCATAC	0.0116897	TGG	0.0113194	TGTCGC	0.0159282	GGCTGA	-0.0139201	AGCAGA	0.0175794	GACGGG	0.0190384		AAGCCA	0.0112643	TATCA	-0.0118392	GCGATA	0.0137975	CAAGCG	0.0153736	TCGTGA	0.0181613	TTTCCC	0.0155847
GTATGC	0.0116897	ACGTA	0.0112867	GATCAA	0.0159068	TCAGCC	-0.0139201	TCTGCT	0.0175794	AGAATG	0.0190076		TGGCTT	0.0112643	TGATA	-0.0118392	TATCGC	0.0137975	CGCTTG	0.0153736	CACCAC	0.0181545	CGCTAA	0.015582
CATGGG	0.0116882	TACGT	0.0112867	TTGATC	0.0159068	CCCAGC	-0.013916	CCAGG	0.0175733	CATTCT	0.0190076		CAAGCC	0.0112641	ATATGG	-0.0118311	CATCCG	0.0137498	GTATAA	0.0153546	GTGGTG	0.0181545	TTAGCG	0.015582
CCCATG	0.0116882	ACGCCA	0.0112824	AATAAG	0.0159035	GCTGGG	-0.013916	CCTGG	0.0175733	GCCCAC	0.018995		GGCTTG	0.0112641	CCATAT	-0.0118311	CGGATG	0.0137498	TTATAC	0.0153546	AGCGCT	0.0181527	AGCTG	0.015561
CGGTAA	0.0116487	TGGCGT	0.0112824	CTTATT	0.0159035	ATCTGG	-0.0139062	CATTGG	0.01756	GTGGGC	0.018995		ATATAG	0.0112276	CGGTGC	-0.0118223	AGTACG	0.0137156	CAATA	0.0153494	TCCA	0.018147	CAGCT	0.015561
TTACCG	0.0116487	CGGATA	0.011267	GGAGAA	0.0158954	CCAGAT	-0.0139062	CCAATG	0.01756	CACAGC	0.0189695		CTATAT	0.0112276	GCACCG	-0.0118223	CGTACT	0.0137156	TATTG	0.0153494	TGGA	0.018147	AGCAAA	0.0155504
GCTTGA	0.0116454	TATCCG	0.011267	TTCTCC	0.0158954	AGCA	-0.0139027	GAGGGA	0.0175591	GCTGTG	0.0189695		TCCTAA	0.0112035	CCTGAA	-0.0117806	CCCGGA	0.0136735	CGTGGA	0.0153318	TCCCCA	0.0181428	TTTGCT	0.0155504
TCAAGC	0.0116454	GACTA	0.0112518	AAGAAC	0.0158788	TGCT	-0.0139027	TCCCTC	0.0175591	ATCAA	0.0189547		TTAGGA	0.0112035	TTCAGG	-0.0117806	TCCGGG	0.0136735	TCCACG	0.0153318	TGGGGA	0.0181428	ATAGAC	0.0155148
TAGAGA	0.0116375	TAGTC	0.0112518	GTTCTT	0.0158788	CACTCG	-0.0138992	GCCAAC	0.0175019	TTGAT	0.0189547		ATAGA	0.011195	GCCGCA	-0.011766	CTTTCC	0.0136268	TGTACA	0.0153185	AGTCAT	0.0181381	GTCTAT	0.0155148
TCTCTA	0.0116375	AAGTGC	0.0111951	AGGAG	0.0158677	CGAGTG	-0.0138992	GTTGGC	0.0175019	TCCACA	0.0189502		TCTAT	0.011195	TGCGGC	-0.011766	GGAAAG	0.0136268	AAAGAA	0.0152761	ATGACT	0.0181381	CGACGC	0.0154888
ATATAT	0.0116169	GCACTT	0.0111951	CTCCT	0.0158677	CGACTA	-0.0138899	CGACCG	0.0174887	TGTGGA	0.0189502		GATAAA	0.0111909	CGATGA	-0.0117585	CGTAC	0.0136151	TTCTTT	0.0152761	GGAAGA	0.0181301	GCGTCG	0.0154888
AGACA	0.0116065	GACCA	0.0111699	TAAAGA	0.0158037	TAGTCG	-0.0138899	CGGTCG	0.0174887	GAGGCC	0.0188973		TTTATC	0.0111909	TCATCG	-0.0117585	GTACG	0.0136151	CCGACC	0.0152643	TCTTCC	0.0181301	CGTCCA	0.0154855
TGTCT	0.0116065	TGGTC	0.0111699	TCTTTA	0.0158037	GAGGGC	-0.0138283	ATCTAC	0.0174835	GGCCTC	0.0188973		CTTTA	0.0111894	ACCGGC	-0.0117238	CTGCCC	0.0135797	GGTCGG	0.0152643	CACAC	0.0180686	TGGACG	0.0154855
ACCGTC	0.0115662	GTGATA	0.0111607	CAAACC	0.0157973	GCCCTC	-0.0138283	GTAGAT	0.0174835	CGAGCC	0.0188752		TAAAG	0.0111894	GCCGGT	-0.0117238	GGGCAG	0.0135797	CTTGA	0.0152335	GTGTG	0.0180686	CACGGC	0.0154803
GACGGT	0.0115662	TATCAC	0.0111607	GGTTTG	0.0157973	AGCTA	-0.0138274	CCACAG	0.0174541	GGCTCG	0.0188752		AGACAC	0.0111437	CCGGC	-0.0116888	CCAACA	0.0135699	TCAAG	0.0152335	ATTCCC	0.0180037	GCCGTG	0.0154803
GTCTTA	0.0115577	ACGGCC	0.0111289	GCAGTA	0.0157881	TAGCT	-0.0138274	CTGTGG	0.0174541	CAGACG	0.0188051		GTGTCT	0.0111437	GCCGG	-0.0116888	TGTTGG	0.0135699	CGCGCC	0.0152047	GGGAAT	0.0180037	GCTGA	0.0154588
TAAGAC	0.0115577	GGCCGT	0.0111289	TACTGC	0.0157881	ACAAAG	-0.0138253	ACCAAC	0.0174531	CGTCTG	0.0188051		CCGGAA	0.0111227	AACACA	-0.0116798	AACTAC	0.0135549	GGCGCG	0.0152047	CCCACA	0.0180027	TCAGC	0.0154588
CCTAGC	0.0115129	ATAGTA	0.0110901	AGCTCG	0.0157834	CTTTGT	-0.0138253	GTTGGT	0.0174531	TCTCCA	0.018805		TTCCGG	0.0111227	TGTGTT	-0.0116798	GTAGTT	0.0135549	AAAGG	0.0151638	TGTGGG	0.0180027	GCAGGC	0.0154233
GCTAGG	0.0115129	TACTAT	0.0110901	CGAGCT	0.0157834	AGCC	-0.0138113	CCTAA	0.0174505	TGGAGA	0.018805		ATGGCA	0.0110807	CAAGA	-0.0116557	AACATC	0.0134732	CCTTT	0.0151638	AGGCTG	0.0179972	GCCTGC	0.0154233
CGGGTC	0.0114948	GGTTAA	0.0110099	CGAGGA	0.0157687	GGCT	-0.0138113	TTAGG	0.0174505	ACAAGC	0.0188028		TGCCAT	0.0110807	TCTTG	-0.0116557	GATGTT	0.0134732	ACTACT	0.0151568	CAGCCT	0.0179972	CATG	0.0153961
GACCCG	0.0114948	TTAACC	0.0110099	TCCTCG	0.0157687	CTCAC	-0.0138009	ATGAGA	0.0173991	GCTTGT	0.0188028		ACAATG	0.0110686	CTGCA	-0.0116309	CTCTTC	0.0134634	AGTAGT	0.0151568	TCCAGA	0.0179936	CCCTC	0.0153899
TACTCA	0.0114529	ACCCCA	0.0109901	CAGTA	0.0157194	GTGAG	-0.0138009	TCTCAT	0.0173991	GACGA	0.0187989		CATTGT	0.0110686	TGCAG	-0.0116309	GAAGAG	0.0134634	AAGATC	0.0151251	TCTGGA	0.0179936	GAGGG	0.0153899
TGAGTA	0.0114529	TGGGGT	0.0109901	TACTG	0.0157194	GCAAGC	-0.0137932	CCAGCA	0.0173746	TCGTC	0.0187989		GGGACC	0.0110429	CATGCC	-0.0115649	CCGCAA	0.0134409	GATCTT	0.0151251	AACCGT	0.0179845	AGCCGC	0.0153792
TGCCA	0.0114512	ATTCCA	0.0109027	GGTAGA	0.0156697	GCTTGC	-0.0137932	TGCTGG	0.0173746	ACCGG	0.0187951		GGTCCC	0.0110429	GGCATG	-0.0115649	TTGCGG	0.0134409	GGTAAA	0.0151176	ACGGTT	0.0179845	GCGGCT	0.0153792
TGGCA	0.0114512	TGGAAT	0.0109027	TCTACC	0.0156697	CTCCTA	-0.0137612	AGATGG	0.0173743	CCGGT	0.0187951		GTAAC	0.0110321	ACACGA	-0.0115344	AGTACC	0.0133931	TTTACC	0.0151176	CCAATA	0.0179711	ACGGAA	0.0153608
CGTGGC	0.0114478	GCAGCC	0.0108959	GCTAGC	0.0156637	TAGGAG	-0.0137612	CCATCT	0.0173743	GAGGCA	0.0187514		GTTAC	0.0110321	TCGTGT	-0.0115344	GGTACT	0.0133931	ACCCAA	0.0151031	TATTGG	0.0179711	TTCCGT	0.0153608
GCCACG	0.0114478	GGCTGC	0.0108959	CGTCGA	0.0156615	ACTCGG	-0.013752	GCTGCC	0.0173667	TGCCTC	0.0187514		TACAAA	0.0110236	ACCGTA	-0.0115145	CACGAA	0.0133784	TTGGGT	0.0151031	CCCGA	0.0179292	GCCGC	0.015321
GTCAA	0.0114158	ACGT	0.010884	TCGACG	0.0156615	CCGAGT	-0.013752	GGCAGC	0.0173667	ACCAG	0.0187466		TTTGTA	0.0110236	TACGGT	-0.0115145	TTCGTG	0.0133784	GAGCGC	0.0150915	TCGGG	0.0179292	GCGGC	0.015321
TTGAC	0.0114158	ATCGCG	0.010877	AGCG	0.0156566	ATTCTA	-0.0137489	CGGCAG	0.0173486	CTGGT	0.0187466		CGATGC	0.0110179	CACATC	-0.011467	GAGCGC	0.0133565	GCGCTC	0.0150915	CGCTAA	0.0179139	TATGGA	0.0153184
AACG	0.0113838	CGCGAT	0.010877	CGCT	0.0156566	TAGAAT	-0.0137489	CTGCCG	0.0173486	CCTACA	0.018744		GCATCG	0.0110179	GATGTG	-0.011467	GCGCTC	0.0133565	ACAGT	0.0150873	TTAGCG	0.0179139	TCCATA	0.0153184
CGTT	0.0113838	AATG	0.0108679	AAAA	0.0156538	AAGCGT	-0.0137334	AACCA	0.0173365	TGTAGG	0.018744		ATGCC	0.0110144	CGTACA	-0.0113897	GAAGA	0.0133315	ACTGT	0.0150873	ACAGAC	0.0179094	GCGTAC	0.015292
ACGGCT	0.0113805	CATT	0.0108679	TTTT	0.0156538	ACGCTT	-0.0137334	TGGTT	0.0173365	CCCG	0.018743		GGCAT	0.0110144	TGTACG	-0.0113897	TCTTC	0.0133315	TTCGAA	0.0150772	GTCTGT	0.0179094	GTACGC	0.015292
AGCCGT	0.0113805	AATCAA	0.0108584	CAGCTC	0.0156501	GCATGC	-0.013702	AAGGCG	0.017324	CGGG	0.018743		TATTGA	0.0109963	TCGAA	-0.0113216	CCCGCG	0.0132994	CCCCTC	0.0150731	AGGTGC	0.0179015	AGGGTA	0.0152808
CACTAG	0.0113138	TTGATT	0.0108584	GAGCTG	0.0156501	CAGA	-0.0134981	CGCCTT	0.017324	AAACTA	0.0187359		TCAATA	0.0109963	TTCGA	-0.0113216	CGCGGG	0.0132994	GAGGGG	0.0150731	GCACCT	0.0179015	TACCCT	0.0152808
CTAGTG	0.0113138	CGGCAA	0.0108536	CAGCCC	0.015643	TCTG	-0.0134981	CGCTAA	0.0173023	TAGTTT	0.0187359		CCTAGC	0.0109499	CCAAG	-0.0113019	ATATAG	0.013278	CATA	0.0150219	CCGAG	0.0178696	GATTAC	0.0152738
CTGCAC	0.0112908	TTGCCG	0.0108536	GGGCTG	0.015643	GCAGAA	-0.0134281	TTAGCG	0.0173023	GAACAC	0.0187218		GCTAGG	0.0109499	CTTGG	-0.0113019	CTATAT	0.013278	TATG	0.0150219	CTCGG	0.0178696	GTAATC	0.0152738
GTGCAG	0.0112908	ATACTA	0.0107994	GACTCA	0.015626	TTCTGC	-0.0134281	CCCCAG	0.0172996	GTGTTC	0.0187218		CATATC	0.0109022	AACGTG	-0.0112472	ATACGA	0.0132343	ATCCGA	0.0150184	TAGGGA	0.0178603	CCGTCG	0.0152276
AAATGT	0.011281	TAGTAT	0.0107994	TGAGTC	0.015626	TCTAA	-0.0134263	CTGGGG	0.0172996	ACCTAC	0.0186985		GATATG	0.0109022	CACGTT	-0.0112472	TCGTAT	0.0132343	TCGGAT	0.0150184	TCCCTA	0.0178603	CGACGG	0.0152276
ACATTT	0.011281	ACAGGA	0.0107843	CACAAA	0.0156182	TTAGA	-0.0134263	AATGCC	0.017276	GTAGGT	0.0186985		GGTCAA	0.0108465	CGCTA	-0.011218	ACACCT	0.0132137	AGGCA	0.0150132	CAATTC	0.0178441	ACCTTG	0.0152003
AAGTAT	0.0112782	TCCTGT	0.0107843	TTTGTG	0.0156182	ATCGAG	-0.0133699	GGCATT	0.017276	AAGTG	0.0186848		TTGACC	0.0108465	TAGCG	-0.011218	AGGTGT	0.0132137	TGCCT	0.0150132	GAATTG	0.0178441	CAAGGT	0.0152003
ATACTT	0.0112782	ACGGAA	0.0107789	AGATCG	0.0155857	CTCGAT	-0.0133699	CTGAC	0.017271	CACTT	0.0186848		CCATAC	0.010844	ACGTA	-0.0111282	AGACG	0.0131813	CTTGAA	0.0150127	CCGCC	0.0178355	AGCTTC	0.0151947
AGTAAC	0.0112393	TTCCGT	0.0107789	CGATCT	0.0155857	GCTA	-0.0133692	GTCAG	0.017271	GGAACA	0.018678		GTATGG	0.010844	TACGT	-0.0111282	CGTCT	0.0131813	TTCAAG	0.0150127	GGCGG	0.0178355	GAAGCT	0.0151947
GTTACT	0.0112393	AAAGTA	0.0107424	AGGAAA	0.0155704	TAGC	-0.0133692	GAGTCA	0.0171584	TGTTCC	0.018678		AGCACG	0.0108314	ATCTGG	-0.0111145	ATCGTC	0.0130976	CTAC	0.0149964	ACATTA	0.0177864	GAGCGC	0.0151839
TAGAA	0.0111599	TACTTT	0.0107424	TTTCCT	0.0155704	GTCGGA	-0.0133609	TGACTC	0.0171584	CGATAG	0.0186305		CGTGCT	0.0108314	CCAGAT	-0.0111145	GACGAT	0.0130976	GTAG	0.0149964	TAATGT	0.0177864	GCGCTC	0.0151839
TTCTA	0.0111599	AACGTG	0.0106991	TAAA	0.0155616	TCCGAC	-0.0133609	CCAACC	0.0171548	CTATCG	0.0186305		AGTGTG	0.0108282	AACAGT	-0.0111096	ATACGG	0.0130784	TACTAA	0.0149339	CATTGA	0.0177379	AGATG	0.0151769
GACCA	0.0111536	CACGTT	0.0106991	TTTA	0.0155616	AAGCAC	-0.0133252	GGTTGG	0.0171548	GCACC	0.0186211		CACACT	0.0108282	ACTGTT	-0.0111096	CCGTAT	0.0130784	TTAGTA	0.0149339	TCAATG	0.0177379	CATCT	0.0151769
TGGTC	0.0111536	CGGCC	0.0106462	TCTTAA	0.0155495	GTGCTT	-0.0133252	ATCCG	0.0171251	GGTGC	0.0186211		CCGCCA	0.010811	AGTGC	-0.0110936	GTCCA	0.0130662	GGGGA	0.0149309	ACCAC	0.0177274	ACACCT	0.015172
GCAGTA	0.0110434	GGCCG	0.0106462	TTAAGA	0.0155495	AAGTAA	-0.0132972	CGGAT	0.0171251	CATCG	0.0186159		TGGCGG	0.010811	GCACT	-0.0110936	TGGAC	0.0130662	TCCCC	0.0149309	GTGGT	0.0177274	AGGTGT	0.015172
TACTGC	0.0110434	ATACA	0.0106407	CTTCTA	0.0155476	TTACTT	-0.0132972	GCAGC	0.0171222	CGATG	0.0186159		GTGTAA	0.0108104	CTGGTA	-0.0110458	CGCGA	0.0130042	TAAGAA	0.0149296	ATGCCC	0.0177088	CACCG	0.0151681
ATGGTC	0.0110427	TGTAT	0.0106407	TAGAAG	0.0155476	GGGGGA	-0.0132793	GCTGC	0.0171222	CGGGA	0.0185399		TTACAC	0.0108104	TACCAG	-0.0110458	TCGCG	0.0130042	TTCTTA	0.0149296	GGGCAT	0.0177088	CGGTG	0.0151681
GACCAT	0.0110427	GAATGC	0.010626	CTAA	0.0154223	TCCCCC	-0.0132793	CGTCAG	0.0171196	TCCCG	0.0185399		AGCAAT	0.0107873	GCGCA	-0.0110043	ACCGTG	0.0130003	AAGAG	0.0149262	GTAGGA	0.0176723	ATCA	0.015164
ACAGCG	0.0110118	GCATTC	0.010626	TTAG	0.0154223	GTATGA	-0.0132681	CTGACG	0.0171196	CCACAA	0.0185251		ATTGCT	0.0107873	TGCGC	-0.0110043	CACGGT	0.0130003	CTCTT	0.0149262	TCCTAC	0.0176723	TGAT	0.015164
CGCTGT	0.0110118	ATCGGC	0.0106148	AAGTCA	0.0154066	TCATAC	-0.0132681	AACTC	0.0170361	TTGTGG	0.0185251		CAATAA	0.0107563	AACAC	-0.0109814	CGCGAG	0.0129979	ATGC	0.0148706	AAGCAC	0.0176577	CCCAGA	0.0151627
ACCAAA	0.0109816	GCCGAT	0.0106148	TGACTT	0.0154066	AACTAC	-0.0132299	GAGTT	0.0170361	CGATGA	0.0185244		TTATTG	0.0107563	GTGTT	-0.0109814	CTCGCG	0.0129979	GCAT	0.0148706	GTGCTT	0.0176577	TCTGGG	0.0151627
TTTGGT	0.0109816	AACTAT	0.0105836	CTGTA	0.0154062	GTAGTT	-0.0132299	GGAATA	0.0170187	TCATCG	0.0185244		CTTGAC	0.0107488	AGTGG	-0.0109446	CGTACG	0.0129757	GGGGGA	0.0148579	GGGACC	0.0176524	AAGAGA	0.0151208
GGCGA	0.0109725	ATAGTT	0.0105836	TACAG	0.0154062	ACAAA	-0.0132268	TATTCC	0.0170187	GTTCAA	0.0185183		GTCAAG	0.0107488	CCACT	-0.0109446	GAGTGC	0.0128883	TCCCCC	0.0148579	GGTCCC	0.0176524	TCTCTT	0.0151208
TCGCC	0.0109725	GTATAC	0.0105742	CAAAA	0.0153979	TTTGT	-0.0132268	ATTGCA	0.0169852	TTGAAC	0.0185183		AAATG	0.0107158	AGTCCA	-0.0109379	GCACTC	0.0128883	AGACAT	0.01482	AGTGTC	0.0176191	CTTCTC	0.0151194
ACCATC	0.0109639	TAACTA	0.0105225	TTTTG	0.0153979	ATCGTC	-0.0132242	TGCAAT	0.0169852	AGGAGA	0.0185066		CATTT	0.0107158	TGGACT	-0.0109379	AAGGCG	0.0128746	ATGTCT	0.01482	GACACT	0.0176191	GAGAAG	0.0151194
GATGGT	0.0109639	TAGTTA	0.0105225	AGCAAA	0.0153965	GACGAT	-0.0132242	CAGTCC	0.0169735	TCTCCT	0.0185066		AGACGC	0.010697	CGCACC	-0.0109225	CGCCTT	0.0128746	CCCGAA	0.0147206	TAGTCA	0.0176139	ATTGA	0.0151075
GCGTTA	0.0109558	CATATA	0.0104923	TTTGCT	0.0153965	AAGAAC	-0.013173	GGACTG	0.0169735	AGGCAC	0.0185009		GCGTCT	0.010697	GGTGCG	-0.0109225	CGCAC	0.0128743	TTCGGG	0.0147206	TGACTA	0.0176139	TCAAT	0.0151075
TAACGC	0.0109558	TATATG	0.0104923	CAAGAG	0.0153938	ATGACC	-0.013173	AGCCGG	0.0169634	GTGCCT	0.0185009		ACCGCG	0.0106246	CACCGA	-0.0108714	GTGCG	0.0128743	GTGCAC	0.0147133	ATAGAG	0.017607	AGAAGC	0.0150899
GACATC	0.0109437	CGACGC	0.0104852	CTCTTG	0.0153938	GGTCAT	-0.013173	CCGGCT	0.0169634	CGAACG	0.0185007		CGCGGT	0.0106246	TCGGTG	-0.0108714	AGGGG	0.0128508	CTCGTC	0.0147027	CTCTAT	0.017607	GCTTCT	0.0150899
GATGTC	0.0109437	GCGTCG	0.0104852	ACTTCA	0.0153887	GTTCTT	-0.013173	ACGG	0.0169623	CGTTCG	0.0185007		GCTACA	0.0106175	TCATCA	-0.0108179	CCCCT	0.0128508	GACGAG	0.0147027	AAGAAA	0.017591	GAGAAA	0.0150798
AAAAAT	0.0109347	AGAACG	0.010478	TGAAGT	0.0153887	CAAAAA	-0.0131471	CCGT	0.0169623	CCTAC	0.0184735		TGTAGC	0.0106175	TGATGA	-0.0108179	AAGGA	0.0128472	ATTGGA	0.0147011	TTTCTT	0.017591	TTTCTC	0.0150798
ATTTTT	0.0109347	CGTTCT	0.010478	CAGCC	0.0153774	TTTTTG	-0.0131471	TAGGA	0.0169527	GTAGG	0.0184735		TGAACA	0.0106003	CCGCAG	-0.0107987	TCCTT	0.0128472	TCCAAT	0.0147011	TAAGTA	0.0175873	ACCCAA	0.0150791
ATACGC	0.0109009	CCAGC	0.0104684	GGCTG	0.0153774	TAGAGA	-0.0131367	TCCTA	0.0169527	CGGAG	0.0184158		TGTTCA	0.0106003	CTGCGG	-0.0107987	CACAGA	0.0128371	CACAAG	0.0146957	TACTTA	0.0175873	TTGGGT	0.0150791
GCGTAT	0.0109009	GCTGG	0.0104684	ACGCT	0.0153605	TCTCTA	-0.0131367	CTCCTA	0.0169083	CTCCG	0.0184158		TGCACA	0.0105913	GCACAC	-0.0107391	TCTGTG	0.0128371	CTTGTG	0.0146957	ATTAGG	0.0175707	GTCTCA	0.0150493
CAGTAC	0.0108865	CAGGGA	0.0104241	AGCGT	0.0153605	ACGAGA	-0.0131245	TAGGAG	0.0169083	AGCCAC	0.0184049		TGTGCA	0.0105913	GTGTGC	-0.0107391	CAGCCG	0.0127869	GCCGAA	0.0146921	CCTAAT	0.0175707	TGAGAC	0.0150493
GTACTG	0.0108865	TCCCTG	0.0104241	AACGA	0.0153459	TCTCGT	-0.0131245	CGCA	0.0168888	GTGGCT	0.0184049		GTGGTA	0.0105842	AGGAAC	-0.0107255	CGGCTG	0.0127869	TTCGGC	0.0146921	AATGGA	0.0175606	CCACCA	0.0150483
AACTAC	0.0108581	CACGAC	0.0104002	TCGTT	0.0153459	CAAAAC	-0.0131243	TGCG	0.0168888	AAACCC	0.0183989		TACCAC	0.0105842	GTTCCT	-0.0107255	GAGACA	0.0127593	AATGGC	0.014658	TCCATT	0.0175606	TGGTGG	0.0150483
GTAGTT	0.0108581	GTCGTG	0.0104002	ATGCTA	0.0153439	GTTTTG	-0.0131243	AAGCGG	0.0168813	GGGTTT	0.0183989		CAATTA	0.0105005	ATATCA	-0.0107082	TGTCTC	0.0127593	GCCATT	0.014658	CCCCAA	0.0175531	AATTGA	0.0150283
GTTATA	0.010841	CCTAGG	0.0103779	TAGCAT	0.0153439	ATGTC	-0.013075	CCGCTT	0.0168813	ACCAGA	0.0183742		TAATTG	0.0105005	TGATAT	-0.0107082	GACATC	0.0127136	ATTATG	0.0146289	TTGGGG	0.0175531	TCAATT	0.0150283
TATAAC	0.010841	CCTAG	0.0103706	GCAGAA	0.0153244	GACAT	-0.013075	CAGGA	0.0168091	TCTGGT	0.0183742		TCACA	0.0104996	TTCGAA	-0.0106831	GATGTC	0.0127136	CATAAT	0.0146289	GGAATA	0.0175497	CACCAG	0.0150278
CTAGTA	0.0108406	CTAGG	0.0103706	TTCTGC	0.0153244	ATCGCA	-0.0130626	TCCTG	0.0168091	CAGTAC	0.0183652		TGTGA	0.0104996	GTACTA	-0.0106593	GATAGA	0.0126611	GGACAA	0.0145959	TATTCC	0.0175497	CTGGTG	0.0150278
TACTAG	0.0108406	AACGGA	0.0103069	GAAGCC	0.015284	TGCGAT	-0.0130626	AGGA	0.0168024	GTACTG	0.0183652		ATATGG	0.010493	TAGTAC	-0.0106593	TCTATC	0.0126611	TTGTCC	0.0145959	CGCGAA	0.0175	CGATTA	0.0149928
GGACCC	0.0107977	TCCGTT	0.0103069	GGCTTC	0.015284	GTTAGA	-0.0130608	TCCT	0.0168024	AGTTGA	0.0183512		CCATAT	0.010493	ACCGC	-0.0106185	CTGTTC	0.0126475	ATGACC	0.0145654	TTCGCG	0.0175	TAATCG	0.0149928
GGGTCC	0.0107977	CGTTGA	0.0103017	CACGTG	0.0152822	TCTAAC	-0.0130608	CACCCA	0.0167914	TCAACT	0.0183512		ACTGTA	0.0104864	GCGGT	-0.0106185	GAACAG	0.0126475	GGTCAT	0.0145654	CTAG	0.0174892	AGGCTA	0.0149743
ATGAAT	0.0107673	TCAACG	0.0103017	GTAAA	0.0152817	ATGGCG	-0.0130493	TGGGTG	0.0167914	CGTCC	0.0183473		TACAGT	0.0104864	CACGA	-0.0105553	CTAAAC	0.0126263	AACAGC	0.0145323	ACTGAC	0.0174878	TAGCCT	0.0149743
ATTCAT	0.0107673	CCATTC	0.0102824	TTTAC	0.0152817	CGCCAT	-0.0130493	GCGTTA	0.0167853	GGACG	0.0183473		CGTCAC	0.0104477	TCGTG	-0.0105553	GTTTAG	0.0126263	GCTGTT	0.0145323	GTCAGT	0.0174878	AGACG	0.014961
TAGGCA	0.0107571	GAATGG	0.0102824	AGAATC	0.0152795	CTCGC	-0.0130465	TAACGC	0.0167853	CACAAG	0.018329		GTGACG	0.0104477	CCATC	-0.0105329	AAAGA	0.0126138	ACTGTC	0.0145237	ACATCT	0.0174831	CGTCT	0.014961
TGCCTA	0.0107571	ACGTTG	0.0102626	GATTCT	0.0152795	GCGAG	-0.0130465	CAGCTC	0.0167626	CTTGTG	0.018329		ATCAAT	0.0104105	GATGG	-0.0105329	TCTTT	0.0126138	GACAGT	0.0145237	AGATGT	0.0174831	ACGCG	0.0149194
CATAC	0.0107331	CAACGT	0.0102626	AGTATA	0.0152704	AGCGCC	-0.0130428	GAGCTG	0.0167626	CATC	0.0183257		ATTGAT	0.0104105	CATTAC	-0.010532	ATAGCG	0.0125402	ACTGAT	0.0145045	AAGTGT	0.01747	CGCGT	0.0149194
GTATG	0.0107331	GTAGCA	0.0102187	TATACT	0.0152704	GGCGCT	-0.0130428	ATTCTC	0.016714	GATG	0.0183257		ACCGTC	0.0103835	GTAATG	-0.010532	CGCTAT	0.0125402	ATCAGT	0.0145045	ACACTT	0.01747	ATCAC	0.0149186
ACCCTG	0.0106949	TGCTAC	0.0102187	TCTGAA	0.0152682	TCCACA	-0.0130413	GAGAAT	0.016714	AAACGT	0.0183117		GACGGT	0.0103835	AACGGA	-0.0104888	CCTGCG	0.0125311	AAGCGA	0.0144618	CGAG	0.0174576	GTGAT	0.0149186
CAGGGT	0.0106949	GTTAAA	0.0102155	TTCAGA	0.0152682	TGTGGA	-0.0130413	TCAGGA	0.0167126	ACGTTT	0.0183117		ATTTTG	0.0103556	TCCGTT	-0.0104888	CGCAGG	0.0125311	TCGCTT	0.0144618	CTCG	0.0174576	CCCGCC	0.0149074
ATAT	0.0106509	TTTAAC	0.0102155	AGAACG	0.0152597	GCCC	-0.0130392	TCCTGA	0.0167126	AGCGTG	0.0183061		CAAAAT	0.0103556	GATACA	-0.0104491	ATAGAA	0.0125119	GCAAGC	0.0144576	CACCA	0.0174405	GGCGGG	0.0149074
CCAGGC	0.0106451	ATCGCA	0.0101972	CGTTCT	0.0152597	GGGC	-0.0130392	AACTCA	0.0166924	CACGCT	0.0183061		CGTTCC	0.010269	TGTATC	-0.0104491	TTCTAT	0.0125119	GCTTGC	0.0144576	TGGTG	0.0174405	CGGAC	0.0148635
GCCTGG	0.0106451	TGCGAT	0.0101972	CTAAGC	0.0152502	CGTGA	-0.0130315	TGAGTT	0.0166924	AATGGC	0.0182874		GGAACG	0.010269	CACGCC	-0.010426	ATCTTG	0.0125117	AGGCAA	0.0144341	AAAGAT	0.0174387	GTCCG	0.0148635
GCTACC	0.010629	CTGTGA	0.0101696	GCTTAG	0.0152502	TCACG	-0.0130315	AATAAG	0.0166907	GCCATT	0.0182874		TAGGCA	0.010225	GGCGTG	-0.010426	CAAGAT	0.0125117	TTGCCT	0.0144341	ATCTTT	0.0174387	CTCCTC	0.014863
GGTAGC	0.010629	TCACAG	0.0101696	CATGAC	0.0152489	CGTCC	-0.013031	CTTATT	0.0166907	AGCGCG	0.0182418		TGCCTA	0.010225	AGCCCT	-0.0103923	TGAACA	0.0125044	AAACAT	0.0144309	GCGGA	0.0174359	GAGGAG	0.014863
CTGTTA	0.0106167	ATTTTC	0.0101244	GTCATG	0.0152489	GGACG	-0.013031	GAGACC	0.0166888	CGCGCT	0.0182418		ATAATC	0.0102235	AGGGCT	-0.0103923	TGTTCA	0.0125044	ATGTTT	0.0144309	TCCGC	0.0174359	CTCCTA	0.0148605
TAACAG	0.0106167	GAAAAT	0.0101244	AGCGTC	0.015226	CGCTGC	-0.0129817	GGTCTC	0.0166888	CGAACA	0.0182155		GATTAT	0.0102235	CACGAA	-0.0103871	CGAAAG	0.0124633	AAAGGC	0.0143983	GTACAC	0.017435	TAGGAG	0.0148605
GACAC	0.0106022	GCAGA	0.0101212	GACGCT	0.015226	GCAGCG	-0.0129817	CCGACC	0.016687	TGTTCG	0.0182155		ACATTA	0.0102193	TTCGTG	-0.0103871	CTTTCG	0.0124633	GCCTTT	0.0143983	GTGTAC	0.017435	GCACCC	0.0148502
GTGTC	0.0106022	TCTGC	0.0101212	GGGTCA	0.0151992	TGATCA	-0.0129674	GGTCGG	0.016687	CAGAGG	0.0182072		TAATGT	0.0102193	GACGTC	-0.0103795	CATGC	0.0124632	CTCGCA	0.0143944	GTCCTA	0.0174169	GGGTGC	0.0148502
CCTAGA	0.01059	ACTAG	0.010115	TGACCC	0.0151992	CGTAGA	-0.0129521	CCGTAC	0.0166602	CCTCTG	0.0182072		ATCTA	0.0102035	CCACGG	-0.0103633	GCATG	0.0124632	TGCGAG	0.0143944	TAGGAC	0.0174169	ACCCAG	0.014815
TCTAGG	0.01059	CTAGT	0.010115	TATGAA	0.0151706	TCTACG	-0.0129521	GTACGG	0.0166602	AGCGGG	0.0181303		TAGAT	0.0102035	CCGTGG	-0.0103633	ATGAAC	0.0124555	AGGAG	0.014357	GCACCC	0.0174134	CTGGGT	0.014815
CACCTA	0.0105785	GACA	0.0101032	TTCATA	0.0151706	AGAAGG	-0.0129097	AGGGAC	0.0166264	CCCGCT	0.0181303		ATCAA	0.0101856	CATCAA	-0.0103381	GTTCAT	0.0124555	CTCCT	0.014357	GGGTGC	0.0174134	CCAGCC	0.0147984
TAGGTG	0.0105785	TGTC	0.0101032	ACCTCG	0.0151291	CCTTCT	-0.0129097	GTCCCT	0.0166264	ATCCAC	0.0180825		TTGAT	0.0101856	TTGATG	-0.0103381	CGCCCG	0.0124553	AGCCCA	0.0143432	AATGGC	0.0173874	GGCTGG	0.0147984
GGTTTA	0.0105766	CATCAA	0.0101005	CGAGGT	0.0151291	ACACCT	-0.012871	CTGGC	0.0165794	GTGGAT	0.0180825		ACGGAC	0.0101785	CAGCCC	-0.010274	CGGGCG	0.0124553	TGGGCT	0.0143432	GCCATT	0.0173874	ACCTAA	0.01479
TAAACC	0.0105766	TTGATG	0.0101005	ACTGAA	0.0150727	AGGTGT	-0.012871	GCCAG	0.0165794	AGCCGA	0.0180815		GTCCGT	0.0101785	GGGCTG	-0.010274	GCTAAA	0.0124185	AACTC	0.0143303	ATCAGG	0.0173845	TTAGGT	0.01479
AGTGC	0.0105711	CCCGA	0.0101002	TTCAGT	0.0150727	CAGACG	-0.0128517	GCCA	0.0165493	TCGGCT	0.0180815		CCATA	0.0101544	ACGAGG	-0.0102305	TTTAGC	0.0124185	GAGTT	0.0143303	CCTGAT	0.0173845	GCTAAA	0.0147716
GCACT	0.0105711	TCGGG	0.0101002	CGAGC	0.0150662	CGTCTG	-0.0128517	TGGC	0.0165493	ACCATC	0.018054		TATGG	0.0101544	CCTCGT	-0.0102305	AAAAGG	0.0124172	ATCCCC	0.0142882	CCGGC	0.0173495	TTTAGC	0.0147716
GCACCC	0.0105315	ATTAAA	0.0100981	GCTCG	0.0150662	CAGCG	-0.0128482	AGTACG	0.0165194	GATGGT	0.018054		TGGGAA	0.0101491	AGCTA	-0.0102272	CCTTTT	0.0124172	GGGGAT	0.0142882	GCCGG	0.0173495	ATCCCG	0.0147611
GGGTGC	0.0105315	TTTAAT	0.0100981	AGCCCA	0.015065	CGCTG	-0.0128482	CGTACT	0.0165194	TGCA	0.0180526		TTCCCA	0.0101491	TAGCT	-0.0102272	CACATG	0.0123946	CGACTC	0.0142738	AGGCA	0.017341	CGGGAT	0.0147611
AAACAT	0.0105154	ATTGTA	0.0100039	TGGGCT	0.015065	GCTAC	-0.0128277	CGTCCC	0.0164921	AGGCAG	0.0180327		ATCGAC	0.0101457	TCGCAA	-0.0102073	CATGTG	0.0123946	GAGTCG	0.0142738	TGCCT	0.017341	CCAGC	0.014744
ATGTTT	0.0105154	TACAAT	0.0100039	GACTA	0.0150369	GTAGC	-0.0128277	GGGACG	0.0164921	CTGCCT	0.0180327		GTCGAT	0.0101457	TTGCGA	-0.0102073	ACTTC	0.0123896	ACATCT	0.0142726	CCTGAC	0.0173317	GCTGG	0.014744
AATCTG	0.0104878	CGCGAG	0.00994064	TAGTC	0.0150369	GAGCA	-0.0128014	CTAA	0.0164664	ACGT	0.0180217		ATCAGC	0.0100763	ATTCTA	-0.0101996	GAAGT	0.0123896	AGATGT	0.0142726	GTCAGG	0.0173317	ACGCAT	0.014678
CAGATT	0.0104878	CTCGCG	0.00994064	AGACAT	0.0150326	TGCTC	-0.0128014	TTAG	0.0164664	TACCGA	0.0180124		GCTGAT	0.0100763	TAGAAT	-0.0101996	ATGATG	0.0123822	TAACAA	0.0142124	GGGTCA	0.0173086	ATGCGT	0.014678
CGTTCC	0.0104724	CCACCG	0.00992162	ATGTCT	0.0150326	AGTACG	-0.012801	CGAAAG	0.0164411	TCGGTA	0.0180124		GTTTCA	0.0100695	CTACAC	-0.0101928	CATCAT	0.0123822	TTGTTA	0.0142124	TGACCC	0.0173086	AAGACC	0.0146753
GGAACG	0.0104724	CGGTGG	0.00992162	AGAAGA	0.0150146	CGTACT	-0.012801	CTTTCG	0.0164411	CGTCA	0.0179875		TGAAAC	0.0100695	GTGTAG	-0.0101928	ATCTCG	0.0123709	TCCTAA	0.0141961	CTTATC	0.0173018	GGTCTT	0.0146753
ACTGC	0.0104685	AACAGG	0.00991515	TCTTCT	0.0150146	AGAGC	-0.0127959	ACAGAC	0.0164141	TGACG	0.0179875		ATTTG	0.0100572	AGCGCC	-0.010135	CGAGAT	0.0123709	TTAGGA	0.0141961	GATAAG	0.0173018	AGC	0.0146703
GCAGT	0.0104685	CCTGTT	0.00991515	CTCGTA	0.0150069	GCTCT	-0.0127959	GTCTGT	0.0164141	AAAGTG	0.0179843		CAAAT	0.0100572	GGCGCT	-0.010135	CCCTAA	0.0123652	CAAAG	0.0141834	CACTGG	0.0172922	GCT	0.0146703
ACTGGC	0.0104672	CGGTGC	0.00989035	TACGAG	0.0150069	TACGA	-0.0127948	ACAC	0.0163889	CACTTT	0.0179843		AACCCT	0.0100411	AACGCA	-0.0101262	TTAGGG	0.0123652	CTTTG	0.0141834	CCAGTG	0.0172922	ATACCG	0.0146569
GCCAGT	0.0104672	GCACCG	0.00989035	TAAGGA	0.0149884	TCGTA	-0.0127948	GTGT	0.0163889	CGGGTA	0.0179838		AGGGTT	0.0100411	TGCGTT	-0.0101262	GCATGC	0.0123252	GGGGTA	0.0141679	CAAGAA	0.0172399	CGGTAT	0.0146569
AAACGG	0.01044	CCGTTA	0.00985942	TCCTTA	0.0149884	GGAGA	-0.0127758	GGCC	0.016379	TACCCG	0.0179838		CAAGAA	0.0100291	CGTTAG	-0.0101131	CTTCTC	0.0123212	TACCCC	0.0141679	TTCTTG	0.0172399	AAATCG	0.0146547
CCGTTT	0.01044	TAACGG	0.00985942	AAGTCG	0.0149634	TCTCC	-0.0127758	AGTCAT	0.0163751	AC	0.0179611		TTCTTG	0.0100291	CTAACG	-0.0101131	GAGAAG	0.0123212	TTCAA	0.0141565	CCCTTC	0.0172215	CGATTT	0.0146547
AAATCC	0.0104345	CCGCAG	0.00985632	CGACTT	0.0149634	GAGACA	-0.0127705	ATGACT	0.0163751	GT	0.0179611		CGTTAA	0.01001	AAGCGG	-0.0100939	CAGCCC	0.0123056	TTGAA	0.0141565	GAAGGG	0.0172215	AGGC	0.0146486
GGATTT	0.0104345	CTGCGG	0.00985632	CGTAAA	0.014956	TGTCTC	-0.0127705	AGCC	0.0163747	TCGCGA	0.0179158		TTAACG	0.01001	CCGCTT	-0.0100939	GGGCTG	0.0123056	GTTAA	0.0141556	AAGTAT	0.0172187	GCCT	0.0146486
ACTTA	0.0104315	AATACT	0.00981227	TTTACG	0.014956	AACGGC	-0.0127513	GGCT	0.0163747	CCTTC	0.0178849		CATACA	0.0100044	GCGC	-0.0100499	CCATGA	0.0122791	TTAAC	0.0141556	ATACTT	0.0172187	GATGCC	0.0146351
TAAGT	0.0104315	AGTATT	0.00981227	ACG	0.014955	GCCGTT	-0.0127513	ACCCAG	0.0163439	GAAGG	0.0178849		TGTATG	0.0100044	GCCGGC	-0.0100321	TCATGG	0.0122791	CGAGCA	0.0141279	ACGATC	0.0172168	GGCATC	0.0146351
GAACGC	0.0104205	TCACA	0.00980976	CGT	0.014955	CGTCAG	-0.0127465	CTGGGT	0.0163439	AGATGG	0.0178482		AATTAG	0.00998861	ACAAG	-0.0100064	AGCCA	0.0122466	TGCTCG	0.0141279	GATCGT	0.0172168	ATTG	0.0146336
GCGTTC	0.0104205	TGTGA	0.00980976	AGAGG	0.0149241	CTGACG	-0.0127465	GAGGAA	0.0163277	CCATCT	0.0178482		CTAATT	0.00998861	CTTGT	-0.0100064	TGGCT	0.0122466	GAGTGC	0.0141045	ACGCAA	0.0172013	CAAT	0.0146336
GTGCTA	0.0103731	AACAGA	0.00979478	CCTCT	0.0149241	CGGCCG	-0.0127328	TTCCTC	0.0163277	GCGCGC	0.0177697		CCTA	0.00998539	CGCCAG	-0.0099794	GAGTA	0.0122081	GCACTC	0.0141045	TTGCGT	0.0172013	CCTGCA	0.0146051
TAGCAC	0.0103731	TCTGTT	0.00979478	ACGAGG	0.0149187	CGCAAC	-0.0127263	GACGA	0.0163157	ACGGCT	0.017744		TAGG	0.00998539	CTGGCG	-0.0099794	TACTC	0.0122081	AGAGGA	0.0140855	ACCAGT	0.0171766	TGCAGG	0.0146051
ATAGA	0.0103571	GCGGAC	0.00979214	CCTCGT	0.0149187	GTTGCG	-0.0127263	TCGTC	0.0163157	AGCCGT	0.017744		TGAA	0.00993173	GGTCA	-0.00997797	ATACGC	0.0121924	TCCTCT	0.0140855	ACTGGT	0.0171766	AGCC	0.0145517
TCTAT	0.0103571	GTCCGC	0.00979214	CTACAC	0.0149015	AAGCTT	-0.0127203	ACTCCC	0.0163149	CGCCAG	0.0177349		TTCA	0.00993173	TGACC	-0.00997797	GCGTAT	0.0121924	ATGGAC	0.0140205	CACCCA	0.0171706	GGCT	0.0145517
GCAACC	0.0103532	GAAAGC	0.00977457	GTGTAG	0.0149015	GGCC	-0.0127182	GGGAGT	0.0163149	CTGGCG	0.0177349		CAGGCG	0.00990928	CGTCC	-0.00997526	AACCTG	0.0121502	GTCCAT	0.0140205	TGGGTG	0.0171706	AGGAA	0.0145457
GGTTGC	0.0103532	GCTTTC	0.00977457	AAACG	0.0148853	AGATGC	-0.0126864	ATCCGC	0.0163128	GAAGC	0.0177108		CGCCTG	0.00990928	GGACG	-0.00997526	CAGGTT	0.0121502	ATATTG	0.0139672	GTACA	0.0171609	TTCCT	0.0145457
ATATA	0.0103459	CATTC	0.00976101	CGTTT	0.0148853	GCATCT	-0.0126864	GCGGAT	0.0163128	GCTTC	0.0177108		ACATGT	0.00987435	CTCCCA	-0.00996626	ATCCGC	0.0121469	CAATAT	0.0139672	TGTAC	0.0171609	GTCATA	0.0145377
TATAT	0.0103459	GAATG	0.00976101	ACACGT	0.0148797	ATGATC	-0.012674	GACCGC	0.0162735	GCCTCC	0.0177047		CGTTC	0.00985252	TGGGAG	-0.00996626	GCGGAT	0.0121469	ACCATG	0.0139397	ACGCCT	0.0171229	TATGAC	0.0145377
GATGAC	0.010333	ATACTG	0.00974782	ACGTGT	0.0148797	GATCAT	-0.012674	GCGGTC	0.0162735	GGAGGC	0.0177047		GAACG	0.00985252	AAATGA	-0.00995572	AGGCAA	0.0121061	CATGGT	0.0139397	AGGCGT	0.0171229	ACCAGC	0.0145355
GTCATC	0.010333	CAGTAT	0.00974782	GTTGTA	0.0148669	CCTGGA	-0.0126309	ACCAGT	0.0162535	AGGCC	0.0176897		ACGGCC	0.00981959	TCATTT	-0.00995572	TTGCCT	0.0121061	TAACCA	0.0138754	GCAATA	0.0171049	GCTGGT	0.0145355
CCTACG	0.010329	ATGCTA	0.00970056	TACAAC	0.0148669	TCCAGG	-0.0126309	ACTGGT	0.0162535	GGCCT	0.0176897		GGCCGT	0.00981959	CATCGG	-0.00995563	AAACAC	0.0120987	TGGTTA	0.0138754	TATTGC	0.0171049	GACGA	0.014505
CGTAGG	0.010329	TAGCAT	0.00970056	CTAGA	0.0148664	AACTAT	-0.0126107	ACGGTC	0.0162369	CTGGAA	0.0176731		GGCTTA	0.00981866	CCGATG	-0.00995563	GTGTTT	0.0120987	AGAGG	0.0138673	CTGACA	0.0170871	TCGTC	0.014505
AATGT	0.0103214	ATTGG	0.00967482	TCTAG	0.0148664	ATAGTT	-0.0126107	GACCGT	0.0162369	TTCCAG	0.0176731		TAAGCC	0.00981866	CCTCG	-0.00995508	AGCGTG	0.0120948	CCTCT	0.0138673	TGTCAG	0.0170871	ACGTG	0.0144722
ACATT	0.0103214	CCAAT	0.00967482	CTTTTC	0.0148276	CTGCC	-0.012594	CTGCA	0.0162296	ACGCC	0.0176584		CATTGG	0.00978776	CGAGG	-0.00995508	CACGCT	0.0120948	CTCTGA	0.0138646	AGCATC	0.0170808	CACGT	0.0144722
TACTAA	0.0103122	CTTCCA	0.00964706	GAAAAG	0.0148276	GGCAG	-0.012594	TGCAG	0.0162296	GGCGT	0.0176584		CCAATG	0.00978776	CACGGG	-0.00992696	AGGAGC	0.0120148	TCAGAG	0.0138646	GATGCT	0.0170808	CATTGG	0.0144574
TTAGTA	0.0103122	TGGAAG	0.00964706	CATCTC	0.0148152	AAGACG	-0.0125804	CCTACC	0.0162235	AGGAAC	0.0176463		ACAATA	0.00977311	CCCGTG	-0.00992696	GCTCCT	0.0120148	AACACC	0.0138279	CGCTCC	0.0170258	CCAATG	0.0144574
ATGTC	0.0103036	AGGCG	0.00964268	GAGATG	0.0148152	CGTCTT	-0.0125804	GGTAGG	0.0162235	GTTCCT	0.0176463		TATTGT	0.00977311	TACAAA	-0.00989875	GGAGCA	0.0119332	GGTGTT	0.0138279	GGAGCG	0.0170258	GCCA	0.0144368
GACAT	0.0103036	CGCCT	0.00964268	GAGATC	0.0147814	ACGGTC	-0.0125502	GCTTCA	0.0162191	CCCAAA	0.0175551		TGTAAA	0.00976426	TTTGTA	-0.00989875	TGCTCC	0.0119332	GCA	0.0138279	CCACTC	0.0170167	TGGC	0.0144368
AGGCAA	0.0103001	CTATAC	0.00959992	GATCTC	0.0147814	GACCGT	-0.0125502	TGAAGC	0.0162191	TTTGGG	0.0175551		TTTACA	0.00976426	GGCGCC	-0.00987958	AAAGAT	0.0119273	TGC	0.0138279	GAGTGG	0.0170167	AGTCCG	0.0144356
TTGCCT	0.0103001	GTATAG	0.00959992	AAAGAC	0.014765	AGACA	-0.0124897	AGGCTG	0.016217	ACTTTC	0.0175358		ACTTA	0.00976141	ACATCC	-0.00985029	ATCTTT	0.0119273	ACGATG	0.0137694	GCGTAC	0.0169948	CGGACT	0.0144356
ATTGG	0.0102846	CGGA	0.00958167	GTCTTT	0.014765	TGTCT	-0.0124897	CAGCCT	0.016217	GAAAGT	0.0175358		TAAGT	0.00976141	GGATGT	-0.00985029	CTAAGA	0.011916	CATCGT	0.0137694	GTACGC	0.0169948	CCTAA	0.0144312
CCAAT	0.0102846	TCCG	0.00958167	GGATAA	0.0147246	CTACGA	-0.012486	AGGAGA	0.0162058	ACACCT	0.0175239		CGCCCG	0.00974857	ATACTG	-0.00980277	TCTTAG	0.011916	GTTGGA	0.0137689	GCCGA	0.0169684	TTAGG	0.0144312
ATCGCG	0.0102655	ATGCC	0.00956684	TTATCC	0.0147246	TCGTAG	-0.012486	TCTCCT	0.0162058	AGGTGT	0.0175239		CGGGCG	0.00974857	CAGTAT	-0.00980277	AGTCAA	0.0119089	TCCAAC	0.0137689	TCGGC	0.0169684	GTCCA	0.0144004
CGCGAT	0.0102655	GGCAT	0.00956684	AACATC	0.0147005	AACAGG	-0.012364	CTACGC	0.0162029	CGGACG	0.0174628		CCAGAG	0.00974366	GAACAC	-0.00979725	TTGACT	0.0119089	ACTCAA	0.0137309	AGCGC	0.0169581	TGGAC	0.0144004
CTTA	0.0102621	CCATTA	0.00956582	GATGTT	0.0147005	CCTGTT	-0.012364	GCGTAG	0.0162029	CGTCCG	0.0174628		CTCTGG	0.00974366	GTGTTC	-0.00979725	ACGTTA	0.0118691	TTGAGT	0.0137309	GCGCT	0.0169581	CCTACC	0.0143835
TAAG	0.0102621	TAATGG	0.00956582	AGGTA	0.0146761	CTAGAA	-0.0123346	AGAGGA	0.0161921	GGCACC	0.0174009		CCGGTA	0.00973532	AGGCG	-0.00978209	TAACGT	0.0118691	GAAGA	0.0137304	GGCACA	0.0169576	GGTAGG	0.0143835
GATTAA	0.010259	TATGGA	0.00956162	TACCT	0.0146761	TTCTAG	-0.0123346	TCCTCT	0.0161921	GGTGCC	0.0174009		TACCGG	0.00973532	CGCCT	-0.00978209	CTCC	0.0118164	TCTTC	0.0137304	TGTGCC	0.0169576	TCTAGA	0.0143807
TTAATC	0.010259	TCCATA	0.00956162	GATAGA	0.0146686	GAACAA	-0.0123253	ACCCA	0.0161741	AGAGGG	0.01739		CAATA	0.00973407	AACCTT	-0.0097743	GGAG	0.0118164	GTTCTA	0.0137098	GAATCA	0.0169421	ACGGA	0.014366
CACGTG	0.0101764	GCCAGC	0.00956144	TCTATC	0.0146686	TTGTTC	-0.0123253	TGGGT	0.0161741	CCCTCT	0.01739		TATTG	0.00973407	AAGGTT	-0.0097743	ACGTCT	0.0118162	TAGAAC	0.0137098	TGATTC	0.0169421	TCCGT	0.014366
AGGTGG	0.0101739	GCTGGC	0.00956144	CGTCAG	0.0146636	CCTTA	-0.0122744	AGAGAG	0.0161641	ACGGCA	0.0173782		TCGAA	0.00968021	ATATG	-0.00976516	AGACGT	0.0118162	ACGTCT	0.0137085	AGCTGG	0.0169068	CGTGC	0.0143613
CCACCT	0.0101739	CGCGAC	0.00948738	CTGACG	0.0146636	TAAGG	-0.0122744	CTCTCT	0.0161641	TGCCGT	0.0173782		TTCGA	0.00968021	CATAT	-0.00976516	GTCCAC	0.0117958	AGACGT	0.0137085	CCAGCT	0.0169068	GCACG	0.0143613
CCAGG	0.0101591	GTCGCG	0.00948738	GATCGA	0.0146613	CGCGTA	-0.0122081	GGCGCC	0.0161566	CGCGA	0.0173774		CCTTA	0.00967588	ACGT	-0.00975811	GTGGAC	0.0117958	AAAAGG	0.0136888	GACCGC	0.0168955	CACAGC	0.0143078
CCTGG	0.0101591	TCCAGA	0.0094056	TCGATC	0.0146613	TACGCG	-0.0122081	TATCGA	0.0161319	TCGCG	0.0173774		TAAGG	0.00967588	ACAGGA	-0.00973102	CTCCTC	0.0117923	CCTTTT	0.0136888	GCGGTC	0.0168955	GCTGTG	0.0143078
CCTAG	0.0101362	TCTGGA	0.0094056	AAGAGA	0.0146318	CCGTC	-0.0121895	TCGATA	0.0161319	TCGCA	0.0173302		ATTTCG	0.00953898	TCCTGT	-0.00973102	GAGGAG	0.0117923	AAACG	0.0136854	CCGGGC	0.0168799	AGGAAT	0.0142958
CTAGG	0.0101362	CGGGTC	0.00937997	TCTCTT	0.0146318	GACGG	-0.0121895	AGCA	0.0161279	TGCGA	0.0173302		CGAAAT	0.00953898	CGGAA	-0.0097282	GGGAGA	0.0117578	CGTTT	0.0136854	GCCCGG	0.0168799	ATTCCT	0.0142958
AACAGT	0.0101216	GACCCG	0.00937997	GCTAAA	0.0145969	AGCGTA	-0.0121727	TGCT	0.0161279	ACGCCC	0.0173163		ACACG	0.0095346	TTCCG	-0.0097282	TCTCCC	0.0117578	AGTA	0.0136805	GTGGGA	0.0168704	CGTTC	0.0142872
ACTGTT	0.0101216	AAGTAT	0.00937886	TTTAGC	0.0145969	TACGCT	-0.0121727	CGCTCC	0.016119	GGGCGT	0.0173163		CGTGT	0.0095346	ATCGAA	-0.00971768	ACTGC	0.0116843	TACT	0.0136805	TCCCAC	0.0168704	GAACG	0.0142872
GACACC	0.0100734	ATACTT	0.00937886	AGGTGA	0.0145834	AAGCGA	-0.0121666	GGAGCG	0.016119	GCCAGA	0.0173055		TATCAA	0.00953238	TTCGAT	-0.00971768	GCAGT	0.0116843	AGGAAA	0.0136475	AGGA	0.0168534	ATTAGC	0.0142729
GGTGTC	0.0100734	ACCCTA	0.00935244	TCACCT	0.0145834	TCGCTT	-0.0121666	CTGCCA	0.0160695	TCTGGC	0.0173055		TTGATA	0.00953238	CTGATA	-0.00971456	AGTCAC	0.0116806	TTTCCT	0.0136475	TCCT	0.0168534	GCTAAT	0.0142729
AATATA	0.0100708	TAGGGT	0.00935244	CGCTA	0.0145705	CCACAG	-0.012135	TGGCAG	0.0160695	CGCTGA	0.0172418		ATTGG	0.00952002	TATCAG	-0.00971456	GTGACT	0.0116806	GAGGGA	0.0136193	ACCTCC	0.0168272	GCGGCC	0.0142287
TATATT	0.0100708	CGGACC	0.00932769	TAGCG	0.0145705	CTGTGG	-0.012135	GCGGGA	0.0160642	TCAGCG	0.0172418		CCAAT	0.00952002	TACCTA	-0.00969918	AAAGAC	0.0116582	TCCCTC	0.0136193	GGAGGT	0.0168272	GGCCGC	0.0142287
ACGTGA	0.0100622	GGTCCG	0.00932769	CAAAAC	0.0145668	AGTGCG	-0.0120894	TCCCGC	0.0160642	CAGTGG	0.0171599		CCATCA	0.00948382	TAGGTA	-0.00969918	GTCTTT	0.0116582	CATGCA	0.0136071	TACACA	0.0168252	CTACTC	0.0142188
TCACGT	0.0100622	ACACGT	0.00932748	GTTTTG	0.0145668	CGCACT	-0.0120894	CATCCA	0.0160527	CCACTG	0.0171599		TGATGG	0.00948382	CGAGTC	-0.00966241	CCTAC	0.0116522	TGCATG	0.0136071	TGTGTA	0.0168252	GAGTAG	0.0142188
TCACCA	0.0100607	ACGTGT	0.00932748	GTAGA	0.0145372	CAGAA	-0.0120652	TGGATG	0.0160527	GCACCA	0.0171502		GTAATA	0.00943246	GACTCG	-0.00966241	GTAGG	0.0116522	CTGAGC	0.0135912	AAAGAG	0.0168073	GGACAC	0.0141901
TGGTGA	0.0100607	CAAGC	0.00929048	TCTAC	0.0145372	TTCTG	-0.0120652	AGTCTG	0.0160221	TGGTGC	0.0171502		TATTAC	0.00943246	CCCAGC	-0.00964293	CACGTG	0.0116206	GCTCAG	0.0135912	CTCTTT	0.0168073	GTGTCC	0.0141901
GTCGTA	0.0100597	GCTTG	0.00929048	ACAGA	0.0144903	CTTATC	-0.0120237	CAGACT	0.0160221	TACAGA	0.0171448		GTACA	0.00942597	GCTGGG	-0.00964293	GACTA	0.0116061	CTTTCC	0.0135854	AGAA	0.016778	CGGGA	0.0141887
TACGAC	0.0100597	TGACA	0.00928918	TCTGT	0.0144903	GATAAG	-0.0120237	ATCCAG	0.0160148	TCTGTA	0.0171448		TGTAC	0.00942597	ATGTAG	-0.00961484	TAGTC	0.0116061	GGAAAG	0.0135854	TTCT	0.016778	TCCCG	0.0141887
CGTGCA	0.0100507	TGTCA	0.00928918	TCGTCA	0.0144597	CAGCCA	-0.0120104	CTGGAT	0.0160148	GACCC	0.0171251		ATGGGA	0.00942288	CTACAT	-0.00961484	CTGA	0.0115802	AGGCCC	0.0135289	ATTGAC	0.016769	CCTCTA	0.0141517
TGCACG	0.0100507	ACAC	0.00928404	TGACGA	0.0144597	TGGCTG	-0.0120104	AGGACT	0.0160113	GGGTC	0.0171251		TCCCAT	0.00942288	CAACGG	-0.00960356	TCAG	0.0115802	GGGCCT	0.0135289	GTCAAT	0.016769	TAGAGG	0.0141517
AACGGA	0.0100344	GTGT	0.00928404	GTCGA	0.0144455	CGACAG	-0.0119809	AGTCCT	0.0160113	GTCTA	0.0171177		AAGTAG	0.00936076	CCGTTG	-0.00960356	CCTAAC	0.011529	ATACAC	0.0134893	TAGGA	0.0167672	CCCTAA	0.014147
TCCGTT	0.0100344	ATGCGA	0.00921631	TCGAC	0.0144455	CTGTCG	-0.0119809	AATCAT	0.0160003	TAGAC	0.0171177		CTACTT	0.00936076	CATTC	-0.0095636	GTTAGG	0.011529	GTGTAT	0.0134893	TCCTA	0.0167672	TTAGGG	0.014147
TATATA	0.010026	TCGCAT	0.00921631	CGAGTA	0.0144393	AAACTT	-0.0119466	ATGATT	0.0160003	ACAGGC	0.0171088		ACTTTC	0.00930534	GAATG	-0.0095636	AGCCG	0.0115047	GCAATA	0.0134867	CAATGA	0.0167624	ATGCGA	0.0141154
CAAGCA	0.0100013	TAGTGA	0.0092146	TACTCG	0.0144393	AAGTTT	-0.0119466	AACCCC	0.0159993	GCCTGT	0.0171088		GAAAGT	0.00930534	GCGCGC	-0.00944599	CGGCT	0.0115047	TATTGC	0.0134867	TCATTG	0.0167624	TCGCAT	0.0141154
TGCTTG	0.0100013	TCACTA	0.0092146	GATAAA	0.0143909	GCTGGA	-0.0119178	GGGGTT	0.0159993	CATGCG	0.0171067		AACGTG	0.00928024	CTGTCC	-0.00942261	AGGTGC	0.0114937	CTGACA	0.0134765	ACACTG	0.0167536	ACGTA	0.0140965
CAGGCA	0.00997934	GATTGA	0.00917689	TTTATC	0.0143909	TCCAGC	-0.0119178	CCGA	0.0159687	CGCATG	0.0171067		CACGTT	0.00928024	GGACAG	-0.00942261	GCACCT	0.0114937	TGTCAG	0.0134765	CAGTGT	0.0167536	TACGT	0.0140965
TGCCTG	0.00997934	TCAATC	0.00917689	TACGAA	0.0143872	GAGCGC	-0.01191	TCGG	0.0159687	CGAGC	0.0171005		AATTGC	0.00927284	ATACG	-0.00937601	GTTGGA	0.0114828	CACCAG	0.0134524	CGAGCC	0.0167275	AGGGAA	0.0140656
ATTATC	0.009955	AAATAG	0.00915735	TTCGTA	0.0143872	GCGCTC	-0.01191	CGGCCA	0.0159593	GCTCG	0.0171005		GCAATT	0.00927284	CGTAT	-0.00937601	TCCAAC	0.0114828	CTGGTG	0.0134524	GGCTCG	0.0167275	TTCCCT	0.0140656
GATAAT	0.009955	CTATTT	0.00915735	ACGTCT	0.0143785	CGATCG	-0.0119018	TGGCCG	0.0159593	TGGACA	0.0170784		CATGTA	0.00926701	AGCTAG	-0.00936924	CGCCAG	0.0114822	AAC	0.0134494	ACCAGC	0.01671	CACGTA	0.0140637
ACGCCT	0.00994184	GCTAAA	0.00915023	AGACGT	0.0143785	AGAGCG	-0.0118564	CTACAG	0.0159056	TGTCCA	0.0170784		TACATG	0.00926701	CTAGCT	-0.00936924	CTGGCG	0.0114822	GTT	0.0134494	GCTGGT	0.01671	TACGTG	0.0140637
AGGCGT	0.00994184	TTTAGC	0.00915023	CGTTCA	0.0143779	CGCTCT	-0.0118564	CTGTAG	0.0159056	AGCCA	0.0170649		GCTA	0.0092529	CAAGTG	-0.00935269	AACTGC	0.0114729	CAGAAA	0.0134397	AGCTCC	0.0167018	ACATCG	0.0140482
AAGGGT	0.00993923	AGTGGA	0.00914795	TGAACG	0.0143779	GCAGGA	-0.0118438	AGCGCT	0.0158892	TGGCT	0.0170649		TAGC	0.0092529	CACTTG	-0.00935269	GCAGTT	0.0114729	TTTCTG	0.0134397	GGAGCT	0.0167018	CGATGT	0.0140482
ACCCTT	0.00993923	TCCACT	0.00914795	GTATA	0.0143771	TCCTGC	-0.0118438	ATTGGG	0.015885	GCCGTA	0.0170596		CTGGAA	0.00924386	ACGCA	-0.00934403	ACTGCC	0.0114681	AGTGCG	0.013425	AAACAC	0.0166955	CACCCA	0.0140313
CCTA	0.00990788	CGTACG	0.00914419	TATAC	0.0143771	GAGGGA	-0.0118394	CCCAAT	0.015885	TACGGC	0.0170596		TTCCAG	0.00924386	TGCGT	-0.00934403	GGCAGT	0.0114681	CGCACT	0.013425	GTGTTT	0.0166955	TGGGTG	0.0140313
TAGG	0.00990788	CGTTGC	0.00908398	GCGTGA	0.0143616	TCCCTC	-0.0118394	GCGC	0.0158503	GAGAGA	0.0170499		CCATCG	0.00923734	CGTAC	-0.0093426	GCGTAC	0.0114291	AAGAGC	0.0134223	AGCCGG	0.0166531	AATCAC	0.0140261
CCCATA	0.00990458	GCAACG	0.00908398	TCACGC	0.0143616	AAGTCA	-0.0118094	CAAAGC	0.0158411	TCTCTC	0.0170499		CGATGG	0.00923734	GTACG	-0.0093426	GTACGC	0.0114291	GCTCTT	0.0134223	CCGGCT	0.0166531	GTGATT	0.0140261
TATGGG	0.00990458	CATTTA	0.00905934	AAACTC	0.0143492	TGACTT	-0.0118094	GCTTTG	0.0158411	GTCCA	0.0170495		CAATCA	0.00923677	CTTATC	-0.00933722	ACT	0.0113872	AAAGCT	0.013411	CTATCA	0.0166052	CAACCA	0.0139898
ATAATC	0.00989627	TAAATG	0.00905934	GAGTTT	0.0143492	AGCCGC	-0.0117796	ACGCCT	0.015802	TGGAC	0.0170495		TGATTG	0.00923677	GATAAG	-0.00933722	AGT	0.0113872	AGCTTT	0.013411	TGATAG	0.0166052	TGGTTG	0.0139898
GATTAT	0.00989627	CAAGCA	0.00904656	GGTTCA	0.0141997	GCGGCT	-0.0117796	AGGCGT	0.015802	CCAACC	0.016957		AACCGT	0.00923232	AGCACT	-0.00931625	GGAGA	0.0113758	CACGAA	0.0133925	CGGCA	0.0166009	CTTTTA	0.0139751
ATCTG	0.00989113	TGCTTG	0.00904656	TGAACC	0.0141997	GGGCCA	-0.0117359	AGGGTC	0.0157816	GGTTGG	0.016957		ACGGTT	0.00923232	AGTGCT	-0.00931625	TCTCC	0.0113758	TTCGTG	0.0133925	TGCCG	0.0166009	TAAAAG	0.0139751
CAGAT	0.00989113	GGCCAC	0.00903701	ACGAA	0.0141348	TGGCCC	-0.0117359	GACCCT	0.0157816	CGCAAC	0.0169529		GTCCTA	0.00921491	CTCATC	-0.00930129	CACTAC	0.0113695	TCAGA	0.0133879	AAGCGG	0.0165907	CTTCGC	0.0139341
CAGACA	0.00984012	GTGGCC	0.00903701	TTCGT	0.0141348	CCTCG	-0.0117251	CTAAGC	0.0157468	GTTGCG	0.0169529		TAGGAC	0.00921491	GATGAG	-0.00930129	GTAGTG	0.0113695	TCTGA	0.0133879	CCGCTT	0.0165907	GCGAAG	0.0139341
TGTCTG	0.00984012	CCCTAG	0.00901024	TTAA	0.0141161	CGAGG	-0.0117251	GCTTAG	0.0157468	CGCAGA	0.0169457		GCTACC	0.00915607	TCGCGA	-0.00930013	AAGCTT	0.011335	CGACAA	0.0133592	ATGGAG	0.0165851	CGCTCA	0.013914
CCTAAC	0.00983407	CTAGGG	0.00901024	TCACA	0.0140999	CTGATC	-0.0117165	CACGTG	0.0157442	TCTGCG	0.0169457		GGTAGC	0.00915607	GCGCCA	-0.00929394	GCGAC	0.0113138	TTGTCG	0.0133592	CTCCAT	0.0165851	TGAGCG	0.013914
GTTAGG	0.00983407	CGCAAG	0.00900247	TGTGA	0.0140999	GATCAG	-0.0117165	TGCAA	0.015742	CGAAAC	0.0169045		ATTGCG	0.00915001	TGGCGC	-0.00929394	GTCGC	0.0113138	GACATC	0.0133579	TATCGA	0.0165673	CTGTA	0.0139131
AACCCT	0.00983103	CTTGCG	0.00900247	CTGTAA	0.0140783	GCTCAC	-0.0116947	TTGCA	0.015742	GTTTCG	0.0169045		CGCAAT	0.00915001	AGTGGA	-0.00927896	AGTCGC	0.0113121	GATGTC	0.0133579	TCGATA	0.0165673	TACAG	0.0139131
AGGGTT	0.00983103	ACACAA	0.00896279	TTACAG	0.0140783	GTGAGC	-0.0116947	GCCCAC	0.01573	GCGTCA	0.016904		GGACCC	0.00910951	TCCACT	-0.00927896	GCGACT	0.0113121	AAGGTG	0.0133057	CCACTA	0.016562	CAAGG	0.0139123
GCTTA	0.00982336	TTGTGT	0.00896279	AACATG	0.0140698	CTGGCC	-0.0116934	GTGGGC	0.01573	TGACGC	0.016904		GGGTCC	0.00910951	GTACGA	-0.00927828	CATGG	0.0113111	CACCTT	0.0133057	TAGTGG	0.016562	CCTTG	0.0139123
TAAGC	0.00982336	GTGGGA	0.00892084	CATGTT	0.0140698	GGCCAG	-0.0116934	CCGTTC	0.01572	ACCTTC	0.0168942		AACATT	0.0091009	TCGTAC	-0.00927828	CCATG	0.0113111	CGTCCC	0.0132926	AAAGGC	0.0165518	TCGTAA	0.0139079
GAGGC	0.00982171	TCCCAC	0.00892084	ATCTCG	0.0140515	CCTCGC	-0.0116649	GAACGG	0.01572	GAAGGT	0.0168942		AATGTT	0.0091009	CGCGTA	-0.0092714	CCTGCA	0.0112689	GGGACG	0.0132926	GCCTTT	0.0165518	TTACGA	0.0139079
GCCTC	0.00982171	ATTTGA	0.008887	CGAGAT	0.0140515	GCGAGG	-0.0116649	CGCCTA	0.0157146	CTCTCC	0.0168865		GCGCGA	0.00907628	TACGCG	-0.0092714	TGCAGG	0.0112689	AACTCA	0.0132833	CACGTC	0.0165189	GAC	0.0139026
CCGCTA	0.00981508	TCAAAT	0.008887	GCGA	0.014038	CGCGA	-0.0116636	TAGGCG	0.0157146	GGAGAG	0.0168865		TCGCGC	0.00907628	AGAGGA	-0.00926528	TGTTAA	0.0112656	TGAGTT	0.0132833	GACGTG	0.0165189	GTC	0.0139026
TAGCGG	0.00981508	TACTA	0.00885584	TCGC	0.014038	TCGCG	-0.0116636	GCTAA	0.0156709	GCCTA	0.0168677		GGTTTA	0.00905766	TCCTCT	-0.00926528	TTAACA	0.0112656	CTTAGA	0.0132668	CTACAG	0.0165184	AGGA	0.0138907
ACTGTC	0.0097052	TAGTA	0.00885584	CACATG	0.0140251	GACAA	-0.0116538	TTAGC	0.0156709	TAGGC	0.0168677		TAAACC	0.00905766	TGGAAA	-0.00921432	AGAGGC	0.0112415	TCTAAG	0.0132668	CTGTAG	0.0165184	TCCT	0.0138907
GACAGT	0.0097052	ACACT	0.00885509	CATGTG	0.0140251	TTGTC	-0.0116538	GACTGC	0.015665	AAGCGA	0.0168521		GTCAA	0.00904775	TTTCCA	-0.00921432	GCCTCT	0.0112415	TCCACA	0.0132258	CCTCGA	0.0165047	CCAAG	0.0138847
AACGGC	0.00969104	AGTGT	0.00885509	ATCTGC	0.0140126	CGGCCC	-0.011653	GCAGTC	0.015665	TCGCTT	0.0168521		TTGAC	0.00904775	CGTCTC	-0.00918846	CAAGAA	0.0112136	TGTGGA	0.0132258	TCGAGG	0.0165047	CTTGG	0.0138847
GCCGTT	0.00969104	TTATAA	0.00885038	GCAGAT	0.0140126	GGGCCG	-0.011653	AGCGC	0.0156526	AAGTGT	0.0168211		AATACA	0.00899122	GAGACG	-0.00918846	TTCTTG	0.0112136	CTTGC	0.0131648	AGTAGG	0.0164989	ACCTA	0.0138676
CTCGAA	0.0096906	GCTAAC	0.00882907	CGCAAA	0.0139638	CTGA	-0.0116469	GCGCT	0.0156526	ACACTT	0.0168211		TGTATT	0.00899122	ACACT	-0.00918107	CGAGGC	0.0111808	GCAAG	0.0131648	CCTACT	0.0164989	TAGGT	0.0138676
TTCGAG	0.0096906	GTTAGC	0.00882907	TTTGCG	0.0139638	TCAG	-0.0116469	GTAAAC	0.0156501	AGGG	0.0168059		GTGTCA	0.00896999	AGTGT	-0.00918107	GCCTCG	0.0111808	ATAAT	0.0131614	CGAGAC	0.0164704	GGATCC	0.0138645
AGCTTA	0.00967898	AAGTTA	0.00882461	CTCAC	0.0139552	CCTTCA	-0.0116454	GTTTAC	0.0156501	CCCT	0.0168059		TGACAC	0.00896999	AGCCAA	-0.00917367	GCCGAA	0.0111643	ATTAT	0.0131614	GTCTCG	0.0164704	GTAGGA	0.0138334
TAAGCT	0.00967898	TAACTT	0.00882461	GTGAG	0.0139552	TGAAGG	-0.0116454	CCACTC	0.0156393	GAACC	0.0168042		AAACG	0.00896868	TTGGCT	-0.00917367	TTCGGC	0.0111643	AGCTAA	0.0131387	ACACGA	0.0164585	TCCTAC	0.0138334
AAGTAG	0.00967789	CACTGC	0.00879189	CAGACA	0.0139491	AGAAAC	-0.0116384	GAGTGG	0.0156393	GGTTC	0.0168042		CGTTT	0.00896868	CTACGA	-0.00914985	CTAAG	0.0111265	TTAGCT	0.0131387	TCGTGT	0.0164585	AGTGTC	0.0138078
CTACTT	0.00967789	GCAGTG	0.00879189	TGTCTG	0.0139491	GTTTCT	-0.0116384	ACCTA	0.0156341	CCTCA	0.0167824		AACAG	0.00890071	TCGTAG	-0.00914985	CTTAG	0.0111265	TCTACA	0.013109	CCTCCC	0.0164534	GACACT	0.0138078
ACCAAT	0.00966895	AGTTA	0.00877383	AGTTTC	0.0139484	TCTACA	-0.0116365	TAGGT	0.0156341	TGAGG	0.0167824		CTGTT	0.00890071	CCATGG	-0.00913061	AGTACA	0.0110811	TGTAGA	0.013109	GGGAGG	0.0164534	TCCCA	0.0137536
ATTGGT	0.00966895	TAACT	0.00877383	GAAACT	0.0139484	TGTAGA	-0.0116365	CGGAAC	0.0155907	AGCGCC	0.0167793		CGCG	0.00889229	CAGCA	-0.00911621	TGTACT	0.0110811	ACTTCG	0.0131048	GATTA	0.0164285	TGGGA	0.0137536
TAGTAA	0.00966044	CTACC	0.00877196	GACAA	0.013878	AACTCG	-0.0116349	GTTCCG	0.0155907	GGCGCT	0.0167793		CGTTA	0.00887321	TGCTG	-0.00911621	AAGGAA	0.011078	CGAAGT	0.0131048	TAATC	0.0164285	GCAC	0.0137293
TTACTA	0.00966044	GGTAG	0.00877196	TTGTC	0.013878	CGAGTT	-0.0116349	GCAAC	0.0155782	ACTCCT	0.0167741		TAACG	0.00887321	AACCCT	-0.00909925	TTCCTT	0.011078	TAA	0.0131025	AATGC	0.0164269	GTGC	0.0137293
AGGCGC	0.00963726	AAGGGT	0.00876748	ATCAAG	0.0138664	AGAG	-0.0116283	GTTGC	0.0155782	AGGAGT	0.0167741		TTATAA	0.00887139	AGGGTT	-0.00909925	GCATCC	0.0110775	TTA	0.0131025	GCATT	0.0164269	CTACAG	0.01372
GCGCCT	0.00963726	ACCCTT	0.00876748	CTTGAT	0.0138664	CTCT	-0.0116283	AGACCT	0.0155493	CTATCA	0.0167506		GATGAA	0.00883537	ATATCC	-0.00907634	GGATGC	0.0110775	TACAAA	0.0130749	AAGTGA	0.0164156	CTGTAG	0.01372
CTTGTC	0.00959803	CACAG	0.00875388	AGTCAG	0.0138106	CCCTC	-0.0116054	AGGTCT	0.0155493	TGATAG	0.0167506		TTCATC	0.00883537	GGATAT	-0.00907634	CTAGC	0.0110655	TTTGTA	0.0130749	TCACTT	0.0164156	CTTAAG	0.0137091
GACAAG	0.00959803	CTGTG	0.00875388	CTGACT	0.0138106	GAGGG	-0.0116054	AAGCAC	0.0155195	ACCCG	0.0167231		AAGTAT	0.00882393	AGACGC	-0.00904493	GCTAG	0.0110655	ATTAAG	0.0130644	ACCAAC	0.0164123	CAAGAG	0.013704
ACTGG	0.00959724	AACGAC	0.00871301	ATTGAG	0.0138055	CCCGAA	-0.0115939	GTGCTT	0.0155195	CGGGT	0.0167231		ATACTT	0.00882393	GCGTCT	-0.00904493	CAACTA	0.011056	CTTAAT	0.0130644	GTTGGT	0.0164123	CTCTTG	0.013704
CCAGT	0.00959724	GTCGTT	0.00871301	CTCAAT	0.0138055	TTCGGG	-0.0115939	GGGACC	0.0155012	CCGAAG	0.0167227		ACGACC	0.00882134	ATGTCC	-0.00901517	TAGTTG	0.011056	CGGAAG	0.0130229	CGGCAG	0.0163795	AACACA	0.0136996
GCTAA	0.00957338	ATCAA	0.00868277	AAAAGA	0.0138044	ACCGAC	-0.0115759	GGTCCC	0.0155012	CTTCGG	0.0167227		GGTCGT	0.00882134	GGACAT	-0.00901517	GTACCA	0.0110473	CTTCCG	0.0130229	CTGCCG	0.0163795	TGTGTT	0.0136996
TTAGC	0.00957338	TTGAT	0.00868277	TCTTTT	0.0138044	GTCGGT	-0.0115759	ATGACG	0.0154976	CAGC	0.0167008		CCGAAC	0.00881528	CACCTA	-0.008994	TGGTAC	0.0110473	GAGACA	0.0129776	GTACCA	0.0163785	TGGTAA	0.0136617
GTTGTA	0.00957192	CGCGCG	0.00867528	AAAGTG	0.0137782	ACTGCT	-0.0115682	CGTCAT	0.0154976	GCTG	0.0167008		GTTCGG	0.00881528	TAGGTG	-0.008994	GCGTGA	0.0110433	TGTCTC	0.0129776	TGGTAC	0.0163785	TTACCA	0.0136617
TACAAC	0.00957192	ACCGGC	0.00866387	CACTTT	0.0137782	AGCAGT	-0.0115682	CGCGAG	0.0154812	CAAACG	0.0166991		CCTACG	0.00880983	CGA	-0.00897779	TCACGC	0.0110433	ACTTC	0.0129774	GATAAC	0.0163662	AGAC	0.0136217
AATCCT	0.00956942	GCCGGT	0.00866387	GTAGAA	0.0137775	CTTGAA	-0.0115319	CTCGCG	0.0154812	CGTTTG	0.0166991		CGTAGG	0.00880983	TCG	-0.00897779	CTTACC	0.0110384	GAAGT	0.0129774	GTTATC	0.0163662	GTCT	0.0136217
AGGATT	0.00956942	GGCGCC	0.00866054	TTCTAC	0.0137775	TTCAAG	-0.0115319	GGGTCA	0.0154507	GTTGCA	0.0166941		ATGTGA	0.00878826	CAGCTA	-0.00892898	GGTAAG	0.0110384	ATATCA	0.0129589	AGCTA	0.0163643	AGAGAG	0.0136165
GTCCAC	0.00955341	AGTG	0.00865417	GCGACC	0.013767	CCCTAA	-0.0115306	TGACCC	0.0154507	TGCAAC	0.0166941		TCACAT	0.00878826	TAGCTG	-0.00892898	CAAGA	0.0110206	TGATAT	0.0129589	TAGCT	0.0163643	CTCTCT	0.0136165
GTGGAC	0.00955341	CACT	0.00865417	GGTCGC	0.013767	TTAGGG	-0.0115306	GAAACC	0.0154486	GGCGAA	0.0166888		GGAAAC	0.00878779	CACCCC	-0.00892194	TCTTG	0.0110206	AACGAG	0.0129543	CAACAG	0.0163603	GAAC	0.0135872
GGGACC	0.00954776	AACCTT	0.00860748	AGTCAA	0.01374	AAACTG	-0.0115205	GGTTTC	0.0154486	TTCGCC	0.0166888		GTTTCC	0.00878779	GGGGTG	-0.00892194	CAGTA	0.0110009	CTCGTT	0.0129543	CTGTTG	0.0163603	GTTC	0.0135872
GGTCCC	0.00954776	AAGGTT	0.00860748	TTGACT	0.01374	CAGTTT	-0.0115205	CTCGCC	0.0154135	GAAGA	0.0166782		CGTTTC	0.00875014	AAACG	-0.00889711	TACTG	0.0110009	AGTACA	0.0129328	CAGGGA	0.0163575	AAACT	0.0135727
TTCGAA	0.00953358	ACTTCC	0.00858444	TCTTCA	0.0137032	AAGAGC	-0.0114903	GGCGAG	0.0154135	TCTTC	0.0166782		GAAACG	0.00875014	CGTTT	-0.00889711	GAGTCA	0.0109844	TGTACT	0.0129328	TCCCTG	0.0163575	AGTTT	0.0135727
CGAACG	0.00951083	GGAAGT	0.00858444	TGAAGA	0.0137032	GCTCTT	-0.0114903	GACTAA	0.0154127	GTCCTA	0.0166774		ACAGT	0.00874922	ATCGGC	-0.00886364	TGACTC	0.0109844	AGAT	0.0129096	CCCGTC	0.0163304	ACTTTA	0.0135684
CGTTCG	0.00951083	AACA	0.00857718	GAGACA	0.0136738	AGGTCG	-0.0114591	TTAGTC	0.0154127	TAGGAC	0.0166774		ACTGT	0.00874922	GCCGAT	-0.00886364	ATAGA	0.0109737	ATCT	0.0129096	GACGGG	0.0163304	TAAAGT	0.0135684
GATATA	0.00948147	TGTT	0.00857718	TGTCTC	0.0136738	CGACCT	-0.0114591	CGCCCA	0.0154059	CCACCG	0.0166719		CTTAAA	0.00874356	TACGTA	-0.008817	TCTAT	0.0109737	AGTTTA	0.0129056	CCTGCC	0.0162929	GCGTTA	0.0135559
TATATC	0.00948147	CTGGAC	0.00856458	GTCGAC	0.0136156	ACGGAC	-0.011451	TGGGCG	0.0154059	CGGTGG	0.0166719		TTTAAG	0.00874356	AATTGC	-0.00880115	CCGC	0.0109516	TAAACT	0.0129056	GGCAGG	0.0162929	TAACGC	0.0135559
GGTTGA	0.00944543	GTCCAG	0.00856458	ATCGCG	0.0136075	GTCCGT	-0.011451	AAGTGA	0.0154016	AGCAC	0.0166637		TAGAGA	0.00874145	GCAATT	-0.00880115	GCGG	0.0109516	CGACTA	0.0129034	CGTTCA	0.0162581	ATTACA	0.0135113
TCAACC	0.00944543	AGGGAT	0.00853904	CGCGAT	0.0136075	CCACAA	-0.0114435	TCACTT	0.0154016	GTGCT	0.0166637		TCTCTA	0.00874145	CCCTCG	-0.00876084	TCAGA	0.0109503	TAGTCG	0.0129034	TGAACG	0.0162581	TGTAAT	0.0135113
AAAGT	0.00943866	ATCCCT	0.00853904	GTGCA	0.0135742	TTGTGG	-0.0114435	GAGGCA	0.015392	GAACCC	0.016655		AATTCT	0.0087283	CGAGGG	-0.00876084	TCTGA	0.0109503	CGCTGA	0.0129018	CGGCCA	0.016258	ACC	0.0134872
ACTTT	0.00943866	AGCGTG	0.00849722	TGCAC	0.0135742	GTTCGA	-0.0114426	TGCCTC	0.015392	GGGTTC	0.016655		AGAATT	0.0087283	CTAGAA	-0.00870862	AAGTTC	0.0109413	TCAGCG	0.0129018	TGGCCG	0.016258	GGT	0.0134872
CCTGCA	0.00940962	CACGCT	0.00849722	GTCAC	0.0135574	TCGAAC	-0.0114426	AGTATC	0.0153909	AGCGAT	0.0166535		AAACTA	0.00870314	TTCTAG	-0.00870862	GAACTT	0.0109413	AGTAGG	0.0128934	ACTCAT	0.0162493	CCACGG	0.0134602
TGCAGG	0.00940962	CATCA	0.00848556	GTGAC	0.0135574	TCAAGA	-0.011438	GATACT	0.0153909	ATCGCT	0.0166535		TAGTTT	0.00870314	CATACG	-0.0086985	AGACCT	0.0109247	CCTACT	0.0128934	ATGAGT	0.0162493	CCGTGG	0.0134602
AGGCG	0.00938715	TGATG	0.00848556	ATCAA	0.0135521	TCTTGA	-0.011438	CGAGAA	0.0153682	CAGCAC	0.0166481		GATGTA	0.00869265	CGTATG	-0.0086985	AGGTCT	0.0109247	AGCAGG	0.012878	CTAAGC	0.0162292	AAAGTT	0.0134597
CGCCT	0.00938715	TAGCA	0.00847412	TTGAT	0.0135521	CTTCC	-0.0114364	TTCTCG	0.0153682	GTGCTG	0.0166481		TACATC	0.00869265	CGGGTC	-0.00868438	AGGCGG	0.0109034	CCTGCT	0.012878	GCTTAG	0.0162292	AACTTT	0.0134597
ACAGGA	0.00938625	TGCTA	0.00847412	AAGGC	0.0135447	GGAAG	-0.0114364	CCCCAA	0.0153453	CACCGG	0.0166463		ACTAAC	0.00868684	GACCCG	-0.00868438	CCGCCT	0.0109034	TCTCCA	0.0128568	ATAAAG	0.0162147	CGAGAA	0.0134397
TCCTGT	0.00938625	GGCA	0.00846235	GCCTT	0.0135447	ACA	-0.0113949	TTGGGG	0.0153453	CCGGTG	0.0166463		GTTAGT	0.00868684	TAGCTA	-0.00867053	GTTAA	0.0108817	TGGAGA	0.0128568	CTTTAT	0.0162147	TTCTCG	0.0134397
GATGC	0.00937012	TGCC	0.00846235	CCTGCA	0.0135444	TGT	-0.0113949	CCAAGC	0.015305	AAGAGA	0.0166453		AATTG	0.00868415	ACGGAT	-0.00863777	TTAAC	0.0108817	GACA	0.0128475	GCATTA	0.0161841	CGCCC	0.0134266
GCATC	0.00937012	ATATGG	0.0083981	TGCAGG	0.0135444	TACGAA	-0.0113851	GCTTGG	0.015305	TCTCTT	0.0166453		CAATT	0.00868415	ATCCGT	-0.00863777	CATGTC	0.0108787	TGTC	0.0128475	TAATGC	0.0161841	GGGCG	0.0134266
ACGACC	0.00936851	CCATAT	0.0083981	GTACTA	0.0135382	TTCGTA	-0.0113851	AACTGG	0.0152906	ACCTTG	0.0166415		ACGGC	0.00868238	CGCATC	-0.00863387	GACATG	0.0108787	GCTTCC	0.0128422	ATCATA	0.0161609	ACGAAA	0.0134189
GGTCGT	0.00936851	AGGTAA	0.00838025	TAGTAC	0.0135382	CGCGGC	-0.0113734	CCAGTT	0.0152906	CAAGGT	0.0166415		GCCGT	0.00868238	GATGCG	-0.00863387	AAGGCA	0.0108726	GGAAGC	0.0128422	TATGAT	0.0161609	TTTCGT	0.0134189
AATGCG	0.00932342	TTACCT	0.00838025	AACTGC	0.0135305	GCCGCG	-0.0113734	CCGG	0.0152627	AACGC	0.0166377		GATGCA	0.00863893	ACCCCA	-0.00859779	TGCCTT	0.0108726	AGCGGG	0.0128153	AGAGCG	0.0161429	CCATA	0.0133573
CGCATT	0.00932342	GCGTTA	0.00834694	GCAGTT	0.0135305	ACGTC	-0.0113259	ACCTC	0.0152613	GCGTT	0.0166377		TGCATC	0.00863893	TGGGGT	-0.00859779	CCTGCC	0.0108416	CCCGCT	0.0128153	CGCTCT	0.0161429	TATGG	0.0133573
AGCTAC	0.00931348	TAACGC	0.00834694	GAAAGC	0.0135195	GACGT	-0.0113259	GAGGT	0.0152613	GTGCAC	0.0166317		AGACA	0.00862356	AGCGAG	-0.00859568	GGCAGG	0.0108416	AAGCAG	0.0127721	CATAG	0.0161347	AACCCG	0.013331
GTAGCT	0.00931348	ACCGTA	0.00828157	GCTTTC	0.0135195	ATTGCA	-0.0113024	GGGTA	0.0152608	TCAGAA	0.01662		TGTCT	0.00862356	CTCGCT	-0.00859568	CTGGCC	0.0107831	CTGCTT	0.0127721	CTATG	0.0161347	CGGGTT	0.013331
CCGACA	0.00928556	TACGGT	0.00828157	GGCTGA	0.013503	TGCAAT	-0.0113024	TACCC	0.0152608	TTCTGA	0.01662		GGGGAC	0.00862224	ATATAT	-0.00857102	GGCCAG	0.0107831	CGGGGC	0.0127673	ATTGTC	0.016128	AATCGT	0.0132971
TGTCGG	0.00928556	ACACAG	0.00827186	TCAGCC	0.013503	CTA	-0.0112699	AATGAC	0.0152556	AACGTG	0.0165948		GTCCCC	0.00862224	AAGTAT	-0.00857019	ATGCG	0.0107798	GCCCCG	0.0127673	GACAAT	0.016128	ACGATT	0.0132971
GTAAGA	0.00928048	CTGTGT	0.00827186	CGCTTA	0.0134886	TAG	-0.0112699	GTCATT	0.0152556	CACGTT	0.0165948		AGAATG	0.00861537	ATACTT	-0.00857019	CGCAT	0.0107798	ATGCG	0.0127192	CACGAC	0.0161271	GAACGC	0.0132959
TCTTAC	0.00928048	AGTAAC	0.00826295	TAAGCG	0.0134886	CCTCA	-0.0112568	CCCCTA	0.0152468	CCGCAC	0.0165924		CATTCT	0.00861537	AGACGG	-0.00856247	AAACT	0.0107713	CGCAT	0.0127192	GTCGTG	0.0161271	GCGTTC	0.0132959
AGCCGG	0.00926824	GTTACT	0.00826295	GAACAA	0.0134628	TGAGG	-0.0112568	TAGGGG	0.0152468	GTGCGG	0.0165924		ATCGTC	0.00861432	CCGTCT	-0.00856247	AGTTT	0.0107713	AATCCA	0.0127167	AGCCAA	0.0161132	CTTC	0.0132956
CCGGCT	0.00926824	CACGTG	0.00826086	TTGTTC	0.0134628	ATCTTC	-0.011255	CCCGAC	0.0152466	GACGGA	0.0165884		GACGAT	0.00861432	ATCAGC	-0.00856203	CGCACA	0.0107702	TGGATT	0.0127167	TTGGCT	0.0161132	GAAG	0.0132956
TCGTCA	0.00916663	AACACA	0.00818138	CGAGAC	0.013457	GAAGAT	-0.011255	GTCGGG	0.0152466	TCCGTC	0.0165884		ACTACA	0.0086106	GCTGAT	-0.00856203	TGTGCG	0.0107702	CAAA	0.0127001	AGGGAC	0.0161068	CGCTTC	0.0132807
TGACGA	0.00916663	TGTGTT	0.00818138	GTCTCG	0.013457	GCCGA	-0.0112017	CTATGA	0.0152283	AGTGG	0.0165718		TGTAGT	0.0086106	CCGAAC	-0.00850949	GCTCAA	0.0107701	TTTG	0.0127001	GTCCCT	0.0161068	GAAGCG	0.0132807
TTGCAA	0.00916322	AACAC	0.00813831	GTCAAA	0.0134249	TCGGC	-0.0112017	TCATAG	0.0152283	CCACT	0.0165718		CTTTTA	0.00860776	GTTCGG	-0.00850949	TTGAGC	0.0107701	TTACAA	0.0126984	GAACAA	0.0160966	GATGCA	0.0132308
CTAGCA	0.00915126	GTGTT	0.00813831	TTTGAC	0.0134249	GTTTAA	-0.0111895	GATAAC	0.0151188	ACGGAA	0.0165678		TAAAAG	0.00860776	CACAG	-0.0084996	CTTGAA	0.0107512	TTGTAA	0.0126984	TTGTTC	0.0160966	TGCATC	0.0132308
TGCTAG	0.00915126	ATGTTC	0.00810591	CATGAA	0.0134101	TTAAAC	-0.0111895	GTTATC	0.0151188	TTCCGT	0.0165678		AGATGG	0.00860625	CTGTG	-0.0084996	TTCAAG	0.0107512	CGTCGA	0.012695	GCGGCA	0.016073	ATATGG	0.0132257
ACACGT	0.00914053	GAACAT	0.00810591	TTCATG	0.0134101	AAAACG	-0.0111893	AAGAGT	0.0151179	CGGCCC	0.0165309		CCATCT	0.00860625	CCCAAA	-0.00846676	ACTTCA	0.0107256	TCGACG	0.012695	TGCCGC	0.016073	CCATAT	0.0132257
ACGTGT	0.00914053	ATTGTC	0.00809988	ATGATC	0.0133835	CGTTTT	-0.0111893	ACTCTT	0.0151179	GGGCCG	0.0165309		AATG	0.00860033	TTTGGG	-0.00846676	TGAAGT	0.0107256	GTTAGA	0.0126683	TCACCA	0.0160362	ACCCT	0.0132189
TACA	0.00913991	GACAAT	0.00809988	GATCAT	0.0133835	ACGAGG	-0.0111889	GAGTAC	0.0151156	CACCCA	0.0165301		CATT	0.00860033	CGTC	-0.0084511	GAAGTC	0.0107127	TCTAAC	0.0126683	TGGTGA	0.0160362	AGGGT	0.0132189
TGTA	0.00913991	CGCTAG	0.00809113	GAACTC	0.0133804	CCTCGT	-0.0111889	GTACTC	0.0151156	TGGGTG	0.0165301		CTGGC	0.00859818	GACG	-0.0084511	GACTTC	0.0107127	AAAGGT	0.0126647	CGCTAC	0.0160187	ACAGT	0.0131612
AGTATA	0.00911823	CTAGCG	0.00809113	GAGTTC	0.0133804	ACGA	-0.0111507	ACCCT	0.0151141	CCAAAG	0.0165077		GCCAG	0.00859818	CAGGG	-0.00843468	CGCGAC	0.0107055	ACCTTT	0.0126647	GTAGCG	0.0160187	ACTGT	0.0131612
TATACT	0.00911823	ATATAT	0.00808587	GCTTCA	0.013356	TCGT	-0.0111507	AGGGT	0.0151141	CTTTGG	0.0165077		GAACA	0.00855125	CCCTG	-0.00843468	GTCGCG	0.0107055	GTTA	0.0126585	CCGTTA	0.0159874	CCTAAA	0.013112
ACGGC	0.00910186	ACTCAC	0.00807346	TGAAGC	0.013356	AGAACT	-0.0111365	GTACA	0.0150979	AGCTCG	0.0164917		TGTTC	0.00855125	GGCAC	-0.00842987	ACGCTG	0.0106792	TAAC	0.0126585	TAACGG	0.0159874	TTTAGG	0.013112
GCCGT	0.00910186	GTGAGT	0.00807346	AAACGT	0.0133493	AGTTCT	-0.0111365	TGTAC	0.0150979	CGAGCT	0.0164917		ACTATG	0.0084965	GTGCC	-0.00842987	CAGCGT	0.0106792	AGATAA	0.0126472	ACTTGC	0.0159647	CACCTG	0.0130901
CAGCGC	0.00906442	ACGCGT	0.00806709	ACGTTT	0.0133493	GACATC	-0.0111292	GTAC	0.0150882	AGTAGG	0.0164894		CATAGT	0.0084965	AGCGTC	-0.00842211	AGGATC	0.0106783	TTATCT	0.0126472	GCAAGT	0.0159647	CAGGTG	0.0130901
GCGCTG	0.00906442	AGCCA	0.00806683	ACCGAC	0.0133439	GATGTC	-0.0111292	ACAG	0.0150877	CCTACT	0.0164894		ATTAAG	0.00848971	GACGCT	-0.00842211	GATCCT	0.0106783	TAGATA	0.0125935	GAGTCA	0.0159387	GGACA	0.013089
GTACA	0.0090628	TGGCT	0.00806683	GTCGGT	0.0133439	CCTACC	-0.0111165	CTGT	0.0150877	CGAAGC	0.0164805		CTTAAT	0.00848971	CTGGCA	-0.0083715	CCTCG	0.010672	TATCTA	0.0125935	TGACTC	0.0159387	TGTCC	0.013089
TGTAC	0.0090628	GACGC	0.00803528	TCAGA	0.0133417	GGTAGG	-0.0111165	CTAG	0.015054	GCTTCG	0.0164805		AGCGTA	0.00846306	TGCCAG	-0.0083715	CGAGG	0.010672	CTGGTC	0.0125868	CCTCTA	0.0159284	GTCCGA	0.0130841
AATGTA	0.00905988	GCGTC	0.00803528	TCTGA	0.0133417	CAGGGG	-0.0110949	ATGCTG	0.0150221	GAGAC	0.0164694		TACGCT	0.00846306	TGACAA	-0.00836717	CCGAAG	0.0106259	GACCAG	0.0125868	TAGAGG	0.0159284	TCGGAC	0.0130841
TACATT	0.00905988	GTACAA	0.0080282	ACGGGG	0.0132815	CCCCTG	-0.0110949	CAGCAT	0.0150221	GTCTC	0.0164694		GTGATA	0.00845581	TTGTCA	-0.00836717	CTTCGG	0.0106259	GTCCTA	0.0124954	AGGCTA	0.015917	CCGTGC	0.0130734
TATAGA	0.00904065	TTGTAC	0.0080282	CCCCGT	0.0132815	CACAGA	-0.0110724	AGCTA	0.0150144	CACTTC	0.0164687		TATCAC	0.00845581	TAGACA	-0.00836712	AAGAAG	0.0105984	TAGGAC	0.0124954	TAGCCT	0.015917	GCACGG	0.0130734
TCTATA	0.00904065	CCAG	0.00801626	GAACTA	0.0132683	TCTGTG	-0.0110724	TAGCT	0.0150144	GAAGTG	0.0164687		CACG	0.00843162	TGTCTA	-0.00836712	CTTCTT	0.0105984	AACGAC	0.0124644	ACGGC	0.0158759	ATGCG	0.0130626
AGGTAT	0.00901148	CTGG	0.00801626	TAGTTC	0.0132683	CTGGC	-0.0110536	CGCGA	0.015002	CCTGC	0.0164292		CGTG	0.00843162	CGCC	-0.00825875	AACCCC	0.0105678	GTCGTT	0.0124644	GCCGT	0.0158759	CGCAT	0.0130626
ATACCT	0.00901148	CAGTA	0.00796694	CTTTAC	0.0132638	GCCAG	-0.0110536	TCGCG	0.015002	GCAGG	0.0164292		AACCAG	0.00842779	GGCG	-0.00825875	GGGGTT	0.0105678	ACGAA	0.0124472	AGCA	0.015842	CAGGAG	0.0130433
TCCAGA	0.00897906	TACTG	0.00796694	GTAAAG	0.0132638	GGTCGA	-0.0110483	GCGTAC	0.0149826	TGCCCA	0.0164113		CTGGTT	0.00842779	ATAT	-0.00821311	CGATC	0.0105607	TTCGT	0.0124472	TGCT	0.015842	CTCCTG	0.0130433
TCTGGA	0.00897906	ATTGCC	0.00796287	GCGTAA	0.0132432	TCGACC	-0.0110483	GTACGC	0.0149826	TGGGCA	0.0164113		ACCACC	0.00837984	CTGGC	-0.00819087	GATCG	0.0105607	GGAACA	0.0124231	CAGGA	0.0158186	TATAAA	0.0130396
AGGGTA	0.00895656	GGCAAT	0.00796287	TTACGC	0.0132432	CCACTC	-0.011041	ATGA	0.0149759	AGTGGC	0.0164097		GGTGGT	0.00837984	GCCAG	-0.00819087	CAGA	0.0105441	TGTTCC	0.0124231	TCCTG	0.0158186	TTTATA	0.0130396
TACCCT	0.00895656	AGCCAA	0.00792919	AGTCTC	0.0132358	GAGTGG	-0.011041	TCAT	0.0149759	GCCACT	0.0164097		CCCATA	0.00837654	ACATGT	-0.00818017	TCTG	0.0105441	GGCATA	0.0123999	CTGCTA	0.015763	CCCAG	0.013039
CCACAG	0.00895572	TTGGCT	0.00792919	GAGACT	0.0132358	AGGTGA	-0.0110386	ATAAAG	0.014963	ACCTGG	0.0163895		TATGGG	0.00837654	TCATGA	-0.00813827	ACCT	0.0104872	TATGCC	0.0123999	TAGCAG	0.015763	CTGGG	0.013039
CTGTGG	0.00895572	CCCGCG	0.00790231	ATAAGA	0.0132009	TCACCT	-0.0110386	CTTTAT	0.014963	CCAGGT	0.0163895		CTTATA	0.00836343	AGTGGG	-0.00812165	AGGT	0.0104872	CGCAG	0.0123886	GGTAC	0.0157493	ACCCA	0.0130334
TCCTAA	0.0089173	CGCGGG	0.00790231	TCTTAT	0.0132009	TAGCTA	-0.0110204	CCACTA	0.0149373	AGTGGG	0.0163895		TATAAG	0.00836343	CCCACT	-0.00812165	CTTTCA	0.0104522	CTGCG	0.0123886	GTACC	0.0157493	TGGGT	0.0130334
TTAGGA	0.0089173	GCACCC	0.00788703	CCGCAA	0.0131951	GGCTCA	-0.0109831	TAGTGG	0.0149373	CCCACT	0.0163895		AAACAT	0.00836142	CTCGC	-0.00804408	TGAAAG	0.0104522	CGAACA	0.0123797	AGCCCG	0.0157425	GCTATA	0.0130197
ACT	0.00890091	GGGTGC	0.00788703	TTGCGG	0.0131951	TGAGCC	-0.0109831	AGACG	0.0149148	ACCTG	0.0163795		ATGTTT	0.00836142	GCGAG	-0.00804408	AGTCTA	0.0104214	TGTTCG	0.0123797	CGGGCT	0.0157425	TATAGC	0.0130197
AGT	0.00890091	TTGAAA	0.0078659	AGTTTG	0.0131862	CGTCCC	-0.010962	CGTCT	0.0149148	CAGGT	0.0163795		CAATGA	0.00835753	ATCTG	-0.0080286	TAGACT	0.0104214	CCGAAC	0.0123701	AAATAG	0.0157208	GAGGCC	0.0130086
CTTTCA	0.00887688	TTTCAA	0.0078659	CAAACT	0.0131862	GGGACG	-0.010962	TGGGAA	0.0148476	ATCGCC	0.0163706		TCATTG	0.00835753	CAGAT	-0.0080286	AAGTCA	0.010414	GTTCGG	0.0123701	CTATTT	0.0157208	GGCCTC	0.0130086
TGAAAG	0.00887688	AAAACG	0.00781303	GGAAGA	0.0131634	GAGGCA	-0.010946	TTCCCA	0.0148476	GGCGAT	0.0163706		AGCGAT	0.00835516	ATTGG	-0.00799485	TGACTT	0.010414	CGAGAA	0.0123442	CTCGA	0.0157187	ACCTCG	0.0129718
CACTGG	0.00887244	CGTTTT	0.00781303	TCTTCC	0.0131634	TGCCTC	-0.010946	TGCTAA	0.0148334	GAGAA	0.0162936		ATCGCT	0.00835516	CCAAT	-0.00799485	GTTCGA	0.0104099	TTCTCG	0.0123442	TCGAG	0.0157187	CGAGGT	0.0129718
CCAGTG	0.00887244	ACCAAT	0.00771552	ACCTGA	0.0130881	TAGGA	-0.010944	TTAGCA	0.0148334	TTCTC	0.0162936		GTTAA	0.00834476	ACAAGT	-0.00797354	TCGAAC	0.0104099	ACTTTG	0.0123426	CGCAC	0.0157175	CACGG	0.0129572
AATTAC	0.00885894	ATTGGT	0.00771552	TCAGGT	0.0130881	TCCTA	-0.010944	CACGAC	0.014832	TCCAA	0.0162681		TTAAC	0.00834476	ACTTGT	-0.00797354	TAAGGA	0.0104056	CAAAGT	0.0123426	GTGCG	0.0157175	CCGTG	0.0129572
GTAATT	0.00885894	GTACGA	0.00766042	AACTCA	0.0130856	CGAAAG	-0.0109426	GTCGTG	0.014832	TTGGA	0.0162681		ACACCC	0.00833342	CGTGAG	-0.00791313	TCCTTA	0.0104056	CGAGA	0.0123122	CGCA	0.0156837	AGTAGG	0.0129117
CCTGC	0.00884864	TCGTAC	0.00766042	TGAGTT	0.0130856	CTTTCG	-0.0109426	CCATGG	0.014829	CCTGAA	0.0162629		GGGTGT	0.00833342	CTCACG	-0.00791313	CCTTGC	0.0104056	TCTCG	0.0123122	TGCG	0.0156837	CCTACT	0.0129117
GCAGG	0.00884864	CCACGG	0.00764765	GCGCCA	0.0130819	CATGA	-0.010939	ATGGG	0.0148236	TTCAGG	0.0162629		CACGC	0.00827773	ACTCAT	-0.00790664	GCAAGG	0.0104056	ACTCCA	0.0122938	ACCCC	0.0156751	CCCAGC	0.0128567
AGGC	0.00884558	CCGTGG	0.00764765	TGGCGC	0.0130819	TCATG	-0.010939	CCCAT	0.0148236	GTGCGA	0.0161966		GCGTG	0.00827773	ATGAGT	-0.00790664	ACACTA	0.0103573	TGGAGT	0.0122938	GGGGT	0.0156751	GCTGGG	0.0128567
GCCT	0.00884558	CAAATG	0.00762212	GCATAC	0.0130816	AAAAGG	-0.0109188	AAGGGA	0.0147993	TCGCAC	0.0161966		ACAGGC	0.00827096	CCGGTC	-0.0078713	TAGTGT	0.0103573	AAA	0.0122886	GCTGCA	0.0156465	CCCAC	0.0127884
TCCCAA	0.00882334	CATTTG	0.00762212	GTATGC	0.0130816	CCTTTT	-0.0109188	TCCCTT	0.0147993	GCATCC	0.0161958		GCCTGT	0.00827096	GACCGG	-0.0078713	AAGCC	0.0103065	TTT	0.0122886	TGCAGC	0.0156465	GTGGG	0.0127884
TTGGGA	0.00882334	GGTCA	0.00759981	AATCAA	0.0130811	GTCAAA	-0.0109057	CAGATC	0.0147072	GGATGC	0.0161958		GCCGGA	0.00826648	CCGGCG	-0.0078707	GGCTT	0.0103065	TATTGA	0.0122875	ATCGTG	0.0156314	CAGG	0.012741
TCTCAA	0.00880918	TGACC	0.00759981	TTGATT	0.0130811	TTTGAC	-0.0109057	GATCTG	0.0147072	GAGGGA	0.0161852		TCCGGC	0.00826648	CGCCGG	-0.0078707	AACTGT	0.010298	TCAATA	0.0122875	CACGAT	0.0156314	CCTG	0.012741
TTGAGA	0.00880918	CGGAC	0.00759442	AGACAG	0.0130757	CACGA	-0.0108936	ACTGTG	0.0146941	TCCCTC	0.0161852		GACAC	0.00825657	GCGGA	-0.00780662	ACAGTT	0.010298	GGAGA	0.012279	ATACTG	0.0156256	GGAGCA	0.0127263
GCCAC	0.00880487	GTCCG	0.00759442	CTGTCT	0.0130757	TCGTG	-0.0108936	CACAGT	0.0146941	ACAGTG	0.0161836		GTGTC	0.00825657	TCCGC	-0.00780662	GTTTTA	0.0102659	TCTCC	0.012279	CAGTAT	0.0156256	TGCTCC	0.0127263
GTGGC	0.00880487	ACTAGG	0.00758418	GATCTA	0.0130642	AGGGAT	-0.0108848	AGTCAC	0.0146809	CACTGT	0.0161836		ATCCAT	0.00822688	GGAA	-0.00779726	TAAAAC	0.0102659	CGACAG	0.0122755	ACACTA	0.015589	GTATAA	0.0126746
TGTAAA	0.00878903	CCTAGT	0.00758418	TAGATC	0.0130642	ATCCCT	-0.0108848	GTGACT	0.0146809	GTCA	0.0161822		ATGGAT	0.00822688	TTCC	-0.00779726	CGGCTC	0.0102565	CTGTCG	0.0122755	TAGTGT	0.015589	TTATAC	0.0126746
TTTACA	0.00878903	ATAACA	0.00758234	AGCATC	0.0130564	AGAGGC	-0.0108806	CACCA	0.0146674	TGAC	0.0161822		AACGCC	0.00817497	ATCACG	-0.00779039	GAGCCG	0.0102565	GATATC	0.0122676	AGACCA	0.0155808	CCCAAG	0.0126729
AGATGG	0.00878531	TGTTAT	0.00758234	GATGCT	0.0130564	GCCTCT	-0.0108806	TGGTG	0.0146674	AGTAG	0.0161805		GGCGTT	0.00817497	CGTGAT	-0.00779039	AGAGG	0.0102398	AGTAAT	0.0122667	TGGTCT	0.0155808	CTTGGG	0.0126729
CCATCT	0.00878531	GAAGTA	0.00754266	GTA	0.013047	CGTAC	-0.0108065	ACTCT	0.0146633	CTACT	0.0161805		AGTTCC	0.00816496	ACTAT	-0.007747	CCTCT	0.0102398	ATTACT	0.0122667	GACGC	0.0155338	CTGCTA	0.0126587
AGCTA	0.00877689	TACTTC	0.00754266	TAC	0.013047	GTACG	-0.0108065	AGAGT	0.0146633	ACACCA	0.0161612		GGAACT	0.00816496	ATAGT	-0.007747	GCTGAC	0.0102254	AACA	0.0122644	GCGTC	0.0155338	TAGCAG	0.0126587
TAGCT	0.00877689	CCGCG	0.00750958	ACGC	0.0130348	CTAGCC	-0.0107958	ATTGC	0.014662	TGGTGT	0.0161612		ATAGCA	0.00815697	GCCCTA	-0.00771912	GTCAGC	0.0102254	TGTT	0.0122644	GCGCC	0.0155315	ACCC	0.0126337
AAATAA	0.00867517	CGCGG	0.00750958	GCGT	0.0130348	GGCTAG	-0.0107958	GCAAT	0.014662	AATCTC	0.0161269		TGCTAT	0.00815697	TAGGGC	-0.00771912	ACATC	0.0102052	GGCTGA	0.0122532	GGCGC	0.0155315	GGGT	0.0126337
TTATTT	0.00867517	CTAATA	0.0074486	GTTACA	0.0130313	AAGGG	-0.010793	AGACCA	0.0146577	GAGATT	0.0161269		CACGCC	0.00811283	AGTCCG	-0.00771168	GATGT	0.0102052	TCAGCC	0.0122532	CCCCAG	0.0155276	GAGCAC	0.012625
AGCGCG	0.00867167	TATTAG	0.0074486	TGTAAC	0.0130313	CCCTT	-0.010793	TGGTCT	0.0146577	AAGGTG	0.0160941		GGCGTG	0.00811283	CGGACT	-0.00771168	GTCA	0.0101844	CACGCA	0.0122361	CTGGGG	0.0155276	GTGCTC	0.012625
CGCGCT	0.00867167	CAGTTA	0.00743814	TTAAA	0.0130255	GCTAGA	-0.0107671	CTGACA	0.0146131	CACCTT	0.0160941		AGACAA	0.00804604	TCCCCA	-0.00769944	TGAC	0.0101844	TGCGTG	0.0122361	GACGAC	0.0155074	CGCCTC	0.0125955
ATCAAC	0.00863656	TAACTG	0.00743814	TTTAA	0.0130255	TCTAGC	-0.0107671	TGTCAG	0.0146131	ACTTAT	0.0160773		TTGTCT	0.00804604	TGGGGA	-0.00769944	ACGTTG	0.0101749	CACAA	0.0122346	GTCGTC	0.0155074	GAGGCG	0.0125955
GTTGAT	0.00863656	CGTAGC	0.00742155	GTAGGA	0.0130244	CGCAAA	-0.0107413	AGAAGC	0.0145951	ATAAGT	0.0160773		GCTAGC	0.00802369	GCGCAA	-0.00769593	CAACGT	0.0101749	TTGTG	0.0122346	GAGCC	0.0154953	AACCGG	0.0125936
ACAAGC	0.00857183	GCTACG	0.00742155	TCCTAC	0.0130244	TTTGCG	-0.0107413	GCTTCT	0.0145951	GGGCCA	0.0160088		AATTGA	0.00801917	TTGCGC	-0.00769593	GTCGTA	0.0101585	AAAA	0.0122237	GGCTC	0.0154953	CCGGTT	0.0125936
GCTTGT	0.00857183	GTATA	0.00740449	ACATGA	0.013011	CAACTA	-0.0107399	GAACTC	0.0145301	TGGCCC	0.0160088		TCAATT	0.00801917	CAAGCA	-0.00768286	TACGAC	0.0101585	TTTT	0.0122237	GACTC	0.015491	ACACC	0.0125862
CGAAC	0.00854361	TATAC	0.00740449	TCATGT	0.013011	TAGTTG	-0.0107399	GAGTTC	0.0145301	CGGTTC	0.0159988		AGAAAT	0.00795854	TGCTTG	-0.00768286	GAAGGC	0.0101512	GGAGAA	0.0122003	GAGTC	0.015491	GGTGT	0.0125862
GTTCG	0.00854361	AAAATG	0.00739633	CCATTA	0.0129968	AAAACA	-0.0107137	GTGCTA	0.0145276	GAACCG	0.0159988		ATTTCT	0.00795854	AACAGG	-0.00768073	GCCTTC	0.0101512	TTCTCC	0.0122003	ATGTAC	0.0154814	GGAAC	0.0125667
GATGTA	0.00853594	CATTTT	0.00739633	TAATGG	0.0129968	TGTTTT	-0.0107137	TAGCAC	0.0145276	AGAAAT	0.0159862		ATCGAG	0.00794827	CCTGTT	-0.00768073	AACTTC	0.010118	CATACA	0.0121631	GTACAT	0.0154814	GTTCC	0.0125667
TACATC	0.00853594	AGTCC	0.00736443	AGATCT	0.0129789	ATAGA	-0.0107134	AGGGGC	0.0145222	ATTTCT	0.0159862		CTCGAT	0.00794827	GTACAA	-0.00767512	GAAGTT	0.010118	TGTATG	0.0121631	CGCGAG	0.0154642	CAGAA	0.0125497
CTTATA	0.00852666	GGACT	0.00736443	CTAGCC	0.0129679	TCTAT	-0.0107134	GCCCCT	0.0145222	GCTGCC	0.0159734		GCGGTA	0.00794651	TTGTAC	-0.00767512	ACTGGA	0.010083	AAGCAA	0.0120724	CTCGCG	0.0154642	TTCTG	0.0125497
TATAAG	0.00852666	ACCAC	0.00732354	GGCTAG	0.0129679	CTTTC	-0.0106973	CCGCCC	0.0144922	GGCAGC	0.0159734		TACCGC	0.00794651	GTAAC	-0.00764992	TCCAGT	0.010083	TTGCTT	0.0120724	GGTTTA	0.0153957	AATGAT	0.0125415
CAGCCG	0.00852077	GTGGT	0.00732354	CGTTGC	0.0129387	GAAAG	-0.0106973	GGGCGG	0.0144922	CCTGA	0.0159441		CGCGAA	0.00794185	GTTAC	-0.00764992	ATGGTC	0.0100776	CGTAC	0.0120521	TAAACC	0.0153957	ATCATT	0.0125415
CGGCTG	0.00852077	AGCACC	0.00732351	GCAACG	0.0129387	GAGCAC	-0.0106668	ACCACC	0.0144843	TCAGG	0.0159441		TTCGCG	0.00794185	ACATGG	-0.00764929	GACCAT	0.0100776	GTACG	0.0120521	AACAC	0.0153216	AGCAAC	0.0125205
GAATA	0.00851112	GGTGCT	0.00732351	CCTCAA	0.0129327	GTGCTC	-0.0106668	GGTGGT	0.0144843	CTTCTC	0.0159211		ATATTC	0.00792216	CCATGT	-0.00764929	AACACG	0.0100302	CAAAGC	0.0119926	GTGTT	0.0153216	GTTGCT	0.0125205
TATTC	0.00851112	AGGACG	0.00731429	TTGAGG	0.0129327	AGTATA	-0.010663	GATGC	0.0144825	GAGAAG	0.0159211		GAATAT	0.00792216	CTGCCA	-0.00764831	CGTGTT	0.0100302	GCTTTG	0.0119926	GCAGA	0.0153094	GATTTA	0.0125033
AGTCAA	0.00846285	CGTCCT	0.00731429	GAGCAC	0.0129238	TATACT	-0.010663	GCATC	0.0144825	CAGCGC	0.0159142		AAGCCT	0.00788859	TGGCAG	-0.00764831	TAGTCA	0.0100189	ATCAGA	0.0119795	TCTGC	0.0153094	TAAATC	0.0125033
TTGACT	0.00846285	AAGCGT	0.00729229	GTGCTC	0.0129238	ACCAGT	-0.0106506	CACTGC	0.0144431	GCGCTG	0.0159142		AGGCTT	0.00788859	CAAAAC	-0.00763972	TGACTA	0.0100189	TCTGAT	0.0119795	GCGC	0.015288	AGTGGG	0.012471
CCAGGG	0.00845374	ACGCTT	0.00729229	TCACAA	0.0129076	ACTGGT	-0.0106506	GCAGTG	0.0144431	CCAATC	0.0158935		GCCATA	0.00784185	GTTTTG	-0.00763972	GTATA	0.00998884	ATCTAG	0.0119467	GAGCTA	0.0152794	CCCACT	0.012471
CCCTGG	0.00845374	GGTAAA	0.00725841	TTGTGA	0.0129076	CTGCGA	-0.0106499	AGTGCG	0.014359	GATTGG	0.0158935		TATGGC	0.00784185	GACGC	-0.00762332	TATAC	0.00998884	CTAGAT	0.0119467	TAGCTC	0.0152794	AGTATC	0.0124673
CCTGGC	0.0083987	TTTACC	0.00725841	GTTTAA	0.0129058	TCGCAG	-0.0106499	CGCACT	0.014359	CGTGCA	0.0158552		GAACAC	0.00782933	GCGTC	-0.00762332	AACGAG	0.00997937	AGACG	0.011913	CTCGAG	0.0152667	GATACT	0.0124673
GCCAGG	0.0083987	ACGAT	0.00725698	TTAAAC	0.0129058	ACGCTA	-0.010634	TCCAGA	0.0143408	TGCACG	0.0158552		GTGTTC	0.00782933	AAGAGG	-0.00756583	CTCGTT	0.00997937	CGTCT	0.011913	CGGGGA	0.0152284	CCCCGC	0.0124665
CAATAA	0.00839839	ATCGT	0.00725698	ATGAG	0.0128954	TAGCGT	-0.010634	TCTGGA	0.0143408	ACATGG	0.0158167		GTTAAC	0.00779379	CCTCTT	-0.00756583	CGCAGA	0.00997539	CAAAC	0.0119119	TCCCCG	0.0152284	GCGGGG	0.0124665
TTATTG	0.00839839	CCAA	0.00725013	CTCAT	0.0128954	CGTACA	-0.0106219	GACTAC	0.0143335	CCATGT	0.0158167		TGTCAA	0.00779232	CGACCC	-0.0075205	TCTGCG	0.00997539	GTTTG	0.0119119	ACCGGG	0.0152204	CGGCCC	0.0124598
CATATC	0.00839712	TTGG	0.00725013	CTCCAA	0.0128941	TGTACG	-0.0106219	GTAGTC	0.0143335	CATCCG	0.0157698		TTGACA	0.00779232	GGGTCG	-0.0075205	CATACC	0.00992818	ACAAGG	0.0118933	CCCGGT	0.0152204	GGGCCG	0.0124598
GATATG	0.00839712	ACCACG	0.00724143	TTGGAG	0.0128941	GAGGTA	-0.0105975	GCATCC	0.0143202	CGGATG	0.0157698		GACTCA	0.00776736	TAACTA	-0.00750669	GGTATG	0.00992818	CCTTGT	0.0118933	GACCGA	0.0152138	CGGTTC	0.0124591
AACCGC	0.00839205	CGTGGT	0.00724143	AACTG	0.0128576	TACCTC	-0.0105975	GGATGC	0.0143202	CTGGGC	0.0157461		TGAGTC	0.00776736	TAGTTA	-0.00750669	AACTA	0.00992306	GCGGTA	0.0118545	TCGGTC	0.0152138	GAACCG	0.0124591
GCGGTT	0.00839205	ACATAT	0.00721868	CAGTT	0.0128576	ATGTAG	-0.0105965	CCTCA	0.0142692	GCCCAG	0.0157461		ACTCA	0.00773935	CCTAGG	-0.00747413	TAGTT	0.00992306	TACCGC	0.0118545	AGGCAA	0.0152118	AAAGAG	0.0124495
GGCCTA	0.00839058	ATATGT	0.00721868	GAAAC	0.012841	CTACAT	-0.0105965	TGAGG	0.0142692	GACCA	0.0157267		TGAGT	0.00773935	GAGGTA	-0.00746112	AAAGTT	0.00991994	AGAAC	0.0118421	TTGCCT	0.0152118	CTCTTT	0.0124495
TAGGCC	0.00839058	CGCAAA	0.00720561	GTTTC	0.012841	CGAGAC	-0.0105802	CCGGGC	0.014251	TGGTC	0.0157267		CTTACC	0.00773673	TACCTC	-0.00746112	AACTTT	0.00991994	GTTCT	0.0118421	GACTAC	0.0151914	CCGCCC	0.012431
TTACAA	0.00838425	TTTGCG	0.00720561	TACGA	0.0128305	GTCTCG	-0.0105802	GCCCGG	0.014251	AAC	0.0157131		GGTAAG	0.00773673	ATCA	-0.00744993	CGTCAG	0.009904	GTAGA	0.0118344	GTAGTC	0.0151914	GGGCGG	0.012431
TTGTAA	0.00838425	ACGAGG	0.00716123	TCGTA	0.0128305	CAAGAC	-0.0105735	GCGGCA	0.0142346	GTT	0.0157131		GTACGA	0.00772866	TGAT	-0.00744993	CTGACG	0.009904	TCTAC	0.0118344	ACACCT	0.0151728	CGCGCC	0.0124268
CTTAAA	0.00835941	CCTCGT	0.00716123	CCTTCG	0.0128097	GTCTTG	-0.0105735	TGCCGC	0.0142346	CGGGAG	0.0157109		TCGTAC	0.00772866	ATACGG	-0.00743885	AAAACA	0.00987155	GGGATA	0.0118099	AGGTGT	0.0151728	GGCGCG	0.0124268
TTTAAG	0.00835941	ACATTG	0.00713854	CGAAGG	0.0128097	CGGTA	-0.0105361	GTCACA	0.0142072	CTCCCG	0.0157109		CATC	0.00772252	CCGTAT	-0.00743885	TGTTTT	0.00987155	TATCCC	0.0118099	CCTACG	0.0151671	GAAGA	0.0124203
ATTCCA	0.00834992	CAATGT	0.00713854	TATGA	0.0127883	TACCG	-0.0105361	TGTGAC	0.0142072	CTGACA	0.0156971		GATG	0.00772252	CCTCCG	-0.00742787	ACACGT	0.00985633	AGCGGA	0.0118032	CGTAGG	0.0151671	TCTTC	0.0124203
TGGAAT	0.00834992	ATAT	0.00712317	TCATA	0.0127883	AAGAGG	-0.0105228	ACACAC	0.0141906	TGTCAG	0.0156971		CCCTAG	0.00770629	CGGAGG	-0.00742787	ACGTGT	0.00985633	TCCGCT	0.0118032	GGGTAA	0.0151546	CATTC	0.0123977
GAGGAC	0.00833203	GGCAGA	0.00711463	AATTAC	0.0127811	CCTCTT	-0.0105228	GTGTGT	0.0141906	GACTGC	0.0156788		CTAGGG	0.00770629	CCCGAC	-0.00741009	GGGTCA	0.00984843	ATCGCG	0.0117993	TTACCC	0.0151546	GAATG	0.0123977
GTCCTC	0.00833203	TCTGCC	0.00711463	GTAATT	0.0127811	CACATA	-0.0104771	CTGTTA	0.0141542	GCAGTC	0.0156788		CCTAAC	0.00769232	GTCGGG	-0.00741009	TGACCC	0.00984843	CGCGAT	0.0117993	AGGGGC	0.0151363	CGAA	0.01238
CTGCCA	0.00832418	CATCCC	0.00710474	CATTA	0.012725	TATGTG	-0.0104771	TAACAG	0.0141542	ACGAGC	0.0156473		GTTAGG	0.00769232	AATGCG	-0.00737441	ATCAG	0.00980655	AACGTT	0.0117814	GCCCCT	0.0151363	TTCG	0.01238
TGGCAG	0.00832418	GGGATG	0.00710474	TAATG	0.012725	ACAA	-0.010471	GTGTCA	0.0141519	GCTCGT	0.0156473		CCTCCC	0.0076606	CGCATT	-0.00737441	CTGAT	0.00980655	GTTTAA	0.0117663	AAGCT	0.0151349	CAGC	0.0123791
AAATCG	0.00832379	CAATGC	0.00709114	GTCTCA	0.0127167	TTGT	-0.010471	TGACAC	0.0141519	ACGCGT	0.0156363		GGGAGG	0.0076606	AGGTGC	-0.00736466	CATGGA	0.00975958	TTAAAC	0.0117663	AGCTT	0.0151349	GCTG	0.0123791
CGATTT	0.00832379	GCATTG	0.00709114	TGAGAC	0.0127167	AGAT	-0.0104558	CCGGC	0.0141352	CGTGTC	0.0156272		TTAGAA	0.00765117	GCACCT	-0.00736466	TCCATG	0.00975958	AACTA	0.0117456	CGAGAG	0.0151315	CGCGA	0.012371
ACGGCC	0.00826163	GCCAA	0.00701107	TCAAA	0.0127144	ATCT	-0.0104558	GCCGG	0.0141352	GACACG	0.0156272		TTCTAA	0.00765117	CCCTGC	-0.00735796	ACTCGG	0.00974099	TAGTT	0.0117456	CTCTCG	0.0151315	TCGCG	0.012371
GGCCGT	0.00826163	TTGGC	0.00701107	TTTGA	0.0127144	AGAGG	-0.0104484	ACCATA	0.0141047	CCGAAC	0.0156179		ACTGCC	0.0076346	GCAGGG	-0.00735796	CCGAGT	0.00974099	AGTCG	0.0117401	CATGTC	0.0150592	AGAGGC	0.012356
CTAAC	0.00824683	GAGGTA	0.00700885	CTCGAG	0.0127032	CCTCT	-0.0104484	TATGGT	0.0141047	GTTCGG	0.0156179		GGCAGT	0.0076346	ATGATA	-0.00734682	AAGTCC	0.00973586	CGACT	0.0117401	GACATG	0.0150592	GCCTCT	0.012356
GTTAG	0.00824683	TACCTC	0.00700885	GCATGA	0.0126903	AGTCAA	-0.010441	AGACTA	0.0140713	CAAG	0.0156021		AACGGA	0.00760861	TATCAT	-0.00734682	GGACTT	0.00973586	AACGA	0.0117369	CATCGC	0.0150564	CGAAG	0.0123129
GGTGTA	0.00823978	CGTAC	0.00700557	TCATGC	0.0126903	TTGACT	-0.010441	TAGTCT	0.0140713	CTTG	0.0156021		TCCGTT	0.00760861	GGTTAA	-0.00734542	TAGGA	0.00973328	TCGTT	0.0117369	GCGATG	0.0150564	CTTCG	0.0123129
TACACC	0.00823978	GTACG	0.00700557	CGCAC	0.0126894	AGTACC	-0.0104022	ATTAGC	0.0140705	ACAGT	0.0155851		CTAGAG	0.00758992	TTAACC	-0.00734542	TCCTA	0.00973328	AAACGA	0.0117109	TCATCA	0.0150285	TCAACA	0.0122985
CGCGCG	0.0082246	GAACAC	0.00698071	GTGCG	0.0126894	GGTACT	-0.0104022	GCTAAT	0.0140705	ACTGT	0.0155851		CTCTAG	0.00758992	ATCAGA	-0.00732995	AGAGCA	0.00973142	TCGTTT	0.0117109	TGATGA	0.0150285	TGTTGA	0.0122985
AATTAG	0.00821456	GTGTTC	0.00698071	ATGTTC	0.0126812	GCAGTA	-0.0103856	GACGC	0.0140224	CTTTC	0.0155494		ATGTAG	0.00757393	TCTGAT	-0.00732995	TGCTCT	0.00973142	AAACGG	0.0116744	GGAACA	0.0150146	CAGCAA	0.0122526
CTAATT	0.00821456	ACGTAG	0.00696407	GAACAT	0.0126812	TACTGC	-0.0103856	GCGTC	0.0140224	GAAAG	0.0155494		CTACAT	0.00757393	ATGCCG	-0.00732956	CCATAA	0.00970435	CCGTTT	0.0116744	TGTTCC	0.0150146	TTGCTG	0.0122526
ATAGTA	0.00820229	CTACGT	0.00696407	AGCTAA	0.0126613	AGACGG	-0.0102946	ATGCCC	0.0140023	CAAGAG	0.015543		AGTGAA	0.00757183	CGGCAT	-0.00732956	TTATGG	0.00970435	CCAGGC	0.0116685	AGGCAC	0.0150039	GATC	0.0122432
TACTAT	0.00820229	GTTTGA	0.00695971	TTAGCT	0.0126613	CCGTCT	-0.0102946	GGGCAT	0.0140023	CTCTTG	0.015543		TTCACT	0.00757183	AAAGTA	-0.00731117	GAGAAA	0.00969126	GCCTGG	0.0116685	GTGCCT	0.0150039	CGAG	0.0122358
CGGGGC	0.00820074	TCAAAC	0.00695971	GTAGAC	0.0126454	GTGGAA	-0.0102774	CAGTTC	0.0139823	AGCACG	0.0155107		AGTCGC	0.00756261	TACTTT	-0.00731117	TTTCTC	0.00969126	ATCTAA	0.0116546	AACCCC	0.0149941	CTCG	0.0122358
GCCCCG	0.00820074	CCGCGA	0.00695063	GTCTAC	0.0126454	TTCCAC	-0.0102774	GAACTG	0.0139823	CGTGCT	0.0155107		GCGACT	0.00756261	AAAACA	-0.00727345	AGTAGG	0.00966852	TTAGAT	0.0116546	GGGGTT	0.0149941	AGTGAT	0.0122333
GTAAC	0.0081855	TCGCGG	0.00695063	CCTCGA	0.0126363	ACGATC	-0.0102674	GACCGA	0.0138856	GATTAC	0.0154678		GCTAGA	0.00754371	TGTTTT	-0.00727345	CCTACT	0.00966852	CCGTCC	0.0116526	AACGGA	0.0149875	ATCACT	0.0122333
GTTAC	0.0081855	GACATA	0.00694181	TCGAGG	0.0126363	GATCGT	-0.0102674	TCGGTC	0.0138856	GTAATC	0.0154678		TCTAGC	0.00754371	CACCAC	-0.00725619	CCGGGC	0.00966394	GGACGG	0.0116526	TCCGTT	0.0149875	CAGACG	0.0121938
AGTTCG	0.00817224	TATGTC	0.00694181	AGTTTA	0.0126239	AGGGGG	-0.0102433	CCAGGG	0.0138666	CTCTGA	0.0154347		CTATAA	0.00753881	GTGGTG	-0.00725619	GCCCGG	0.00966394	GAAC	0.0116522	ATCAG	0.0149763	CGTCTG	0.0121938
CGAACT	0.00817224	CCGGTC	0.00693945	TAAACT	0.0126239	CCCCCT	-0.0102433	CCCTGG	0.0138666	TCAGAG	0.0154347		TTATAG	0.00753881	AGGGCG	-0.00724579	ACCTCT	0.00963624	GTTC	0.0116522	CTGAT	0.0149763	GTTCAA	0.0121807
GTAGCA	0.00813728	GACCGG	0.00693945	GAACAC	0.0125886	GAACTA	-0.0102302	CCACCC	0.0138469	CCCGC	0.0154304		GAGGTA	0.00752139	CGCCCT	-0.00724579	AGAGGT	0.00963624	CTCAAC	0.0116141	CAGCGC	0.0149662	TTGAAC	0.0121807
TGCTAC	0.00813728	AGTACC	0.00691431	GTGTTC	0.0125886	TAGTTC	-0.0102302	GGGTGG	0.0138469	GCGGG	0.0154304		TACCTC	0.00752139	GATATA	-0.00723371	GCGTA	0.00961821	GTTGAG	0.0116141	GCGCTG	0.0149662	AAGTCT	0.0121582
GTATCA	0.00813338	GGTACT	0.00691431	AAAAA	0.0125818	CCCTGC	-0.0102279	TCTAA	0.0137806	AGCTGA	0.0154171		ACGATA	0.00751956	TATATC	-0.00723371	TACGC	0.00961821	CACAGC	0.0116121	CTGTA	0.0149307	AGACTT	0.0121582
TGATAC	0.00813338	CGCTA	0.00688446	TTTTT	0.0125818	GCAGGG	-0.0102279	TTAGA	0.0137806	TCAGCT	0.0154171		TATCGT	0.00751956	GGATAC	-0.00719388	CTGAAA	0.00961333	GCTGTG	0.0116121	TACAG	0.0149307	ATACC	0.012142
AATAGT	0.00813142	TAGCG	0.00688446	CGTGTA	0.0125394	GAAAAA	-0.0102047	CTTAC	0.0137627	TCCGAA	0.0154107		ACAACT	0.0075182	GTATCC	-0.00719388	TTTCAG	0.00961333	CCGTGC	0.0116082	CGTTTA	0.0149134	GGTAT	0.012142
ACTATT	0.00813142	CCAAGC	0.00687371	TACACG	0.0125394	TTTTTC	-0.0102047	GTAAG	0.0137627	TTCGGA	0.0154107		AGTTGT	0.0075182	CCATTA	-0.00718871	GAAAAC	0.00960309	GCACGG	0.0116082	TAAACG	0.0149134	GCCGCA	0.0121398
CAACC	0.00812763	GCTTGG	0.00687371	AGCCT	0.0124644	CACGCG	-0.0101945	CACAG	0.0137579	ACAATC	0.0154101		CGAAAC	0.00750916	TAATGG	-0.00718871	GTTTTC	0.00960309	ATG	0.0115857	CACTTA	0.0148977	TGCGGC	0.0121398
GGTTG	0.00812763	AGACGG	0.00684188	AGGCT	0.0124644	CGCGTG	-0.0101945	CTGTG	0.0137579	GATTGT	0.0154101		GTTTCG	0.00750916	CAGGGG	-0.00715593	GCGGCC	0.00959901	CAT	0.0115857	TAAGTG	0.0148977	CGGA	0.0120907
CCCTAG	0.00809933	CCGTCT	0.00684188	AATGTC	0.01246	CCTCAC	-0.0101716	CCATTA	0.0137336	GACACA	0.0153911		CTAGAA	0.0075077	CCCCTG	-0.00715593	GGCCGC	0.00959901	GCCTAC	0.0115824	CGCCTA	0.0148603	TCCG	0.0120907
CTAGGG	0.00809933	AAGTAG	0.00684164	GACATT	0.01246	GTGAGG	-0.0101716	TAATGG	0.0137336	TGTGTC	0.0153911		TTCTAG	0.0075077	ATATGA	-0.00713991	CAAGGC	0.00959688	GTAGGC	0.0115824	TAGGCG	0.0148603	CTGTTC	0.0120889
GGTTA	0.0080763	CTACTT	0.00684164	AATCAC	0.0124353	AGTAGG	-0.010168	CGAGAC	0.0136994	TAGAAA	0.015377		CGCGCG	0.00750687	TCATAT	-0.00713991	GCCTTG	0.00959688	CCATGA	0.0115716	CTATC	0.0148423	GAACAG	0.0120889
TAACC	0.0080763	CCACGC	0.00683945	GTGATT	0.0124353	CCTACT	-0.010168	GTCTCG	0.0136994	TTTCTA	0.015377		CGCTTA	0.00750237	AGTATG	-0.00713626	CGCTTA	0.00957935	TCATGG	0.0115716	GATAG	0.0148423	AACGT	0.0120775
GCCACA	0.00806769	GCGTGG	0.00683945	AACCAG	0.0124241	CAGCTA	-0.0101612	CCTAAA	0.0136615	CCCGG	0.0153208		TAAGCG	0.00750237	CATACT	-0.00713626	TAAGCG	0.00957935	CGGGGA	0.0115698	AGAC	0.0148358	ACGTT	0.0120775
TGTGGC	0.00806769	TTAAA	0.00683494	CTGGTT	0.0124241	TAGCTG	-0.0101612	TTTAGG	0.0136615	CCGGG	0.0153208		AGTTAC	0.00749237	AGGC	-0.00711856	GCTCCA	0.00957309	TCCCCG	0.0115698	GTCT	0.0148358	GCACA	0.0120234
ATCTA	0.00806166	TTTAA	0.00683494	CGCGCG	0.0124168	AGCAC	-0.0101542	CGGA	0.0136545	CGATCA	0.0152904		GTAACT	0.00749237	GCCT	-0.00711856	TGGAGC	0.00957309	ACTCTC	0.0115629	CGGC	0.0148353	TGTGC	0.0120234
TAGAT	0.00806166	CGCAA	0.0068319	CGCGGC	0.0124135	GTGCT	-0.0101542	TCCG	0.0136545	TGATCG	0.0152904		CCATC	0.00748061	GATGAC	-0.00711766	AACTCA	0.00956694	GAGAGT	0.0115629	GCCG	0.0148353	AACGAA	0.0120221
CAATCA	0.00805007	TTGCG	0.0068319	GCCGCG	0.0124135	GACCGC	-0.0101456	AGCACC	0.0136085	GTAGTA	0.0152823		GATGG	0.00748061	GTCATC	-0.00711766	TGAGTT	0.00956694	CAGG	0.011559	CCAAGC	0.0148257	TTCGTT	0.0120221
TGATTG	0.00805007	AACAGT	0.00680826	CAACTG	0.0123998	GCGGTC	-0.0101456	GGTGCT	0.0136085	TACTAC	0.0152823		CGTGTA	0.0074304	ACCAGG	-0.00707927	ACGTAC	0.00953263	CCTG	0.011559	GCTTGG	0.0148257	TTATAA	0.0120114
ATAAGC	0.00802925	ACTGTT	0.00680826	CAGTTG	0.0123998	CTAACA	-0.0101361	ATTGCC	0.0136026	CTCAGC	0.0152589		TACACG	0.0074304	CCTGGT	-0.00707927	GTACGT	0.00953263	ACGTGA	0.0115442	AACCA	0.0148233	CAAGA	0.0120032
GCTTAT	0.00802925	CATTGG	0.0067741	GACTAC	0.0123894	TGTTAG	-0.0101361	GGCAAT	0.0136026	GCTGAG	0.0152589		TCCAGA	0.0074033	CTCGAA	-0.00707436	AAGCCG	0.00951465	TCACGT	0.0115442	TGGTT	0.0148233	TCTTG	0.0120032
ATTC	0.00798477	CCAATG	0.0067741	GTAGTC	0.0123894	CTTCCC	-0.0101337	CAATCA	0.013599	AGAAGC	0.0152498		TCTGGA	0.0074033	TTCGAG	-0.00707436	CGGCTT	0.00951465	AGGAGG	0.0115054	AGCTG	0.0148211	CAGGCG	0.0119951
GAAT	0.00798477	CGTCC	0.00677257	CTGGTC	0.012387	GGGAAG	-0.0101337	TGATTG	0.013599	GCTTCT	0.0152498		CTTTCA	0.00740211	CACCCG	-0.00706642	AAGG	0.00950517	CCTCCT	0.0115054	CAGCT	0.0148211	CGCCTG	0.0119951
GTCCGA	0.00792083	GGACG	0.00677257	GACCAG	0.012387	CACA	-0.0101294	GGCAC	0.0135923	CGCGGC	0.0152378		TGAAAG	0.00740211	CGGGTG	-0.00706642	CCTT	0.00950517	AGTC	0.0114698	CAACTC	0.0147901	ACGGTG	0.011986
TCGGAC	0.00792083	AGTGTG	0.00676251	ACGTTA	0.0123851	TGTG	-0.0101294	GTGCC	0.0135923	GCCGCG	0.0152378		GATGC	0.00735676	GAAACC	-0.00705137	CCGTAC	0.00950358	GACT	0.0114698	GAGTTG	0.0147901	CACCGT	0.011986
CAATG	0.00788757	CACACT	0.00676251	TAACGT	0.0123851	GACACA	-0.0101204	TCTCCA	0.0135705	AGGATC	0.0152222		GCATC	0.00735676	GGTTTC	-0.00705137	GTACGG	0.00950358	GTTCAA	0.0114634	AGTGGC	0.0147836	CCCGGG	0.0119799
CATTG	0.00788757	AAATTT	0.00675017	CACGTC	0.0123551	TGTGTC	-0.0101204	TGGAGA	0.0135705	GATCCT	0.0152222		CAACCA	0.00731505	AACTT	-0.00703659	ACCCCT	0.00948833	TTGAAC	0.0114634	GCCACT	0.0147836	AGAA	0.0119549
ACTTAT	0.00787162	ATATCC	0.00672912	GACGTG	0.0123551	CCTTGC	-0.0101146	AACGGA	0.0135464	ATCGTG	0.0152199		TGGTTG	0.00731505	AAGTT	-0.00703659	AGGGGT	0.00948833	AGACA	0.0114571	CTTCCA	0.0147816	TTCT	0.0119549
ATAAGT	0.00787162	GGATAT	0.00672912	GCAGAC	0.0123527	GCAAGG	-0.0101146	TCCGTT	0.0135464	CACGAT	0.0152199		ACGCGG	0.0072833	ACAGCC	-0.00703332	TGCA	0.00948672	TGTCT	0.0114571	TGGAAG	0.0147816	CTAAA	0.0119283
CCAGCA	0.00786401	AGTAAG	0.00671515	GTCTGC	0.0123527	CGCCCG	-0.0101103	CACTTA	0.0135316	AGGTGC	0.0152075		CCGCGT	0.0072833	GGCTGT	-0.00703332	CCTTCG	0.00947483	CTAGAG	0.0114326	CTAGCA	0.0147512	TTTAG	0.0119283
TGCTGG	0.00786401	CTTACT	0.00671515	ACAAAA	0.0123483	CGGGCG	-0.0101103	TAAGTG	0.0135316	GCACCT	0.0152075		ACGTCC	0.00725411	AACG	-0.00699235	CGAAGG	0.00947483	CTCTAG	0.0114326	TGCTAG	0.0147512	CTCGCC	0.0119066
CTAATA	0.00780002	AAACGT	0.00671173	TTTTGT	0.0123483	AAGGA	-0.0100553	CGAGAG	0.0135145	AGGTAA	0.0151968		GGACGT	0.00725411	CGTT	-0.00699235	GCGAGA	0.00947308	CAACGG	0.0114183	CGAAAG	0.0147458	GGCGAG	0.0119066
TATTAG	0.00780002	ACGTTT	0.00671173	ATCA	0.0123329	TCCTT	-0.0100553	CTCTCG	0.0135145	TTACCT	0.0151968		TAAGGA	0.00723737	CACGTA	-0.00699134	TCTCGC	0.00947308	CCGTTG	0.0114183	CTTTCG	0.0147458	ATGTCC	0.0118981
GTGTTA	0.00779285	GGTTTA	0.00670317	TGAT	0.0123329	GCCCC	-0.0100484	GTTGTA	0.0135036	CTCTTC	0.015188		TCCTTA	0.00723737	TACGTG	-0.00699134	ATGGCG	0.00947095	AACTCG	0.0114001	TGACAA	0.0147458	GGACAT	0.0118981
TAACAC	0.00779285	TAAACC	0.00670317	AGCAT	0.0123304	GGGGC	-0.0100484	TACAAC	0.0135036	GAAGAG	0.015188		CGCTAC	0.00723412	GGTAAA	-0.00696106	CGCCAT	0.00947095	CGAGTT	0.0114001	TTGTCA	0.0147458	CTGGGA	0.0118431
CTACCA	0.00779278	CTTAAC	0.00669074	ATGCT	0.0123304	AAGCCC	-0.010014	CTCTAA	0.0134996	GGCCAC	0.0151781		GTAGCG	0.00723412	TTTACC	-0.00696106	AACTGG	0.00946251	AAAGTC	0.0113665	CAAATC	0.0147424	TCCCAG	0.0118431
TGGTAG	0.00779278	GTTAAG	0.00669074	CTTGC	0.0123175	GGGCTT	-0.010014	TTAGAG	0.0134996	GTGGCC	0.0151781		CGTGCC	0.00722858	GAGCGA	-0.00695677	CCAGTT	0.00946251	GACTTT	0.0113665	GATTTG	0.0147424	ATCACC	0.0118378
GCGCGA	0.00778029	GCACGA	0.00667864	GCAAG	0.0123175	AACTC	-0.0100011	CAGGCA	0.0134838	CAAGCG	0.015172		GGCACG	0.00722858	TCGCTC	-0.00695677	CGCCGA	0.00944425	ACATCC	0.0113584	CCCTCA	0.014719	GGTGAT	0.0118378
TCGCGC	0.00778029	TCGTGC	0.00667864	CTGTAC	0.0123038	GAGTT	-0.0100011	TGCCTG	0.0134838	CGCTTG	0.015172		CATGAA	0.00719386	ATCAAC	-0.00695606	TCGGCG	0.00944425	GGATGT	0.0113584	TGAGGG	0.014719	GGAAA	0.0118199
AGAACG	0.00774528	CGTCCA	0.00666652	GTACAG	0.0123038	CGAACA	-0.00999646	GTGTGA	0.013458	TCCCGA	0.0151687		TTCATG	0.00719386	GTTGAT	-0.00695606	AGAAGG	0.00942663	TAGCGA	0.0113555	ATATTG	0.0146854	TTTCC	0.0118199
CGTTCT	0.00774528	TGGACG	0.00666652	ACAGAA	0.0122977	TGTTCG	-0.00999646	TCACAC	0.013458	TCGGGA	0.0151687		TGTAA	0.00718541	ATATA	-0.00693071	CCTTCT	0.00942663	TCGCTA	0.0113555	CAATAT	0.0146854	ACATGG	0.0118175
GTGATA	0.00767267	ATAAAC	0.00665327	TTCTGT	0.0122977	CGCCGA	-0.00999248	CGCCA	0.013446	CCACAC	0.0151528		TTACA	0.00718541	TATAT	-0.00693071	AACTG	0.0094231	GCTAA	0.0113445	ACGTCC	0.0146625	CCATGT	0.0118175
TATCAC	0.00767267	GTTTAT	0.00665327	CGCGTA	0.0122571	TCGGCG	-0.00999248	TGGCG	0.013446	GTGTGG	0.0151528		TCGTCA	0.00716638	ACAAAT	-0.00691282	CAGTT	0.0094231	TTAGC	0.0113445	GGACGT	0.0146625	TCGGAA	0.0117907
CATC	0.00766982	ACTGG	0.00663596	TACGCG	0.0122571	GACGC	-0.00997802	AACCGT	0.0134248	CACCGC	0.0151367		TGACGA	0.00716638	ATTTGT	-0.00691282	TCTACA	0.00941746	AGCGCA	0.0113064	AGCACT	0.0146623	TTCCGA	0.0117907
GATG	0.00766982	CCAGT	0.00663596	ACTTCT	0.0122542	GCGTC	-0.00997802	ACGGTT	0.0134248	GCGGTG	0.0151367		CCATGA	0.00715522	TGGGAA	-0.00690574	TGTAGA	0.00941746	TGCGCT	0.0113064	AGTGCT	0.0146623	CATGGA	0.0117786
AGGTAG	0.00766797	CGATGC	0.00659612	AGAAGT	0.0122542	CATACC	-0.00995312	CCCCGA	0.0134102	ACGCGC	0.0151262		TCATGG	0.00715522	TTCCCA	-0.00690574	ATGTC	0.00941208	TCTTAA	0.0112867	ATGGCA	0.0146484	TCCATG	0.0117786
CTACCT	0.00766797	GCATCG	0.00659612	GCTGAC	0.0122377	GGTATG	-0.00995312	TCGGGG	0.0134102	GCGCGT	0.0151262		ATCTG	0.00714432	AATGAG	-0.00686755	GACAT	0.00941208	TTAAGA	0.0112867	TGCCAT	0.0146484	AGCCGG	0.0117681
CCATGC	0.00765646	GACACA	0.00659558	GTCAGC	0.0122377	ACACAT	-0.00994445	CCTCTA	0.0133871	CCCTTA	0.0151191		CAGAT	0.00714432	CTCATT	-0.00686755	AGCGGG	0.00938279	CGCCGA	0.0112646	ACCCCA	0.0146338	CCGGCT	0.0117681
GCATGG	0.00765646	TGTGTC	0.00659558	CTCTC	0.0122328	ATGTGT	-0.00994445	TAGAGG	0.0133871	TAAGGG	0.0151191		TAGAA	0.00712084	CCAAAA	-0.00684606	CCCGCT	0.00938279	TCGGCG	0.0112646	TGGGGT	0.0146338	CAAGTC	0.011761
AGACTA	0.00764473	CGTGAG	0.00659404	GAGAG	0.0122328	AACAT	-0.0099345	CATCGC	0.0133649	CCAAGC	0.0151004		TTCTA	0.00712084	TTTTGG	-0.00684606	GCCCGC	0.00932154	ATAAGC	0.0112642	ACGG	0.014615	GACTTG	0.011761
TAGTCT	0.00764473	CTCACG	0.00659404	ATACGA	0.0122183	ATGTT	-0.0099345	GCGATG	0.0133649	GCTTGG	0.0151004		AGTTAA	0.00709829	AGTGGC	-0.00684196	GCGGGC	0.00932154	GCTTAT	0.0112642	CCGT	0.014615	CCTTCC	0.0117557
CCATTC	0.00762256	AGCCAC	0.00655986	TCGTAT	0.0122183	ATCATG	-0.00993326	TAGTCA	0.0133411	ACGAAC	0.0150997		TTAACT	0.00709829	GCCACT	-0.00684196	AGG	0.00930779	CTACGC	0.0112501	CCAA	0.0146093	GGAAGG	0.0117557
GAATGG	0.00762256	GTGGCT	0.00655986	CCATGA	0.0122025	CATGAT	-0.00993326	TGACTA	0.0133411	GTTCGT	0.0150997		ACCGAT	0.00709177	ACGTGC	-0.00683782	CCT	0.00930779	GCGTAG	0.0112501	TTGG	0.0146093	GTGACA	0.0117429
CGGCAC	0.00757719	CATACG	0.00655443	TCATGG	0.0122025	CACGTC	-0.00991137	ATAGTG	0.013338	GACCCA	0.0150538		ATCGGT	0.00709177	GCACGT	-0.00683782	ATTCTA	0.00930688	CCTCAA	0.0112038	AGTTAC	0.0146087	TGTCAC	0.0117429
GTGCCG	0.00757719	CGTATG	0.00655443	ACATCC	0.0122002	GACGTG	-0.00991137	CACTAT	0.013338	TGGGTC	0.0150538		GCTCTA	0.00707087	GTTGGA	-0.00683753	TAGAAT	0.00930688	TTGAGG	0.0112038	GTAACT	0.0146087	GCCATA	0.0117392
AGTCAT	0.00756912	ATGTGG	0.00652228	GGATGT	0.0122002	AGTATG	-0.00990395	TAAGTA	0.0133207	TATCA	0.0150384		TAGAGC	0.00707087	TCCAAC	-0.00683753	CGGGTA	0.00930588	ACATA	0.011199	ATAAGC	0.0145969	TATGGC	0.0117392
ATGACT	0.00756912	CCACAT	0.00652228	GCAAGA	0.0121791	CATACT	-0.00990395	TACTTA	0.0133207	TGATA	0.0150384		AAAGTG	0.00703801	ACCCT	-0.00681658	TACCCG	0.00930588	TATGT	0.011199	GCTTAT	0.0145969	CTCCAA	0.0117155
CAACTA	0.00756856	CACCTA	0.00651398	TCTTGC	0.0121791	ACAAAC	-0.00989476	AAGCGC	0.0133124	CTTCGA	0.015031		CACTTT	0.00703801	AGGGT	-0.00681658	CGGGC	0.0092964	CGCG	0.0111775	GTAC	0.0145754	TTGGAG	0.0117155
TAGTTG	0.00756856	TAGGTG	0.00651398	ACTCAT	0.012148	GTTTGT	-0.00989476	GCGCTT	0.0133124	TCGAAG	0.015031		GTGCTA	0.00698899	AGTTAA	-0.00680158	GCCCG	0.0092964	TCGTCA	0.0111724	CTCCC	0.014543	CGCAA	0.0117032
AGTCCG	0.00755506	CCAGGG	0.00651016	ATGAGT	0.012148	AGATGA	-0.00989051	GATATC	0.0133064	CAACC	0.0150141		TAGCAC	0.00698899	TTAACT	-0.00680158	TACA	0.00929518	TGACGA	0.0111724	GGGAG	0.014543	TTGCG	0.0117032
CGGACT	0.00755506	CCCTGG	0.00651016	AGTGCG	0.0121401	TCATCT	-0.00989051	CCGCG	0.0132957	GGTTG	0.0150141		CCACGG	0.00698114	GCCAAA	-0.00680143	TGTA	0.00929518	ATGGTA	0.0111289	GGATCA	0.0145351	AGGTAC	0.0116924
ACAT	0.00748518	GTGGTA	0.00650242	CGCACT	0.0121401	AGGCCA	-0.00982755	CGCGG	0.0132957	CCCGGG	0.0150081		CCGTGG	0.00698114	TTTGGC	-0.00680143	CGGTCA	0.0092689	TACCAT	0.0111289	TGATCC	0.0145351	GTACCT	0.0116924
ATGT	0.00748518	TACCAC	0.00650242	TCTACA	0.0120832	TGGCCT	-0.00982755	CAGA	0.0132883	CAACGA	0.0149675		ATGCCC	0.00697672	ACTG	-0.00679811	TGACCG	0.0092689	AAGGAA	0.0111068	GAACTC	0.0144636	ATCCAG	0.0116771
GCAGCC	0.00748293	AGAGGA	0.00647915	TGTAGA	0.0120832	TCTAAA	-0.00978593	TCTG	0.0132883	TCGTTG	0.0149675		GGGCAT	0.00697672	CAGT	-0.00679811	CCGTGC	0.00926621	TTCCTT	0.0111068	GAGTTC	0.0144636	CTGGAT	0.0116771
GGCTGC	0.00748293	TCCTCT	0.00647915	ACGCTA	0.0120784	TTTAGA	-0.00978593	AATGCT	0.0132883	ACAGAT	0.0149212		GGTTA	0.0069594	ACGCGC	-0.00671421	GCACGG	0.00926621	CTCCTA	0.0111052	ATGAGG	0.0144495	AGAACC	0.0116736
ACATTA	0.00746605	CCATC	0.00647669	TAGCGT	0.0120784	AGAGAC	-0.00978423	AGCATT	0.0132883	ATCTGT	0.0149212		TAACC	0.0069594	GCGCGT	-0.00671421	ACG	0.00923343	TAGGAG	0.0111052	CCTCAT	0.0144495	GGTTCT	0.0116736
TAATGT	0.00746605	GATGG	0.00647669	CGTCCA	0.0120783	GTCTCT	-0.00978423	CCTCGA	0.0132854	CCGTCG	0.0149094		GCAATA	0.00695693	AATCAG	-0.00670937	CGT	0.00923343	GAGCAA	0.011093	GCCCAC	0.0144237	CGAGCG	0.0116681
GTGAAC	0.00743727	ATGTCG	0.006443	TGGACG	0.0120783	GCATAA	-0.00977685	TCGAGG	0.0132854	CGACGG	0.0149094		TATTGC	0.00695693	CTGATT	-0.00670937	CAGTAG	0.00915609	TTGCTC	0.011093	GTGGGC	0.0144237	CGCTCG	0.0116681
GTTCAC	0.00743727	CGACAT	0.006443	ACGAAA	0.0120756	TTATGC	-0.00977685	AACAGT	0.0132728	CACCA	0.0148873		CTGAAA	0.00695137	GGATGA	-0.00668513	CTACTG	0.00915609	AAGAGG	0.0110615	GGGCA	0.0144112	AGCCCC	0.0116546
CTGGTC	0.00743408	GAGTCC	0.00642074	TTTCGT	0.0120756	ATGGTC	-0.00977467	ACTGTT	0.0132728	TGGTG	0.0148873		TTTCAG	0.00695137	TCATCC	-0.00668513	AATAGC	0.00914415	CCTCTT	0.0110615	TGCCC	0.0144112	GGGGCT	0.0116546
GACCAG	0.00743408	GGACTC	0.00642074	AAGTAA	0.0120588	GACCAT	-0.00977467	AGTTAC	0.0132662	CTCGAG	0.0148664		ACTAG	0.00692969	CGGTTA	-0.00668274	GCTATT	0.00914415	AAGT	0.0110607	GCCA	0.0143973	GAAA	0.0116296
ACGTGC	0.00741989	GCGTCA	0.00639842	TTACTT	0.0120588	ACCCGT	-0.00973455	GTAACT	0.0132662	CCTGCC	0.0148386		CTAGT	0.00692969	TAACCG	-0.00668274	ACTCCC	0.00913683	ACTT	0.0110607	TGGC	0.0143973	TTTC	0.0116296
GCACGT	0.00741989	TGACGC	0.00639842	ATTGTG	0.0120502	ACGGGT	-0.00973455	AGAGAT	0.0132582	GGCAGG	0.0148386		CGTGTC	0.00690714	CCAGGG	-0.00666163	GGGAGT	0.00913683	CAAAA	0.0110537	CCACAG	0.0143583	TCACGA	0.011616
AGGGAT	0.00735314	ATCATG	0.00639668	CACAAT	0.0120502	AGGATC	-0.00972948	ATCTCT	0.0132582	GAGCTA	0.0148376		GACACG	0.00690714	CCCTGG	-0.00666163	CTCCA	0.0090808	TTTTG	0.0110537	CTGTGG	0.0143583	TCGTGA	0.011616
ATCCCT	0.00735314	CATGAT	0.00639668	ATCGCA	0.0120488	GATCCT	-0.00972948	AGAATG	0.0132562	TAGCTC	0.0148376		AGACTA	0.00689773	ATAGGG	-0.00663803	TGGAG	0.0090808	TCCAA	0.0110374	CAATAC	0.0143543	ACAGGC	0.0116015
AAGCTT	0.00735159	GCGCCA	0.00638571	TGCGAT	0.0120488	GAGCTC	-0.00971338	CATTCT	0.0132562	AGCCCC	0.0148305		TAGTCT	0.00689773	CCCTAT	-0.00663803	CTATAC	0.00907112	TTGGA	0.0110374	GTATTG	0.0143543	GCCTGT	0.0116015
GGGTAA	0.00732822	TGGCGC	0.00638571	CGCGAC	0.0120273	ACATCT	-0.00970257	GCGAGC	0.0132457	GGGGCT	0.0148305		TCTGAA	0.00688093	CCCCA	-0.00662248	GTATAG	0.00907112	CGATCG	0.0110276	AGAAA	0.0143526	AGGACC	0.011597
TTACCC	0.00732822	ATATA	0.00638251	GTCGCG	0.0120273	AGATGT	-0.00970257	GCTCGC	0.0132457	GCCTCA	0.0148178		TTCAGA	0.00688093	TGGGG	-0.00662248	CACAA	0.00905604	AAGCAC	0.0110228	TTTCT	0.0143526	GGTCCT	0.011597
CTTGAC	0.00727118	TATAT	0.00638251	AACAC	0.0120271	TACTCA	-0.00967692	ACCACA	0.0132426	TGAGGC	0.0148178		CATCAA	0.00682801	CGCAGA	-0.00661172	TTGTG	0.00905604	GTGCTT	0.0110228	AGAGGG	0.0143384	ATCGTG	0.0115497
GTCAAG	0.00727118	TACA	0.00637102	GTGTT	0.0120271	TGAGTA	-0.00967692	TGTGGT	0.0132426	ACCT	0.0147766		TTGATG	0.00682801	TCTGCG	-0.00661172	GAGGC	0.00905457	ATCCAT	0.0110045	CCCTCT	0.0143384	CACGAT	0.0115497
ACATAC	0.00725647	TGTA	0.00637102	TCGACA	0.012025	TAGAA	-0.00966958	GCACCC	0.0132382	AGGT	0.0147766		CACGTA	0.0068105	GACCCC	-0.00661142	GCCTC	0.00905457	ATGGAT	0.0110045	CTCCAG	0.0143368	ATCGTC	0.0115495
GTATGT	0.00725647	GCTACA	0.00637049	TGTCGA	0.012025	TTCTA	-0.00966958	GGGTGC	0.0132382	GTGACA	0.0147698		TACGTG	0.0068105	GGGGTC	-0.00661142	CGATCC	0.00905206	ACTAC	0.0110043	CTGGAG	0.0143368	GACGAT	0.0115495
GATTCA	0.00724699	TGTAGC	0.00637049	CGACA	0.011994	CTCGAC	-0.00966033	CTCTAC	0.0132356	TGTCAC	0.0147698		CGGTAA	0.00675712	AGTG	-0.00659201	GGATCG	0.00905206	GTAGT	0.0110043	CCACCC	0.0142888	CTTACC	0.011494
TGAATC	0.00724699	GCCCGC	0.00635404	TGTCG	0.011994	GTCGAG	-0.00966033	GTAGAG	0.0132356	GTCTCA	0.0147606		TTACCG	0.00675712	CACT	-0.00659201	ACCTAA	0.00903211	AATCTG	0.0109892	GGGTGG	0.0142888	GGTAAG	0.011494
CCTCCG	0.007244	GCGGGC	0.00635404	AACGAA	0.0119936	AACATC	-0.00964231	GACCAA	0.0132306	TGAGAC	0.0147606		AGCGCG	0.00675429	AGTCC	-0.00655231	TTAGGT	0.00903211	CAGATT	0.0109892	AATAGG	0.0142556	ACTTAT	0.0114801
CGGAGG	0.007244	CCGAAC	0.00633554	TTCGTT	0.0119936	GATGTT	-0.00964231	TTGGTC	0.0132306	GCTCCA	0.0147277		CGCGCT	0.00675429	GGACT	-0.00655231	CTAAA	0.00899622	GCACA	0.0109729	CCTATT	0.0142556	ATAAGT	0.0114801
TCTGCA	0.00719888	GTTCGG	0.00633554	CACGAA	0.0119738	CTGCTC	-0.00963577	AACTCC	0.0132094	TGGAGC	0.0147277		GGTTAA	0.00674766	AGGTAC	-0.0065408	TTTAG	0.00899622	TGTGC	0.0109729	ACTACC	0.0142267	CTGTGA	0.0114593
TGCAGA	0.00719888	GATGTA	0.00633382	TTCGTG	0.0119738	GAGCAG	-0.00963577	GGAGTT	0.0132094	CAATGC	0.0147112		TTAACC	0.00674766	GTACCT	-0.0065408	AGTCCA	0.00897135	CAAATG	0.0109558	GGTAGT	0.0142267	TCACAG	0.0114593
TGACAA	0.00719618	TACATC	0.00633382	GGAAAA	0.0119717	ATCAGA	-0.00961989	TCACGA	0.0131812	GCATTG	0.0147112		ATCAGG	0.00674379	ACGCTG	-0.00651578	TGGACT	0.00897135	CATTTG	0.0109558	CCCACC	0.0142241	AAACGA	0.011445
TTGTCA	0.00719618	AATCCG	0.00630594	TTTTCC	0.0119717	TCTGAT	-0.00961989	TCGTGA	0.0131812	GGGTTA	0.0146947		CCTGAT	0.00674379	CAGCGT	-0.00651578	GACGC	0.00895813	CCTGCC	0.0109467	GGTGGG	0.0142241	TCGTTT	0.011445
ACTACG	0.00718328	CGGATT	0.00630594	CGCGAA	0.0119205	ATTGCG	-0.00961424	CCCGTC	0.0131587	TAACCC	0.0146947		TCTGCA	0.00671287	TAAAAA	-0.00649937	GCGTC	0.00895813	GGCAGG	0.0109467	ACTAGG	0.014222	GATAGA	0.0114292
CGTAGT	0.00718328	GATATA	0.00629027	TTCGCG	0.0119205	CGCAAT	-0.00961424	GACGGG	0.0131587	AAGAGC	0.0146887		TGCAGA	0.00671287	TTTTTA	-0.00649937	GGTATA	0.00895546	CGGTAG	0.0109257	CCTAGT	0.014222	TCTATC	0.0114292
CGTACA	0.00717832	TATATC	0.00629027	AACTA	0.011893	AAAGG	-0.00959151	GCTACC	0.0131432	GCTCTT	0.0146887		GCTGTA	0.00667662	GTGA	-0.00648344	TATACC	0.00895546	CTACCG	0.0109257	AGGGTC	0.0142181	ACAGGA	0.011409
TGTACG	0.00717832	AAATA	0.00625168	TAGTT	0.011893	CCTTT	-0.00959151	GGTAGC	0.0131432	AACAC	0.0146571		TACAGC	0.00667662	TCAC	-0.00648344	AGCACC	0.00895421	GCTCAA	0.0109237	GACCCT	0.0142181	TCCTGT	0.011409
CTTGTA	0.00715215	TATTT	0.00625168	ACTGC	0.0118888	CCTCGA	-0.00955916	GCAA	0.0131265	GTGTT	0.0146571		CTAC	0.00664778	TCCAGA	-0.00644214	GGTGCT	0.00895421	TTGAGC	0.0109237	AAGGC	0.0141939	GATGGC	0.0113881
TACAAG	0.00715215	ACATGT	0.00615764	GCAGT	0.0118888	TCGAGG	-0.00955916	TTGC	0.0131265	AGATAG	0.0146511		GTAG	0.00664778	TCTGGA	-0.00644214	CGTA	0.0089446	GCTAGA	0.0109202	GCCTT	0.0141939	GCCATC	0.0113881
ACCTAA	0.00710401	AGACG	0.00614738	ACTTA	0.011871	ACGCT	-0.00955135	GGTACA	0.0130814	CTATCT	0.0146511		ACTACG	0.0066261	CGGCC	-0.00640754	TACG	0.0089446	TCTAGC	0.0109202	CGTCCC	0.0141886	ACTCCA	0.0113719
TTAGGT	0.00710401	CGTCT	0.00614738	TAAGT	0.011871	AGCGT	-0.00955135	TGTACC	0.0130814	ATCTCC	0.0146268		CGTAGT	0.0066261	GGCCG	-0.00640754	AGTACT	0.00892947	AGTAAA	0.0109182	GGGACG	0.0141886	TGGAGT	0.0113719
AGGCTG	0.00710072	CTGGC	0.0061412	CGAA	0.0118569	CAGCAC	-0.00953594	AACCAC	0.0130765	GGAGAT	0.0146268		CGTAAA	0.00660624	AGCTAT	-0.0064047	GACGTA	0.00892469	TTTACT	0.0109182	ACCG	0.0141618	GCCGA	0.0113505
CAGCCT	0.00710072	GCCAG	0.0061412	TTCG	0.0118569	GTGCTG	-0.00953594	GTGGTT	0.0130765	GACA	0.0146179		TTTACG	0.00660624	ATAGCT	-0.0064047	TACGTC	0.00892469	GAGGCA	0.0108527	CGGT	0.0141618	TCGGC	0.0113505
TCGGAA	0.00709973	ACTGAG	0.0061113	CTGTGA	0.0117907	AAGGGG	-0.0095307	CCCTCC	0.0130688	TGTC	0.0146179		GTATA	0.00660381	CATG	-0.00637725	CGAGTC	0.00892447	TGCCTC	0.0108527	ATGATC	0.0141563	TATAA	0.0113467
TTCCGA	0.00709973	CTCAGT	0.0061113	TCACAG	0.0117907	CCCCTT	-0.0095307	GGAGGG	0.0130688	AACAAG	0.0146144		TATAC	0.00660381	CATCCA	-0.00634924	GACTCG	0.00892447	CCTTCG	0.0108399	GATCAT	0.0141563	TTATA	0.0113467
GTCCTA	0.00709563	AGTACA	0.00607219	GTTTTA	0.0117655	AAGAA	-0.00947611	AAGAGA	0.0130542	CTTGTT	0.0146144		AGTCAA	0.00660359	TGGATG	-0.00634924	GTAAAC	0.00889949	CGAAGG	0.0108399	AGTCAC	0.0141525	CAATCC	0.0113113
TAGGAC	0.00709563	TGTACT	0.00607219	TAAAAC	0.0117655	TTCTT	-0.00947611	TCTCTT	0.0130542	GGAC	0.0146041		TTGACT	0.00660359	CGAGGA	-0.0063365	GTTTAC	0.00889949	AAACCT	0.0107794	GTGACT	0.0141525	GGATTG	0.0113113
ACAGGT	0.00708093	ATCTG	0.00603739	CGGAAG	0.0117601	CCAGAA	-0.00946113	CGCCAA	0.0130457	GTCC	0.0146041		AACTAA	0.00657183	TCCTCG	-0.0063365	ACACTG	0.00886427	AGGTTT	0.0107794	AAGA	0.0141338	AGGCCT	0.0113032
ACCTGT	0.00708093	CAGAT	0.00603739	CTTCCG	0.0117601	TTCTGG	-0.00946113	TTGGCG	0.0130457	CGTCAA	0.0145771		TTAGTT	0.00657183	ATCAG	-0.0063258	CAGTGT	0.00886427	ACTCGG	0.0107532	TCTT	0.0141338	CGTCCC	0.0112876
CCTAAA	0.00705046	ACAAGC	0.00603604	ACAGTC	0.0117409	CACAAA	-0.00946101	CATTGC	0.0130396	TTGACG	0.0145771		GTTCGA	0.00656176	CTGAT	-0.0063258	CACCAG	0.00885447	CCGAGT	0.0107532	AATCAG	0.0141112	GGGACG	0.0112876
TTTAGG	0.00705046	GCTTGT	0.00603604	GACTGT	0.0117409	TTTGTG	-0.00946101	GCAATG	0.0130396	CAGATG	0.01455		TCGAAC	0.00656176	AACACT	-0.00629283	CTGGTG	0.00885447	GAGTA	0.0107455	CTGATT	0.0141112	ACACAT	0.0112825
GTACAC	0.00701648	TGAACA	0.00603193	ATCTTA	0.0117341	CAGAAA	-0.00940354	CGAC	0.0130212	CATCTG	0.01455		CCCTGA	0.00653518	AGTGTT	-0.00629283	ACAGGC	0.00883799	TACTC	0.0107455	CGCACG	0.0141043	ATGTGT	0.0112825
GTGTAC	0.00701648	TGTTCA	0.00603193	TAAGAT	0.0117341	TTTCTG	-0.00940354	GTCG	0.0130212	GCCTGA	0.0145437		TCAGGG	0.00653518	CGGCAC	-0.00626748	GCCTGT	0.00883799	GTCCGA	0.010705	CGTGCG	0.0141043	TTAGAA	0.0112738
AATAAA	0.00699586	ATCAGC	0.00597226	ACGTCC	0.0117007	AACTGC	-0.00939125	CCACC	0.0130083	TCAGGC	0.0145437		ATCCCG	0.00650943	GTGCCG	-0.00626748	AGTTTG	0.00878123	TCGGAC	0.010705	ATCGGG	0.0140891	TTCTAA	0.0112738
TTTATT	0.00699586	GCTGAT	0.00597226	GGACGT	0.0117007	GCAGTT	-0.00939125	GGTGG	0.0130083	CACGGA	0.0145436		CGGGAT	0.00650943	CAGAA	-0.00621408	CAAACT	0.00878123	AATTTA	0.0106953	CCCGAT	0.0140891	TCGAAA	0.0112642
ACTCAG	0.00697798	CGCCAG	0.00596828	ATTTAC	0.0116725	ATGAA	-0.0093871	AAGGC	0.0129866	TCCGTG	0.0145436		CCACAC	0.00650125	TTCTG	-0.00621408	CATGA	0.00876288	TAAATT	0.0106953	AAGAGT	0.0140736	TTTCGA	0.0112642
CTGAGT	0.00697798	CTGGCG	0.00596828	GTAAAT	0.0116725	TTCAT	-0.0093871	GCCTT	0.0129866	CTGTA	0.0145426		GTGTGG	0.00650125	AGACGA	-0.00619585	TCATG	0.00876288	CGAGGC	0.010694	ACTCTT	0.0140736	GAGAA	0.0112451
AAAGTT	0.00697064	CCCTGC	0.00596515	AGCAA	0.0116665	ACAGTC	-0.00934594	AGCACT	0.0129772	TACAG	0.0145426		ATCAAC	0.0064798	TCGTCT	-0.00619585	GAGAA	0.00875715	GCCTCG	0.010694	ACATGG	0.0140699	TTCTC	0.0112451
AACTTT	0.00697064	GCAGGG	0.00596515	TTGCT	0.0116665	GACTGT	-0.00934594	AGTGCT	0.0129772	CTGGCA	0.0145137		GTTGAT	0.0064798	CACTG	-0.00619091	TTCTC	0.00875715	CTCAGC	0.0106841	CCATGT	0.0140699	CCAA	0.0112401
ATAGG	0.00696839	ACTGCA	0.00595888	AGAGAT	0.0116331	GTACGA	-0.00933213	AGCGGG	0.0129737	TGCCAG	0.0145137		CAGGCA	0.0064767	CAGTG	-0.00619091	GGCAGA	0.00872898	GCTGAG	0.0106841	ATCAGA	0.0140373	TTGG	0.0112401
CCTAT	0.00696839	TGCAGT	0.00595888	ATCTCT	0.0116331	TCGTAC	-0.00933213	CCCGCT	0.0129737	AATCC	0.0145065		TGCCTG	0.0064767	CGTTC	-0.00617528	TCTGCC	0.00872898	ATTTGC	0.010672	TCTGAT	0.0140373	ACGA	0.0112311
TCAGAA	0.00693058	GTGCAC	0.00588076	TAA	0.0116001	CACGAA	-0.00931776	CAGTGA	0.0129404	GGATT	0.0145065		CCAGGG	0.00643379	GAACG	-0.00617528	CAAGCC	0.00871231	GCAAAT	0.010672	CCTAAC	0.0140119	TCGT	0.0112311
TTCTGA	0.00693058	CGTTAG	0.00586666	TTA	0.0116001	TTCGTG	-0.00931776	TCACTG	0.0129404	GCCGAA	0.0144772		CCCTGG	0.00643379	ATAGTG	-0.00616836	GGCTTG	0.00871231	ACTAT	0.0106668	GTTAGG	0.0140119	ATTGTG	0.0112165
CTACA	0.00691876	CTAACG	0.00586666	CACGAC	0.0115967	CGTTGC	-0.00930921	CCCATC	0.0129314	TTCGGC	0.0144772		GTACAA	0.00641221	CACTAT	-0.00616836	CAGCAG	0.00869348	ATAGT	0.0106668	AGACGG	0.0139767	CACAAT	0.0112165
TGTAG	0.00691876	ACCGTC	0.00583376	GTCGTG	0.0115967	GCAACG	-0.00930921	GATGGG	0.0129314	CTCCAA	0.0144723		TTGTAC	0.00641221	ACCCGC	-0.00612817	CTGCTG	0.00869348	ACGTAG	0.0106624	CCGTCT	0.0139767	AATGCC	0.0111952
AGGGCC	0.00689719	GACGGT	0.00583376	GATATC	0.0115912	ACCGCG	-0.00928491	AAAGGC	0.0129064	TTGGAG	0.0144723		CGCGAC	0.00638241	GCGGGT	-0.00612817	ACAAA	0.00869174	CTACGT	0.0106624	CTACGC	0.0139755	GGCATT	0.0111952
GGCCCT	0.00689719	CATTCG	0.00583104	CTCCTC	0.011571	CGCGGT	-0.00928491	GCCTTT	0.0129064	CATTGG	0.0144003		GTCGCG	0.00638241	AAACGT	-0.00612484	TTTGT	0.00869174	AAAGTT	0.0106608	GCGTAG	0.0139755	CCTAC	0.0111763
GTCCAA	0.00687898	CGAATG	0.00583104	GAGGAG	0.011571	CTAAGC	-0.00926971	CACG	0.012884	CCAATG	0.0144003		AAATCG	0.00633696	ACGTTT	-0.00612484	GGCATA	0.00868444	AACTTT	0.0106608	AGTAGC	0.0139523	GTAGG	0.0111763
TTGGAC	0.00687898	CCGTAC	0.00582305	AAGCCT	0.011566	GCTTAG	-0.00926971	CGTG	0.012884	AACTGG	0.0143812		CGATTT	0.00633696	CGGCA	-0.00610927	TATGCC	0.00868444	CGAGTC	0.0106496	GCTACT	0.0139523	ACAGTG	0.0111712
CCCGAC	0.00686689	GTACGG	0.00582305	AGGCTT	0.011566	ACTTG	-0.00924462	CAAGCA	0.0128741	CCAGTT	0.0143812		ATAGCC	0.00631454	TGCCG	-0.00610927	AGACCA	0.0086454	GACTCG	0.0106496	GTATAC	0.0139188	CACTGT	0.0111712
GTCGGG	0.00686689	CTAGGC	0.00580919	CTCGAC	0.0115531	CAAGT	-0.00924462	TGCTTG	0.0128741	CAAGC	0.0143767		GGCTAT	0.00631454	CAGC	-0.00610027	TGGTCT	0.0086454	AGCCAG	0.0106495	GGCCA	0.0139112	ATCTTA	0.0111689
TATCAA	0.00685314	GCCTAG	0.00580919	GTCGAG	0.0115531	ACCAGC	-0.00923644	GATTA	0.0128692	GCTTG	0.0143767		AAAGTT	0.00631013	GCTG	-0.00610027	AACTC	0.00864491	CTGGCT	0.0106495	TGGCC	0.0139112	TAAGAT	0.0111689
TTGATA	0.00685314	AGTGG	0.00580187	AGATGA	0.011544	GCTGGT	-0.00923644	TAATC	0.0128692	AGCCTA	0.0143532		AACTTT	0.00631013	TACTA	-0.00608758	GAGTT	0.00864491	TTGCAA	0.0106366	AAACCA	0.013904	AGCAA	0.0111631
GATGCC	0.00682284	CCACT	0.00580187	TCATCT	0.011544	CAAGGC	-0.00922755	CATAGC	0.0128452	TAGGCT	0.0143532		ATGCAC	0.0063036	TAGTA	-0.00608758	GAGAC	0.0086368	CATACC	0.0106301	TGGTTT	0.013904	TTGCT	0.0111631
GGCATC	0.00682284	CAATAC	0.00577959	AGAGGC	0.0115254	GCCTTG	-0.00922755	GCTATG	0.0128452	CCCACG	0.0143501		GTGCAT	0.0063036	AACACG	-0.00608517	GTCTC	0.0086368	GGTATG	0.0106301	ACCTAA	0.0139021	CGATCA	0.0111416
ATCTAG	0.00678876	GTATTG	0.00577959	GCCTCT	0.0115254	AACGGG	-0.00921961	AATGGC	0.0128355	CGTGGG	0.0143501		ACGCAG	0.00628806	CGTGTT	-0.00608517	CAGCAC	0.00861954	AACGTA	0.0106233	TTAGGT	0.0139021	TGATCG	0.0111416
CTAGAT	0.00678876	TACGTA	0.00577859	CGTTTC	0.011519	CCCGTT	-0.00921961	GCCATT	0.0128355	CACCTG	0.014319		CTGCGT	0.00628806	CCACG	-0.00607695	GTGCTG	0.00861954	TACGTT	0.0106233	ACCTCG	0.0138994	GATGC	0.0111326
GGTGAC	0.00676804	TGGGAA	0.00577383	GAAACG	0.011519	CTATTA	-0.0091625	ACTTGC	0.0128273	CAGGTG	0.014319		CCGGGA	0.00627997	CGTGG	-0.00607695	TCTAGA	0.00861102	AGGGTG	0.0106134	CGAGGT	0.0138994	GCATC	0.0111326
GTCACC	0.00676804	TTCCCA	0.00577383	GCAA	0.011511	TAATAG	-0.0091625	GCAAGT	0.0128273	ATTGGA	0.0143067		TCCCGG	0.00627997	ACACGG	-0.00604953	ACAG	0.00853788	CACCCT	0.0106134	GATTCA	0.0138873	TAATTA	0.0111238
CAGG	0.00676077	AGTGGC	0.00577002	TTGC	0.011511	AATGGC	-0.00915647	CAATAC	0.0127879	TCCAAT	0.0143067		CCCGCC	0.00623447	CCGTGT	-0.00604953	CTGT	0.00853788	GTCGCA	0.0106016	TGAATC	0.0138873	AACTAA	0.0111234
CCTG	0.00676077	GCCACT	0.00577002	ACGATC	0.011496	GCCATT	-0.00915647	GTATTG	0.0127879	GTAAC	0.0143002		GGCGGG	0.00623447	CCTGCA	-0.0059444	AGGTA	0.00853	TGCGAC	0.0106016	AGAATA	0.0138771	TTAGTT	0.0111234
ACATGG	0.00675735	CCGCGG	0.00576436	GATCGT	0.011496	ATAAGG	-0.00914349	GGACCA	0.0127848	GTTAC	0.0143002		CCCGGC	0.00622813	TGCAGG	-0.0059444	TACCT	0.00853	AGTAA	0.0105914	TATTCT	0.0138771	AACGTA	0.0111223
CCATGT	0.00675735	CCGGCG	0.00575978	GCAGC	0.0114874	CCTTAT	-0.00914349	TGGTCC	0.0127848	ACCGT	0.0142742		GCCGGG	0.00622813	CCTCGA	-0.00594193	TGAA	0.00850751	TTACT	0.0105914	CGGTCA	0.0138422	TACGTT	0.0111223
AATATC	0.00673817	CGCCGG	0.00575978	GCTGC	0.0114874	CAAGA	-0.00913291	ACCG	0.0127639	ACGGT	0.0142742		CATGA	0.0062215	TCGAGG	-0.00594193	TTCA	0.00850751	AAGGGG	0.0105738	TGACCG	0.0138422	ACCAG	0.0111196
GATATT	0.00673817	TCCA	0.00575852	GCGTAC	0.0114757	TCTTG	-0.00913291	CGGT	0.0127639	GCAAAC	0.0142583		TCATG	0.0062215	TACCGA	-0.00591923	TCAGGA	0.00848232	CCCCTT	0.0105738	TCAGAA	0.013839	CTGGT	0.0111196
ATTCAA	0.00673542	TGGA	0.00575852	GTACGC	0.0114757	ACCGCT	-0.00912649	CAATTC	0.0127544	GTTTGC	0.0142583		GAAA	0.0062202	TCGGTA	-0.00591923	TCCTGA	0.00848232	AATTAT	0.0105312	TTCTGA	0.013839	TGGCCA	0.0111173
TTGAAT	0.00673542	GTTAA	0.00572122	GCTTTA	0.0114658	AGCGGT	-0.00912649	GAATTG	0.0127544	CTGCAA	0.0142423		TTTC	0.0062202	AGAATC	-0.00591506	CTGGA	0.00846951	ATAATT	0.0105312	ACATGT	0.013831	AAGGTG	0.0111145
TACAAA	0.00668136	TTAAC	0.00572122	TAAAGC	0.0114658	AGAGCA	-0.00912167	AGGGTA	0.0127508	TTGCAG	0.0142423		ACCAAT	0.00618631	GATTCT	-0.00591506	TCCAG	0.00846951	AGTACC	0.0105073	AGCGGG	0.0138035	CACCTT	0.0111145
TTTGTA	0.00668136	CTTGCA	0.00570803	CTCACC	0.0114454	TGCTCT	-0.00912167	TACCCT	0.0127508	ACGAG	0.0142384		ATTGGT	0.00618631	CCCGCG	-0.00590201	AGTTGA	0.00846479	GGTACT	0.0105073	CCCGCT	0.0138035	ACCTG	0.0111083
TATTAA	0.00668066	TGCAAG	0.00570803	GGTGAG	0.0114454	CGTCGA	-0.00910492	ATACGC	0.0127152	CTCGT	0.0142384		AGACCT	0.00617681	CGCGGG	-0.00590201	TCAACT	0.00846479	CGTA	0.010491	AAGCA	0.0137551	CAGGT	0.0111083
TTAATA	0.00668066	CCACG	0.00563979	ATGAGC	0.0114434	TCGACG	-0.00910492	GCGTAT	0.0127152	AGAGAA	0.0142047		AGGTCT	0.00617681	ATGTCG	-0.00589822	ATGCAC	0.00844824	TACG	0.010491	TGCTT	0.0137551	CCGGAA	0.0111016
ATTCG	0.00667773	CGTGG	0.00563979	GCTCAT	0.0114434	AGGAGA	-0.00909979	GTACAC	0.0126984	TTCTCT	0.0142047		AGCCTG	0.00614054	CGACAT	-0.00589822	GTGCAT	0.00844824	AGGC	0.0104906	ACGCAG	0.0137447	TTCCGG	0.0111016
CGAAT	0.00667773	CGCATC	0.00563605	AGGTTG	0.0114175	TCTCCT	-0.00909979	GTGTAC	0.0126984	GTCAC	0.0142036		CAGGCT	0.00614054	CACGTC	-0.00586329	ACACAG	0.00841809	GCCT	0.0104906	CTGCGT	0.0137447	ACGGG	0.0111005
AATAAT	0.0066741	GATGCG	0.00563605	CAACCT	0.0114175	GCGAGA	-0.00909173	CTCGA	0.0126479	GTGAC	0.0142036		ACGTAG	0.00610832	GACGTG	-0.00586329	CTGTGT	0.00841809	ATACCG	0.0104649	GGAGTA	0.0137163	CCCGT	0.0111005
ATTATT	0.0066741	ACCAGC	0.00561231	AGGAAG	0.0113768	TCTCGC	-0.00909173	TCGAG	0.0126479	GCTAAA	0.0142		CTACGT	0.00610832	CGTTA	-0.00585652	AACTT	0.00841093	CGGTAT	0.0104649	TACTCC	0.0137163	AGCTTG	0.0110619
ATTAAT	0.00667331	GCTGGT	0.00561231	CTTCCT	0.0113768	AAGCTA	-0.00908456	AGGGAA	0.0126395	TTTAGC	0.0142		CAAACA	0.00609255	TAACG	-0.00585652	AAGTT	0.00841093	AGACTA	0.0104572	GAGGTA	0.0136914	CAAGCT	0.0110619
CTTGAA	0.00661282	GGTAA	0.00560962	GGACAA	0.011368	TAGCTT	-0.00908456	TTCCCT	0.0126395	CGTCCA	0.0141984		TGTTTG	0.00609255	AATAGT	-0.00584864	ACGTCC	0.00839613	TAGTCT	0.0104572	TACCTC	0.0136914	CCTGTC	0.011057
TTCAAG	0.00661282	TTACC	0.00560962	TTGTCC	0.011368	ATCAAG	-0.00907556	ATATCA	0.01263	TGGACG	0.0141984		GTTAAA	0.00608868	ACTATT	-0.00584864	GGACGT	0.00839613	AGCAAA	0.0104376	GGTCGA	0.013669	GACAGG	0.011057
AAATAG	0.00660588	CTGTAC	0.00559056	ACGCA	0.0113499	CTTGAT	-0.00907556	TGATAT	0.01263	TCGAGA	0.0141787		TTTAAC	0.00608868	GATGCA	-0.00584699	GTTGAA	0.00837751	TTTGCT	0.0104376	TCGACC	0.013669	ACTGCA	0.0110515
CTATTT	0.00660588	GTACAG	0.00559056	TGCGT	0.0113499	AGCGG	-0.0090721	CCGCTC	0.0126194	TCTCGA	0.0141787		CTTAA	0.00608373	TGCATC	-0.00584699	TTCAAC	0.00837751	CGAGAC	0.0104376	AGCAGA	0.0136353	TGCAGT	0.0110515
ATGCAG	0.00660443	TGACAA	0.00558369	CGTAA	0.0113354	CCGCT	-0.0090721	GAGCGG	0.0126194	ACTGTG	0.0141776		TTAAG	0.00608373	CGCGGA	-0.00583743	GTTAAC	0.00837708	GTCTCG	0.0104376	TCTGCT	0.0136353	CGCCCG	0.011042
CTGCAT	0.00660443	TTGTCA	0.00558369	TTACG	0.0113354	CGCCCC	-0.00906291	CTATCC	0.0126121	CACAGT	0.0141776		ACGTG	0.00606762	TCCGCG	-0.00583743	GGTTCA	0.00836218	AATTA	0.0104331	AGTA	0.0136311	CGGGCG	0.011042
GCCTA	0.00660353	ATATAC	0.00554675	ACAG	0.0112949	GGGGCG	-0.00906291	GGATAG	0.0126121	GCCACA	0.0141658		CACGT	0.00606762	ATACAC	-0.00581986	TGAACC	0.00836218	TAATT	0.0104331	TACT	0.0136311	GGGAA	0.0110176
TAGGC	0.00660353	GTATAT	0.00554675	CTGT	0.0112949	CAGACA	-0.00905794	ACCCAC	0.0125988	TGTGGC	0.0141658		CCTATA	0.00603602	GTGTAT	-0.00581986	CACG	0.00831249	GCCCGC	0.0104191	CTGC	0.0136288	TTCCC	0.0110176
ATTTAC	0.00657596	ACCTAG	0.00553091	ATGTAG	0.0112896	TGTCTG	-0.00905794	GTGGGT	0.0125988	ACTCCG	0.0141534		TATAGG	0.00603602	ATACTA	-0.00580245	CGTG	0.00831249	GCGGGC	0.0104191	GCAG	0.0136288	CCGGAC	0.011007
GTAAAT	0.00657596	CTAGGT	0.00553091	CTACAT	0.0112896	CGCTAA	-0.00905235	AGCGCC	0.0125601	CGGAGT	0.0141534		ACATC	0.00601034	TAGTAT	-0.00580245	AGCGAG	0.00830543	ATGCTC	0.0104151	ACTCT	0.0136205	GTCCGG	0.011007
GTTCAA	0.00655556	AGTCAT	0.00551054	ACTACT	0.0112775	TTAGCG	-0.00905235	GGCGCT	0.0125601	GCTGGA	0.014151		GATGT	0.00601034	GCGTCA	-0.00580173	CTCGCT	0.00830543	GAGCAT	0.0104151	AGAGT	0.0136205	CGGACC	0.0109943
TTGAAC	0.00655556	ATGACT	0.00551054	AGTAGT	0.0112775	AACGTC	-0.00893295	TCTACA	0.0125431	TCCAGC	0.014151		AACGGC	0.00600973	TGACGC	-0.00580173	ACGC	0.00829828	AGACGA	0.0103943	GACTGC	0.0136142	GGTCCG	0.0109943
AATAA	0.0065395	ACACGG	0.00549759	GAAAA	0.0112269	GACGTT	-0.00893295	TGTAGA	0.0125431	ATAGAC	0.0141186		GCCGTT	0.00600973	AGCCTA	-0.00580057	GCGT	0.00829828	TCGTCT	0.0103943	GCAGTC	0.0136142	ACACTA	0.010964
TTATT	0.0065395	CCGTGT	0.00549759	TTTTC	0.0112269	AGGG	-0.0089037	CGAGGA	0.01254	GTCTAT	0.0141186		GATTGA	0.00600116	TAGGCT	-0.00580057	ATGAA	0.00829147	AATGAG	0.0103841	AGCTC	0.0136106	TAGTGT	0.010964
GAGCTC	0.0065362	GCTAA	0.00548283	ACGTA	0.01121	CCCT	-0.0089037	TCCTCG	0.01254	AAGCGT	0.0140919		TCAATC	0.00600116	GATGTA	-0.00579191	TTCAT	0.00829147	CTCATT	0.0103841	GAGCT	0.0136106	TGACAA	0.0109424
GTTAAC	0.00650266	TTAGC	0.00548283	TACGT	0.01121	AGCAAG	-0.00887862	AGCAG	0.012535	ACGCTT	0.0140919		TGGAA	0.00598641	TACATC	-0.00579191	CAGACG	0.00827536	ACACCT	0.0103756	CTTCAC	0.0136065	TTGTCA	0.0109424
AAGTGC	0.00645269	ACGTC	0.00547765	AAGAC	0.0111396	CTTGCT	-0.00887862	CTGCT	0.012535	CCTTCC	0.0140842		TTCCA	0.00598641	ACTGAT	-0.00573502	CGTCTG	0.00827536	AGGTGT	0.0103756	GTGAAG	0.0136065	GCCGAA	0.0109382
GCACTT	0.00645269	GACGT	0.00547765	GTCTT	0.0111396	CCGAGC	-0.00887512	AGGCAC	0.012521	GGAAGG	0.0140842		ATGAC	0.00596179	ATCAGT	-0.00573502	AACGGC	0.00826668	GACTA	0.010375	ACT	0.0135586	TTCGGC	0.0109382
ATCTAC	0.00644312	ACGCCT	0.0054719	AGATAA	0.0111325	GCTCGG	-0.00887512	GTGCCT	0.012521	ACGCG	0.014064		GTCAT	0.00596179	CACTCA	-0.00573062	GCCGTT	0.00826668	TAGTC	0.010375	AGT	0.0135586	GAAAGC	0.0109242
GTAGAT	0.00644312	AGGCGT	0.0054719	TTATCT	0.0111325	CGTAGC	-0.00883867	CACTGG	0.0125104	CGCGT	0.014064		AATAAG	0.00593398	TGAGTG	-0.00573062	AGTTTC	0.00826632	AGG	0.0103572	GGCGCA	0.0135452	GCTTTC	0.0109242
ATTTG	0.00644101	GTACTA	0.005436	CGTACA	0.0111279	GCTACG	-0.00883867	CCAGTG	0.0125104	AGTCGG	0.014058		CTTATT	0.00593398	CCGCG	-0.00572926	GAAACT	0.00826632	CCT	0.0103572	TGCGCC	0.0135452	CTCAG	0.0109112
CAAAT	0.00644101	TAGTAC	0.005436	TGTACG	0.0111279	AGACGA	-0.00882373	ATGCA	0.0125064	CCGACT	0.014058		ATACAT	0.00591489	CGCGG	-0.00572926	CCGTCC	0.00825808	CGTTAG	0.0103002	AACACG	0.0135242	CTGAG	0.0109112
ATAACA	0.00641932	ACAAAT	0.00541725	AAGATA	0.0111221	TCGTCT	-0.00882373	TGCAT	0.0125064	CAAAGG	0.0140469		ATGTAT	0.00591489	GCACGA	-0.00571275	GGACGG	0.00825808	CTAACG	0.0103002	CGTGTT	0.0135242	CCCTTA	0.0109108
TGTTAT	0.00641932	ATTTGT	0.00541725	TATCTT	0.0111221	TGTAAA	-0.00881161	CTCGAG	0.0124331	CCTTTG	0.0140469		ACGC	0.00591036	TCGTGC	-0.00571275	ACAT	0.00825609	GCTA	0.0102987	ACCGAG	0.0135166	TAAGGG	0.0109108
GGGCTA	0.00639125	AATTGG	0.00541346	TGATCA	0.0111206	TTTACA	-0.00881161	ACTAAC	0.0124224	ATTCCA	0.0140433		GCGT	0.00591036	AGTTAG	-0.00567692	ATGT	0.00825609	TAGC	0.0102987	CTCGGT	0.0135166	AACTCT	0.0109074
TAGCCC	0.00639125	CCAATT	0.00541346	CGC	0.0111028	AACGCG	-0.00879431	GTTAGT	0.0124224	TGGAAT	0.0140433		ATTGAC	0.00589262	CTAACT	-0.00567692	AAACGG	0.00824783	ACAGGG	0.0102408	AGCTTA	0.0135116	AGAGTT	0.0109074
GACTCA	0.00638615	CCAAA	0.00533483	GCG	0.0111028	CGCGTT	-0.00879431	GGTCGA	0.0124223	GGAACC	0.0140347		GTCAAT	0.00589262	AGTAAG	-0.00564033	CCGTTT	0.00824783	CCCTGT	0.0102408	TAAGCT	0.0135116	CGCGAG	0.0108731
TGAGTC	0.00638615	TTTGG	0.00533483	AGCCTG	0.0110979	GACTGC	-0.00879219	TCGACC	0.0124223	GGTTCC	0.0140347		TCGGAA	0.0058573	CTTACT	-0.00564033	CAGCA	0.00822419	TATGGA	0.0102377	AGCCAT	0.0134972	CTCGCG	0.0108731
CTCACC	0.00638178	AATCGG	0.00531975	CAGGCT	0.0110979	GCAGTC	-0.00879219	TAGAGA	0.0124189	TCAACA	0.0140132		TTCCGA	0.0058573	CGTAGC	-0.00563899	TGCTG	0.00822419	TCCATA	0.0102377	ATGGCT	0.0134972	AACAGG	0.0108333
GGTGAG	0.00638178	CCGATT	0.00531975	ATAATG	0.0110809	GTACAC	-0.00878749	TCTCTA	0.0124189	TGTTGA	0.0140132		TGTACA	0.00583989	GCTACG	-0.00563899	ACGCG	0.0082045	CTAACC	0.0101976	AAAGTA	0.0134963	CCTGTT	0.0108333
CGTGTA	0.00634368	AGCGGA	0.0053157	CATTAT	0.0110809	GTGTAC	-0.00878749	ACTGCG	0.0123919	AAGAGG	0.0140068		ACTAGA	0.00583905	GGTAC	-0.00563326	CGCGT	0.0082045	GGTTAG	0.0101976	TACTTT	0.0134963	CTAGTC	0.0107816
TACACG	0.00634368	TCCGCT	0.0053157	GAGCAA	0.0110743	AACTAA	-0.00877241	CGCAGT	0.0123919	CCTCTT	0.0140068		TCTAGT	0.00583905	GTACC	-0.00563326	CGTC	0.00817011	AGTCCA	0.0101598	GAGCCC	0.0134859	GACTAG	0.0107816
AATGGA	0.00631109	AGTTAA	0.00528348	TTGCTC	0.0110743	TTAGTT	-0.00877241	AGGTG	0.0123674	CTCACC	0.0139991		AATCCT	0.00582147	CGATGC	-0.00558165	GACG	0.00817011	TGGACT	0.0101598	GGGCTC	0.0134859	CCTTAG	0.0107496
TCCATT	0.00631109	TTAACT	0.00528348	AACGTA	0.0109234	TCTGCA	-0.00876695	CACCT	0.0123674	GGTGAG	0.0139991		AGGATT	0.00582147	GCATCG	-0.00558165	AAGCTA	0.00816651	CGTCTC	0.0101592	ACCACG	0.0134778	CTAAGG	0.0107496
CGCGC	0.00626584	CCAAG	0.00528021	TACGTT	0.0109234	TGCAGA	-0.00876695	GCGCCC	0.0123635	ATTGG	0.0139909		CCAGTC	0.00580712	GTCTA	-0.00553391	TAGCTT	0.00816651	GAGACG	0.0101592	CGTGGT	0.0134778	CCTACA	0.010749
GCGCG	0.00626584	CTTGG	0.00528021	GACTTA	0.0108939	AGCCG	-0.00876104	GGGCGC	0.0123635	CCAAT	0.0139909		GACTGG	0.00580712	TAGAC	-0.00553391	GATCC	0.00816249	GGTAC	0.0101587	AATACT	0.0134708	TGTAGG	0.010749
AAATTC	0.00625247	GGCAAC	0.0052744	TAAGTC	0.0108939	CGGCT	-0.00876104	TGCCA	0.0123612	ATATGG	0.0139846		AATCCC	0.0057604	ACGATA	-0.00550468	GGATC	0.00816249	GTACC	0.0101587	AGTATT	0.0134708	AGGCC	0.0107479
GAATTT	0.00625247	GTTGCC	0.0052744	CAGGAA	0.0108919	GTACAA	-0.00872086	TGGCA	0.0123612	CCATAT	0.0139846		GGGATT	0.0057604	TATCGT	-0.00550468	CTGGAC	0.00814608	CTCAAG	0.010156	GAAAGC	0.0134527	GGCCT	0.0107479
GTCA	0.00625048	ACAGTG	0.00526629	TTCCTG	0.0108919	TTGTAC	-0.00872086	GCCAGC	0.0123553	CTCCCC	0.0139815		GCACGA	0.00575833	CTGCAA	-0.0054612	GTCCAG	0.00814608	CTTGAG	0.010156	GCTTTC	0.0134527	GGGA	0.0107327
TGAC	0.00625048	CACTGT	0.00526629	TACAGA	0.0108828	AAAGGC	-0.00868564	GCTGGC	0.0123553	GGGGAG	0.0139815		TCGTGC	0.00575833	TTGCAG	-0.0054612	GGCCCC	0.00814037	ATAAAG	0.010147	CAGAGG	0.0134432	TCCC	0.0107327
TAAGGA	0.00624563	CGGTTA	0.00525573	TCTGTA	0.0108828	GCCTTT	-0.00868564	CACCTA	0.0123251	GATC	0.0139546		AGCCGG	0.0057494	GGATCA	-0.00543424	GGGGCC	0.00814037	CTTTAT	0.010147	CCTCTG	0.0134432	CTGA	0.0107234
TCCTTA	0.00624563	TAACCG	0.00525573	CTCGGC	0.0108472	CCAGGG	-0.00864792	TAGGTG	0.0123251	CAGCTG	0.0139414		CCGGCT	0.0057494	TGATCC	-0.00543424	CCAGCG	0.00812889	AGCCAA	0.0101445	AGCTAA	0.0134409	TCAG	0.0107234
AAAC	0.00620175	CGTACA	0.00521289	GCCGAG	0.0108472	CCCTGG	-0.00864792	CCCACC	0.0122886	TAACGA	0.0139385		ACTGGC	0.00572852	AGGGTG	-0.00543282	CGCTGG	0.00812889	TTGGCT	0.0101445	TTAGCT	0.0134409	CGTAA	0.0107079
GTTT	0.00620175	TGTACG	0.00521289	AGTACG	0.010846	CGGGAG	-0.0086187	GGTGGG	0.0122886	TCGTTA	0.0139385		GCCAGT	0.00572852	CACCCT	-0.00543282	ACTAT	0.00812288	GTCGTA	0.0101339	GACGCA	0.0134401	TTACG	0.0107079
CACTGC	0.00616239	GCCA	0.0051532	CGTACT	0.010846	CTCCCG	-0.0086187	ATTGGC	0.0122762	GAAACA	0.0138815		ATGGC	0.00571725	GCAGA	-0.00543055	ATAGT	0.00812288	TACGAC	0.0101339	TGCGTC	0.0134401	CGTTAC	0.0107069
GCAGTG	0.00616239	TGGC	0.0051532	AACCTT	0.0107896	ACCTAC	-0.00858386	GCCAAT	0.0122762	TGTTTC	0.0138815		GCCAT	0.00571725	TCTGC	-0.00543055	CCCCGG	0.0081154	CTCTCC	0.0101222	ACATCC	0.0134113	GTAACG	0.0107069
GGCGAA	0.00615729	CACGTC	0.00514661	AAGGTT	0.0107896	GTAGGT	-0.00858386	GCTCAC	0.0122739	ATATCC	0.0138271		CATGAG	0.00571626	AGATGC	-0.00542611	CCGGGG	0.0081154	GGAGAG	0.0101222	GGATGT	0.0134113	CAGGTA	0.0107041
TTCGCC	0.00615729	GACGTG	0.00514661	AGAAAA	0.0107541	GCAGCC	-0.0085611	GTGAGC	0.0122739	GGATAT	0.0138271		CTCATG	0.00571626	GCATCT	-0.00542611	GTTTAA	0.00811395	CATGAA	0.0101192	CCGCCC	0.013395	TACCTG	0.0107041
CCATCG	0.00615539	ACGTGC	0.00514519	TTTTCT	0.0107541	GGCTGC	-0.0085611	CCACGA	0.012257	CTGAGC	0.0138268		ATACTC	0.00569678	CGCTGA	-0.00538671	TTAAAC	0.00811395	TTCATG	0.0101192	GGGCGG	0.013395	CGCCAA	0.0107012
CGATGG	0.00615539	GCACGT	0.00514519	TCTGCA	0.0107508	CTCACC	-0.0085485	TCGTGG	0.012257	GCTCAG	0.0138268		GAGTAT	0.00569678	TCAGCG	-0.00538671	AAGAG	0.00809707	GAACAC	0.0100967	ACG	0.0133838	TTGGCG	0.0107012
CTTATC	0.0061486	AACCCT	0.00512853	TGCAGA	0.0107508	GGTGAG	-0.0085485	CTAGCC	0.01225	CATGC	0.0138214		CTGGCA	0.00568749	CGAAGC	-0.00538618	CTCTT	0.00809707	GTGTTC	0.0100967	CGT	0.0133838	ACGC	0.0106992
GATAAG	0.0061486	AGGGTT	0.00512853	CAGGC	0.0107322	ACGACA	-0.00851975	GGCTAG	0.01225	GCATG	0.0138214		TGCCAG	0.00568749	GCTTCG	-0.00538618	CTCCAG	0.00809212	ATACGC	0.0100898	AACTC	0.013366	GCGT	0.0106992
GCAATA	0.00606029	ATCGTC	0.00511211	GCCTG	0.0107322	TGTCGT	-0.00851975	TACAGA	0.0122345	GCCAA	0.0138049		GATACC	0.00568593	CGTGTA	-0.0053455	CTGGAG	0.00809212	GCGTAT	0.0100898	GAGTT	0.013366	CAACTC	0.0106719
TATTGC	0.00606029	GACGAT	0.00511211	ACTTTA	0.0107086	CTAAAA	-0.00851753	TCTGTA	0.0122345	TTGGC	0.0138049		GGTATC	0.00568593	TACACG	-0.0053455	ACTTTC	0.00808639	TAAA	0.0100708	GAGGCA	0.0133494	GAGTTG	0.0106719
TAGATA	0.00605839	GCCGCC	0.00511172	TAAAGT	0.0107086	TTTTAG	-0.00851753	CCGTTA	0.01223	CGTACC	0.0137918		TCAACA	0.00567293	ACAGGG	-0.00530441	GAAAGT	0.00808639	TTTA	0.0100708	TGCCTC	0.0133494	TCCA	0.0106594
TATCTA	0.00605839	GGCGGC	0.00511172	GTTAGA	0.010689	GGGCGA	-0.00848981	TAACGG	0.01223	GGTACG	0.0137918		TGTTGA	0.00567293	CCCTGT	-0.00530441	GAGCC	0.00808011	ACACTG	0.0100645	TCCTAA	0.0133449	TGGA	0.0106594
ACAGTG	0.00605206	CCTAGC	0.00510233	TCTAAC	0.010689	TCGCCC	-0.00848981	CCGCA	0.0122213	AAACT	0.0137773		AATAGA	0.00564707	ATTGCG	-0.00526808	GGCTC	0.00808011	CAGTGT	0.0100645	TTAGGA	0.0133449	ATCCTC	0.0106384
CACTGT	0.00605206	GCTAGG	0.00510233	AAGAAA	0.010688	CCGAC	-0.00848214	TGCGG	0.0122213	AGTTT	0.0137773		TCTATT	0.00564707	CGCAAT	-0.00526808	ACCTC	0.00807105	CAGACA	0.0100466	GCAAGC	0.0133359	GAGGAT	0.0106384
CGTA	0.00601841	ACGCGA	0.00510049	TTTCTT	0.010688	GTCGG	-0.00848214	TGCAAA	0.0122196	GGGAGA	0.0137536		AGTGC	0.00564263	TCACGA	-0.00525761	GAGGT	0.00807105	TGTCTG	0.0100466	GCTTGC	0.0133359	AGCAGG	0.0106346
TACG	0.00601841	TCGCGT	0.00510049	ACAGGT	0.0106783	AGTA	-0.00846001	TTTGCA	0.0122196	TCTCCC	0.0137536		GCACT	0.00564263	TCGTGA	-0.00525761	AGTGAC	0.00806491	CGGTA	0.0100396	AAAGCC	0.0133236	CCTGCT	0.0106346
CATACA	0.00600603	CACGTA	0.00506819	ACCTGT	0.0106783	TACT	-0.00846001	GGACGA	0.0121953	AAATCG	0.0137483		GATTGC	0.00563326	CAGGGC	-0.00521942	GTCACT	0.00806491	TACCG	0.0100396	GGCTTT	0.0133236	GCGTCC	0.0106231
TGTATG	0.00600603	TACGTG	0.00506819	AAAAAC	0.0106731	CGGTGC	-0.00843543	TCGTCC	0.0121953	CGATTT	0.0137483		GCAATC	0.00563326	GCCCTG	-0.00521942	AACGT	0.00804321	CCCCCC	0.0100132	GCCCCA	0.0132976	GGACGC	0.0106231
CAGAA	0.00593452	GAATCA	0.00503779	GTTTTT	0.0106731	GCACCG	-0.00843543	TGCCCA	0.0121922	AGAACG	0.0137246		AAATTC	0.00560984	GCAACC	-0.005207	ACGTT	0.00804321	GGGGGG	0.0100132	TGGGGC	0.0132976	CCCCCG	0.0106174
TTCTG	0.00593452	TGATTC	0.00503779	GAGCTC	0.0106713	GCTAA	-0.0084192	TGGGCA	0.0121922	CGTTCT	0.0137246		GAATTT	0.00560984	GGTTGC	-0.005207	CTGTAC	0.00804117	ATAGTC	0.00999017	CCGGA	0.0132933	CGGGGG	0.0106174
CTGGTA	0.00592476	AGGACA	0.00501435	GACGTA	0.0106466	TTAGC	-0.0084192	GGGGAC	0.0121865	ACGTAA	0.013711		GCCTGA	0.00557282	GCATCA	-0.00520407	GTACAG	0.00804117	GACTAT	0.00999017	TCCGG	0.0132933	GAGGGA	0.0106167
TACCAG	0.00592476	TGTCCT	0.00501435	TACGTC	0.0106466	GCC	-0.00841784	GTCCCC	0.0121865	TTACGT	0.013711		TCAGGC	0.00557282	TGATGC	-0.00520407	AGTCAG	0.00803245	AGAAG	0.00998016	CAAACC	0.013286	TCCCTC	0.0106167
ACCTGC	0.00584845	GTCCAC	0.00500042	ACACAG	0.0106391	GGC	-0.00841784	GTGCGA	0.0121675	CCTTGA	0.0137043		AAATAG	0.00557273	CGGC	-0.00519899	CTGACT	0.00803245	CTTCT	0.00998016	GGTTTG	0.013286	CAAAGG	0.0106001
GCAGGT	0.00584845	GTGGAC	0.00500042	CTGTGT	0.0106391	AGGGTG	-0.0083963	TCGCAC	0.0121675	TCAAGG	0.0137043		CTATTT	0.00557273	GCCG	-0.00519899	CCTAAA	0.00801292	CAACCC	0.0099223	GAGGAA	0.0132603	CCTTTG	0.0106001
AGGGTC	0.00583057	CGCACC	0.00496949	CTACAG	0.0106362	CACCCT	-0.0083963	GTGTAA	0.0121525	AGTG	0.0136036		AGTAAT	0.0055564	GCCA	-0.00519393	TTTAGG	0.00801292	GGGTTG	0.0099223	TTCCTC	0.0132603	GGGAGA	0.0105892
GACCCT	0.00583057	GGTGCG	0.00496949	CTGTAG	0.0106362	ACGGG	-0.00834801	TTACAC	0.0121525	CACT	0.0136036		ATTACT	0.0055564	TGGC	-0.00519393	AGCATA	0.00800437	GTCGA	0.00991782	CATTCC	0.0132528	TCTCCC	0.0105892
TAGCAA	0.00582512	GCA	0.00496247	AGTC	0.0106219	CCCGT	-0.00834801	CCACAC	0.0121417	TCCGGA	0.013595		ACCGTG	0.00552801	GCCTGA	-0.00518904	TATGCT	0.00800437	TCGAC	0.00991782	GGAATG	0.0132528	CGACAA	0.0105854
TTGCTA	0.00582512	TGC	0.00496247	GACT	0.0106219	GCATGA	-0.00830991	GTGTGG	0.0121417	CAAGTC	0.0135597		CACGGT	0.00552801	TCAGGC	-0.00518904	AATGAG	0.00799502	CATTTA	0.00989478	GCCC	0.0132228	TTGTCG	0.0105854
AGTTAC	0.00578594	CGGAAG	0.00495362	TCTAGA	0.0106037	TCATGC	-0.00830991	CAGCC	0.0121379	GACTTG	0.0135597		CTGTAA	0.00552085	CAATC	-0.0051718	CTCATT	0.00799502	TAAATG	0.00989478	GGGC	0.0132228	CATTAG	0.0105833
GTAACT	0.00578594	CTTCCG	0.00495362	CGTCAA	0.0105967	ACGCGG	-0.00830967	GGCTG	0.0121379	CACGC	0.0135502		TTACAG	0.00552085	GATTG	-0.0051718	AGAAGA	0.00798022	ATCTTC	0.00987567	CGCTTC	0.0132208	CTAATG	0.0105833
GACAGC	0.00578024	GCAAGC	0.00490189	TTGACG	0.0105967	CCGCGT	-0.00830967	CCTACG	0.0121251	GCGTG	0.0135502		ATATCC	0.00549506	GCAGGC	-0.00517096	TCTTCT	0.00798022	GAAGAT	0.00987567	GAAGCG	0.0132208	CACACC	0.0105734
GCTGTC	0.00578024	GCTTGC	0.00490189	ACCAGG	0.0105912	AAACGT	-0.00829071	CGTAGG	0.0121251	ACTGTA	0.0135439		GGATAT	0.00549506	GCCTGC	-0.00517096	GATCAC	0.00793419	AGGCCA	0.0098509	AGAACC	0.013216	GGTGTG	0.0105734
CCATTA	0.00576705	AGCGTC	0.00487921	CCTGGT	0.0105912	ACGTTT	-0.00829071	AGAGC	0.0121228	TACAGT	0.0135439		GCAGTA	0.0054881	ATTAGG	-0.00516187	GTGATC	0.00793419	TGGCCT	0.0098509	GGTTCT	0.013216	GGGTCA	0.0105636
TAATGG	0.00576705	GACGCT	0.00487921	AGCAG	0.0105693	ACTGTG	-0.00826675	GCTCT	0.0121228	CCAACG	0.0134968		TACTGC	0.0054881	CCTAAT	-0.00516187	ACGAGG	0.00792942	ATGCTG	0.00980262	AACGC	0.013211	TGACCC	0.0105636
GGGCAC	0.00573857	ATCACG	0.0048567	CTGCT	0.0105693	CACAGT	-0.00826675	CCGGTA	0.0121056	CGTTGG	0.0134968		ATAAAT	0.00548179	CACACC	-0.00515934	CCTCGT	0.00792942	CAGCAT	0.00980262	GCGTT	0.013211	GACAC	0.0105464
GTGCCC	0.00573857	CGTGAT	0.0048567	CATGAG	0.0105407	CTGAAG	-0.00825664	TACCGG	0.0121056	ATTAGC	0.0134959		ATTTAT	0.00548179	GGTGTG	-0.00515934	TAGCGA	0.00792565	ACATGA	0.00979697	AGAAAT	0.0131985	GTGTC	0.0105464
CAAACA	0.0057353	CACGGG	0.00481368	CTCATG	0.0105407	CTTCAG	-0.00825664	ATCCAA	0.0120922	GCTAAT	0.0134959		GGCCAC	0.00547083	AATACG	-0.00507539	TCGCTA	0.00792565	TCATGT	0.00979697	ATTTCT	0.0131985	GTAGAC	0.0105208
TGTTTG	0.0057353	CCCGTG	0.00481368	ATCAGC	0.0105318	GTTGAA	-0.00824161	TTGGAT	0.0120922	GTGCCA	0.013485		GTGGCC	0.00547083	CGTATT	-0.00507539	CCATCA	0.00791878	TAGCA	0.00975055	CTGTAC	0.013111	GTCTAC	0.0105208
AGATC	0.00572804	CTGCCC	0.00481113	GCTGAT	0.0105318	TTCAAC	-0.00824161	ATGGAA	0.0120527	TGGCAC	0.013485		CAACAC	0.00546902	GCGTTA	-0.00505192	TGATGG	0.00791878	TGCTA	0.00975055	GTACAG	0.013111	ACGCGG	0.0105103
GATCT	0.00572804	GGGCAG	0.00481113	CTTGAC	0.0105121	CTCAAC	-0.00823873	TTCCAT	0.0120527	CCCAC	0.0134736		GTGTTG	0.00546902	TAACGC	-0.00505192	ACTATG	0.00789641	GCGCGC	0.00972643	AAGCTT	0.0130782	CCGCGT	0.0105103
AGAGAT	0.00572382	TGGCCA	0.00480676	GTCAAG	0.0105121	GTTGAG	-0.00823873	CAAATC	0.0120517	GTGGG	0.0134736		AAATGG	0.00546723	AGTTGA	-0.00504269	CATAGT	0.00789641	GGGAA	0.00967909	CCCCTA	0.0130621	GTTTAA	0.0104957
ATCTCT	0.00572382	CA	0.00480657	AGCGGA	0.0105037	GATCGC	-0.00822003	GATTTG	0.0120517	ATCATG	0.0134658		CCATTT	0.00546723	TCAACT	-0.00504269	AGTGAA	0.00789441	TTCCC	0.00967909	TAGGGG	0.0130621	TTAAAC	0.0104957
GAACTC	0.00569991	TG	0.00480657	TCCGCT	0.0105037	GCGATC	-0.00822003	AAGC	0.0120498	CATGAT	0.0134658		CTTAGA	0.00546709	ACTGCA	-0.00503198	TTCACT	0.00789441	TGCA	0.00967083	GCTCCC	0.0130602	AGGCAG	0.010464
GAGTTC	0.00569991	GCGAGC	0.00478749	ACCGAA	0.0104971	CAGTC	-0.00819524	GCTT	0.0120498	GATTGC	0.0134582		TCTAAG	0.00546709	TGCAGT	-0.00503198	CGTGA	0.00786536	TAGCTA	0.00966495	GGGAGC	0.0130602	CTGCCT	0.010464
CCACG	0.00569256	GCTCGC	0.00478749	TTCGGT	0.0104971	GACTG	-0.00819524	AGTAGA	0.0120397	GCAATC	0.0134582		GAAGGC	0.00546296	TGCCA	-0.00499667	TCACG	0.00786536	TGTAA	0.00965956	ATGC	0.0130577	AGAAC	0.0104623
CGTGG	0.00569256	GTTTTA	0.00477922	CCCTAA	0.0104364	GCGAGC	-0.00819085	TCTACT	0.0120397	AACCA	0.013442		GCCTTC	0.00546296	TGGCA	-0.00499667	CGACCG	0.00785131	TTACA	0.00965956	GCAT	0.0130577	GTTCT	0.0104623
ACAGG	0.00568836	TAAAAC	0.00477922	TTAGGG	0.0104364	GCTCGC	-0.00819085	AGTCCA	0.0120227	TGGTT	0.013442		AAAAAC	0.00546244	ACAG	-0.00498396	CGGTCG	0.00785131	ACG	0.00964873	CTCTCA	0.0130502	GCAATA	0.0104589
CCTGT	0.00568836	CGAGCG	0.00477253	CGTATA	0.0104354	TAATCA	-0.00818566	TGGACT	0.0120227	GAAGGA	0.0134052		GTTTTT	0.00546244	CTGT	-0.00498396	CGACAG	0.00783634	CGT	0.00964873	TGAGAG	0.0130502	TATTGC	0.0104589
CAGGGA	0.00568599	CGCTCG	0.00477253	TATACG	0.0104354	TGATTA	-0.00818566	GCTGGA	0.0120144	TCCTTC	0.0134052		TCATGA	0.00544579	GGGTGA	-0.00498277	CTGTCG	0.00783634	CCCCTA	0.00962394	AGCTTG	0.0130481	ACATCC	0.0104578
TCCCTG	0.00568599	TAGTAA	0.00475007	AGGTAC	0.0104311	CGATC	-0.0081737	TCCAGC	0.0120144	AGTTTC	0.0133992		ACGTGA	0.00542076	TCACCC	-0.00498277	GCCGC	0.00778298	TAGGGG	0.00962394	CAAGCT	0.0130481	GGATGT	0.0104578
CATCAG	0.00568086	TTACTA	0.00475007	GTACCT	0.0104311	GATCG	-0.0081737	CACGTC	0.0120005	GAAACT	0.0133992		TCACGT	0.00542076	ACGGCC	-0.00497527	GCGGC	0.00778298	GTCGAC	0.00958859	ACACC	0.0130476	ATCAG	0.0104327
CTGATG	0.00568086	TACATA	0.00473814	CCAGCA	0.010426	CCGAG	-0.00817152	GACGTG	0.0120005	GCACAC	0.0133864		GTTGTA	0.00540239	GGCCGT	-0.00497527	CCACAG	0.00776489	CGATCC	0.00957403	GGTGT	0.0130476	CTGAT	0.0104327
AACGAT	0.0056476	TATGTA	0.00473814	TGCTGG	0.010426	CTCGG	-0.00817152	ACTACG	0.0119951	GTGTGC	0.0133864		TACAAC	0.00540239	TCCA	-0.00496915	CTGTGG	0.00776489	GGATCG	0.00957403	AGACC	0.0130215	AGAAA	0.0104317
ATCGTT	0.0056476	AGACAC	0.00472375	ACATCA	0.0104119	ACACG	-0.00813038	CGTAGT	0.0119951	CCTGCG	0.0133744		CGTCTA	0.00539571	TGGA	-0.00496915	AGGTTG	0.00775883	GAGC	0.00955019	GGTCT	0.0130215	TTTCT	0.0104317
GTGCA	0.00559873	GTGTCT	0.00472375	TGATGT	0.0104119	CGTGT	-0.00813038	ACGAC	0.0119926	CGCAGG	0.0133744		TAGACG	0.00539571	AAGCCG	-0.00494994	CAACCT	0.00775883	GCTC	0.00955019	GGCGCC	0.013008	AGACA	0.0104181
TGCAC	0.00559873	CTTGAA	0.0047102	CCTTAC	0.0103965	CGGCCA	-0.00811126	GTCGT	0.0119926	GGTGAA	0.0133701		CACCC	0.00536602	CGGCTT	-0.00494994	GAACAA	0.00773737	ACGCG	0.00954263	AGAGCT	0.0129949	TGTCT	0.0104181
ATTGA	0.0055763	TTCAAG	0.0047102	GTAAGG	0.0103965	TGGCCG	-0.00811126	TGTAAA	0.0119832	TTCACC	0.0133701		GGGTG	0.00536602	ACGTTA	-0.00492352	TTGTTC	0.00773737	CGCGT	0.00954263	AGCTCT	0.0129949	GAA	0.0103621
TCAAT	0.0055763	GCTGGA	0.0046866	AGATAT	0.0103714	GAGAGA	-0.00810517	TTTACA	0.0119832	ATTCTC	0.0133699		GTGTA	0.00536154	TAACGT	-0.00492352	CACAGC	0.00773623	CTTTGA	0.00952791	AATTGC	0.0129902	TTC	0.0103621
AGACGC	0.00555997	TCCAGC	0.0046866	ATATCT	0.0103714	TCTCTC	-0.00810517	CACCTC	0.0119671	GAGAAT	0.0133699		TACAC	0.00536154	CAACTG	-0.00491342	GCTGTG	0.00773623	TCAAAG	0.00952791	GCAATT	0.0129902	CTGGTC	0.010355
GCGTCT	0.00555997	GGTAC	0.00465167	CCGCTA	0.0103629	CACCTG	-0.0080911	GAGGTG	0.0119671	GATCC	0.0133531		AATCAA	0.00535653	CAGTTG	-0.00491342	CACTTC	0.00771312	CATCAG	0.0095152	CATGGC	0.0129809	GACCAG	0.010355
CTCTAA	0.00554203	GTACC	0.00465167	TAGCGG	0.0103629	CAGGTG	-0.0080911	GCGACC	0.0119401	GGATC	0.0133531		TTGATT	0.00535653	CACC	-0.00490281	GAAGTG	0.00771312	CTGATG	0.0095152	GCCATG	0.0129809	GGGCAC	0.0103458
TTAGAG	0.00554203	ACACTC	0.00463705	CTCAGC	0.0103318	ATTTAC	-0.00808501	GGTCGC	0.0119401	CTAGAA	0.0133229		GAGTAA	0.00534033	GGTG	-0.00490281	CGTCCA	0.00768026	GTTTGA	0.00950592	CCAGAA	0.0129277	GTGCCC	0.0103458
ACACCG	0.00552463	GAGTGT	0.00463705	GCTGAG	0.0103318	GTAAAT	-0.00808501	TTAGAA	0.0119338	TTCTAG	0.0133229		TTACTC	0.00534033	CCGCGA	-0.00488562	TGGACG	0.00768026	TCAAAC	0.00950592	TTCTGG	0.0129277	AGAACG	0.0103334
CGGTGT	0.00552463	AGACT	0.00461612	CAATGC	0.0103217	CCTTAC	-0.00805696	TTCTAA	0.0119338	ACAGCA	0.0133214		CGACCC	0.00533818	TCGCGG	-0.00488562	TACGTA	0.00763865	CATGA	0.00949902	AGTC	0.0129165	CGTTCT	0.0103334
AAAAAC	0.00549801	AGTCT	0.00461612	GCATTG	0.0103217	GTAAGG	-0.00805696	ACCCG	0.0119043	TGCTGT	0.0133214		GGGTCG	0.00533818	ACGGGC	-0.00488093	ATCTAA	0.00762282	TCATG	0.00949902	GACT	0.0129165	CACCAA	0.0103293
GTTTTT	0.00549801	ATGACA	0.00460696	GAGGTA	0.0103117	TACACA	-0.00804033	CGGGT	0.0119043	AACC	0.0133065		CTCTA	0.00531688	GCCCGT	-0.00488093	TTAGAT	0.00762282	AACAAG	0.00949681	GAGGGA	0.0128975	TTGGTG	0.0103293
ATGTTG	0.0054926	TGTCAT	0.00460696	TACCTC	0.0103117	TGTGTA	-0.00804033	CCCGTA	0.0118837	GGTT	0.0133065		TAGAG	0.00531688	AAAGCT	-0.00486653	CACGTC	0.00760262	CTTGTT	0.00949681	TCCCTC	0.0128975	GGTATA	0.0102405
CAACAT	0.0054926	GTACA	0.00459755	CGATC	0.0102983	ACTCCA	-0.00802467	TACGGG	0.0118837	ACGGTC	0.0133043		GGCACC	0.00529463	AGCTTT	-0.00486653	GACGTG	0.00760262	ATGTAA	0.0094752	AAGATG	0.0128915	TATACC	0.0102405
ATCCC	0.00544105	TGTAC	0.00459755	GATCG	0.0102983	TGGAGT	-0.00802467	AAATAG	0.0118677	GACCGT	0.0133043		GGTGCC	0.00529463	TATATA	-0.00482596	GTCCGA	0.00759526	TTACAT	0.0094752	CATCTT	0.0128915	ATAGG	0.0102368
GGGAT	0.00544105	CGTCTC	0.00459254	TATCA	0.0102973	ATTATG	-0.00800251	CTATTT	0.0118677	CCATCC	0.0132997		ACAAAT	0.0052931	ACTGCC	-0.0048155	TCGGAC	0.00759526	CCAAGC	0.00946094	ATACGC	0.0128839	CCTAT	0.0102368
CAGCTA	0.00542922	GAGACG	0.00459254	TGATA	0.0102973	CATAAT	-0.00800251	CTTGCA	0.0118644	GGATGG	0.0132997		ATTTGT	0.0052931	GGCAGT	-0.0048155	TACAAA	0.00758698	GCTTGG	0.00946094	GCGTAT	0.0128839	GGGTAA	0.0102367
TAGCTG	0.00542922	GAGGAC	0.00457834	AACAGC	0.0102834	AGGCCG	-0.00800215	TGCAAG	0.0118644	CGCATC	0.0132671		AGCAC	0.00528813	CAATTC	-0.00480793	TTTGTA	0.00758698	CTCACC	0.00944913	CCGCG	0.0128777	TTACCC	0.0102367
AAAAC	0.00540478	GTCCTC	0.00457834	GCTGTT	0.0102834	CGGCCT	-0.00800215	AGCACG	0.0118613	GATGCG	0.0132671		GTGCT	0.00528813	GAATTG	-0.00480793	GAGAAC	0.00756058	GGTGAG	0.00944913	CGCGG	0.0128777	CCTTGC	0.0102254
GTTTT	0.00540478	AGCTAT	0.00457455	TACGTA	0.0102769	CTGAGC	-0.0079963	CGTGCT	0.0118613	ATCCAG	0.0132664		ATCGCG	0.00524606	GTATTA	-0.0047685	GTTCTC	0.00756058	GCTTA	0.00942996	AGCTGC	0.0128751	GCAAGG	0.0102254
GTGCAC	0.00535892	ATAGCT	0.00457455	TCCTCA	0.0102678	GCTCAG	-0.0079963	CCTAGC	0.0118589	CTGGAT	0.0132664		CGCGAT	0.00524606	TAATAC	-0.0047685	TACTAA	0.00754068	TAAGC	0.00942996	GCAGCT	0.0128751	ATGGTA	0.0102207
ATTACA	0.00535777	GTATTA	0.00455946	TGAGGA	0.0102678	CGGGGA	-0.00799158	GCTAGG	0.0118589	GGCCCC	0.0132543		AAAC	0.00524241	CGACCA	-0.00476673	TTAGTA	0.00754068	CTGGCC	0.00941604	GCTACC	0.0128456	TACCAT	0.0102207
TGTAAT	0.00535777	TAATAC	0.00455946	AAAACG	0.0102558	TCCCCG	-0.00799158	CCCAGG	0.011841	GGGGCC	0.0132543		GTTT	0.00524241	TGGTCG	-0.00476673	CATGCC	0.00752279	GGCCAG	0.00941604	GGTAGC	0.0128456	ATAATG	0.0102025
AACTCC	0.00534611	AGTGGG	0.00454573	CGTTTT	0.0102558	GGTGCA	-0.00796542	CCTGGG	0.011841	AACACT	0.0132408		AATTCA	0.00514431	GATTAA	-0.00475971	GGCATG	0.00752279	AGTTCA	0.00939263	TAGCA	0.0128247	CATTAT	0.0102025
GGAGTT	0.00534611	CCCACT	0.00454573	AAACGA	0.0102444	TGCACC	-0.00796542	GAATAA	0.0118408	AGTGTT	0.0132408		TGAATT	0.00514431	TTAATC	-0.00475971	CCCCTC	0.00749482	TGAACT	0.00939263	TGCTA	0.0128247	ACGAAT	0.010198
CGCAA	0.00533607	ACGGAC	0.00453751	TCGTTT	0.0102444	AAAGAA	-0.00793515	TTATTC	0.0118408	CCTGTC	0.0132125		AACATC	0.00514014	ATTGC	-0.0047504	GAGGGG	0.00749482	ATCATC	0.00936956	CCACC	0.0128214	ATTCGT	0.010198
TTGCG	0.00533607	GTCCGT	0.00453751	ACGTAC	0.0102424	TTCTTT	-0.00793515	CCACCA	0.0117902	GACAGG	0.0132125		GATGTT	0.00514014	GCAAT	-0.0047504	TAAAGA	0.00749348	GATGAT	0.00936956	GGTGG	0.0128214	AACACC	0.0101919
GGATTA	0.00531751	AGCCTA	0.00450487	GTACGT	0.0102424	ACGCCG	-0.00793067	TGGTGG	0.0117902	ACCGCG	0.0132053		CACCTA	0.00513233	ACGCAT	-0.00474192	TCTTTA	0.00749348	CCCGAC	0.00932998	CTTTGC	0.0127885	GGTGTT	0.0101919
TAATCC	0.00531751	TAGGCT	0.00450487	AAAACT	0.010235	CGGCGT	-0.00793067	AGCAAC	0.0117874	CGCGGT	0.0132053		TAGGTG	0.00513233	ATGCGT	-0.00474192	GCAGAC	0.00748826	GTCGGG	0.00932998	GCAAAG	0.0127885	GACCTA	0.0101675
CACCAC	0.00529534	ACGCA	0.0044775	AGTTTT	0.010235	CAGCAG	-0.00791916	GTTGCT	0.0117874	ATCGTC	0.0131797		TAGAAA	0.0051064	GAGGAC	-0.00473695	GTCTGC	0.00748826	CGTGCC	0.00930615	ACATC	0.0127868	TAGGTC	0.0101675
GTGGTG	0.00529534	TGCGT	0.0044775	AGGA	0.0102317	CTGCTG	-0.00791916	CACC	0.0117797	GACGAT	0.0131797		TTTCTA	0.0051064	GTCCTC	-0.00473695	AGAATC	0.0074702	GGCACG	0.00930615	GATGT	0.0127868	AATGTG	0.0101647
CGCGCA	0.00529528	TACAA	0.00447086	TCCT	0.0102317	GTCGA	-0.00791781	GGTG	0.0117797	TAAGAA	0.0131693		ACTACC	0.0050988	ACCTAA	-0.00471745	GATTCT	0.0074702	ATCTGG	0.00930162	AGACTG	0.0127833	CACATT	0.0101647
TGCGCG	0.00529528	TTGTA	0.00447086	ATAGA	0.0102092	TCGAC	-0.00791781	CCCAGC	0.011771	TTCTTA	0.0131693		GGTAGT	0.0050988	TTAGGT	-0.00471745	GGTTAA	0.007429	CCAGAT	0.00930162	CAGTCT	0.0127833	ACGTAT	0.0101596
CTAACC	0.00528349	AACGCA	0.00445147	TCTAT	0.0102092	CCGAGA	-0.00790979	GCTGGG	0.011771	ATCG	0.0131688		ACACCG	0.00509023	AATGAA	-0.00471166	TTAACC	0.007429	CATTGG	0.00926184	TAATCA	0.0127814	ATACGT	0.0101596
GGTTAG	0.00528349	TGCGTT	0.00445147	CGTAC	0.0101806	TCTCGG	-0.00790979	AGAGTC	0.0117122	CGAT	0.0131688		CGGTGT	0.00509023	TTCATT	-0.00471166	CGAGC	0.0073981	CCAATG	0.00926184	TGATTA	0.0127814	ATATAT	0.0101542
AACCAG	0.00528047	ACTCAT	0.00444767	GTACG	0.0101806	GACGTC	-0.00790482	GACTCT	0.0117122	GCA	0.0131531		CATAAC	0.00507243	TGATCA	-0.00470673	GCTCG	0.0073981	AGCTCG	0.00925127	GCGAA	0.0127747	AGAGGA	0.0101315
CTGGTT	0.00528047	ATGAGT	0.00444767	CAGCCA	0.0101521	AACTCA	-0.00786624	CCCAA	0.0117107	TGC	0.0131531		GTTATG	0.00507243	CGGCAG	-0.00469993	CGGAGC	0.00736641	CGAGCT	0.00925127	TTCGC	0.0127747	TCCTCT	0.0101315
TACCGA	0.00527456	CTGGCA	0.00444168	TGGCTG	0.0101521	TGAGTT	-0.00786624	TTGGG	0.0117107	CTCGTC	0.0131458		AAATGA	0.00506002	CTGCCG	-0.00469993	GCTCCG	0.00736641	CGCTAA	0.00923273	CACTGA	0.012728	GGTA	0.010121
TCGGTA	0.00527456	TGCCAG	0.00444168	GCAAA	0.0101084	CGGAAG	-0.00785094	CTATC	0.0116641	GACGAG	0.0131458		TCATTT	0.00506002	AGGACG	-0.00469051	AAAACG	0.00735098	TTAGCG	0.00923273	TCAGTG	0.012728	TACC	0.010121
AGCC	0.00521586	GAAAAA	0.0044356	TTTGC	0.0101084	CTTCCG	-0.00785094	GATAG	0.0116641	CCGCG	0.0131204		CACTCA	0.00504882	CGTCCT	-0.00469051	CGTTTT	0.00735098	AGAGA	0.00922002	ATTCC	0.0127093	AACGCT	0.0101038
GGCT	0.00521586	TTTTTC	0.0044356	ACAGAG	0.0100917	AGACCT	-0.00783358	ATTAGG	0.0116591	CGCGG	0.0131204		TGAGTG	0.00504882	ACCAAT	-0.00462992	GCTCA	0.00732932	TCTCT	0.00922002	GGAAT	0.0127093	AGCGTT	0.0101038
GTAA	0.00520038	AAAAC	0.0044329	CTCTGT	0.0100917	AGGTCT	-0.00783358	CCTAAT	0.0116591	CCCGAC	0.0131105		GGTGCA	0.00504861	ATTGGT	-0.00462992	TGAGC	0.00732932	AGTCAC	0.00921616	CTACCA	0.0126832	ACTG	0.0100562
TTAC	0.00520038	GTTTT	0.0044329	CTAGAG	0.0100909	CATGCA	-0.00783169	CGCCC	0.0116572	GTCGGG	0.0131105		TGCACC	0.00504861	ATAACG	-0.0046088	AGTAAA	0.00731072	GTGACT	0.00921616	TGGTAG	0.0126832	CAGT	0.0100562
CTTGCA	0.00518838	AACTGT	0.00441387	CTCTAG	0.0100909	TGCATG	-0.00783169	GGGCG	0.0116572	CTCGAA	0.0130926		AGCCT	0.00503313	CGTTAT	-0.0046088	TTTACT	0.00731072	ACACCC	0.00920845	CATGGA	0.0126826	GATCC	0.0100337
TGCAAG	0.00518838	ACAGTT	0.00441387	AGAGCT	0.0100836	GCTTTA	-0.00781449	AAGTAC	0.0115824	TTCGAG	0.0130926		AGGCT	0.00503313	ACTTAT	-0.00450003	ACCGC	0.00726751	GGGTGT	0.00920845	TCCATG	0.0126826	GGATC	0.0100337
GGTCTA	0.0051647	AAAGCT	0.00437882	AGCTCT	0.0100836	TAAAGC	-0.00781449	GTACTT	0.0115824	CGCGCG	0.0130918		TGAGAA	0.00496782	ATAAGT	-0.00450003	GCGGT	0.00726751	CTGCAG	0.00920218	ACGGA	0.0126685	ATACTG	0.0100185
TAGACC	0.0051647	AGCTTT	0.00437882	ACGCAA	0.0100569	TGAA	-0.00780283	ACATG	0.0115632	CTGGAC	0.0130898		TTCTCA	0.00496782	AATTC	-0.00449485	TAACTA	0.00724122	TAACA	0.00920059	TCCGT	0.0126685	CAGTAT	0.0100185
CCAAGA	0.00514742	TATATA	0.00437788	TTGCGT	0.0100569	TTCA	-0.00780283	CATGT	0.0115632	GTCCAG	0.0130898		AATTGT	0.00493316	GAATT	-0.00449485	TAGTTA	0.00724122	TGTTA	0.00920059	ATCGAG	0.0126126	ATGTGC	0.00997594
TCTTGG	0.00514742	AACGA	0.00435492	TAAGTA	0.0100524	CATAGA	-0.00775731	AGGAA	0.0115491	ATCA	0.0130889		ACAATT	0.00493316	AATCGA	-0.00449159	CCACAC	0.00723956	ATCTGA	0.00918653	CTCGAT	0.0126126	GCACAT	0.00997594
CGCGAC	0.00514203	TCGTT	0.00435492	TACTTA	0.0100524	TCTATG	-0.00775731	TTCCT	0.0115491	TGAT	0.0130889		ACAGCA	0.00493182	TCGATT	-0.00449159	GTGTGG	0.00723956	TCAGAT	0.00918653	CTATGA	0.0126025	ACAAGC	0.0099484
GTCGCG	0.00514203	AGGC	0.0043244	ACTTC	0.0100376	ATACGA	-0.00775555	ACTCAT	0.0115091	CGGATA	0.0130656		TGCTGT	0.00493182	AATCGG	-0.00447056	CGGCCC	0.00722887	CAGACG	0.00914057	TCATAG	0.0126025	GCTTGT	0.0099484
ATTGCA	0.00513368	GCCT	0.0043244	GAAGT	0.0100376	TCGTAT	-0.00775555	ATGAGT	0.0115091	TATCCG	0.0130656		CTCTGA	0.00489965	CCGATT	-0.00447056	GGGCCG	0.00722887	CGTCTG	0.00914057	CAAGTG	0.0125759	CCTGAC	0.0099445
TGCAAT	0.00513368	AACGTA	0.0043154	CCAAAG	0.0100021	TAGACA	-0.00773856	CGGGGA	0.0115012	CCTGAG	0.0130218		TCAGAG	0.00489965	GGACC	-0.00446598	CACACG	0.00722657	AATAGA	0.0091282	CACTTG	0.0125759	GTCAGG	0.0099445
TCTACA	0.00510309	TACGTT	0.0043154	CTTTGG	0.0100021	TGTCTA	-0.00773856	TCCCCG	0.0115012	CTCAGG	0.0130218		CCATGC	0.00488959	GGTCC	-0.00446598	CGTGTG	0.00722657	TCTATT	0.0091282	ATCCCC	0.0125743	AGTTG	0.00994015
TGTAGA	0.00510309	CAATAA	0.00429593	ATCTCC	0.00999349	ACGAGC	-0.00772362	GGTCTA	0.0114764	AAAGT	0.0130078		GCATGG	0.00488959	AACCAC	-0.00443799	CAACTG	0.00717899	AGAGTG	0.0091266	GGGGAT	0.0125743	CAACT	0.00994015
GTGTAA	0.00509196	TTATTG	0.00429593	GGAGAT	0.00999349	GCTCGT	-0.00772362	TAGACC	0.0114764	ACTTT	0.0130078		GTGCAC	0.00487928	GTGGTT	-0.00443799	CAGTTG	0.00717899	CACTCT	0.0091266	CGCCA	0.0125587	AC	0.00993154
TTACAC	0.00509196	ACTACG	0.00427753	CCTCG	0.00998833	CTACCA	-0.00770661	ACGGC	0.0114705	AGAAA	0.0129971		GACAGC	0.0048409	ATGTGG	-0.00441866	TACTGA	0.00717614	GGCCC	0.00911604	TGGCG	0.0125587	GT	0.00993154
ATAGCG	0.00505178	CGTAGT	0.00427753	CGAGG	0.00998833	TGGTAG	-0.00770661	GCCGT	0.0114705	TTTCT	0.0129971		GCTGTC	0.0048409	CCACAT	-0.00441866	TCAGTA	0.00717614	GGGCC	0.00911604	ACGCAC	0.0125567	ACGTGA	0.00992318
CGCTAT	0.00505178	ATGCAC	0.00427226	ATCAAT	0.00998194	CATGAA	-0.00768402	ACT	0.011457	ATCTG	0.012982		ACTAC	0.00482822	GCCTCC	-0.00437767	GTTCCA	0.00713738	GGGTAC	0.0090991	GTGCGT	0.0125567	TCACGT	0.00992318
AAACTA	0.0050455	GTGCAT	0.00427226	ATTGAT	0.00998194	TTCATG	-0.00768402	AGT	0.011457	CAGAT	0.012982		GTAGT	0.00482822	GGAGGC	-0.00437767	TGGAAC	0.00713738	GTACCC	0.0090991	ACTAC	0.0125265	ACTAGC	0.00991164
TAGTTT	0.0050455	GAATA	0.00426826	CGAACA	0.00997742	TAGCGA	-0.00768396	AGTACT	0.0114559	CACGCC	0.0129623		ATTGCA	0.00482473	ATGAGC	-0.00429154	GCTCCC	0.00710374	CCCGGA	0.00905595	GTAGT	0.0125265	GCTAGT	0.00991164
GCGTGA	0.00503585	TATTC	0.00426826	TGTTCG	0.00997742	TCGCTA	-0.00768396	CTCATA	0.0114367	GGCGTG	0.0129623		TGCAAT	0.00482473	GCTCAT	-0.00429154	GGGAGC	0.00710374	TCCGGG	0.00905595	CGTGTA	0.0125254	ACGAGC	0.00990767
TCACGC	0.00503585	ACTCCT	0.00425832	ATGCTC	0.00995801	ACAT	-0.00766795	TATGAG	0.0114367	AACGT	0.0129552		ATAGTC	0.00476331	CAGGAA	-0.00428492	CTCGC	0.00706604	TAACTA	0.00904398	TACACG	0.0125254	GCTCGT	0.00990767
AGCAAT	0.00503344	AGGAGT	0.00425832	GAGCAT	0.00995801	ATGT	-0.00766795	ACCGT	0.0114332	ACGTT	0.0129552		GACTAT	0.00476331	TTCCTG	-0.00428492	GCGAG	0.00706604	TAGTTA	0.00904398	GATGTA	0.0125249	CAAGAC	0.009893
ATTGCT	0.00503344	GGCAC	0.00424949	GTTAAA	0.00995113	CTAAG	-0.00764591	ACGGT	0.0114332	GCCGGC	0.0129341		CACCGC	0.00476214	ACACCT	-0.00427347	AAAGAG	0.00706195	CTTGTA	0.00903405	TACATC	0.0125249	GTCTTG	0.009893
AAC	0.00503328	GTGCC	0.00424949	TTTAAC	0.00995113	CTTAG	-0.00764591	GAGCAC	0.0114272	AGGAG	0.0128742		GCGGTG	0.00476214	AGGTGT	-0.00427347	CTCTTT	0.00706195	TACAAG	0.00903405	ATCCG	0.0125121	CAGTGG	0.00987921
GTT	0.00503328	CTGTTA	0.00424474	ATCTGG	0.00994258	AGAGGG	-0.00761994	GTGCTC	0.0114272	CTCCT	0.0128742		ATTTGG	0.00474417	CAGCG	-0.00426248	AACAAG	0.00703197	CAAG	0.00902516	CGGAT	0.0125121	CCACTG	0.00987921
AGCTAG	0.00499909	TAACAG	0.00424474	CCAGAT	0.00994258	CCCTCT	-0.00761994	ATAGCA	0.0113923	AAGTAC	0.0128523		CCAAAT	0.00474417	CGCTG	-0.00426248	CTTGTT	0.00703197	CTTG	0.00902516	GTTTA	0.0124829	ACACGC	0.00986603
CTAGCT	0.00499909	CACA	0.00424003	ATAAT	0.00993877	GAC	-0.00761296	TGCTAT	0.0113923	GTACTT	0.0128523		CATTTA	0.00472628	TATA	-0.00426198	CAAACA	0.00697426	CCTCTA	0.00901892	TAAAC	0.0124829	GCGTGT	0.00986603
AACGCG	0.00499524	TGTG	0.00424003	ATTAT	0.00993877	GTC	-0.00761296	TAGCA	0.0113862	CATGCC	0.0128403		TAAATG	0.00472628	GCACCA	-0.00425996	TGTTTG	0.00697426	TAGAGG	0.00901892	CCCGAC	0.0124713	GGGGAA	0.00985981
CGCGTT	0.00499524	CAAAC	0.00423493	CCTTCA	0.00993619	CCCCGG	-0.00761211	TGCTA	0.0113862	GGCATG	0.0128403		GGTCTA	0.00472301	TGGTGC	-0.00425996	TAACAA	0.00695977	CTTACC	0.00899848	GTCGGG	0.0124713	TTCCCC	0.00985981
CAAACC	0.00498757	GTTTG	0.00423493	TGAAGG	0.00993619	CCGGGG	-0.00761211	ATAGG	0.0113831	ACGGAT	0.0128243		TAGACC	0.00472301	GAATCA	-0.00420077	TTGTTA	0.00695977	GGTAAG	0.00899848	ATAGTG	0.0124252	AATGAC	0.0098594
GGTTTG	0.00498757	AAACCT	0.00421841	TAGACA	0.00992565	AATTAC	-0.00756814	CCTAT	0.0113831	ATCCGT	0.0128243		AGAAC	0.00472082	TGATTC	-0.00420077	CTAACC	0.00695702	GATTTA	0.00897618	CACTAT	0.0124252	GTCATT	0.0098594
ACAGCA	0.00497914	AGGTTT	0.00421841	TGTCTA	0.00992565	GTAATT	-0.00756814	CCCCCA	0.0113806	AGTAGC	0.0128053		GTTCT	0.00472082	AACATT	-0.00419439	GGTTAG	0.00695702	TAAATC	0.00897618	CGCTGA	0.0124162	GGCAC	0.00985582
TGCTGT	0.00497914	GCAACC	0.00420871	AACTTG	0.00991919	AGACCA	-0.00756595	TGGGGG	0.0113806	GCTACT	0.0128053		CCCGCA	0.00469198	AATGTT	-0.00419439	ACTC	0.00694102	AGCG	0.00896124	TCAGCG	0.0124162	GTGCC	0.00985582
CGCGA	0.00497372	GGTTGC	0.00420871	CAAGTT	0.00991919	TGGTCT	-0.00756595	ACGTGC	0.0113568	AGACGA	0.0128039		TGCGGG	0.00469198	CTGCGC	-0.00413259	GAGT	0.00694102	CGCT	0.00896124	CGAGGA	0.0123968	CTAGAC	0.00985369
TCGCG	0.00497372	AGATCT	0.00420403	CATGTC	0.00991174	CTAAGA	-0.00756268	GCACGT	0.0113568	TCGTCT	0.0128039		CTACA	0.00466791	GCGCAG	-0.00413259	CGTTAA	0.00692782	AAAGAG	0.0089602	TCCTCG	0.0123968	GTCTAG	0.00985369
CACAAA	0.00497366	AATGAG	0.00420059	GACATG	0.00991174	TCTTAG	-0.00756268	CGATGC	0.0113544	ATGACC	0.0127862		TGTAG	0.00466791	CGCGCC	-0.00412391	TTAACG	0.00692782	CTCTTT	0.0089602	CTTC	0.0123819	CCTCC	0.00984721
TTTGTG	0.00497366	CTCATT	0.00420059	CGGCGC	0.00991066	CGA	-0.00755015	GCATCG	0.0113544	GGTCAT	0.0127862		ATCAAA	0.00465963	GGCGCG	-0.00412391	CCTCCG	0.00688833	GATCC	0.00895715	GAAG	0.0123819	GGAGG	0.00984721
CCGGGA	0.00493177	CGTTAC	0.00412043	GCGCCG	0.00991066	TCG	-0.00755015	CCCAAG	0.0112953	GGACA	0.0127758		TTTGAT	0.00465963	CACAGG	-0.00409955	CGGAGG	0.00688833	GGATC	0.00895715	CGAGC	0.0123818	AGGGAG	0.00984198
TCCCGG	0.00493177	GTAACG	0.00412043	GAGC	0.00988922	CGGTAC	-0.00753088	CTTGGG	0.0112953	TGTCC	0.0127758		GTTTA	0.00465758	CCTGTG	-0.00409955	AAGAGG	0.00688821	CCATAA	0.00895525	GCTCG	0.0123818	CTCCCT	0.00984198
AACAGG	0.00492716	AGACGA	0.00408378	GCTC	0.00988922	GTACCG	-0.00753088	GGAACA	0.011277	AACGAG	0.012763		TAAAC	0.00465758	AATGAC	-0.00409294	CCTCTT	0.00688821	TTATGG	0.00895525	GACGAA	0.0122458	TAACGA	0.00981862
CCTGTT	0.00492716	TCGTCT	0.00408378	AATACG	0.00987107	TCCTAA	-0.00751027	TGTTCC	0.011277	CTCGTT	0.012763		AAGAGT	0.00465475	GTCATT	-0.00409294	AAGACG	0.0068575	ACGTTG	0.00895484	TTCGTC	0.0122458	TCGTTA	0.00981862
GAAAAC	0.00492082	ATTGGA	0.00407381	CGTATT	0.00987107	TTAGGA	-0.00751027	TGACAA	0.0112766	AGTTCA	0.0127493		ACTCTT	0.00465475	GCTGCC	-0.00409171	CGTCTT	0.0068575	CAACGT	0.00895484	AGAAGC	0.0122359	CGGAG	0.00978029
GTTTTC	0.00492082	TCCAAT	0.00407381	CTCTGC	0.00984002	GTAAAC	-0.00750606	TTGTCA	0.0112766	TGAACT	0.0127493		ACCCGC	0.00464765	GGCAGC	-0.00409171	AGGGCC	0.00684695	CCAGGG	0.00888406	GCTTCT	0.0122359	CTCCG	0.00978029
AAGT	0.00488915	CGACTA	0.00404389	GCAGAG	0.00984002	GTTTAC	-0.00750606	CTATCA	0.0112738	CCGCA	0.0127475		GCGGGT	0.00464765	CAAGAG	-0.00408033	GGCCCT	0.00684695	CCCTGG	0.00888406	AAGCCA	0.0122344	GGCCAA	0.00978022
ACTT	0.00488915	TAGTCG	0.00404389	CTCAAC	0.00983094	GAGAAA	-0.00749594	TGATAG	0.0112738	TGCGG	0.0127475		CCTAAA	0.00463085	CTCTTG	-0.00408033	AAAGC	0.00683905	ACGAAA	0.00887642	TGGCTT	0.0122344	TTGGCC	0.00978022
AGCATC	0.00484243	GGTACC	0.00404221	GTTGAG	0.00983094	TTTCTC	-0.00749594	ATG	0.0112581	CTCGA	0.0127465		TTTAGG	0.00463085	AACTAT	-0.00404271	GCTTT	0.00683905	TTTCGT	0.00887642	CCGGCA	0.0122295	GCAAC	0.00977652
GATGCT	0.00484243	TGCGCA	0.00402084	ACAAAT	0.00980541	AGCGTG	-0.00746029	CAT	0.0112581	TCGAG	0.0127465		AACTGG	0.00462726	ATAGTT	-0.00404271	AGGGAG	0.00683679	AACAC	0.00885015	TGCCGG	0.0122295	GTTGC	0.00977652
GACTTA	0.00482023	AGCCAG	0.00402049	ATTTGT	0.00980541	CACGCT	-0.00746029	CCTGCA	0.0112513	AATCAG	0.0127297		CCAGTT	0.00462726	TACCCA	-0.00403849	CTCCCT	0.00683679	GTGTT	0.00885015	CAACC	0.0122196	ACAAGA	0.00976917
TAAGTC	0.00482023	CTGGCT	0.00402049	AGGCCA	0.00979378	GGGGTA	-0.00744691	TGCAGG	0.0112513	CTGATT	0.0127297		GACCA	0.00459807	TGGGTA	-0.00403849	GGTCAA	0.00682816	ACGCCA	0.00881062	GGTTG	0.0122196	TCTTGT	0.00976917
GGTTAA	0.00481654	TATCA	0.00401378	TGGCCT	0.00979378	TACCCC	-0.00744691	GACGTC	0.0112507	CTAAAG	0.0127273		TGGTC	0.00459807	GATCAA	-0.00402726	TTGACC	0.00682816	TGGCGT	0.00881062	AACCAC	0.0122184	CGAAAC	0.00976042
TTAACC	0.00481654	TGATA	0.00401378	CAGTAG	0.00975942	AGGGGA	-0.00744095	CGTGGA	0.0112426	CTTTAG	0.0127273		CGACA	0.00456917	TTGATC	-0.00402726	TCCTCA	0.00679435	GTTAAC	0.00880819	GTGGTT	0.0122184	GTTTCG	0.00976042
CAGGCC	0.00481193	GCC	0.00399759	CTACTG	0.00975942	TCCCCT	-0.00744095	TCCACG	0.0112426	ACCTGC	0.0127112		TGTCG	0.00456917	AAGCCA	-0.00400934	TGAGGA	0.00679435	TGCAAA	0.0087938	ATCCAA	0.0122175	ACGCGT	0.00972358
GGCCTG	0.00481193	GGC	0.00399759	AGCTAT	0.00973682	GGCACA	-0.00743728	GTAGAA	0.0112194	GCAGGT	0.0127112		AGCCAA	0.00455311	TGGCTT	-0.00400934	GCCCGA	0.00677606	TTTGCA	0.0087938	TTGGAT	0.0122175	AGGCG	0.00967356
ATTCGA	0.00480122	ATGTAA	0.00398273	ATAGCT	0.00973682	TGTGCC	-0.00743728	TTCTAC	0.0112194	AAGAAG	0.0126583		TTGGCT	0.00455311	CTGTTC	-0.00398548	TCGGGC	0.00677606	ATCAG	0.00879138	GAGATA	0.0122015	CGCCT	0.00967356
TCGAAT	0.00480122	TTACAT	0.00398273	CAAAGC	0.00972593	ATATCA	-0.00740942	ACGTCC	0.0112075	CTTCTT	0.0126583		GGTGTA	0.00454833	GAACAG	-0.00398548	CTGCC	0.0067677	CTGAT	0.00879138	TATCTC	0.0122015	CAGTCC	0.00967221
TATA	0.00479623	CAGGG	0.00396627	GCTTTG	0.00972593	TGATAT	-0.00740942	GGACGT	0.0112075	GGTTCA	0.012648		TACACC	0.00454833	GGCGTA	-0.00396647	GGCAG	0.0067677	ACAGAG	0.00878811	CCAG	0.0121895	GGACTG	0.00967221
AATTTC	0.00478559	CCCTG	0.00396627	CTCACA	0.00971547	CCGCTA	-0.00738629	ACGACA	0.0111926	TGAACC	0.012648		CGTGC	0.00453423	TACGCC	-0.00396647	GCCACA	0.00675588	CTCTGT	0.00878811	CTGG	0.0121895	ATAGCC	0.00965879
GAAATT	0.00478559	GCACC	0.00395547	TGTGAG	0.00971547	TAGCGG	-0.00738629	TGTCGT	0.0111926	CCGGCC	0.012645		GCACG	0.00453423	CGAGCC	-0.00394671	TGTGGC	0.00675588	AAGGC	0.0087873	AAGCG	0.0121439	GGCTAT	0.00965879
AACTT	0.0047703	GGTGC	0.00395547	CAAAC	0.00970757	CGGGTC	-0.00738329	AACACG	0.0111851	GGCCGG	0.012645		ATAGAA	0.00451554	GGCTCG	-0.00394671	ATTAGA	0.00669682	GCCTT	0.0087873	CGCTT	0.0121439	CGCA	0.00964951
AAGTT	0.0047703	TACAAA	0.00393861	GTTTG	0.00970757	GACCCG	-0.00738329	CGTGTT	0.0111851	TCCCAA	0.0126345		TTCTAT	0.00451554	AGGTAA	-0.00393007	TCTAAT	0.00669682	CCTACC	0.00878679	CGTGAA	0.0121371	TGCG	0.00964951
CCGGA	0.00473713	TTTGTA	0.00393861	GCTTCC	0.00968169	GACGGC	-0.00736979	TCCTAA	0.0111761	TTGGGA	0.0126345		CTGTA	0.00451404	TTACCT	-0.00393007	CACCTC	0.00669081	GGTAGG	0.00878679	TTCACG	0.0121371	ACAGAC	0.00964753
TCCGG	0.00473713	AACGAG	0.00391008	GGAAGC	0.00968169	GCCGTC	-0.00736979	TTAGGA	0.0111761	GAGATC	0.0126242		TACAG	0.00451404	GAGTCC	-0.0039247	GAGGTG	0.00669081	AGGAGA	0.0087774	TCACA	0.012135	GTCTGT	0.00964753
GACCCC	0.00473132	CTCGTT	0.00391008	TGATAA	0.009667	GAGCC	-0.00736977	CGCGAA	0.0111715	GATCTC	0.0126242		ATTCC	0.00449385	GGACTC	-0.0039247	AAGTAC	0.00668876	TCTCCT	0.0087774	TGTGA	0.012135	CAACAA	0.0096468
GGGGTC	0.00473132	CTATCA	0.00385739	TTATCA	0.009667	GGCTC	-0.00736977	TTCGCG	0.0111715	CACAGA	0.0126234		GGAAT	0.00449385	GCGCCC	-0.0038939	GTACTT	0.00668876	CTTACA	0.00877735	ATATCA	0.0121131	TTGTTG	0.0096468
GTACAA	0.0047165	TGATAG	0.00385739	GTATGA	0.00964198	CCGGTA	-0.00734349	CGATAG	0.0111376	TCTGTG	0.0126234		GTCA	0.00449219	GGGCGC	-0.0038939	ACTACG	0.0066681	TGTAAG	0.00877735	TGATAT	0.0121131	AAGAGG	0.00964336
TTGTAC	0.0047165	CAATTC	0.0038434	TCATAC	0.00964198	TACCGG	-0.00734349	CTATCG	0.0111376	AGGTGG	0.0125829		TGAC	0.00449219	ACCTCG	-0.00389289	CGTAGT	0.0066681	CGAC	0.00876479	TACAGA	0.012106	CCTCTT	0.00964336
TCACGA	0.00470818	GAATTG	0.0038434	CCAGAA	0.00958528	AGTTAG	-0.00731134	CAGCGC	0.0111348	CCACCT	0.0125829		AACGC	0.00448172	CGAGGT	-0.00389289	TACAA	0.00665911	GTCG	0.00876479	TCTGTA	0.012106	AAAGCT	0.00963742
TCGTGA	0.00470818	ATACGG	0.00383717	TTCTGG	0.00958528	CTAACT	-0.00731134	GCGCTG	0.0111348	ACTAAG	0.0125569		GCGTT	0.00448172	AGACTC	-0.00388602	TTGTA	0.00665911	ACAATC	0.0087609	CTTCGC	0.0120914	AGCTTT	0.00963742
AGTAGC	0.0046917	CCGTAT	0.00383717	GCTAA	0.00953928	ACTGAA	-0.00727813	AGGCTA	0.0111273	CTTAGT	0.0125569		AGGCAA	0.00442962	GAGTCT	-0.00388602	ACGATC	0.00664995	GATTGT	0.0087609	GCGAAG	0.0120914	AGCCA	0.0096084
GCTACT	0.0046917	CAACTG	0.00381207	TTAGC	0.00953928	TTCAGT	-0.00727813	TAGCCT	0.0111273	CGTAAC	0.0125553		TTGCCT	0.00442962	TGAACA	-0.00387186	GATCGT	0.00664995	ATTTA	0.00872594	CGCCAA	0.0120081	TGGCT	0.0096084
ACCCGC	0.00468262	CAGTTG	0.00381207	ATGTCA	0.00953644	ATAAGC	-0.00726859	AGAAGG	0.0111258	GTTACG	0.0125553		CTTGAA	0.00442939	TGTTCA	-0.00387186	GGCGCC	0.00664402	TAAAT	0.00872594	TTGGCG	0.0120081	AACAGA	0.00958504
GCGGGT	0.00468262	ATAGTG	0.0038096	TGACAT	0.00953644	GCTTAT	-0.00726859	CCTTCT	0.0111258	AGAC	0.0125308		TTCAAG	0.00442939	CGTGGA	-0.00385378	CAAAGA	0.00663513	AGCTAT	0.00872572	CCATCC	0.0119981	TCTGTT	0.00958504
GAGTAC	0.00468229	CACTAT	0.0038096	AACGCA	0.00949891	AACGTA	-0.00725062	CCTATA	0.011112	GTCT	0.0125308		ATGTGG	0.00440323	TCCACG	-0.00385378	TCTTTG	0.00663513	ATAGCT	0.00872572	GGATGG	0.0119981	CTAAAG	0.00956408
GTACTC	0.00468229	AGTTGA	0.00378391	TGCGTT	0.00949891	TACGTT	-0.00725062	TATAGG	0.011112	GACCAC	0.0125308		CCACAT	0.00440323	CAGTGG	-0.00382602	CGTTGC	0.00663037	AGGGGG	0.00872217	GTGCGA	0.0119931	CTTTAG	0.00956408
AACTCA	0.00466776	TCAACT	0.00378391	CACGCA	0.00949186	AAAGAT	-0.00723816	ATAAGC	0.0111037	GTGGTC	0.0125308		ATAGAT	0.00439743	CCACTG	-0.00382602	GCAACG	0.00663037	CCCCCT	0.00872217	TCGCAC	0.0119931	CGTTA	0.00954912
TGAGTT	0.00466776	CAGCCA	0.00376398	TGCGTG	0.00949186	ATCTTT	-0.00723816	GCTTAT	0.0111037	GCGTCC	0.0125081		ATCTAT	0.00439743	CAGCGG	-0.00377346	ATCTGA	0.0066228	AATGAA	0.00869008	CCTATC	0.0119809	TAACG	0.00954912
AA	0.00465389	TGGCTG	0.00376398	AGAGAC	0.00948701	GGCCAA	-0.00723208	GGGAAA	0.0110908	GGACGC	0.0125081		ACCATA	0.00435807	CCGCTG	-0.00377346	TCAGAT	0.0066228	TTCATT	0.00869008	GATAGG	0.0119809	AGATTG	0.00951091
TT	0.00465389	TTTAAA	0.00375901	GTCTCT	0.00948701	TTGGCC	-0.00723208	TTTCCC	0.0110908	CGTTAA	0.0124829		TATGGT	0.00435807	ACGGCA	-0.00372889	GAGCCA	0.00661356	ACTC	0.00868493	ACAGAT	0.0119785	CAATCT	0.00951091
CCCGCA	0.00462765	CGCA	0.00375774	ACGAC	0.00947783	AAGTGT	-0.00722095	AGAACC	0.0110609	TTAACG	0.0124829		ACCTAC	0.00435372	TGCCGT	-0.00372889	TGGCTC	0.00661356	GAGT	0.00868493	ATCTGT	0.0119785	AACTCC	0.009505
TGCGGG	0.00462765	TGCG	0.00375774	GTCGT	0.00947783	ACACTT	-0.00722095	GGTTCT	0.0110609	CCCGCA	0.0124084		GTAGGT	0.00435372	ACAAGA	-0.00370052	GATAA	0.0066038	AGAAGG	0.00867816	CTAAC	0.0119554	GGAGTT	0.009505
ATAACG	0.00461486	AGCCCT	0.00375677	CTCTGA	0.00947015	ACTGCC	-0.00720826	AATAGG	0.0110536	TGCGGG	0.0124084		GTACAC	0.00434421	TCTTGT	-0.00370052	TTATC	0.0066038	CCTTCT	0.00867816	GTTAG	0.0119554	AGGGCC	0.00948635
CGTTAT	0.00461486	AGGGCT	0.00375677	TCAGAG	0.00947015	GGCAGT	-0.00720826	CCTATT	0.0110536	ATCTCG	0.0123628		GTGTAC	0.00434421	CCGC	-0.00367851	CACAGG	0.00659685	GATAAA	0.00861542	CTCGAC	0.0119496	GGCCCT	0.00948635
AACCG	0.0046074	TAA	0.00375032	AAATGT	0.00946075	ACGCTG	-0.00719475	GGACC	0.0110434	CGAGAT	0.0123628		GCCACA	0.00433563	GCGG	-0.00367851	CCTGTG	0.00659685	TTTATC	0.00861542	GTCGAG	0.0119496	TCCTAA	0.00944161
CGGTT	0.0046074	TTA	0.00375032	ACATTT	0.00946075	CAGCGT	-0.00719475	GGTCC	0.0110434	CGGGGC	0.012358		TGTGGC	0.00433563	CAAATA	-0.00366718	ACATGA	0.0065268	CGAGCC	0.00859996	CCCAAA	0.0119449	TTAGGA	0.00944161
AATTGG	0.00459916	TACCTA	0.00374366	CATAGA	0.0094086	TATGAA	-0.00718426	GGGGTA	0.0110403	GCCCCG	0.012358		AACG	0.00432962	TATTTG	-0.00366718	TCATGT	0.0065268	GGCTCG	0.00859996	TTTGGG	0.0119449	GCGCAC	0.00940191
CCAATT	0.00459916	TAGGTA	0.00374366	TCTATG	0.0094086	TTCATA	-0.00718426	TACCCC	0.0110403	CCCCAG	0.0123245		CGTT	0.00432962	ACCCGA	-0.00366665	CGTGGA	0.00652536	AATGGA	0.00855622	ACGACC	0.0119312	GTGCGC	0.00940191
CACTCA	0.00458327	TCAGAA	0.00373216	CCTAAG	0.0094071	CCTTCC	-0.00718311	CTCTGA	0.011021	CTGGGG	0.0123245		AGGTGG	0.00432624	TCGGGT	-0.00366665	TCCACG	0.00652536	TCCATT	0.00855622	GGTCGT	0.0119312	ACTACT	0.00939135
TGAGTG	0.00458327	TTCTGA	0.00373216	CTTAGG	0.0094071	GGAAGG	-0.00718311	TCAGAG	0.011021	CCGGAG	0.0123126		CCACCT	0.00432624	ACTCGC	-0.0036563	CCAGAA	0.00649388	CGAAAC	0.00851543	ACACG	0.0119055	AGTAGT	0.00939135
ATTTCA	0.00457471	CTCTGA	0.00372797	GAGTGC	0.00936662	GACTA	-0.00715079	ACCGAG	0.011005	CTCCGG	0.0123126		AAACTG	0.00430492	GCGAGT	-0.0036563	TTCTGG	0.00649388	GTTTCG	0.00851543	CGTGT	0.0119055	CGAGA	0.00939095
TGAAAT	0.00457471	TCAGAG	0.00372797	GCACTC	0.00936662	TAGTC	-0.00715079	CTCGGT	0.011005	CGCTCA	0.0123041		CAGTTT	0.00430492	TGACA	-0.00362325	CGATAG	0.00648093	AGGAA	0.00851157	AGGGAA	0.0118997	TCTCG	0.00939095
GACA	0.00455622	CAGC	0.00372573	AACCGA	0.00933109	AAACG	-0.00712674	ACGAGG	0.0109974	TGAGCG	0.0123041		ACACC	0.00427637	TGTCA	-0.00362325	CTATCG	0.00648093	TTCCT	0.00851157	TTCCCT	0.0118997	AGGTGC	0.00938301
TGTC	0.00455622	GCTG	0.00372573	TCGGTT	0.00933109	CGTTT	-0.00712674	CCTCGT	0.0109974	ACGAGA	0.0122989		GGTGT	0.00427637	GTGCAC	-0.00361474	AAGCAA	0.00647877	ACT	0.00850107	AATGCT	0.0118662	GCACCT	0.00938301
ACAGCC	0.00454512	GGGTGA	0.00369431	CAGAGG	0.00929346	GTTCTA	-0.00711815	AGAAG	0.0109883	TCTCGT	0.0122989		AGTCTG	0.00426798	ACATTG	-0.00360372	TTGCTT	0.00647877	AGT	0.00850107	AGCATT	0.0118662	CACTTA	0.00937839
GGCTGT	0.00454512	TCACCC	0.00369431	CCTCTG	0.00929346	TAGAAC	-0.00711815	CTTCT	0.0109883	ATCAGC	0.0122456		CAGACT	0.00426798	CAATGT	-0.00360372	GAAACC	0.00646865	GCGATA	0.00850094	GGCAAC	0.0118523	TAAGTG	0.00937839
ACTCCT	0.00450877	GAGTAC	0.00369391	AATTGA	0.00928012	GCCGAA	-0.00709848	CATGGA	0.010973	GCTGAT	0.0122456		CAGGGA	0.00426334	CCAACA	-0.00359961	GGTTTC	0.00646865	TATCGC	0.00850094	GTTGCC	0.0118523	CGGAAC	0.00937623
AGGAGT	0.00450877	GTACTC	0.00369391	TCAATT	0.00928012	TTCGGC	-0.00709848	TCCATG	0.010973	ATGTCC	0.012242		TCCCTG	0.00426334	TGTTGG	-0.00359961	AATGTC	0.00644079	CTGCTA	0.00849604	GTAGAA	0.0118162	GTTCCG	0.00937623
CATTAG	0.00449474	TGCA	0.0036904	TAGAGA	0.00924685	CATAAC	-0.00709322	AATGGT	0.0109654	GGACAT	0.012242		AACAAT	0.0042473	ATTAAA	-0.00359448	GACATT	0.00644079	TAGCAG	0.00849604	TTCTAC	0.0118162	AGATGC	0.00936764
CTAATG	0.00449474	ACCAGA	0.00367983	TCTCTA	0.00924685	GTTATG	-0.00709322	ACCATT	0.0109654	ACGCT	0.0122118		ATTGTT	0.0042473	TTTAAT	-0.00359448	CTCGGC	0.00643873	GTTTA	0.00847287	TCTACA	0.0118103	GCATCT	0.00936764
ATAA	0.00447212	TCTGGT	0.00367983	ACT	0.00924068	CCTAGC	-0.00707093	AGTACA	0.0109261	AGCGT	0.0122118		ACAACC	0.00424203	AGTAAT	-0.00358006	GCCGAG	0.00643873	TAAAC	0.00847287	TGTAGA	0.0118103	AATCA	0.00934653
TTAT	0.00447212	CATTA	0.0036683	AGT	0.00924068	GCTAGG	-0.00707093	TGTACT	0.0109261	GAGAAA	0.0122071		GGTTGT	0.00424203	ATTACT	-0.00358006	CCTTCC	0.00643198	ATGTGC	0.00846588	GCCCC	0.0118078	TGATT	0.00934653
CAGAGC	0.00446604	TAATG	0.0036683	ATTAGA	0.00923983	CCCCG	-0.00707031	GATAGA	0.0109212	TTTCTC	0.0122071		AATGAA	0.00423898	ACCGTC	-0.00355944	GGAAGG	0.00643198	GCACAT	0.00846588	GGGGC	0.0118078	AGGCGC	0.00934244
GCTCTG	0.00446604	GTCCAA	0.00364856	TCTAAT	0.00923983	CGGGG	-0.00707031	TCTATC	0.0109212	CGTCTA	0.0122005		TTCATT	0.00423898	GACGGT	-0.00355944	CAAGAC	0.00643074	AAGAAG	0.00846562	GTTATA	0.0117734	GCGCCT	0.00934244
ATTGAA	0.00445642	TTGGAC	0.00364856	GTTGA	0.00921077	GTGTA	-0.00704593	AGATCG	0.010888	TAGACG	0.0122005		ACACCA	0.00422576	ATCGTC	-0.00353323	GTCTTG	0.00643074	CTTCTT	0.00846562	TATAAC	0.0117734	ACATGT	0.00930803
TTCAAT	0.00445642	CGC	0.00363575	TCAAC	0.00921077	TACAC	-0.00704593	CGATCT	0.010888	CTGAAC	0.0121924		TGGTGT	0.00422576	GACGAT	-0.00353323	ACTATA	0.00639867	ATCTTA	0.00845547	GAATCC	0.011766	CTATAG	0.00925741
AGTGCA	0.00439748	GCG	0.00363575	AAACTA	0.00920687	CCGCGG	-0.00704114	CGTTTA	0.0108519	GTTCAG	0.0121924		TATCA	0.00420786	GTACAC	-0.00353099	TATAGT	0.00639867	TAAGAT	0.00845547	GGATTC	0.011766	CCTAAG	0.00925137
TGCACT	0.00439748	ATGAC	0.00362236	TAGTTT	0.00920687	ATCTGA	-0.00703721	TAAACG	0.0108519	GCACAA	0.0121879		TGATA	0.00420786	GTGTAC	-0.00353099	AGAGGA	0.00637294	AGCAA	0.00841433	ACTACG	0.011752	CTTAGG	0.00925137
CAGCC	0.00437976	GTCAT	0.00362236	CTTTGA	0.00920548	TCAGAT	-0.00703721	ACACGA	0.01082	TTGTGC	0.0121879		CTAATC	0.00416028	CGACG	-0.00350117	TCCTCT	0.00637294	TTGCT	0.00841433	CGTAGT	0.011752	GTTGA	0.00924833
GGCTG	0.00437976	AATTGC	0.00361552	TCAAAG	0.00920548	CGGCAC	-0.00703208	TCGTGT	0.01082	AAAGTA	0.012166		GATTAG	0.00416028	CGTCG	-0.00350117	CGTCGA	0.00637277	AGGAGC	0.00839744	ACTGG	0.011735	TCAAC	0.00924833
ATATAA	0.00437062	GCAATT	0.00361552	AGATAC	0.00918439	GTGCCG	-0.00703208	ATCATA	0.0107686	TACTTT	0.012166		CACAAA	0.00411284	GGACA	-0.00345256	TCGACG	0.00637277	GCTCCT	0.00839744	CCAGT	0.011735	CATACC	0.00924768
TTATAT	0.00437062	AGTCCG	0.00359943	GTATCT	0.00918439	ATTATC	-0.00702996	TATGAT	0.0107686	AGTACT	0.0121514		TTTGTG	0.00411284	TGTCC	-0.00345256	AACACC	0.00637241	AGAACT	0.0083447	AGGTCC	0.0117077	GGTATG	0.00924768
ATTAAG	0.00435753	CGGACT	0.00359943	ATCACA	0.00916085	GATAAT	-0.00702996	CGAGCA	0.0107474	ATGTAC	0.012147		TCGCGA	0.00408776	CGTTGA	-0.0034505	GGTGTT	0.00637241	AGTTCT	0.0083447	GGACCT	0.0117077	AGATGA	0.00923252
CTTAAT	0.00435753	ATATCA	0.00358396	TGTGAT	0.00916085	GGCGAA	-0.00702418	TGCTCG	0.0107474	GTACAT	0.012147		TAAGAA	0.00406024	TCAACG	-0.0034505	ACGCGG	0.00633686	CTTCC	0.00833725	ACCGT	0.0116521	TCATCT	0.00923252
TCATGA	0.00434442	TGATAT	0.00358396	ACAGCA	0.00912917	TTCGCC	-0.00702418	ACATCT	0.0106934	AGTCCG	0.012122		TTCTTA	0.00406024	GACGCC	-0.00342247	CCGCGT	0.00633686	GGAAG	0.00833725	ACGGT	0.0116521	GACA	0.00922682
CACGGG	0.00433698	CAGGCG	0.00357554	TGCTGT	0.00912917	ATTGTG	-0.00700968	AGATGT	0.0106934	CGGACT	0.012122		TCTCAA	0.00405896	GGCGTC	-0.00342247	AGAG	0.00633409	ATAC	0.00830592	AACATG	0.0116468	TGTC	0.00922682
CCCGTG	0.00433698	CGCCTG	0.00357554	TTCAAA	0.00910917	CACAAT	-0.00700968	AAGCCA	0.0106868	CTAGC	0.0121208		TTGAGA	0.00405896	CAGCCA	-0.00341494	CTCT	0.00633409	GTAT	0.00830592	CATGTT	0.0116468	CGTCA	0.00921735
CATTTA	0.00432816	CCCAGC	0.00357493	TTTGAA	0.00910917	CGACC	-0.00700257	TGGCTT	0.0106868	GCTAG	0.0121208		CATCCC	0.00405093	TGGCTG	-0.00341494	GAGGGC	0.00633033	ACCTAA	0.00828112	GTTGTA	0.0116433	TGACG	0.00921735
TAAATG	0.00432816	GCTGGG	0.00357493	CCTGGA	0.00910802	GGTCG	-0.00700257	AGTTGG	0.0106742	ATGCTC	0.0120994		GGGATG	0.00405093	GCCGCC	-0.00341291	GCCCTC	0.00633033	TTAGGT	0.00828112	TACAAC	0.0116433	CTCACA	0.00919454
AATGGC	0.00432794	AGGCGC	0.00356243	TCCAGG	0.00910802	GAGGC	-0.00697222	CCAACT	0.0106742	GAGCAT	0.0120994		GCATCA	0.00405073	GGCGGC	-0.00341291	AAAGGC	0.0063231	AGAGGG	0.0082792	GATCCA	0.0116416	TGTGAG	0.00919454
GCCATT	0.00432794	GCGCCT	0.00356243	CATACC	0.00909501	GCCTC	-0.00697222	TAATCA	0.0106713	CCCACC	0.0120796		TGATGC	0.00405073	AGGTTC	-0.00338407	GCCTTT	0.0063231	CCCTCT	0.0082792	TGGATC	0.0116416	GGCCGA	0.00917568
CGCCAC	0.00431935	ATGG	0.00355311	GGTATG	0.00909501	ACGCC	-0.00696079	TGATTA	0.0106713	GGTGGG	0.0120796		AGGGTC	0.00403272	GAACCT	-0.00338407	AGAGCT	0.00631525	CCGCGG	0.00824418	ATGAGC	0.0116376	TCGGCC	0.00917568
GTGGCG	0.00431935	CCAT	0.00355311	TGAAA	0.00909228	GGCGT	-0.00696079	CTGACC	0.0106571	AGATG	0.012032		GACCCT	0.00403272	ACCCGG	-0.00336329	AGCTCT	0.00631525	ACGGCC	0.00823569	GCTCAT	0.0116376	ACGTTC	0.009115
CGCAAG	0.00431184	GACTGC	0.00353961	TTTCA	0.00909228	ATCCCC	-0.00696027	GGTCAG	0.0106571	CATCT	0.012032		AGTATC	0.00403024	CCGGGT	-0.00336329	GGGCGA	0.00631097	GGCCGT	0.00823569	ACGGTA	0.011622	GAACGT	0.009115
CTTGCG	0.00431184	GCAGTC	0.00353961	AAACTG	0.00907992	GGGGAT	-0.00696027	ACCGGG	0.0106568	ATGCAG	0.012018		GATACT	0.00403024	TAGTGA	-0.00335791	TCGCCC	0.00631097	CTGTA	0.00823297	TACCGT	0.011622	ATACAG	0.00910979
AGGCA	0.00430347	ACCCTG	0.00352729	CAGTTT	0.00907992	AGCAGC	-0.0069119	CCCGGT	0.0106568	CTGCAT	0.012018		CATG	0.00402595	TCACTA	-0.00335791	ATTAAG	0.00630345	TACAG	0.00823297	GGTTAA	0.0115901	CTGTAT	0.00910979
TGCCT	0.00430347	CAGGGT	0.00352729	AGAGAG	0.00906854	GCTGCT	-0.0069119	ATAGTC	0.010631	AACCCT	0.0120034		GAGTAC	0.00401797	GGGACA	-0.00334793	CTTAAT	0.00630345	GCGCGA	0.00818226	TTAACC	0.0115901	CTAGCA	0.00910884
CCAGCG	0.0043007	GTTTCA	0.00351571	CTCTCT	0.00906854	CGCATC	-0.00691111	GACTAT	0.010631	AGGGTT	0.0120034		GTACTC	0.00401797	TGTCCC	-0.00334793	ACGA	0.00630123	TCGCGC	0.00818226	GCTAGC	0.0115319	TGCTAG	0.00910884
CGCTGG	0.0043007	TGAAAC	0.00351571	CTTTAA	0.00903896	GATGCG	-0.00691111	AGCCCC	0.0106254	GGTTGA	0.0119024		CGACTA	0.00398808	CGTACC	-0.00334408	TCGT	0.00630123	GCCGCA	0.00817994	AATTCG	0.0115287	GCAAAC	0.00906324
ATGCCA	0.00429081	CGTCAG	0.00346598	TTAAAG	0.00903896	CTCGCC	-0.00690351	GGGGCT	0.0106254	TCAACC	0.0119024		TAGTCG	0.00398808	GGTACG	-0.00334408	CTATTA	0.00627614	TGCGGC	0.00817994	CGAATT	0.0115287	GTTTGC	0.00906324
TGGCAT	0.00429081	CTGACG	0.00346598	AGTTCG	0.0090385	GGCGAG	-0.00690351	AACGGT	0.0106178	CTAGAG	0.0118969		CCGACG	0.00395918	CACGTG	-0.00331365	TAATAG	0.00627614	CAGGCC	0.00816981	CAGTAG	0.0115169	ATGG	0.00904587
CGTTGA	0.00427631	AAATGA	0.00345891	CGAACT	0.0090385	CAAGGG	-0.00689825	ACCGTT	0.0106178	CTCTAG	0.0118969		CGTCGG	0.00395918	GACGAA	-0.00331268	GTCAAA	0.0062647	GGCCTG	0.00816981	CTACTG	0.0115169	CCAT	0.00904587
TCAACG	0.00427631	TCATTT	0.00345891	GCGTA	0.00901873	CCCTTG	-0.00689825	GAGTTA	0.0106167	GGATCC	0.0118718		CCACA	0.0039383	TTCGTC	-0.00331268	TTTGAC	0.0062647	CACATG	0.00816852	GATTGC	0.0115128	ACTGTG	0.0090304
GACACA	0.00427141	AATATC	0.00344851	TACGC	0.00901873	CCTGTA	-0.00688663	TAACTC	0.0106167	AAACGG	0.0118593		TGTGG	0.0039383	GCTAAC	-0.00331089	AGGTAA	0.00623765	CATGTG	0.00816852	GCAATC	0.0115128	CACAGT	0.0090304
TGTGTC	0.00427141	GATATT	0.00344851	AATTAT	0.0090079	TACAGG	-0.00688663	GCTAGC	0.0106157	CCGTTT	0.0118593		ATGTG	0.00389478	GTTAGC	-0.00331089	TTACCT	0.00623765	ATTGTC	0.00814577	ACTGTG	0.0114781	CTCGA	0.00899089
CCACA	0.0042654	CGCGTA	0.00344043	ATAATT	0.0090079	GAAAGC	-0.00687879	CATTGA	0.0106123	GACTCC	0.011826		CACAT	0.00389478	AGCGCA	-0.00330429	AATGCA	0.0062262	GACAAT	0.00814577	CACAGT	0.0114781	TCGAG	0.00899089
TGTGG	0.0042654	TACGCG	0.00344043	ACATTA	0.00900756	GCTTTC	-0.00687879	TCAATG	0.0106123	GGAGTC	0.011826		ACCAGG	0.00388261	TGCGCT	-0.00330429	TGCATT	0.0062262	CATTAA	0.00814037	GATAC	0.0114777	AAGTTC	0.00898358
ATGCGG	0.00426173	AATCAG	0.00338566	TAATGT	0.00900756	ACGGC	-0.00687532	GGTAC	0.0106052	CACTGA	0.0118129		CCTGGT	0.00388261	CGGGC	-0.00330344	GCGGAA	0.00621676	TTAATG	0.00814037	GTATC	0.0114777	GAACTT	0.00898358
CCGCAT	0.00426173	CTGATT	0.00338566	ATTGTA	0.00900744	GCCGT	-0.00687532	GTACC	0.0106052	TCAGTG	0.0118129		AGGAC	0.00388229	GCCCG	-0.00330344	TTCCGC	0.00621676	CGAA	0.0081258	GGTCAA	0.0114576	AAAGC	0.00895835
AGATCG	0.00426007	ATTTG	0.00338096	TACAAT	0.00900744	AGAGA	-0.00686182	GAACCC	0.0105643	AGCACC	0.0118125		GTCCT	0.00388229	ATCGCC	-0.00327932	GGGGCA	0.00620733	TTCG	0.0081258	TTGACC	0.0114576	GCTTT	0.00895835
CGATCT	0.00426007	CAAAT	0.00338096	CTAGTC	0.00899912	TCTCT	-0.00686182	GGGTTC	0.0105643	GGTGCT	0.0118125		CCAGAA	0.00387947	GGCGAT	-0.00327932	TGCCCC	0.00620733	TACCA	0.00811969	GCCGTA	0.0114243	CGAGC	0.00894941
AGTACC	0.0042205	CCACAG	0.00335087	GACTAG	0.00899912	ATCAG	-0.00685537	ACTGAC	0.0105637	AAGCCG	0.0118047		TTCTGG	0.00387947	GTGTA	-0.00327616	GATCCC	0.00620414	TGGTA	0.00811969	TACGGC	0.0114243	GCTCG	0.00894941
GGTACT	0.0042205	CTGTGG	0.00335087	CAAAAA	0.00894006	CTGAT	-0.00685537	GTCAGT	0.0105637	CGGCTT	0.0118047		CTTGCC	0.00387383	TACAC	-0.00327616	GGGATC	0.00620414	CACAAA	0.00811358	CGGTAG	0.0113872	TAGAAA	0.0089024
CCGACG	0.00421907	ATGGCA	0.00333795	TTTTTG	0.00894006	CAACTG	-0.00684855	ACGCAG	0.0105117	AACGCG	0.0118045		GGCAAG	0.00387383	AACTGT	-0.00322856	ATAGTC	0.00617945	TTTGTG	0.00811358	CTACCG	0.0113872	TTTCTA	0.0089024
CGTCGG	0.00421907	TGCCAT	0.00333795	AGGTGC	0.00889648	CAGTTG	-0.00684855	CTGCGT	0.0105117	CGCGTT	0.0118045		ACCTTC	0.00383166	ACAGTT	-0.00322856	GACTAT	0.00617945	CCTACG	0.00810228	CACTAG	0.0113412	TGCGAA	0.00889942
TGTACA	0.00421619	CGGTAA	0.00333387	GCACCT	0.00889648	AATGAG	-0.00684284	CATGGC	0.0105019	AATCGG	0.0117963		GAAGGT	0.00383166	CGACGC	-0.00321989	GCCATA	0.00617012	CGTAGG	0.00810228	CTAGTG	0.0113412	TTCGCA	0.00889942
TCACA	0.00420721	TTACCG	0.00333387	CTTCGC	0.00887641	CTCATT	-0.00684284	GCCATG	0.0105019	CCGATT	0.0117963		GGGTAC	0.00380938	GCGTCG	-0.00321989	TATGGC	0.00617012	CTTCGA	0.00804377	TAAAGA	0.0113401	CTGAAG	0.00889521
TGTGA	0.00420721	ACTCGC	0.00327371	GCGAAG	0.00887641	GAGAC	-0.00684238	GGTTTA	0.0104762	CACGCG	0.0117948		GTACCC	0.00380938	TACTGA	-0.00315852	GTGA	0.00612778	TCGAAG	0.00804377	TCTTTA	0.0113401	CTTCAG	0.00889521
ACCGTG	0.00418905	GCGAGT	0.00327371	CAATAC	0.00887354	GTCTC	-0.00684238	TAAACC	0.0104762	CGCGTG	0.0117948		GTGCCA	0.00380751	TCAGTA	-0.00315852	TCAC	0.00612778	GAAAGC	0.00803475	CCTAAA	0.0113319	CTCAAA	0.00887166
CACGGT	0.00418905	CGGCCG	0.00323353	GTATTG	0.00887354	ATGATG	-0.0068421	TGGCAA	0.0104601	ATCCCA	0.01178		TGGCAC	0.00380751	AGATGG	-0.0031505	CCCGG	0.00612245	GCTTTC	0.00803475	TTTAGG	0.0113319	TTTGAG	0.00887166
GATGGC	0.00418694	AAACTA	0.00322025	TGAGCA	0.00885277	CATCAT	-0.0068421	TTGCCA	0.0104601	TGGGAT	0.01178		CTATA	0.00377039	CCATCT	-0.0031505	CCGGG	0.00612245	CTCGGC	0.00801044	AAGTA	0.0113269	AATCAA	0.00886991
GCCATC	0.00418694	TAGTTT	0.00322025	TGCTCA	0.00885277	ATACTA	-0.00680971	GACGAC	0.0104588	ACGGGC	0.0117601		TATAG	0.00377039	ACTGC	-0.00312601	CACCTA	0.00611469	GCCGAG	0.00801044	TACTT	0.0113269	TTGATT	0.00886991
AACTGC	0.00418142	GCCTGA	0.00320542	AACCTA	0.00883647	TAGTAT	-0.00680971	GTCGTC	0.0104588	GCCCGT	0.0117601		ACCTGG	0.00376088	GCAGT	-0.00312601	TAGGTG	0.00611469	CGGTAC	0.00800966	GTCCAA	0.0113062	CAATGC	0.00886412
GCAGTT	0.00418142	TCAGGC	0.00320542	TAGGTT	0.00883647	AGAGTG	-0.00680393	GCAAGC	0.0104542	GAGCAC	0.011743		CCAGGT	0.00376088	CAGCGC	-0.00312206	AAATAG	0.00608983	GTACCG	0.00800966	TTGGAC	0.0113062	GCATTG	0.00886412
GCAAGA	0.00416284	ACTCAG	0.00319583	AGCAAG	0.00879607	CACTCT	-0.00680393	GCTTGC	0.0104542	GTGCTC	0.011743		CCGTGC	0.00374507	GCGCTG	-0.00312206	CTATTT	0.00608983	CTCAA	0.00800695	CCTCAG	0.0112944	GTAACA	0.00885982
TCTTGC	0.00416284	CTGAGT	0.00319583	CTTGCT	0.00879607	GACGGA	-0.00680258	GAGCTA	0.0104467	TCAGA	0.0117401		GCACGG	0.00374507	CTATTA	-0.00309182	ACCGAC	0.00602364	TTGAG	0.00800695	CTGAGG	0.0112944	TGTTAC	0.00885982
CAAGC	0.00413907	TATCAA	0.00317932	CGCATA	0.0087956	TCCGTC	-0.00680258	TAGCTC	0.0104467	TCTGA	0.0117401		CACGTC	0.00373483	TAATAG	-0.00309182	GTCGGT	0.00602364	TAGGAA	0.00800149	ATGTCC	0.0112324	CCTTA	0.00884256
GCTTG	0.00413907	TTGATA	0.00317932	TATGCG	0.0087956	AACAGC	-0.00679322	GTGGGA	0.0104288	CCATCG	0.0117338		GACGTG	0.00373483	ACTTGC	-0.00307721	CCCGTA	0.00601451	TTCCTA	0.00800149	GGACAT	0.0112324	TAAGG	0.00884256
CATTAC	0.00412075	TATA	0.00317173	AGGTAA	0.0087911	GCTGTT	-0.00679322	TCCCAC	0.0104288	CGATGG	0.0117338		AGATTC	0.00372593	GCAAGT	-0.00307721	TACGGG	0.00601451	AGTTA	0.00798583	AGACAG	0.0112071	CACGTC	0.00883661
GTAATG	0.00412075	GCGCAA	0.00314557	TTACCT	0.0087911	AAGTAC	-0.00679059	AGTGC	0.0104236	AAGACC	0.0116986		GAATCT	0.00372593	CGCGCG	-0.00307468	AGGCCA	0.0060129	TAACT	0.00798583	CTGTCT	0.0112071	GACGTG	0.00883661
AATTGC	0.00408138	TTGCGC	0.00314557	TAGTCA	0.0087855	GTACTT	-0.00679059	GCACT	0.0104236	GGTCTT	0.0116986		CCTGGA	0.00370308	GACGGC	-0.00304997	TGGCCT	0.0060129	ACACGA	0.00798555	AAAGA	0.0112046	AAACGG	0.00882716
GCAATT	0.00408138	ATGTAG	0.0031419	TGACTA	0.0087855	AGGAGC	-0.00676603	GTCATA	0.0104228	AGCCCA	0.0116928		TCCAGG	0.00370308	GCCGTC	-0.00304997	ACTCGC	0.00601264	TCGTGT	0.00798555	TCTTT	0.0112046	CCGTTT	0.00882716
CTGCA	0.0040768	CTACAT	0.0031419	AACGCG	0.00877688	GCTCCT	-0.00676603	TATGAC	0.0104228	TGGGCT	0.0116928		CAGGCC	0.00360567	ACATAA	-0.00304974	GCGAGT	0.00601264	CTACAC	0.00798254	GATCCC	0.0111802	AATCCA	0.0088052
TGCAG	0.0040768	CATTAC	0.00312911	CGCGTT	0.00877688	AACGTT	-0.00674664	AAAGAG	0.0104149	CGAGAA	0.0116842		GGCCTG	0.00360567	TTATGT	-0.00304974	CCGCA	0.00600417	GTGTAG	0.00798254	GGGATC	0.0111802	TGGATT	0.0088052
AATTAT	0.00404913	GTAATG	0.00312911	AGATAG	0.0087648	CCGTGA	-0.00671908	CTCTTT	0.0104149	TTCTCG	0.0116842		CGGCCG	0.003583	CAAGAC	-0.00303712	TGCGG	0.00600417	AGAAAT	0.00797946	TGACA	0.0111802	CAAAGC	0.00879256
ATAATT	0.00404913	CGAGGC	0.00312449	CTATCT	0.0087648	TCACGG	-0.00671908	CGGTAC	0.0103841	ACACTA	0.0116756		ATTAGG	0.0035817	GTCTTG	-0.00303712	CCCAAG	0.00598153	ATTTCT	0.00797946	TGTCA	0.0111802	GCTTTG	0.00879256
CGTTGC	0.00403834	GCCTCG	0.00312449	AACGC	0.00875908	ATGGAC	-0.00670917	GTACCG	0.0103841	TAGTGT	0.0116756		CCTAAT	0.0035817	CTAACC	-0.0030281	CTTGGG	0.00598153	AGGGCA	0.00796673	GCCCA	0.011176	AATTGT	0.00879052
GCAACG	0.00403834	GCTTGA	0.00311886	GCGTT	0.00875908	GTCCAT	-0.00670917	CACGAA	0.0103819	GACCGA	0.0116646		TAGTCA	0.00357348	GGTTAG	-0.0030281	GGAGCC	0.0059735	TGCCCT	0.00796673	TGGGC	0.011176	ACAATT	0.00879052
CTACGA	0.00400859	TCAAGC	0.00311886	AACGTT	0.00875466	GTTCCA	-0.00670061	TTCGTG	0.0103819	TCGGTC	0.0116646		TGACTA	0.00357348	ACGAGT	-0.00300442	GGCTCC	0.0059735	AGAGGC	0.00795197	TACTAA	0.0111709	TCCAAA	0.00878699
TCGTAG	0.00400859	CTCTA	0.00309015	GTATAA	0.0087416	TGGAAC	-0.00670061	ATCAGG	0.0103805	CCGGTA	0.01166		ACCCAG	0.00354887	ACTCGT	-0.00300442	CACTGC	0.00597277	GCCTCT	0.00795197	TTAGTA	0.0111709	TTTGGA	0.00878699
CTTGCC	0.00400771	TAGAG	0.00309015	TTATAC	0.0087416	GGTACA	-0.00669393	CCTGAT	0.0103805	TACCGG	0.01166		CTGGGT	0.00354887	AACCAG	-0.00300207	GCAGTG	0.00597277	GTCTGA	0.00794506	CCATTA	0.0111652	GCCAAA	0.00878636
GGCAAG	0.00400771	GACACC	0.00307895	CACAGC	0.00871965	TGTACC	-0.00669393	CATATC	0.0103771	CTGTGA	0.0116035		GCCACC	0.00348846	CTGGTT	-0.00300207	AAACAT	0.00597113	TCAGAC	0.00794506	TAATGG	0.0111652	TTTGGC	0.00878636
ATTTC	0.00397569	GGTGTC	0.00307895	GCTGTG	0.00871965	CCGGGC	-0.00668403	GATATG	0.0103771	TCACAG	0.0116035		GGTGGC	0.00348846	GAATA	-0.00299875	ATGTTT	0.00597113	ACCGCG	0.00794438	GTACTA	0.0111494	GGCTAC	0.00878164
GAAAT	0.00397569	ATCTCG	0.00306576	CGACAA	0.00871739	GCCCGG	-0.00668403	GGTCAA	0.0103728	ATACCG	0.0115746		ATCCTA	0.00348077	TATTC	-0.00299875	CACTGA	0.00596086	CGCGGT	0.00794438	TAGTAC	0.0111494	GTAGCC	0.00878164
GTGGCA	0.00393871	CGAGAT	0.00306576	TTGTCG	0.00871739	ACTTTG	-0.00668385	TTGACC	0.0103728	CGGTAT	0.0115746		TAGGAT	0.00348077	GCGCAC	-0.00297866	TCAGTG	0.00596086	ATTGTG	0.00792267	AAGATT	0.0111441	GACATA	0.00878092
TGCCAC	0.00393871	AACTT	0.00305632	AGGGGC	0.00868726	CAAAGT	-0.00668385	CATTAG	0.010369	CTCGCC	0.0115735		GCTTGA	0.00345959	GTGCGC	-0.00297866	AAGGGC	0.00593304	CACAAT	0.00792267	AATCTT	0.0111441	TATGTC	0.00878092
TGAGAA	0.00393838	AAGTT	0.00305632	GCCCCT	0.00868726	AGGGAA	-0.00667166	CTAATG	0.010369	GGCGAG	0.0115735		TCAAGC	0.00345959	TATCCA	-0.00295945	GCCCTT	0.00593304	CCTACA	0.00792246	ACAAGG	0.0111365	ACTAGG	0.00877588
TTCTCA	0.00393838	ATTCGA	0.00302485	CATTAG	0.00868598	TTCCCT	-0.00667166	GGCTAC	0.010363	CCCTCA	0.011534		AACCAC	0.00343944	TGGATA	-0.00295945	CAGCGG	0.00591512	TGTAGG	0.00792246	CCTTGT	0.0111365	CCTAGT	0.00877588
GTGTCA	0.00391484	TCGAAT	0.00302485	CTAATG	0.00868598	CCAGTC	-0.00662859	GTAGCC	0.010363	TGAGGG	0.011534		GTGGTT	0.00343944	AGTAGC	-0.00294879	CCGCTG	0.00591512	GATTCA	0.00789967	AAGCTC	0.0111236	AGGTGA	0.0087744
TGACAC	0.00391484	CATG	0.00300564	AACTAT	0.00868498	GACTGG	-0.00662859	ATCGTG	0.0103472	ACAGAC	0.0115271		ACGTGG	0.00343718	GCTACT	-0.00294879	AGTTAT	0.00590417	TGAATC	0.00789967	GAGCTT	0.0111236	TCACCT	0.0087744
CACTG	0.00391173	CGCACG	0.00300459	ATAGTT	0.00868498	CGTCCA	-0.00661868	CACGAT	0.0103472	GTCTGT	0.0115271		CCACGT	0.00343718	CAGGCC	-0.00294789	ATAACT	0.00590417	CAGGCA	0.00788771	ACCATA	0.0111196	AGGCA	0.0087681
CAGTG	0.00391173	CGTGCG	0.00300459	AGTA	0.00866724	TGGACG	-0.00661868	ATTGAC	0.0103378	TAGCCA	0.0115163		ACTAAA	0.00343326	GGCCTG	-0.00294789	AAAACT	0.00590222	TGCCTG	0.00788771	TATGGT	0.0111196	TGCCT	0.0087681
ACAATG	0.00389018	AGCC	0.00298396	TACT	0.00866724	CAATTG	-0.00653452	GTCAAT	0.0103378	TGGCTA	0.0115163		TTTAGT	0.00343326	CGCACG	-0.00292846	AGTTTT	0.00590222	ACTGCT	0.00788534	CCGAGC	0.0111185	TACAGA	0.00876113
CATTGT	0.00389018	GGCT	0.00298396	TAAACA	0.00863815	GTCCTA	-0.00651653	AGTGA	0.010288	AGGCAT	0.0115118		GTCCGA	0.00340999	CGTGCG	-0.00292846	CAATGC	0.00589629	AGCAGT	0.00788534	GCTCGG	0.0111185	TCTGTA	0.00876113
GGGGCA	0.00388598	TTACAA	0.00293337	TGTTTA	0.00863815	TAGGAC	-0.00651653	TCACT	0.010288	ATGCCT	0.0115118		TCGGAC	0.00340999	AGAATG	-0.00291585	GCATTG	0.00589629	TAGTGA	0.00785997	ACATGC	0.0111115	AGCGAT	0.00875637
TGCCCC	0.00388598	TTGTAA	0.00293337	AGGCG	0.00863498	TAGATA	-0.00650847	ATC	0.0102845	TGCAAA	0.0114949		CAGTAA	0.00340688	CATTCT	-0.00291585	CTCTGA	0.00588927	TCACTA	0.00785997	GCATGT	0.0111115	ATCGCT	0.00875637
AGGTTC	0.00385602	CGTC	0.00290087	CGCCT	0.00863498	TATCTA	-0.00650847	GAT	0.0102845	TTTGCA	0.0114949		TTACTG	0.00340688	CGCCGC	-0.00291546	TCAGAG	0.00588927	TGCGAA	0.00785551	GGCAGA	0.0111047	CGCATC	0.00868455
GAACCT	0.00385602	GACG	0.00290087	CCTTAG	0.00859846	CCTTAA	-0.0065006	GCCGGC	0.0102485	CACA	0.0114812		AGTCCG	0.00338909	GCGGCG	-0.00291546	ATAGTA	0.00588783	TTCGCA	0.00785551	TCTGCC	0.0111047	GATGCG	0.00868455
ACGCCA	0.00382426	AGGGTA	0.00287086	CTAAGG	0.00859846	TTAAGG	-0.0065006	GGCGCA	0.0102366	TGTG	0.0114812		CGGACT	0.00338909	GATTGA	-0.00291308	TACTAT	0.00588783	GCATCC	0.0078403	ACTTAT	0.0110985	CCCTGC	0.00866721
TGGCGT	0.00382426	TACCCT	0.00287086	AACCAA	0.00859203	CAAGG	-0.00649824	TGCGCC	0.0102366	AAGTTG	0.0114792		GCCTCA	0.00335709	TCAATC	-0.00291308	TACTCA	0.00588614	GGATGC	0.0078403	ATAAGT	0.0110985	GCAGGG	0.00866721
CAGGAA	0.00381807	GGTACA	0.00286584	TTGGTT	0.00859203	CCTTG	-0.00649824	GCTGCA	0.0102279	CAACTT	0.0114792		TGAGGC	0.00335709	CCACGA	-0.00289932	TGAGTA	0.00588614	CTGTGA	0.00782519	AGCACG	0.0110622	CTCCA	0.00866311
TTCCTG	0.00381807	TGTACC	0.00286584	GAATGA	0.00856267	AAACAG	-0.00648089	TGCAGC	0.0102279	CGCTAC	0.0114742		AATCTA	0.0032955	TCGTGG	-0.00289932	AGCAAA	0.00588527	TCACAG	0.00782519	CGTGCT	0.0110622	TGGAG	0.00866311
CTGCGC	0.00380021	CACTG	0.00284581	TCATTC	0.00856267	CTGTTT	-0.00648089	CATAG	0.0101972	GTAGCG	0.0114742		TAGATT	0.0032955	CGCGA	-0.00289452	TTTGCT	0.00588527	TAGACA	0.0078209	CTTCCC	0.0110401	GGTTAC	0.0086619
GCGCAG	0.00380021	CAGTG	0.00284581	ACTTCG	0.00855893	AGAGCT	-0.00647744	CTATG	0.0101972	CGAAAG	0.0114737		CTTGTA	0.00327968	TCGCG	-0.00289452	AGCCCA	0.00584721	TGTCTA	0.0078209	GGGAAG	0.0110401	GTAACC	0.0086619
GTAAA	0.00378942	ATTCTA	0.0028346	CGAAGT	0.00855893	AGCTCT	-0.00647744	ATACTG	0.010184	CTTTCG	0.0114737		TACAAG	0.00327968	CATTGC	-0.00286792	TGGGCT	0.00584721	GGTTAA	0.00781674	AGGCCA	0.0110185	GCGACC	0.00866137
TTTAC	0.00378942	TAGAAT	0.0028346	CCTACA	0.00850784	GAGATA	-0.00645562	CAGTAT	0.010184	AAGGTA	0.0114658		CTGGA	0.00324333	GCAATG	-0.00286792	ATAGC	0.00584007	TTAACC	0.00781674	TGGCCT	0.0110185	GGTCGC	0.00866137
AGCCT	0.00378851	ATTATA	0.00282389	TGTAGG	0.00850784	TATCTC	-0.00645562	CCGACG	0.0101802	TACCTT	0.0114658		TCCAG	0.00324333	GATGGA	-0.00286435	GCTAT	0.00584007	GAACAA	0.00781034	CTTTCC	0.0109689	GTATCA	0.00865702
AGGCT	0.00378851	TATAAT	0.00282389	CCGCGA	0.00845311	ACGCA	-0.00645386	CGTCGG	0.0101802	GCCAAA	0.0114641		GCTTCC	0.00324222	TCCATC	-0.00286435	AACTTA	0.00582635	TTGTTC	0.00781034	GGAAAG	0.0109689	TGATAC	0.00865702
GCAGAC	0.00378687	GCATCC	0.0028204	TCGCGG	0.00845311	TGCGT	-0.00645386	ATGACA	0.0101754	TTTGGC	0.0114641		GGAAGC	0.00324222	CGGGAA	-0.00282627	TAAGTT	0.00582635	AAGACC	0.00780729	CTCTGA	0.0109625	TCGTCA	0.00865092
GTCTGC	0.00378687	GGATGC	0.0028204	AAACCG	0.00844813	CAGAGG	-0.0064426	TGTCAT	0.0101754	ATCAGG	0.0114571		GAGGAC	0.00322494	TTCCCG	-0.00282627	GCCAGA	0.00581933	GGTCTT	0.00780729	TCAGAG	0.0109625	TGACGA	0.00865092
CATGG	0.00376292	GTCCTA	0.00280835	CGGTTT	0.00844813	CCTCTG	-0.0064426	CCTATC	0.0101705	CCTGAT	0.0114571		GTCCTC	0.00322494	ATCAAA	-0.00278979	TCTGGC	0.00581933	TCGACA	0.00780675	CGAGCA	0.0109395	GCCCAC	0.0086367
CCATG	0.00376292	TAGGAC	0.00280835	CCTTTA	0.00844675	GGCCCC	-0.00643826	GATAGG	0.0101705	GATGCC	0.0114571		CTCCCA	0.00317158	TTTGAT	-0.00278979	GCAAGA	0.00581172	TGTCGA	0.00780675	TGCTCG	0.0109395	GTGGGC	0.0086367
CCCGCC	0.00374899	AACCAG	0.00276807	TAAAGG	0.00844675	GGGGCC	-0.00643826	AGCG	0.0101649	GGCATC	0.0114571		TGGGAG	0.00317158	GGACGA	-0.00275492	TCTTGC	0.00581172	ATCATG	0.00780387	CGGTTA	0.0109213	CACAGA	0.00861922
GGCGGG	0.00374899	CTGGTT	0.00276807	CACATA	0.00843298	CCCCAA	-0.00643776	CGCT	0.0101649	ACTGGC	0.0114554		TAGGAA	0.00316361	TCGTCC	-0.00275492	ACCGCC	0.00580337	CATGAT	0.00780387	TAACCG	0.0109213	TCTGTG	0.00861922
CAATAC	0.00372112	GCGTGA	0.00275912	TATGTG	0.00843298	TTGGGG	-0.00643776	CTTC	0.0101492	GCCAGT	0.0114554		TTCCTA	0.00316361	AACGGC	-0.00273728	GGCGGT	0.00580337	ACTGGA	0.00780093	ATCAAG	0.0109077	CAAGGG	0.00857856
GTATTG	0.00372112	TCACGC	0.00275912	GCCAGC	0.00842116	CCAAGC	-0.00643366	GAAG	0.0101492	AGCGAC	0.0114379		CATGCC	0.00314076	GCCGTT	-0.00273728	AGTAGA	0.00578883	TCCAGT	0.00780093	CTTGAT	0.0109077	CCCTTG	0.00857856
ACGAT	0.00371172	ATTGCG	0.00274281	GCTGGC	0.00842116	GCTTGG	-0.00643366	CAAC	0.0101371	GTCGCT	0.0114379		GGCATG	0.00314076	ACACA	-0.00273392	TCTACT	0.00578883	CGTTGC	0.00779554	CCCTC	0.0108738	ACGGCA	0.00852785
ATCGT	0.00371172	CGCAAT	0.00274281	AGTCGA	0.00837535	GCCTTA	-0.00642398	GTTG	0.0101371	CGTTA	0.0114303		CCGTCC	0.00312736	TGTGT	-0.00273392	CACGA	0.00577037	GCAACG	0.00779554	GAGGG	0.0108738	TGCCGT	0.00852785
CATTCA	0.00371062	AGTATC	0.00272015	TCGACT	0.00837535	TAAGGC	-0.00642398	ACGTC	0.010134	TAACG	0.0114303		GGACGG	0.00312736	ATTAAC	-0.00270613	TCGTG	0.00577037	ACAACG	0.00778728	TGGACA	0.0108166	CCGCGC	0.0084998
TGAATG	0.00371062	GATACT	0.00272015	AATTGG	0.00836612	CTCGCA	-0.00635762	GACGT	0.010134	CATCGC	0.0113741		CGTACA	0.00311906	GTTAAT	-0.00270613	TCAGAA	0.00576802	CGTTGT	0.00778728	TGTCCA	0.0108166	GCGCGG	0.0084998
CATGAC	0.00370768	ACGAGT	0.00271774	CCAATT	0.00836612	TGCGAG	-0.00635762	ACTATG	0.0101053	GCGATG	0.0113741		TGTACG	0.00311906	GATTGC	-0.00270455	TTCTGA	0.00576802	GTGTA	0.00778347	GTGACA	0.0108089	ATCTC	0.00848202
GTCATG	0.00370768	ACTCGT	0.00271774	TGAAAA	0.0083482	CAGCA	-0.00635228	CATAGT	0.0101053	ATCAC	0.0113139		AGTCCA	0.00309169	GCAATC	-0.00270455	GCTTCC	0.00574569	TACAC	0.00778347	TGTCAC	0.0108089	GAGAT	0.00848202
TGCGAA	0.00364609	ATCAGA	0.00270726	TTTTCA	0.0083482	TGCTG	-0.00635228	GAGAGC	0.0101029	GTGAT	0.0113139		TGGACT	0.00309169	AAGGGT	-0.00269756	GGAAGC	0.00574569	CACTGA	0.00776636	CCCAGG	0.0107918	GCCAA	0.00844353
TTCGCA	0.00364609	TCTGAT	0.00270726	CGGGCC	0.00834586	AGTTCA	-0.00634878	GCTCTC	0.0101029	CGCTTA	0.0113061		AAACGT	0.00308628	ACCCTT	-0.00269756	TAGAGA	0.0057359	TCAGTG	0.00776636	CCTGGG	0.0107918	TTGGC	0.00844353
CCTCTA	0.00360866	CGTTC	0.00266459	GGCCCG	0.00834586	TGAACT	-0.00634878	GGACAC	0.0100751	TAAGCG	0.0113061		ACGTTT	0.00308628	ACCACT	-0.00268287	TCTCTA	0.0057359	ACGTA	0.0077431	CCTGCG	0.0107913	CTGTAC	0.00842188
TAGAGG	0.00360866	GAACG	0.00266459	TATAGA	0.00832662	ATTGAG	-0.00629375	GTGTCC	0.0100751	ATCACC	0.0113048		AAGTAA	0.00308178	AGTGGT	-0.00268287	CCGTGA	0.00571362	TACGT	0.0077431	CGCAGG	0.0107913	GTACAG	0.00842188
TCGCGA	0.00360046	AGACGC	0.00264289	TCTATA	0.00832662	CTCAAT	-0.00629375	AGGCGC	0.0100667	GGTGAT	0.0113048		TTACTT	0.00308178	AGCCTG	-0.00267939	TCACGG	0.00571362	GTGTTA	0.00774219	ACATGA	0.0107517	GAACC	0.00841653
GGCTGA	0.00359046	GCGTCT	0.00264289	GAGGAA	0.00831264	GTCGTA	-0.00629312	GCGCCT	0.0100667	GGACCC	0.0113032		GACTGC	0.0030783	CAGGCT	-0.00267939	AGGAGA	0.00569555	TAACAC	0.00774219	TCATGT	0.0107517	GGTTC	0.00841653
TCAGCC	0.00359046	TAGCCA	0.00253606	TTCCTC	0.00831264	TACGAC	-0.00629312	CGCAG	0.0100666	GGGTCC	0.0113032		GCAGTC	0.0030783	CGCCG	-0.00265192	TCTCCT	0.00569555	CGCTTA	0.00772339	TCTGCA	0.0107445	GGCCCC	0.00840383
CGGAA	0.00358982	TGGCTA	0.00253606	GACAAA	0.00830467	AGGCC	-0.0062773	CTGCG	0.0100666	CCCCGC	0.0112852		TATTCA	0.00307342	CGGCG	-0.00265192	TAGGCA	0.00567825	TAAGCG	0.00772339	TGCAGA	0.0107445	GGGGCC	0.00840383
TTCCG	0.00358982	GCCAAA	0.00249691	TTTGTC	0.00830467	GGCCT	-0.0062773	ACACGG	0.0100441	GCGGGG	0.0112852		TGAATA	0.00307342	AGACTG	-0.00264108	TGCCTA	0.00567825	GACACA	0.00769201	GAGCCA	0.010702	AACAAC	0.00839486
GGCCGA	0.00357257	TTTGGC	0.00249691	AACGAC	0.00829866	ACTC	-0.00625761	CCGTGT	0.0100441	AGGGGC	0.0112607		ACGCCA	0.00303684	CAGTCT	-0.00264108	CGTCAA	0.00566819	TGTGTC	0.00769201	TGGCTC	0.010702	GTTGTT	0.00839486
TCGGCC	0.00357257	TACTCA	0.00249331	GTCGTT	0.00829866	GAGT	-0.00625761	ACACTG	0.0100363	GCCCCT	0.0112607		TGGCGT	0.00303684	CCCCTC	-0.00263389	TTGACG	0.00566819	GAGATA	0.00768868	AGGAA	0.0107012	ACATTA	0.00837176
TACGAA	0.00356378	TGAGTA	0.00249331	CTATAA	0.0082944	GGTCCA	-0.00622437	CAGTGT	0.0100363	CGACGC	0.0112605		CGCCTC	0.00302382	GAGGGG	-0.00263389	CGACAA	0.00565313	TATCTC	0.00768868	TTCCT	0.0107012	TAATGT	0.00837176
TTCGTA	0.00356378	GAAC	0.0024914	TTATAG	0.0082944	TGGACC	-0.00622437	ACAGAT	0.0100313	GCGTCG	0.0112605		GAGGCG	0.00302382	AGTTCG	-0.00260957	TTGTCG	0.00565313	AGAGCA	0.00763679	GGCCC	0.0106979	CCATGG	0.00836203
ACGGA	0.00354567	GTTC	0.0024914	AGTTAC	0.00828998	GAGAAC	-0.00620875	ATCTGT	0.0100313	CGTTTC	0.0112465		ATTAGC	0.00301808	CGAACT	-0.00260957	AGGGCA	0.00564403	TGCTCT	0.00763679	GGGCC	0.0106979	CTGAGC	0.00833338
TCCGT	0.00354567	TGGACA	0.00248811	GTAACT	0.00828998	GTTCTC	-0.00620875	ACTCTA	0.00999956	GAAACG	0.0112465		GCTAAT	0.00301808	CCAGAC	-0.00260557	TGCCCT	0.00564403	GATGTA	0.00759391	ACTCCT	0.0106821	GCTCAG	0.00833338
GGAAAC	0.00353036	TGTCCA	0.00248811	ATCAG	0.00827399	CACCAG	-0.00620352	TAGAGT	0.00999956	GTCGCA	0.0112435		GTAGAC	0.00300631	GTCTGG	-0.00260557	ACTCTC	0.00564283	TACATC	0.00759391	AGGAGT	0.0106821	ACATG	0.00831936
GTTTCC	0.00353036	ATATG	0.00247363	CTGAT	0.00827399	CTGGTG	-0.00620352	GTCCCA	0.0099907	TGCGAC	0.0112435		GTCTAC	0.00300631	TCACCA	-0.00259934	GAGAGT	0.00564283	ATTACG	0.00755173	ATTGCC	0.0106743	CATGT	0.00831936
ATGCAC	0.00350373	CATAT	0.00247363	CTGATC	0.00824101	TAAGCA	-0.00618974	TGGGAC	0.0099907	ATGGGC	0.0112335		AGCTAC	0.00299199	TGGTGA	-0.00259934	ACGGCA	0.00562693	CGTAAT	0.00755173	GGCAAT	0.0106743	CCGGTC	0.00831513
GTGCAT	0.00350373	CCCACG	0.00246763	GATCAG	0.00824101	TGCTTA	-0.00618974	CAGCAG	0.00998372	GCCCAT	0.0112335		GTAGCT	0.00299199	AGAA	-0.00259575	TGCCGT	0.00562693	ATGGA	0.00755076	TAGAAA	0.0106607	GACCGG	0.00831513
CACCAG	0.00349468	CGTGGG	0.00246763	TAAGCA	0.00823862	ACGAAG	-0.00612687	CTGCTG	0.00998372	CCACGC	0.0112301		GACCCC	0.00297202	TTCT	-0.00259575	CTACCA	0.00562589	TCCAT	0.00755076	TTTCTA	0.0106607	ATTGGG	0.0083018
CTGGTG	0.00349468	CTACGC	0.00245216	TGCTTA	0.00823862	CTTCGT	-0.00612687	CCTAAG	0.00995021	GCGTGG	0.0112301		GGGGTC	0.00297202	CCTATA	-0.00258194	TGGTAG	0.00562589	AGGCAC	0.00753191	GCAGGC	0.0106527	CCCAAT	0.0083018
AATCCC	0.00348853	GCGTAG	0.00245216	CATATG	0.00823601	CTCCAA	-0.00612037	CTTAGG	0.00995021	ACGTGG	0.0111996		AGGGAT	0.00295004	TATAGG	-0.00258194	GAGCAA	0.00560278	GTGCCT	0.00753191	GCCTGC	0.0106527	CCAAA	0.00830111
GGGATT	0.00348853	GCCCTA	0.00244067	GTTTA	0.0082245	TTGGAG	-0.00612037	GTTCGA	0.00994281	CCACGT	0.0111996		ATCCCT	0.00295004	TGCGAA	-0.00251703	TTGCTC	0.00560278	GAGGTA	0.00750642	TAGGCA	0.0106458	TTTGG	0.00830111
GCCAAC	0.00345479	TAGGGC	0.00244067	TAAAC	0.0082245	AAAAGA	-0.00608059	TCGAAC	0.00994281	CAAC	0.0111923		AGTACG	0.00291641	TTCGCA	-0.00251703	GGTGCA	0.00559218	TACCTC	0.00750642	TGCCTA	0.0106458	AAAGTC	0.0082985
GTTGGC	0.00345479	CAGATG	0.00243729	TCATAA	0.00821426	TCTTTT	-0.00608059	CTAGGA	0.00992459	GTTG	0.0111923		CGTACT	0.00291641	CGTCAA	-0.00251702	TGCACC	0.00559218	CTTCCC	0.00749703	CTTTGA	0.0106434	GACTTT	0.0082985
AAACTT	0.00345115	CATCTG	0.00243729	TTATGA	0.00821426	GCAATA	-0.00602774	TCCTAG	0.00992459	TAGGA	0.0111612		CAGTTA	0.00291376	TTGACG	-0.00251702	ATTGCG	0.0055849	GGGAAG	0.00749703	TCAAAG	0.0106434	TAGACA	0.00829319
AAGTTT	0.00345115	ACATG	0.00242942	GGAAAC	0.00816147	TATTGC	-0.00602774	CATGCG	0.00988763	TCCTA	0.0111612		TAACTG	0.00291376	ATAAAC	-0.00250145	CGCAAT	0.0055849	AAAGGA	0.00747601	AGCGAT	0.0106424	TGTCTA	0.00829319
GTCAAC	0.00344601	CATGT	0.00242942	GTTTCC	0.00816147	AGCTAG	-0.00598946	CGCATG	0.00988763	CAAGCC	0.0111576		TCAAAA	0.00289674	GTTTAT	-0.00250145	ACGTAG	0.00555999	TCCTTT	0.00747601	ATCGCT	0.0106424	GACGCC	0.0082664
GTTGAC	0.00344601	CGTGGC	0.00241666	ATATGA	0.00814703	CTAGCT	-0.00598946	AGTGGC	0.00986829	GGCTTG	0.0111576		TTTTGA	0.00289674	TATGAA	-0.00248352	CTACGT	0.00555999	AGCCT	0.00747301	ACCCCG	0.0106331	GGCGTC	0.0082664
ACCGCT	0.00343565	GCCACG	0.00241666	TCATAT	0.00814703	AACAC	-0.00598851	GCCACT	0.00986829	CACTCC	0.0111516		CTTAAC	0.00289212	TTCATA	-0.00248352	ATCACC	0.00555748	AGGCT	0.00747301	CGGGGT	0.0106331	AACGC	0.00822085
AGCGGT	0.00343565	AGCGGG	0.0023909	CGATCG	0.00814558	GTGTT	-0.00598851	ACGCAC	0.00983654	GGAGTG	0.0111516		GTTAAG	0.00289212	ATAGCA	-0.00246251	GGTGAT	0.00555748	CGTCTA	0.00746565	AAAGC	0.0106288	GCGTT	0.00822085
AGGCCT	0.00340939	CCCGCT	0.0023909	CTAAGA	0.00812823	AAACCT	-0.00596697	GTGCGT	0.00983654	TCCCCA	0.0111353		CCA	0.00289201	TGCTAT	-0.00246251	GCCGTA	0.00555702	TAGACG	0.00746565	GCTTT	0.0106288	CCAAGA	0.00821045
AAAACG	0.00340064	GGGTAC	0.00237838	TCTTAG	0.00812823	AGGTTT	-0.00596697	GGCCC	0.00981758	TGGGGA	0.0111353		TGG	0.00289201	ACTCAC	-0.00245541	TACGGC	0.00555702	AGCGCC	0.00745211	GTTCGA	0.0106269	TCTTGG	0.00821045
CGTTTT	0.00340064	GTACCC	0.00237838	CGTCTA	0.00811943	ATAAG	-0.00596242	GGGCC	0.00981758	AATCAA	0.0111346		CGGTGC	0.00288723	GTGAGT	-0.00245541	ACAAGT	0.00554428	GGCGCT	0.00745211	TCGAAC	0.0106269	CAGAAA	0.00821021
ATCACG	0.00338298	GAACGC	0.00237335	TAGACG	0.00811943	CTTAT	-0.00596242	ACCCGA	0.00981279	TTGATT	0.0111346		GCACCG	0.00288723	GTTAAA	-0.0024334	ACTTGT	0.00554428	CTCTTC	0.00743891	CTGATA	0.0105522	TTTCTG	0.00821021
CGTGAT	0.00338298	GCGTTC	0.00237335	ACTCGA	0.00809995	AGTACT	-0.00595929	TCGGGT	0.00981279	GATACC	0.0111103		AAAAGG	0.00288437	TTTAAC	-0.0024334	TGGACA	0.00553442	GAAGAG	0.00743891	TATCAG	0.0105522	ATTCGC	0.00820307
CGTCA	0.00335907	ACAGG	0.00236602	TCGAGT	0.00809995	CTGGAC	-0.00593026	TCCCCA	0.00979854	GGTATC	0.0111103		CCTTTT	0.00288437	AAGCGT	-0.00242097	TGTCCA	0.00553442	CATAAG	0.00743798	CCCCGA	0.0105491	GCGAAT	0.00820307
TGACG	0.00335907	CCTGT	0.00236602	GATTGC	0.00809002	GTCCAG	-0.00593026	TGGGGA	0.00979854	ACCATG	0.0111002		CTAAAG	0.00288198	ACGCTT	-0.00242097	ACTGAA	0.00550835	CTTATG	0.00743798	TCGGGG	0.0105491	GGGCCA	0.0081818
AAAATC	0.00335744	ACAAGT	0.00232335	GCAATC	0.00809002	AGTTC	-0.00592824	CCAGCC	0.0097903	CATGGT	0.0111002		CTTTAG	0.00288198	AATCG	-0.00240081	TTCAGT	0.00550835	AAGGG	0.00743258	GCCTCC	0.0105392	TGGCCC	0.0081818
GATTTT	0.00335744	ACTTGT	0.00232335	CGGTTC	0.00808871	GAACT	-0.00592824	GGCTGG	0.0097903	TCAGGA	0.0110852		AAAAC	0.0028764	CGATT	-0.00240081	AGCGGC	0.00547069	CCCTT	0.00743258	GGAGGC	0.0105392	GATTCC	0.00817779
GCTAAC	0.00334666	GCATCA	0.00230711	GAACCG	0.00808871	CGCCTC	-0.00592023	CAGTAC	0.00972486	TCCTGA	0.0110852		GTTTT	0.0028764	GCTGTA	-0.00238379	GCCGCT	0.00547069	ACGTAC	0.00741591	ACAATA	0.0105114	GGAATC	0.00817779
GTTAGC	0.00334666	TGATGC	0.00230711	CCGTCC	0.0080614	GAGGCG	-0.00592023	GTACTG	0.00972486	GATCGC	0.0110494		CCTTAA	0.00286284	TACAGC	-0.00238379	ACGCCG	0.00546322	GTACGT	0.00741591	TATTGT	0.0105114	AGGCCG	0.00815414
GCGCCA	0.00334533	CCTCGC	0.00230703	GGACGG	0.0080614	AGCTAT	-0.0059079	CCCGGC	0.0097125	GCGATC	0.0110494		TTAAGG	0.00286284	AACTGC	-0.00236264	CGGCGT	0.00546322	ATTAA	0.00741213	AGATAC	0.0104982	CGGCCT	0.00815414
TGGCGC	0.00334533	GCGAGG	0.00230703	GTCAGA	0.00803199	ATAGCT	-0.0059079	GCCGGG	0.0097125	AGGGCC	0.011049		GAATTC	0.00286047	GCAGTT	-0.00236264	ACAATG	0.00545958	TTAAT	0.00741213	GTATCT	0.0104982	GTGCTA	0.00814091
TAATA	0.0033409	AATGC	0.00229731	TCTGAC	0.00803199	CTTAGA	-0.00589324	GCACAA	0.00970584	GGCCCT	0.011049		CGTCCC	0.00285655	AATATC	-0.0022864	CATTGT	0.00545958	ACGCA	0.00740174	AAGCGC	0.0104419	TAGCAC	0.00814091
TATTA	0.0033409	GCATT	0.00229731	CCTCTA	0.00802707	TCTAAG	-0.00589324	TTGTGC	0.00970584	CGTCTC	0.0110236		GGGACG	0.00285655	GATATT	-0.0022864	AACAG	0.00544066	TGCGT	0.00740174	GCGCTT	0.0104419	CCAGTC	0.00807192
GCGCTA	0.00333426	AATTAA	0.00224834	TAGAGG	0.00802707	CTGGGC	-0.00589161	GAGGAC	0.00970278	GAGACG	0.0110236		GTAAAC	0.00285131	GCCAAC	-0.00226749	CTGTT	0.00544066	AGATGG	0.00738119	CTCTC	0.0104334	GACTGG	0.00807192
TAGCGC	0.00333426	TTAATT	0.00224834	ACAATC	0.00802116	GCCCAG	-0.00589161	GTCCTC	0.00970278	AGCGTC	0.0110225		GTTTAC	0.00285131	GTTGGC	-0.00226749	ATCTTA	0.00543723	CCATCT	0.00738119	GAGAG	0.0104334	AACTCA	0.00804395
GACCAA	0.00331692	CCTTAG	0.00224695	GATTGT	0.00802116	CGCCTA	-0.00588836	GGAGTA	0.00969578	GACGCT	0.0110225		AGTGAC	0.00285131	CGAGCG	-0.00221699	TAAGAT	0.00543723	GAGTCA	0.00737627	AGGCAG	0.0104303	TGAGTT	0.00804395
TTGGTC	0.00331692	CTAAGG	0.00224695	ACTGCC	0.00801523	TAGGCG	-0.00588836	TACTCC	0.00969578	CTTTCA	0.0109993		GTCACT	0.00285131	CGCTCG	-0.00221699	ACCTAC	0.00543684	TGACTC	0.00737627	CTGCCT	0.0104303	TACGTA	0.00804167
TCCCGA	0.00330345	CACATC	0.00220616	GGCAGT	0.00801523	CTTAA	-0.00587756	AAGCAG	0.00966546	TGAAAG	0.0109993		AATACG	0.00284177	GCGA	-0.00219303	GTAGGT	0.00543684	ATTGCG	0.00736597	AGGTAC	0.0104242	GAGGGC	0.0080415
TCGGGA	0.00330345	GATGTG	0.00220616	AAACCA	0.0080108	TTAAG	-0.00587756	CTGCTT	0.00966546	AGCCC	0.0109902		CGTATT	0.00284177	TCGC	-0.00219303	CAGGAG	0.00542719	CGCAAT	0.00736597	GTACCT	0.0104242	GCCCTC	0.0080415
CCCCGG	0.00329189	AAGCG	0.00220066	TGGTTT	0.0080108	GAACGC	-0.00586481	AGCCAT	0.00964641	GGGCT	0.0109902		AAGT	0.00283306	CATTAA	-0.00219161	CTCCTG	0.00542719	GGCGAA	0.00735823	GCTTCC	0.0103977	AGGAGG	0.00802845
CCGGGG	0.00329189	CGCTT	0.00220066	CACCTG	0.00800155	GCGTTC	-0.00586481	ATGGCT	0.00964641	CCTGCA	0.0109858		ACTT	0.00283306	TTAATG	-0.00219161	AGACAT	0.00538693	TTCGCC	0.00735823	GGAAGC	0.0103977	CCTCCT	0.00802845
CTTAAC	0.00327743	GGATGA	0.00218525	CAGGTG	0.00800155	CTTCCA	-0.00585663	GGAGCA	0.00964558	TGCAGG	0.0109858		AATATG	0.00283165	CCGAGG	-0.00218322	ATGTCT	0.00538693	ACCCCT	0.00735697	AAATCT	0.0103849	ATAGCG	0.00801441
GTTAAG	0.00327743	TCATCC	0.00218525	CAAGGC	0.00799943	TGGAAG	-0.00585663	TGCTCC	0.00964558	ATTGCG	0.010981		CATATT	0.00283165	CCTCGG	-0.00218322	ACTGTC	0.00538444	AGGGGT	0.00735697	AGATTT	0.0103849	CGCTAT	0.00801441
AGCTAT	0.00326768	GGATA	0.00218518	GCCTTG	0.00799943	TCGTCA	-0.00583677	ACAAGG	0.00963965	CGCAAT	0.010981		AATGCA	0.00282163	ACTTG	-0.00217914	GACAGT	0.00538444	CAG	0.00732453	CCAAG	0.0103653	CACAG	0.00800904
ATAGCT	0.00326768	TATCC	0.00218518	ATCCAG	0.00798455	TGACGA	-0.00583677	CCTTGT	0.00963965	ACTAGC	0.0109773		TGCATT	0.00282163	CAAGT	-0.00217914	CATGAA	0.00534569	CTG	0.00732453	CTTGG	0.0103653	CTGTG	0.00800904
CAATTA	0.0032359	CTGCAG	0.00217011	CTGGAT	0.00798455	GATAA	-0.00581927	ACAACT	0.00963958	GCTAGT	0.0109773		ACAGC	0.00281389	AAACCT	-0.00215501	TTCATG	0.00534569	GGCGTA	0.00731898	GCGCAA	0.0103576	AATCTG	0.00799734
TAATTG	0.0032359	ACT	0.00216381	ATCAGA	0.00797985	TTATC	-0.00581927	AGTTGT	0.00963958	GATGAC	0.010962		GCTGT	0.00281389	AGGTTT	-0.00215501	AGAAA	0.00533335	TACGCC	0.00731898	TTGCGC	0.0103576	CAGATT	0.00799734
CTAC	0.00323119	AGT	0.00216381	TCTGAT	0.00797985	CAGGG	-0.0058103	CGGTAG	0.00963784	GTCATC	0.010962		ACATAT	0.00280971	GCACCC	-0.00211165	TTTCT	0.00533335	GCTCA	0.0073089	AGGACT	0.0103238	GCGAGA	0.00798285
GTAG	0.00323119	CTGTCA	0.00213624	AACACG	0.00797679	CCCTG	-0.0058103	CTACCG	0.00963784	AACGGT	0.0108746		ATATGT	0.00280971	GGGTGC	-0.00211165	CTACTC	0.00532836	TGAGC	0.0073089	AGTCCT	0.0103238	TCTCGC	0.00798285
GTTAGA	0.00315633	TGACAG	0.00213624	CGTGTT	0.00797679	AGCCT	-0.00578117	GGATA	0.00962336	ACCGTT	0.0108746		GAAAC	0.00280755	ATCCTA	-0.00209434	GAGTAG	0.00532836	GCAGAC	0.00730164	AGAGTC	0.0103204	ACGGAC	0.00797664
TCTAAC	0.00315633	AAACA	0.00213305	AGGATC	0.00797056	AGGCT	-0.00578117	TATCC	0.00962336	CAAACA	0.0108649		GTTTC	0.00280755	TAGGAT	-0.00209434	TACGAA	0.00531115	GTCTGC	0.00730164	GACTCT	0.0103204	GTCCGT	0.00797664
ATAGAT	0.00314743	TGTTT	0.00213305	GATCCT	0.00797056	GCTGAC	-0.00578065	AATACT	0.00961974	TGTTTG	0.0108649		ACCAC	0.00279137	CTAGGC	-0.00204628	TTCGTA	0.00531115	AATGG	0.00725251	GAGAGC	0.0103188	CAATGG	0.00796248
ATCTAT	0.00314743	ACTTTA	0.00212674	CATATC	0.00795554	GTCAGC	-0.00578065	AGTATT	0.00961974	AGCTTG	0.0108639		GTGGT	0.00279137	GCCTAG	-0.00204628	CACCGC	0.00526417	CCATT	0.00725251	GCTCTC	0.0103188	CCATTG	0.00796248
GCTTAA	0.00313666	TAAAGT	0.00212674	GATATG	0.00795554	AGCACA	-0.00576252	AGGAAT	0.00959823	CAAGCT	0.0108639		ATAACG	0.00278978	GATTTA	-0.00202684	GCGGTG	0.00526417	AAGTCT	0.00723582	AGGG	0.0103098	ATTTGG	0.00792661
TTAAGC	0.00313666	AGCTAC	0.00210159	CTTAGC	0.00795094	TGTGCT	-0.00576252	ATTCCT	0.00959823	ACAGG	0.0108499		CGTTAT	0.00278978	TAAATC	-0.00202684	GCAGTA	0.00525743	AGACTT	0.00723582	CCCT	0.0103098	CCAAAT	0.00792661
GCCAA	0.00307814	GTAGCT	0.00210159	GCTAAG	0.00795094	CGTTTC	-0.00576028	CACAAC	0.00954504	CCTGT	0.0108499		GAATGC	0.00278883	CTTAGC	-0.00202304	TACTGC	0.00525743	TCGA	0.00719861	AATGGT	0.0103076	ACGCTC	0.00789646
TTGGC	0.00307814	AGCTGG	0.00209457	ATCATG	0.00793388	GAAACG	-0.00576028	GTTGTG	0.00954504	CGCTAA	0.0108319		GCATTC	0.00278883	GCTAAG	-0.00202304	ATTGTG	0.0052518	ACCCGA	0.00719826	ACCATT	0.0103076	GAGCGT	0.00789646
GGTACC	0.00307712	CCAGCT	0.00209457	CATGAT	0.00793388	CTCTGC	-0.00570518	CGGTCA	0.00950484	TTAGCG	0.0108319		AAGCGT	0.00276338	ACAGG	-0.00201787	CACAAT	0.0052518	TCGGGT	0.00719826	AAGCAG	0.0102494	AGACC	0.00787614
CGGGAA	0.00307357	GGGCAA	0.00205131	AGACGA	0.00789687	GCAGAG	-0.00570518	TGACCG	0.00950484	GGCCTA	0.0108228		ACGCTT	0.00276338	CCTGT	-0.00201787	CAGTAC	0.00525075	CGTACA	0.00719286	CTGCTT	0.0102494	GGTCT	0.00787614
TTCCCG	0.00307357	TTGCCC	0.00205131	TCGTCT	0.00789687	GAAAGA	-0.00566294	CGACCC	0.00946383	TAGGCC	0.0108228		GTCTGA	0.00271755	ACACTC	-0.00201072	GTACTG	0.00525075	TGTACG	0.00719286	AGGAAT	0.0102199	CCTA	0.00787243
ATCCTA	0.00300485	ACACCC	0.00204904	ATGCAC	0.00787439	TCTTTC	-0.00566294	GGGTCG	0.00946383	ACCAAT	0.0108016		TCAGAC	0.00271755	GAGTGT	-0.00201072	ACGTC	0.0052326	AGGA	0.00718251	ATTCCT	0.0102199	TAGG	0.00787243
TAGGAT	0.00300485	GGGTGT	0.00204904	GTGCAT	0.00787439	CTTCTC	-0.00566002	ACCTCG	0.0094596	ATTGGT	0.0108016		TGTGAA	0.00269108	CCACGC	-0.00199993	GACGT	0.0052326	TCCT	0.00718251	CATATC	0.0102171	ATGCC	0.00786931
CATACG	0.00299358	CGACAG	0.00204309	GTCTTA	0.00786609	GAGAAG	-0.00566002	CGAGGT	0.0094596	AAGTGG	0.0108012		TTCACA	0.00269108	GCGTGG	-0.00199993	AACGAC	0.00522974	AACTTA	0.00717379	GATATG	0.0102171	GGCAT	0.00786931
CGTATG	0.00299358	CTGTCG	0.00204309	TAAGAC	0.00786609	GATCAC	-0.00563907	CGTTCA	0.00944144	CCACTT	0.0108012		AGATTA	0.00268041	ACATG	-0.00198803	GTCGTT	0.00522974	TAAGTT	0.00717379	CTAGCC	0.0102153	GAGGAA	0.00784838
TATTGA	0.00295253	ACATGG	0.00202127	ACACA	0.0078545	GTGATC	-0.00563907	TGAACG	0.00944144	AACAGA	0.0107798		TAATCT	0.00268041	CATGT	-0.00198803	CCTCGC	0.00520856	GTACCA	0.00716117	GGCTAG	0.0102153	TTCCTC	0.00784838
TCAATA	0.00295253	CCATGT	0.00202127	TGTGT	0.0078545	ACGCCC	-0.00558397	ACGGAG	0.00943416	TCTGTT	0.0107798		ATTATC	0.00267405	ATCCAT	-0.00198059	GCGAGG	0.00520856	TGGTAC	0.00716117	GGACCA	0.0101775	CGTCAC	0.00784744
ACTG	0.00294628	GTATCA	0.00200854	TCTCA	0.00783458	GGGCGT	-0.00558397	CTCCGT	0.00943416	ACCCGT	0.010747		GATAAT	0.00267405	ATGGAT	-0.00198059	TTGCAA	0.00518968	CCGAA	0.00714247	TGGTCC	0.0101775	GTGACG	0.00784744
CAGT	0.00294628	TGATAC	0.00200854	TGAGA	0.00783458	CCCGTC	-0.00557415	AATCCC	0.00942583	ACGGGT	0.010747		CGGGGC	0.00261819	ACACGT	-0.00195838	AGCAGC	0.0051879	TTCGG	0.00714247	GAGCAA	0.0101741	AAATAT	0.00782313
GAACCA	0.00293979	ATGCAG	0.00198776	ATAGAT	0.00782034	GACGGG	-0.00557415	GGGATT	0.00942583	CGTGCC	0.0107246		GCCCCG	0.00261819	ACGTGT	-0.00195838	GCTGCT	0.0051879	ATACGG	0.0071399	TTGCTC	0.0101741	ATATTT	0.00782313
TGGTTC	0.00293979	CTGCAT	0.00198776	ATCTAT	0.00782034	GACGA	-0.00555776	CGCCCC	0.00942307	GGCACG	0.0107246		CTACC	0.00261388	GAGAAC	-0.00192098	CTTGGA	0.00517431	CCGTAT	0.0071399	GTCCCA	0.0101389	CATGC	0.00781349
CACCTC	0.00292767	GAAACC	0.00198241	AGACCA	0.00781098	TCGTC	-0.00555776	GGGGCG	0.00942307	AAGAAC	0.0107114		GGTAG	0.00261388	GTTCTC	-0.00192098	TCCAAG	0.00517431	AACCTC	0.00713148	TGGGAC	0.0101389	GCATG	0.00781349
GAGGTG	0.00292767	GGTTTC	0.00198241	TGGTCT	0.00781098	ATGCA	-0.00552571	TCATGA	0.0094189	GTTCTT	0.0107114		CGAAA	0.00260957	CGCCTC	-0.00191628	CCGAGA	0.00516044	GAGGTT	0.00713148	AAGGCT	0.010135	CATCGA	0.00780291
AAATGC	0.00292747	GCTTA	0.00197976	CGGCCG	0.00780759	TGCAT	-0.00552571	ACTTAT	0.00939822	CTGTTC	0.010701		TTTCG	0.00260957	GAGGCG	-0.00191628	TCTCGG	0.00516044	AAGGCA	0.00713059	AGCCTT	0.010135	TCGATG	0.00780291
GCATTT	0.00292747	TAAGC	0.00197976	ATGCAG	0.00773049	CTTTCC	-0.0055176	ATAAGT	0.00939822	GAACAG	0.010701		ATAGC	0.00260375	GCAAGC	-0.00190574	CGAGGA	0.00514574	TGCCTT	0.00713059	CACTAC	0.0101304	ACAAG	0.0078002
CTGTA	0.00291977	ATGCGC	0.00196526	CTGCAT	0.00773049	GGAAAG	-0.0055176	GGAGAC	0.00938159	CCGCCC	0.0106788		GCTAT	0.00260375	GCTTGC	-0.00190574	TCCTCG	0.00514574	TAGAAA	0.00711021	GTAGTG	0.0101304	CTTGT	0.0078002
TACAG	0.00291977	GCGCAT	0.00196526	TATCAA	0.00771532	GACCCA	-0.0055163	GTCTCC	0.00938159	GGGCGG	0.0106788		ATCGCA	0.00260361	ATGACC	-0.00188276	CCCGAA	0.00514496	TTTCTA	0.00711021	ACCTAT	0.0100904	AAACTG	0.00779788
AGTGAC	0.00289148	GATCTA	0.00196231	TTGATA	0.00771532	TGGGTC	-0.0055163	CCATGC	0.00933996	CACGTC	0.0106293		TGCGAT	0.00260361	GGTCAT	-0.00188276	TTCGGG	0.00514496	CCACAG	0.00710255	ATAGGT	0.0100904	CAGTTT	0.00779788
GTCACT	0.00289148	TAGATC	0.00196231	ACTAAG	0.00771272	CAACGG	-0.00549715	GCATGG	0.00933996	GACGTG	0.0106293		CGCTAA	0.00258402	ATTC	-0.00187622	AAAG	0.00513256	CTGTGG	0.00710255	AGATTG	0.0100794	AGCACT	0.00778958
AGGCC	0.00289052	ATTACC	0.00195236	CTTAGT	0.00771272	CCGTTG	-0.00549715	AGCTAA	0.00932505	CCACAG	0.0106234		TTAGCG	0.00258402	GAAT	-0.00187622	CTTT	0.00513256	CGCGAG	0.00706693	CAATCT	0.0100794	AGTGCT	0.00778958
GGCCT	0.00289052	GGTAAT	0.00195236	AAGACG	0.00767569	ACGCAC	-0.00548538	TTAGCT	0.00932505	CTGTGG	0.0106234		GCGTA	0.00257801	CGCGAC	-0.00187604	CTAGA	0.00510465	CTCGCG	0.00706693	GCTAAA	0.0100767	GTGATA	0.00778153
GAATCA	0.00288831	AAATAT	0.00193351	CGTCTT	0.00767569	GTGCGT	-0.00548538	CGCCGA	0.00931357	GCTGAA	0.0106114		TACGC	0.00257801	GTCGCG	-0.00187604	TCTAG	0.00510465	CATTCC	0.00705003	TTTAGC	0.0100767	TATCAC	0.00778153
TGATTC	0.00288831	ATATTT	0.00193351	AGCTA	0.007665	CGAGTC	-0.0054849	TCGGCG	0.00931357	TTCAGC	0.0106114		TAGCA	0.00256443	GAGCCC	-0.00186832	ACTA	0.00509014	GGAATG	0.00705003	CGTAAG	0.0100695	TATATA	0.00776888
CGGTTA	0.00288269	AGTTAT	0.00189756	TAGCT	0.007665	GACTCG	-0.0054849	CGAACA	0.00931304	AAATCC	0.0105708		TGCTA	0.00256443	GGGCTC	-0.00186832	TAGT	0.00509014	GGGGCA	0.00701574	CTTACG	0.0100695	GCACCA	0.00776592
TAACCG	0.00288269	ATAACT	0.00189756	GCAC	0.00765678	GCGACC	-0.00548409	TGTTCG	0.00931304	GGATTT	0.0105708		GGGTTA	0.00254761	ATGGCG	-0.00185448	GGGGAA	0.00507182	TGCCCC	0.00701574	ATGAAG	0.010066	TGGTGC	0.00776592
GCACAA	0.00286095	CATTGC	0.00186762	GTGC	0.00765678	GGTCGC	-0.00548409	ACCAAT	0.00928279	AGTCCA	0.0105483		TAACCC	0.00254761	CGCCAT	-0.00185448	TTCCCC	0.00507182	GTAGAA	0.00699578	CTTCAT	0.010066	ATTCC	0.00774609
TTGTGC	0.00286095	GCAATG	0.00186762	GCGTCA	0.00765305	CGTA	-0.0054614	ATTGGT	0.00928279	TGGACT	0.0105483		AAAGGG	0.0025396	GGCCAC	-0.00183513	ATGGGC	0.00505948	TTCTAC	0.00699578	TAGCTA	0.0100505	GGAAT	0.00774609
[truncated: 3,525 more rows]
