# Supplementary material for: Sequence signatures involved in targeting the male-specific lethal complex to X-chromosomal genes in Drosophila melanogaster
Source: BMC Genomics. 2012 Mar 19;13:97. doi: 10.1186/1471-2164-13-97 (PMC3355045; doi:10.1186/1471-2164-13-97)
Supplement: Additional file 12 — Gene-binding values of MOF, MSL-1 and MSL-3 proteins. Gene-binding values for all genes in the genome. [file 1471-2164-13-97-S12.XLS]

## Sheet: Sheet1
Chromosome	Chromosome_Start	Chromosome_End	Gene symbol	Gene binding values
				MOF	MSL1	MSL3
chr2L	7529	9484	CG11023	-0.137459	-0.32231	-0.394536
chr2L	9836	21372	l(2)gl	0.230518	-0.239061	-0.239499
chr2L	21919	25151	Ir21a	-0.534602	-0.631498	-0.565512
chr2L	25402	59242	Cda5	-0.925128	-1.00988	-0.960257
chr2L	67044	71390	dbr	-0.178323	-0.270195	-0.479314
chr2L	72388	76211	galectin	0.164742	-0.570253	-0.61121
chr2L	76446	77639	CG11374	-0.615276	-0.868427	-0.608022
chr2L	82456	87382	net	-0.196981	-0.334132	-0.386455
chr2L	94752	102086	CG11376	-0.182161	-0.34983	-0.488266
chr2L	102382	104142	CG11377	0.257125	0.0354363	0.131108
chr2L	103962	106718	Nhe1	0.202598	-0.0315335	-0.171761
chr2L	106903	114433	M(2)21AB	0.217332	-0.0216969	-0.0432494
chr2L	115713	116117	CG13694	-0.290389	-0.579857	-0.799246
chr2L	117079	121974	CG4822	0.403806	-0.201828	-0.209503
chr2L	122624	130791	CG3164	-0.0226225	-0.198829	-0.274717
chr2L	132060	134472	Gs1	0.149505	0.0156388	0.0156837
chr2L	138384	140992	CG31975	-0.347408	-0.276095	-0.331862
chr2L	138384	140992	CG31976	-0.347408	-0.276095	-0.331862
chr2L	141077	142978	CG31974	-0.348073	-0.479754	-0.629314
chr2L	143309	144227	CG11454	0.413398	-0.0821432	-0.113995
chr2L	144230	153288	CG42399	-0.280988	-0.223021	-0.254815
chr2L	153539	155321	CG3709	-0.0648935	-0.322785	-0.399309
chr2L	155333	156030	CG11455	1.00726	-0.166433	-0.280633
chr2L	156029	157666	CG3436	0.342219	-0.241314	-0.168461
chr2L	157836	158664	CG33635	0.188995	-0.289559	-0.210245
chr2L	159034	203251	spen	-0.173781	-0.289293	-0.287278
chr2L	203784	204782	mRpL10	0.401743	0.169005	0.164862
chr2L	204735	207297	CG11617	0.208028	-0.305492	-0.371198
chr2L	207399	210506	CG11490	-0.0426093	-0.0155396	-0.198055
chr2L	210732	250795	kis	-0.209335	-0.287644	-0.228888
chr2L	232514	233965	CG13693	-0.848945	-0.891114	-0.723741
chr2L	251163	252331	Rpp30	0.423908	-0.298276	-0.517406
chr2L	252589	271732	CG3645	-0.09624	-0.266721	-0.0642873
chr2L	263782	266688	CG17075	-0.376141	-0.438141	-0.149327
chr2L	269088	271626	CG3345	0.0311766	-0.030817	0.00474376
chr2L	271912	274096	mbm	0.643182	0.0559904	-0.06119
chr2L	273955	274766	CG11555	0.373251	-0.0755196	-0.118387
chr2L	274740	277212	CG17078	0.0356066	-0.322471	-0.155152
chr2L	277588	282167	smo	-0.0621291	-0.349108	-0.51585
chr2L	281970	283281	CG11601	0.832113	-0.0504482	-0.252764
chr2L	283385	291010	CG3625	-0.253633	-0.453174	-0.527194
chr2L	287252	288919	CG11592	-0.41944	-0.502268	-0.732731
chr2L	292466	293222	CG11562	0.634261	0.372025	0.0938574
chr2L	293337	294679	U2af38	0.353964	0.151047	0.274126
chr2L	295109	297413	Hop	0.283767	0.157475	0.146135
chr2L	297882	303955	Pi3K21B	0.138448	0.0257996	0.0205889
chr2L	305941	346549	Plc21C	-0.454799	-0.537504	-0.590321
chr2L	318357	319254	CG11912	-0.11758	-0.131953	-0.103574
chr2L	320279	321246	CG11911	-0.715944	-1.05131	-1.03409
chr2L	322131	322985	CG33127	0.199851	0.140018	0.270274
chr2L	325520	329761	CG31920	-0.942542	-0.873082	-0.854286
chr2L	327429	328518	CG33992	-1.04168	-1.10504	-0.975339
chr2L	329991	332335	CG31921	-0.605747	-0.774108	-1.02055
chr2L	355559	357868	Ent1	0.227936	-0.072528	-0.000625002
chr2L	378116	387439	al	-0.270586	-0.327646	-0.33472
chr2L	396595	402181	CG4213	-0.504923	-0.577587	-0.612677
chr2L	404286	408049	RpI135	-0.579576	-0.748443	-0.860258
chr2L	408022	414775	alpha-Adaptin	-0.0224949	-0.264379	-0.0868695
chr2L	415069	418536	ebi	-0.081203	-0.335622	-0.410725
chr2L	418430	419642	CG13690	-0.0651858	-0.393808	-0.530253
chr2L	419931	420706	RpLP1	0.42621	0.312803	0.0856838
chr2L	420887	421407	CG11885	0.597403	-0.141815	-0.173367
chr2L	421800	422435	CG13692	0.302389	0.160289	0.0875095
chr2L	423452	425291	BBS8	-0.25708	-0.246304	-0.17609
chr2L	431253	448701	ex	-0.189068	-0.590437	-0.7662
chr2L	448254	453023	crq	-0.230943	-0.386331	-0.508443
chr2L	453111	454654	CG4164	0.519764	0.270245	0.0818621
chr2L	455543	458746	CG4133	-0.152522	-0.309465	-0.318108
chr2L	460515	465607	CG4297	-0.657759	-0.849051	-1.06314
chr2L	473021	476176	MED15	0.0204094	0.0914843	-0.0459401
chr2L	476437	479682	cbt	0.00815034	-0.226279	-0.337428
chr2L	523467	540541	ush	0.221944	-0.0862981	-0.0626756
chr2L	541235	542572	lwr	0.190918	0.0887393	0.0939596
chr2L	542776	544627	Spp	0.763274	0.275553	0.61517
chr2L	545148	547096	nAcRbeta-21C	0.323781	0.145032	0.233284
chr2L	547414	552454	Ets21C	-0.0587655	-0.204475	-0.104738
chr2L	553937	558762	rempA	0.154687	0.168067	0.160521
chr2L	559611	560525	CG2789	0.708716	0.514662	0.51479
chr2L	560794	563181	CG11835	-0.352187	-0.407098	-0.408073
chr2L	564170	566479	CG2794	0.0317166	-0.0851276	0.0923657
chr2L	566366	568162	Nle	0.461795	0.394789	0.492605
chr2L	568346	572650	CG2807	0.168766	0.0299275	0.0740449
chr2L	573033	574232	Ipk2	0.527873	0.200186	0.302391
chr2L	574499	575734	CG2813	0.189378	0.0775452	-0.1486
chr2L	575711	576896	Ptth	0.121454	-0.0619423	-0.123332
chr2L	577488	579549	Pph13	0.0837457	0.0101395	0.134055
chr2L	583540	594810	Gsc	-0.269401	-0.264754	-0.338837
chr2L	602813	603562	CG13689	0.622296	-0.193334	-0.242951
chr2L	620433	621540	lectin-21Cb	-0.83299	-0.614084	-0.80999
chr2L	624644	625453	lectin-21Ca	-0.304497	-0.845069	-0.88405
chr2L	625663	628143	CG2839	0.762692	0.565192	0.654756
chr2L	640021	714968	ds	-0.31879	-0.217493	-0.197437
chr2L	728412	730564	Hsp60B	-0.307913	-0.485129	-0.548627
chr2L	737212	744395	Eaat2	-0.451919	-0.369358	-0.495314
chr2L	752800	762142	GABA-B-R3	-0.462581	-0.38807	-0.291885
chr2L	773575	774020	CG12506	-0.101959	-0.305711	-0.323393
chr2L	776536	776892	CG13946	-0.675907	-0.365407	-0.434029
chr2L	779204	779563	CG13947	0.0389283	0.0794123	-0.0182077
chr2L	780482	782886	Gr21a	-0.815532	-0.777773	-0.772836
chr2L	784336	786161	CG3544	-0.450526	-0.691392	-0.587404
chr2L	786153	790795	Pkg21D	-0.263394	-0.131353	-0.156393
chr2L	810646	811432	Nnf1b	0.568136	0.227857	0.104018
chr2L	811632	813380	KH1	0.161766	-0.184917	-0.330707
chr2L	813314	815951	CG3883	-0.0869469	-0.484942	-0.324304
chr2L	816023	817032	CG3639	0.667938	0.143606	0.226474
chr2L	817046	818445	CG15880	-0.186978	-0.178262	-0.0904654
chr2L	818079	819492	CG3876	0.259157	-0.162604	0.13535
chr2L	819964	821209	Clp	0.329562	0.0352647	0.182707
chr2L	821418	824337	CG3662	0.429225	0.165714	0.0905878
chr2L	824329	825861	CG3862	0.410736	0.250306	0.106591
chr2L	825964	833245	dock	-0.0591449	-0.158091	-0.184473
chr2L	833584	851096	drongo	0.15728	-0.0446401	-0.0716105
chr2L	851316	852709	CG4291	0.472152	0.433016	0.469141
chr2L	852767	854539	kraken	0.410456	0.0120917	0.239869
chr2L	855337	856236	CG13949	0.236876	0.0174238	-0.171523
chr2L	860321	861696	CG13950	0.254521	-0.0499749	0.0279216
chr2L	861849	868352	aru	0.297426	0.340332	0.335628
chr2L	865366	865493	snoRNA:Me28S-U1230
chr2L	868675	869911	dbe	0.460529	0.137327	0.171335
chr2L	870464	877050	PNUTS	0.34848	-0.0045332	-0.144409
chr2L	877293	878270	ninaA	-0.242452	-0.245877	-0.265056
chr2L	878175	885052	CG15824	-0.362485	-0.351673	-0.312209
chr2L	898647	901320	Lsp1beta	-0.945037	-0.753742	-0.739757
chr2L	901491	901662	snRNA:U1:21D
chr2L	914090	917805	GluRIIC	-0.787915	-0.846112	-0.564033
chr2L	922795	958100	CG4341	-0.0728148	0.0828067	0.125047
chr2L	1011421	1048053	ia2	-0.0883876	-0.0449337	0.0990674
chr2L	1026107	1026897	CG4375	-0.484232	-0.52536	-0.416883
chr2L	1037275	1038685	CG4415	-0.149881	-0.15502	-0.0188073
chr2L	1050877	1077811	S	0.0699824	0.0144728	0.0129636
chr2L	1077980	1080809	ast	-0.157799	-0.188215	-0.328266
chr2L	1080913	1083378	Atg4	-0.00209318	-0.23461	-0.25065
chr2L	1083090	1102506	CG4629	-0.0966613	-0.196008	-0.233691
chr2L	1099551	1102506	CG34016	-0.0926768	-0.128644	-0.0794264
chr2L	1103483	1108369	CG4644	0.0264684	-0.153914	-0.142195
chr2L	1108539	1112702	CG14339	0.154465	-0.0533817	-0.064802
chr2L	1112988	1114140	CG14340	-0.0254869	-0.280317	-0.00980007
chr2L	1114652	1128953	Pino	0.179097	-0.11716	-0.201217
chr2L	1129235	1132413	CG4552	0.0918241	-0.169209	-0.0549185
chr2L	1132330	1134120	Iris	-0.638891	-0.960191	-0.887359
chr2L	1134702	1141156	CG4577	0.0442016	0.0123447	0.00437983
chr2L	1143203	1147395	CG4726	0.346514	0.329177	0.383293
chr2L	1147833	1149454	CG4749	0.531391	0.335777	0.470618
chr2L	1149445	1150673	Tfb4	0.0691729	-0.360006	-0.295309
chr2L	1150783	1151764	CG4764	0.711789	0.30532	0.688685
chr2L	1151678	1158264	capt	0.367923	0.368137	0.44385
chr2L	1158679	1160221	Tango14	0.831154	0.417458	0.366319
chr2L	1160290	1163882	CG5080	0.179129	0.259865	0.122916
chr2L	1164470	1166432	CG4785	0.57161	0.488225	0.522122
chr2L	1166560	1167213	CG14341	0.263365	-0.352444	-0.262011
chr2L	1167169	1170079	Plap	0.278049	-0.00612339	0.0165861
chr2L	1170234	1170847	CG31922	1.24819	-0.646689	-0.728089
chr2L	1170752	1172745	CG5118	0.0947737	-0.717667	-0.672039
chr2L	1173011	1177500	CG4887	-0.23274	-0.689966	-0.534494
chr2L	1177706	1182459	CG4896	-0.294958	-0.569407	-0.418948
chr2L	1182291	1184021	CG5126	0.265609	0.0541387	0.175219
chr2L	1184088	1185698	Tgt	0.498813	0.571382	0.784824
chr2L	1186256	1196806	CG5001	0.0804341	0.106918	0.013778
chr2L	1198599	1199189	CG5139	-0.307926	-0.26859	-0.366271
chr2L	1200237	1201220	CG5011	-0.279847	-0.239411	-0.306426
chr2L	1204241	1205254	CG14342	-0.410841	-0.339997	-0.479835
chr2L	1219363	1229471	CG42329	-0.260813	-0.239922	-0.265423
chr2L	1240038	1242205	CG5397	-0.316276	-0.367636	-0.32796
chr2L	1256826	1293835	robo3	-0.361196	-0.429485	-0.345543
chr2L	1329161	1329904	a5	-0.811857	-0.803902	-0.641898
chr2L	1334269	1334763	CG5440	-0.322726	-0.638503	-0.563042
chr2L	1341365	1342095	CG33923	-0.227697	-0.170621	0.110699
chr2L	1343443	1344171	CG33922	-0.0293501	-0.000983172	-0.130355
chr2L	1344480	1345144	Cdlc2	-1.04345	-0.482629	-1.12928
chr2L	1351805	1352869	CG5556	-0.522611	-0.358168	-0.271893
chr2L	1352970	1354109	CG5561	-0.361484	-0.264633	-0.324807
chr2L	1354101	1354919	CG31924	-0.361347	-0.359749	-0.349781
chr2L	1354911	1355924	CG5565	-0.598924	-0.64853	-0.632536
chr2L	1358925	1359784	CG31659	-0.768174	-0.902411	-1.05123
chr2L	1359983	1361732	NLaz	-0.359112	-0.283127	-0.306893
chr2L	1368102	1369047	CG14346	-0.121005	-0.132848	-0.228479
chr2L	1380086	1420449	lea	-0.112786	-0.174266	-0.138658
chr2L	1432711	1432921	snRNA:U3:22A
chr2L	1492314	1493570	CG31928	-0.0213886	-0.322981	-0.278282
chr2L	1494090	1495456	CG33128	-0.545821	-0.297416	-0.42797
chr2L	1495747	1496979	CG31926	-0.898895	-1.17822	-1.49181
chr2L	1497254	1498435	CG31661	-0.6277	-0.802309	-0.769346
chr2L	1498455	1500760	CG18131	-0.582902	-0.910308	-0.762605
chr2L	1500835	1502903	CG7420	0.0262759	-0.144398	-0.106467
chr2L	1516790	1517478	CG18132	-0.791726	-0.958263	-0.836449
chr2L	1517532	1518184	halo	-0.82221	-0.992968	-1.17812
chr2L	1520613	1522151	Or22a	-1.13246	-1.28168	-1.18412
chr2L	1522691	1524259	Or22b	-0.851318	-1.09929	-1.01655
chr2L	1555159	1607617	CG14351	-0.199803	-0.289275	-0.194769
chr2L	1584864	1587156	CG10869	-0.287795	-0.453607	-0.363258
chr2L	1595043	1611125	CG31935	-0.0215765	-0.147794	0.00304324
chr2L	1611421	1612579	CG14352	0.520007	-0.141149	-0.345409
chr2L	1612686	1614182	RFeSP	0.135275	-0.0416951	0.0522352
chr2L	1651260	1698632	chinmo	0.158813	0.0263872	0.0726676
chr2L	1704904	1706962	cpb	0.368048	0.321514	0.422122
chr2L	1707132	1710415	CG17660	0.247837	0.0584442	-0.0933596
chr2L	1710466	1711466	mRpL48	0.85518	0.469852	0.471553
chr2L	1711299	1715861	frtz	0.358973	0.431993	0.534897
chr2L	1716888	1724391	CG18317	0.20825	0.129421	0.132168
chr2L	1724974	1729629	Eno	0.711842	0.269124	0.366648
chr2L	1728735	1729575	Rrp40	0.922569	0.235792	0.377342
chr2L	1729946	1731070	CG31937	0.519471	0.594565	0.534263
chr2L	1731358	1732356	CG17652	0.612662	0.228462	0.349536
chr2L	1732526	1750613	CG17646	0.0551624	-0.0615796	0.0509747
chr2L	1750687	1752116	CG17712	0.478292	0.543965	0.437862
chr2L	1752349	1752851	CG17648	0.345131	0.284399	0.328093
chr2L	1755253	1756451	Gr22f	-0.731441	-0.774264	-0.924714
chr2L	1758286	1759078	CG17650	-0.26737	-0.442149	-0.433528
chr2L	1784062	1785286	Gr22e	-0.927077	-0.808308	-0.69369
chr2L	1789141	1790361	Gr22d	-0.539717	-0.660389	-0.740948
chr2L	1790617	1791823	Gr22c	-0.178319	-0.227983	-0.347784
chr2L	1792057	1793268	Gr22b	-0.638526	-0.352763	-0.671581
chr2L	1793668	1794917	Gr22a	-0.0765103	-0.109957	-0.0548076
chr2L	1821270	1823331	CG31933	-0.121075	-0.326001	-0.215534
chr2L	1824404	1826055	CG31664	-0.394199	-0.409179	-0.310662
chr2L	1831792	1832557	c-cup	-0.262736	-0.61925	-0.605456
chr2L	1836630	1858551	CG31665	-0.205561	-0.149288	-0.163051
chr2L	1858609	1880644	CG31663	-0.536817	-0.484977	-0.542733
chr2L	1869867	1870956	CG7295	-1.0049	-1.13144	-1.07845
chr2L	1882415	1884056	CG15358	0.435871	0.561465	0.618621
chr2L	1884984	1943818	CG7337	0.0279971	-0.0547284	0.0257772
chr2L	1938089	1938159	tRNA:G3:22BCa
chr2L	1945225	1945709	CG15357	-0.736313	-0.580084	-0.773582
chr2L	1945840	1947359	CG33673	-1.24332	-1.02455	-1.24451
chr2L	1950235	1954519	CG31670	-0.227882	-0.350238	-0.191821
chr2L	1965426	1965498	tRNA:CR31942
chr2L	1974145	1975422	CG10908	0.354886	0.0943343	0.160919
chr2L	1976542	1980612	CG15356	0.282227	0.278677	0.390593
chr2L	1981310	1981927	CG15362	0.250634	-0.164439	-0.108557
chr2L	1982234	1984512	CG7289	0.171624	0.00512919	0.0910062
chr2L	1984512	1987761	Got2	0.294183	0.15737	0.277312
chr2L	1988291	1988949	Npc2a	0.538317	0.420696	0.597266
chr2L	1991581	1992152	Obp22a	-0.748271	-0.661644	-0.846431
chr2L	1997102	2006307	CG33543	-0.119936	-0.225027	-0.075348
chr2L	2006763	2007193	CG15353	-0.25643	-0.160739	-0.214416
chr2L	2008460	2008966	Nplp4	-0.0759676	-0.269653	-0.248253
chr2L	2009155	2009226	tRNA:CR31943
chr2L	2009538	2009609	tRNA:CR31944
chr2L	2010118	2030536	CG4238	0.259402	0.241171	0.283098
chr2L	2010646	2010717	tRNA:CR31939
chr2L	2010869	2010940	tRNA:CR31940
chr2L	2013179	2013250	tRNA:CR31669
chr2L	2031692	2031762	tRNA:G3:22BCb
chr2L	2032635	2035936	CG42296	-0.554392	-0.26979	-0.382081
chr2L	2036456	2037247	lectin-22C	-0.0943127	-0.111583	-0.148318
chr2L	2037802	2044373	Su(dx)	0.0562641	-0.102491	-0.131707
chr2L	2045525	2048054	CG31672	0.2294	0.0309105	0.0351288
chr2L	2054589	2057967	Or22c	-0.0139147	0.161497	0.199115
chr2L	2058859	2109878	dpr3	-0.11978	-0.144537	-0.131912
chr2L	2079977	2081286	CG12674	-0.678329	-0.811262	-0.819181
chr2L	2128215	2129211	CG4259	0.466028	-0.0429116	-0.0492878
chr2L	2130815	2137296	GlyP	0.304109	0.216819	0.399372
chr2L	2137350	2145175	tho2	-0.133624	-0.0396301	-0.183167
chr2L	2145497	2147287	CG11723	0.809452	0.309779	0.237555
chr2L	2147519	2151664	CG7261	0.234944	0.142878	0.168057
chr2L	2151664	2155390	AIF	0.0852247	-0.0231792	0.0249136
chr2L	2155760	2156791	CG15382	0.00772756	-0.0552602	-0.0746502
chr2L	2156484	2178749	aop	0.225371	0.0885167	0.17101
chr2L	2187007	2187079	tRNA:CR31946
chr2L	2189913	2192372	CG10874	0.235164	-0.0388119	0.0381473
chr2L	2192525	2193010	CG34172
chr2L	2203904	2206028	CG31668	-0.110173	-0.193173	-0.296732
chr2L	2206796	2208906	CG33124	-0.234149	-0.19761	-0.1514
chr2L	2209572	2212571	CG15385	0.137422	0.0495909	0.097294
chr2L	2212738	2214179	Uch	0.76684	-0.119208	-0.141556
chr2L	2214312	2215147	CG34174	0.530838	-0.177917	-0.212161
chr2L	2214972	2216298	CG10880	-0.0604481	-0.141059	-0.151204
chr2L	2216503	2217231	CG15386	0.736814	0.030174	0.0247318
chr2L	2216503	2217231	CG42371	0.736814	0.030174	0.0247318
chr2L	2217363	2220625	mio	0.388374	0.188639	0.204691
chr2L	2220767	2225555	CG7082	-0.0521073	-0.184992	-0.100399
chr2L	2225549	2226840	CG15387	0.875178	-0.0450292	0.106606
chr2L	2226523	2231096	l(2)s5379	0.591808	-0.105363	-0.129101
chr2L	2231777	2236826	CG10882	0.294406	0.179623	0.157415
chr2L	2237132	2238245	CG31679	-0.12654	0.030296	-0.222445
chr2L	2238346	2239365	CG32463	-0.115313	-0.119823	0.0184592
chr2L	2239408	2240593	CG31682	-0.141743	0.0615152	-0.264054
chr2L	2242378	2244415	CG4267	0.16766	0.210907	0.228765
chr2L	2244673	2245257	CG31686	-1.11614	-1.3246	-1.39714
chr2L	2250533	2251270	Ser12	0.453138	0.545583	0.50019
chr2L	2251584	2252330	CG17239	-0.150451	-0.0886115	-0.177651
chr2L	2253079	2253834	CG17234	-0.723593	-0.558174	-0.709145
chr2L	2254175	2255050	CG17012	-0.453162	-0.371674	-0.441023
chr2L	2263464	2264241	CG4270	-0.114062	-0.245695	-0.289131
chr2L	2264231	2265321	CG34049	-0.0951617	-0.139142	-0.0271438
chr2L	2268299	2269119	CG17242	-0.479074	-0.436812	-0.398935
chr2L	2285174	2285902	CG4271	-0.533331	-0.292354	-0.317998
chr2L	2286050	2286844	CG31681	-0.612336	-0.472909	-0.579458
chr2L	2288495	2289370	CG17237	-0.771856	-0.755767	-0.736667
chr2L	2290329	2290622	robl22E
chr2L	2300119	2300717	CG31949	-0.454015	-0.404616	-0.226036
chr2L	2308027	2308671	CG16995	-0.380575	-0.368346	-0.283182
chr2L	2308758	2357332	CG9967	-0.0400083	-0.0441181	0.0765974
chr2L	2311693	2358181	eys	-0.026345	-0.0676253	0.0710899
chr2L	2359546	2365362	Rab5	0.518818	-0.0305258	-0.0316616
chr2L	2365335	2370114	CG4272	0.323048	0.262683	0.210496
chr2L	2370156	2371524	CG3597	0.0620909	0.240947	-0.05768
chr2L	2372510	2374511	CG3609	0.232218	0.0095857	0.113149
chr2L	2374689	2375696	CG15390	0.696965	-0.116897	-0.270962
chr2L	2375894	2380514	CG9866	0.171018	0.154035	0.255638
chr2L	2381140	2383077	CG9867	0.361287	0.289192	0.394548
chr2L	2383299	2384731	CG9870	0.451971	0.297565	0.273449
chr2L	2384761	2385792	CG3557	-0.245803	-0.174403	0.160072
chr2L	2400306	2410668	VGlut	-0.0309703	-0.103653	-0.0268059
chr2L	2410884	2412129	CG18641	-0.0529782	-0.342515	-0.158876
chr2L	2415434	2416720	CG31948	-0.273257	-0.56922	-0.464748
chr2L	2416809	2417965	CG34448	0.0639109	-0.0140607	-0.114062
chr2L	2418422	2420010	CG34447	0.0227028	0.117247	-0.0576399
chr2L	2420808	2422915	CG9886	0.303215	0.195754	0.200415
chr2L	2428454	2459609	dpp	-0.092913	-0.153883	-0.0686052
chr2L	2459924	2460044	tRNA:Y1:22Fb
chr2L	2462593	2462686	tRNA:Y1:22Fa
chr2L	2489754	2490119	CG15393	0.29982	0.288791	0.373014
chr2L	2490205	2492666	Slh	0.342084	0.327594	0.272361
chr2L	2492955	2498846	oaf	-0.116048	-0.110695	-0.128322
chr2L	2517196	2518037	CG3528	-0.198916	-0.029457	-0.0315144
chr2L	2551144	2552844	CG3515	0.0734345	0.179246	0.0569895
chr2L	2562905	2564848	Cyp309a1	-0.151955	-0.085367	0.0367352
chr2L	2564882	2573047	Cyp309a2	0.0901722	0.218794	0.182904
chr2L	2573424	2575080	Rad1	0.319912	0.113055	0.194169
chr2L	2573424	2575080	CG34314	0.319912	0.113055	0.194169
chr2L	2575276	2577006	CG3227	0.472194	0.244835	0.278453
chr2L	2577671	2579180	CG9883	0.505302	0.349716	0.43342
chr2L	2579217	2580056	CG3214	0.558134	0.174485	0.228255
chr2L	2580291	2581114	p16-ARC	0.652905	0.207585	0.180939
chr2L	2581437	2585448	Drp1	0.321298	0.164076	0.237316
chr2L	2588854	2592775	CG15394	-0.470494	-0.519533	-0.594497
chr2L	2610146	2611285	CG15395	-0.323539	-0.235715	-0.235125
chr2L	2646686	2647645	CG9962	-0.015248	0.0395124	0.111699
chr2L	2648440	2652291	CG33125	-0.550061	-0.651748	-0.737094
chr2L	2653112	2653931	Prosbeta4R1	-0.270624	-0.18079	-0.364116
chr2L	2654125	2655461	Or23a	-0.38895	-0.298962	-0.409942
chr2L	2655394	2660830	Prosbeta4R2	-0.35556	-0.353015	-0.254621
chr2L	2665110	2666195	CG9879	-0.192371	-0.200267	-0.105055
chr2L	2669823	2672159	Gr23a	-0.40945	-0.359845	-0.414411
chr2L	2674825	2719431	CG31690	-0.140051	-0.0810087	-0.057212
chr2L	2695375	2696437	CG15398	-0.810504	-0.769161	-0.605194
chr2L	2730106	2739833	CG31689	-0.0274303	-0.131616	-0.137038
chr2L	2739986	2743377	Hrs	0.2316	0.0348663	0.112017
chr2L	2743366	2744934	CG9961	0.755811	0.0960331	0.172381
chr2L	2745102	2746944	Cwc25	0.460681	-0.258788	-0.291637
chr2L	2746880	2748522	Pgk	0.813606	0.671296	0.755929
chr2L	2752799	2756606	CG9894	0.240154	0.294712	0.275631
chr2L	2758427	2759710	snapin	0.519673	0.319259	0.365092
chr2L	2758427	2759710	CG9960	0.519673	0.319259	0.365092
chr2L	2759915	2763610	Trn-SR	0.450152	0.389761	0.505847
chr2L	2764067	2765686	CG3077	0.257852	-0.0160718	0.124334
chr2L	2766235	2767154	aph-1	0.712047	0.223107	0.435141
chr2L	2767281	2768166	Taf10b	0.752873	-0.0444027	0.0930846
chr2L	2767912	2768613	Taf10	0.659782	0.0858331	0.130423
chr2L	2768590	2770066	colt	0.844674	0.288545	0.320615
chr2L	2770137	2770904	CG2862	0.803419	0.183746	0.265929
chr2L	2770938	2771735	CG15399	0.353857	0.214683	0.32967
chr2L	2780741	2799970	Syt1	0.0152729	0.0239789	0.052299
chr2L	2805518	2812147	daw	0.122949	0.0137665	0.0940375
chr2L	2812437	2814429	CG2964	0.500047	0.596796	0.511018
chr2L	2814336	2815760	CG15400	-0.523751	-0.2777	-0.513295
chr2L	2815970	2830236	Duox	-0.119828	-0.0585239	-0.038678
chr2L	2823546	2825506	CG3123	-0.437106	-0.434863	-0.348741
chr2L	2834887	2837831	CG3119	0.183239	-0.0693995	0.118527
chr2L	2838414	2839547	Cpr23B	0.493277	0.3467	0.439011
chr2L	2840124	2842638	CG2975	-0.0354502	0.0142179	0.0306854
chr2L	2842589	2844513	CG18558	0.00236647	0.17432	0.080802
chr2L	2844601	2845711	CG18557	-0.303015	-0.350458	-0.0347124
chr2L	2846084	2847197	CG3117	-0.0859261	0.1295	0.0864707
chr2L	2847632	2848997	CG2983	-0.0916987	0.0460008	0.0841371
chr2L	2849732	2855749	CG3104	0.374247	0.329516	0.51877
chr2L	2856070	2857041	oho23B	0.452605	0.113394	0.210557
chr2L	2857159	2868553	CG2991	0.165685	-0.00270441	-0.0492033
chr2L	2868627	2874518	CG31694	0.197667	-0.0972894	-0.0750039
chr2L	2869652	2870649	CG8813	0.0205736	-0.128548	-0.184063
chr2L	2874872	2877163	CG8814	0.507444	0.302538	0.311476
chr2L	2877091	2878149	Prx6005	0.874929	0.140356	-0.0585967
chr2L	2878593	2878958	CG31950	0.604872	0.323587	0.247332
chr2L	2879124	2880708	betaggt-II	0.768201	0.515458	0.657892
chr2L	2880706	2885850	NTPase	0.331524	0.0240615	-0.00323285
chr2L	2885952	2953077	lilli	0.136524	0.0519989	0.0939894
chr2L	2954762	2968434	Rbp9	-0.341074	-0.429386	-0.371929
chr2L	2968293	2969620	Ts	0.368151	0.488206	0.742261
chr2L	2969773	2972676	Rrp1	0.199512	-0.0753803	-0.00642226
chr2L	2972892	2974862	gammaTub23C	0.190615	0.0944496	0
chr2L	2974854	2976859	CG9641	0.578474	0.425344	0.400871
chr2L	2977127	2978501	CG3165	0.290987	0.120645	0.0272429
chr2L	2978526	2979410	CG9643	0.800774	0.485639	0.297063
chr2L	2979697	2987677	Chd1	0.233815	0.210902	0.295977
chr2L	2988135	2990094	Bem46	0.513435	0.0500718	-0.0386648
chr2L	2989594	2992761	okr	0.123258	0.151834	0.0586911
chr2L	2992964	2998614	CG3558	0.344071	0.202615	0.232625
chr2L	3013501	3016069	CG17265	-0.0302688	-0.245037	-0.0354906
chr2L	3016591	3018304	CG17224	0.152375	-0.0724928	0.0590126
chr2L	3018508	3021506	CG17264	0.260441	0.207601	0.323721
chr2L	3021309	3023169	alpha4GT1	0.138151	0.0528477	0.100704
chr2L	3023235	3026439	CG3542	0.200407	-0.158546	0.0463072
chr2L	3026533	3029189	CG3605	0.15266	-0.125377	-0.161201
chr2L	3029251	3030616	CG17219	0.410469	-0.291393	-0.372168
chr2L	3030562	3032300	GABPI	0.203791	0.346228	0.296309
chr2L	3032210	3035348	CG17258	-0.0360988	0.112556	0.0689758
chr2L	3035493	3037403	CG17259	0.834202	0.728952	0.90308
chr2L	3037411	3038793	CG17260	0.468759	0.27573	0.390853
chr2L	3039131	3039720	cnir	0.510968	0.212571	0.074808
chr2L	3039976	3041625	CG17221	0.640229	0.455684	0.519406
chr2L	3042916	3043595	CG17261	-0.173872	-0.0770232	-0.0426766
chr2L	3043973	3055601	v(2)k05816	0.330814	0.395006	0.503752
chr2L	3048701	3048831	snRNA:U5:23D
chr2L	3056615	3068184	CG3523	0.239791	0.325058	0.325151
chr2L	3068339	3144613	toc	-0.0114585	-0.0294431	0.0753209
chr2L	3109672	3110730	PpD6	-0.243212	0.0699483	-0.1291
chr2L	3128720	3129464	CG15403	-0.735703	-0.401051	-0.800707
chr2L	3145125	3145719	CG12400	0.643831	0.0343587	0.00810027
chr2L	3146484	3159630	Mad	-0.0710195	-0.0931996	-0.0380072
chr2L	3159956	3162403	gkt	0.229863	0.150125	0.0420146
chr2L	3162515	3163147	CG31953	0.201766	0.0303968	-0.0728461
chr2L	3163647	3168999	Hydr2	0.47278	0.0477443	0.051019
chr2L	3169582	3169663	tRNA:S7:23Eb
chr2L	3169813	3172751	CG34406	0.0159416	0.139	0.132026
chr2L	3173003	3173084	tRNA:S7:23Ea
chr2L	3173270	3173826	CG31698	-0.523895	-0.527795	-0.409066
chr2L	3173992	3174425	CG15404
chr2L	3175112	3199620	CG34393	-0.0101372	-0.00969609	-0.01224
chr2L	3269437	3271806	CG3347	-0.134535	-0.222315	-0.289524
chr2L	3275794	3280533	CG3332	-0.203242	-0.0892541	-0.0170988
chr2L	3291245	3294690	CG9664	-0.0982403	-0.231216	-0.249859
chr2L	3294926	3303129	CG9663	-0.00434499	0.0166881	0.0273345
chr2L	3309222	3311684	CG15406	0.0113094	-0.0275439	-0.0273569
chr2L	3313347	3317086	CG3277	-0.0527143	0.109006	0.159146
chr2L	3317469	3319872	CG3326	0.619309	0.314159	0.343324
chr2L	3320590	3323037	CG8837	-0.0436375	-0.0194137	-0.0477879
chr2L	3324243	3326633	CG33281	-0.220031	-0.207547	-0.28325
chr2L	3327936	3329625	CG33282	-0.333139	-0.356869	-0.306662
chr2L	3330953	3332878	CG3285	-0.566697	-0.50903	-0.316626
chr2L	3332911	3334723	CG15408	-0.499111	-0.470028	-0.497296
chr2L	3334871	3355000	E23	-0.00275933	0.00368703	0.0926013
chr2L	3357684	3358618	CG8838	0.0374133	-0.0216422	-0.000233642
chr2L	3358640	3373047	CG34394	0.0782679	0.067436	0.102118
chr2L	3373567	3375711	CG15412	0.129826	0.158866	0.0308868
chr2L	3375885	3376686	CG9662	0.352968	0.0440515	-0.0455799
chr2L	3377008	3378586	Ptpa	0.230779	0.0477844	-0.253998
chr2L	3387392	3387743	Sfp23F
chr2L	3387898	3388496	CG42460	-0.0833452	-0.0193601	0.0784886
chr2L	3398023	3398684	CG34175	-0.0899597	0.0121263	-0.206404
chr2L	3404460	3422952	pgant2	-0.0781595	0.00201359	0.10675
chr2L	3410604	3411189	CG8840	-0.0715861	0.00215376	-0.0385219
chr2L	3416693	3417410	CG31952	-0.0418109	0.0486124	0.189306
chr2L	3445997	3447591	CG2772	0.0487603	0.254899	0.131703
chr2L	3449686	3452106	CG2774	0.359167	0.188773	0.185474
chr2L	3452451	3453596	CG12795	0.320966	0.314395	0.343861
chr2L	3453697	3457058	Cog3	0.16662	-0.0822641	-0.0439613
chr2L	3457329	3460371	sec5	0.129676	0.222661	0.343084
chr2L	3460315	3461975	CG3246	0.210827	0.281687	0.295642
chr2L	3462213	3466111	msl-2	0.268631	0.184025	0.214231
chr2L	3466162	3467326	Pdsw	0.555674	0.289365	0.312168
chr2L	3467416	3470007	CG3238	0.320772	0.0508143	0.152727
chr2L	3470182	3472368	CG31776	0.149734	0.136906	0.147753
chr2L	3472735	3475338	pgant4	0.055031	0.172261	0.256563
chr2L	3478434	3479612	Thor	0.259918	0.0642609	-0.104998
chr2L	3480755	3491048	CG15414	0.183059	0.0207832	0.0849032
chr2L	3493986	3507303	tim	-0.0134628	0.0599139	0.0763823
chr2L	3509056	3510082	CG31954	-0.20128	-0.385528	-0.381872
chr2L	3510477	3514662	CG33123	0.087427	0.10708	0.12575
chr2L	3514737	3517111	CG17593	-0.000186835	-0.151125	-0.0421658
chr2L	3517273	3519697	CG3213	0.0305131	0.00942061	0.0913505
chr2L	3520262	3522555	CG8851	-0.460261	-0.777629	-0.813087
chr2L	3522594	3523960	Sr-CIV	-0.192643	-0.154132	-0.172256
chr2L	3525133	3527588	CG8852	-0.223057	-0.186329	-0.230454
chr2L	3527387	3530317	Spindly	0.0843699	-0.0992549	0.0226471
chr2L	3530903	3532526	CG8853	-0.170474	-0.318553	-0.105878
chr2L	3539251	3548086	drm	-0.0320394	-0.187437	-0.113817
chr2L	3578010	3580766	sob	0.00176258	-0.083694	0.124357
chr2L	3604222	3606748	odd	-0.0117387	-0.0109851	0.29681
chr2L	3619191	3621573	Dot	0.156247	-0.0450405	-0.0335538
chr2L	3621090	3621681	CG15418	-0.308161	-0.387195	-0.392911
chr2L	3622071	3656951	for	0.111884	0.10299	0.113561
chr2L	3663273	3691478	CG34340	0.173813	0.00629325	0.172967
chr2L	3668016	3668551	Sfp24Ba	-0.437365	-0.338796	-0.542904
chr2L	3668691	3669134	CG42463	-0.341543	-0.55038	-0.539269
chr2L	3669261	3669775	Sfp24Bb	-0.254208	-0.225503	-0.415056
chr2L	3670131	3670581	Sfp24Bc	-0.203362	-0.305354	-0.318231
chr2L	3692127	3692588	CG16704	0.18842	0.0418101	0.0612757
chr2L	3692699	3693182	CG3513	-0.0943836	0.0360461	-0.076941
chr2L	3693479	3693889	Acp24A4	-0.199201	-0.382978	-0.240553
chr2L	3695028	3695406	CG16713	-0.233558	-0.416187	-0.493174
chr2L	3696240	3696661	CG16712	-0.671492	-1.2237	-1.15887
chr2L	3697242	3697872	CG3604	-0.0938759	-0.171317	0.0627699
chr2L	3698451	3699091	CG10031	-0.0166273	-0.0330954	0.0316663
chr2L	3699493	3699819	CG42464
chr2L	3700245	3700529	CG42465
chr2L	3700674	3701088	Sfp24C1	0.0168667	0.117906	0.173708
chr2L	3701307	3701604	CG42467
chr2L	3703659	3704253	CG2816	-0.122326	-0.0819861	-0.0919549
chr2L	3704106	3705462	CG31778	-0.0477236	-0.0913433	-0.0808823
chr2L	3706543	3707060	CG31777	0.429231	0.0781041	-0.0923207
chr2L	3707226	3711674	cutlet	0.256288	0.286742	0.194919
chr2L	3712156	3712862	CG31955	0.439715	-0.057452	0.0979008
chr2L	3713374	3716813	CG2818	0.276612	-0.14172	-0.0583247
chr2L	3716880	3717728	lectin-24A	-0.186696	-0.140189	-0.14668
chr2L	3718187	3727587	Shaw	-0.0624545	-0.0679799	-0.00719801
chr2L	3745692	3752309	CG10019	-0.0858696	-0.0267653	-0.0434791
chr2L	3757631	3759212	CG31959	-0.435145	-0.41962	-0.390232
chr2L	3760068	3768191	CG31772	-0.0735811	-0.0210731	-0.00347415
chr2L	3771706	3784129	bowl	0.0770392	-0.00790466	0.033434
chr2L	3784946	3785515	CG31960	-0.0258523	-0.0846193	-0.224467
chr2L	3785819	3786292	CG31958	-0.167905	-0.45297	-0.628259
chr2L	3790663	3802245	CG3921	-0.409015	-0.38708	-0.423429
chr2L	3803581	3809064	l(2)k16918	0.133085	-0.0014056	0.0889092
chr2L	3810799	3813407	CG3407	0.0419014	-0.0312842	-0.0921879
chr2L	3825680	3827137	slp1	-0.32292	-0.289741	-0.277741
chr2L	3836842	3839201	slp2	0.0101991	-0.0910292	-0.15903
chr2L	3862681	3867507	CG3964	0.0799451	-0.011834	0.128593
chr2L	3867714	3871425	Cep97	-0.0222059	-0.189401	-0.222259
chr2L	3871480	3872458	CG31957	0.788988	-0.0222876	-0.0697388
chr2L	3872658	3902860	capu	0.216011	0.0462648	0.143818
chr2L	3905524	3947160	fred	-0.303356	-0.238116	-0.23862
chr2L	3911790	3914288	CG31773	-0.517525	-0.409122	-0.454477
chr2L	4004083	4004480	CG34176	0.01626	0.0684432	0.0812055
chr2L	4005056	4005370	CG15422	-0.0247203	0.0224456	0.0408589
chr2L	4006041	4006567	CG15423	0.257947	0.330149	0.365049
chr2L	4007690	4008999	CG10039	-0.107655	0.0798643	0.00258562
chr2L	4031379	4115059	ed	-0.146486	-0.0667632	-0.034582
chr2L	4085890	4086005	snoRNA:Me28S-C437
chr2L	4120363	4121442	Sr-CIII	-0.0504086	-0.154681	-0.0752371
chr2L	4121721	4124002	Sr-CI	-0.0101527	-0.267543	-0.363706
chr2L	4149279	4151203	CG2955	-0.267844	-0.12885	-0.193174
chr2L	4164689	4166134	Or24a	-0.697653	-0.726178	-0.564225
chr2L	4186245	4187789	CG31961	0.088586	0.125855	0.18859
chr2L	4188123	4189285	lectin-24Db	-0.0969034	-0.271931	-0.398892
chr2L	4189497	4198058	CG3714	-0.0236974	-0.118455	-0.0123022
chr2L	4198402	4217852	ft	-0.31381	-0.312868	-0.368786
chr2L	4224650	4227097	CG3702	0.146511	-0.0511301	0.112931
chr2L	4227642	4228563	RpL40	0.602325	0.703487	0.698253
chr2L	4257572	4258425	CG15425	-0.376914	-0.469105	-0.604915
chr2L	4278039	4279290	Art2	-0.0983153	-0.285227	-0.123082
chr2L	4283147	4321233	tutl	-0.340298	-0.303463	-0.201115
chr2L	4324573	4331837	CG16857	0.242252	0.335698	0.397608
chr2L	4333926	4345776	Atet	0.0972568	0.0719869	0.125737
chr2L	4352975	4354030	CG15429	-0.447664	-0.165663	-0.295995
chr2L	4362549	4380725	Traf4	0.311218	-0.0680027	-0.0159526
chr2L	4380508	4382719	CG17612	-0.06233	-0.118114	-0.0921857
chr2L	4382920	4386062	CG3338	0.253415	0.0504366	0.0319736
chr2L	4386176	4387046	Psf2	0.808886	-0.0201801	0.0536065
chr2L	4388321	4392788	Tps1	0.263891	0.186705	0.285105
chr2L	4392770	4393814	CG3652	0.291619	0.0610074	0.0126769
chr2L	4394198	4400109	l(2)k05819	0.0629392	0.110025	0.0556908
chr2L	4400953	4403091	CG33003	-0.103542	-0.351445	-0.398606
chr2L	4403255	4403955	Dim1	0.119013	-0.291416	-0.649975
chr2L	4406129	4409353	CG15431	0.262863	0.2913	0.427275
chr2L	4418977	4419048	tRNA:CR31963
chr2L	4433908	4435057	CG34177	-0.541564	-0.570472	-0.659755
chr2L	4433908	4435057	CG34178	-0.541564	-0.570472	-0.659755
chr2L	4441429	4442060	Sfp24F	-0.273895	-0.628574	-0.57669
chr2L	4442429	4442985	CG15432	0.732576	-0.0754677	-0.0964702
chr2L	4442870	4444677	morgue	0.37445	0.220958	0.345438
chr2L	4444732	4446765	Elp3	0.494784	0.201175	0.0185657
chr2L	4446662	4448637	CG15438	0.224382	-0.104186	-0.122753
chr2L	4449289	4453004	CG15439	0.157928	0.0780892	0.408667
chr2L	4453167	4454457	CG15440	0.483629	0.235776	0.327761
chr2L	4454665	4455160	CG15434	0.794213	0.176585	-0.119437
chr2L	4455221	4456822	Gs1l	0.31772	0.224775	0.260323
chr2L	4457176	4458364	RpL27A	0.619061	0.395221	0.355136
chr2L	4457603	4457674	snoRNA:Me18S-C1831
chr2L	4459004	4459532	mRpL27	0.772156	0.373255	0.346278
chr2L	4459835	4461750	CG15435	0.561793	0.106571	0.0578249
chr2L	4461631	4463437	CG15443	0.715245	0.322528	0.306536
chr2L	4463642	4465075	CG15436	0.828619	0.135621	-0.095184
chr2L	4465200	4468022	CG17840	0.478365	0.409917	0.326366
chr2L	4468000	4477024	ine	-0.0487165	-0.127221	-0.12689
chr2L	4479471	4591963	dp	-0.530413	-0.504363	-0.491266
chr2L	4577783	4578103	HP6
chr2L	4641296	4642747	BG642163	-0.632711	-0.809302	-1.10446
chr2L	4642998	4646472	CG15635	-1.21154	-1.27953	-1.61115
chr2L	4651403	4652877	CG3355	0.013256	-0.00737067	-0.011071
chr2L	4682677	4687235	CG11929	-0.574853	-0.387202	-0.393128
chr2L	4683050	4684459	Bsg25A	-0.576521	-0.25126	-0.337135
chr2L	4687513	4688956	CG15634	-0.0846276	0.155518	-0.0774304
chr2L	4689060	4690703	CG3251	-0.321616	-0.15804	-0.173724
chr2L	4694721	4722468	CG34351	-0.301583	-0.273938	-0.26448
chr2L	4700941	4701588	Taf12L	-0.43853	-0.282613	-0.485791
chr2L	4732413	4734458	CG15631	-0.316545	-0.276463	-0.300118
chr2L	4734592	4794040	CG15630	-0.154227	-0.170735	-0.159733
chr2L	4762937	4763537	CG42523	-0.478217	-0.401674	-0.449044
chr2L	4794549	4796576	CG3294	0.397156	0.196129	0.255313
chr2L	4796584	4801923	CG3244	0.181416	0.151923	0.228111
chr2L	4813025	4815891	CG15629	-0.381426	-0.466707	-0.472651
chr2L	4815613	4818210	CG3225	0.0801704	0.00939665	-0.0479702
chr2L	4821776	4828552	CG15628	-0.142011	-0.327514	-0.298296
chr2L	4829431	4830670	CG2976	0.179697	0.188862	0.234043
chr2L	4830846	4835300	Ir25a	-0.265168	-0.293685	-0.253511
chr2L	4835333	4837996	CG15626	0.284966	0.0180477	0.200134
chr2L	4839219	4841465	CG12194	-0.357142	-0.485012	-0.653503
chr2L	4842086	4847292	CG2950	-0.123969	-0.152284	-0.136381
chr2L	4847748	4849499	CG11927	0.301775	-0.129255	-0.062039
chr2L	4849439	4850418	mRpS2	0.817679	0.221308	0.413113
chr2L	4850639	4852640	CG11926	0.694324	0.0266341	0.0655908
chr2L	4852865	4875233	CG31660	-0.0824386	-0.0649259	-0.00132719
chr2L	4877289	4883341	Cf2	0.102839	0.151028	0.206868
chr2L	4883171	4885669	CG3008	0.0789389	0.0939873	0.0195102
chr2L	4889995	4891378	CG15625	0.696359	0.324596	0.33513
chr2L	4892115	4903889	CG3036	0.106276	0.0931571	0.0610968
chr2L	4904068	4906761	CG2837	0.201206	0.478656	0.325521
chr2L	4908745	4932296	hoe1	0.195904	0.281101	0.231672
chr2L	4933047	4936582	hoe2	-0.275448	-0.0924952	-0.226217
chr2L	4937409	4941424	Sgs1	0.263805	-0.314937	-0.402412
chr2L	4942748	4944305	CG14044	-0.0574606	-0.398837	-0.366967
chr2L	4944256	4945343	mRpL24	0.575365	-0.00613308	0.0225751
chr2L	4945598	4948321	betaggt-I	0.127847	-0.222199	-0.319396
chr2L	4948202	4949751	jet	0.513665	0.22684	0.228382
chr2L	4949947	4950763	Jon25Biii	0.421327	-0.0980712	0.0218785
chr2L	4952250	4953134	Jon25Bii	-0.180832	-0.195848	-0.116938
chr2L	4954071	4955353	Jon25Bi	0.110851	0.0321164	0.0988345
chr2L	4955519	4958292	Marcal1	0.0221315	-0.101652	-0.00795727
chr2L	4958411	4965432	CG34124	-0.364427	-0.454703	-0.331296
chr2L	4965694	4966400	CG34125	0.970217	0.646352	0.696252
chr2L	4966367	4967778	Trip1	0.528138	0.347426	0.2835
chr2L	4967832	4968936	CG8885	0.509581	-0.0169045	-0.0152722
chr2L	4969004	4970216	CG3756	0.354076	0.0392813	0.0568974
chr2L	4970135	4971453	l(2)05714	0.244393	-0.0407223	-0.00839781
chr2L	4971704	4973687	CG14043	0.60576	0.0232984	0.0126172
chr2L	4973978	4975284	mRpL28	0.598655	0.294346	0.611308
chr2L	4975300	4977018	Gmd	0.500494	-0.120788	-0.0882826
chr2L	4977324	4978568	CG3792	0.23832	-0.0733243	-0.0378808
chr2L	4978484	4979377	CG8891	0.718643	0.629389	0.543769
chr2L	4979536	4981588	CG8892	0.610244	0.233576	0.383051
chr2L	4981646	4992436	CG34126	0.251589	0.164279	0.224509
chr2L	4993641	5009744	Rtnl1	0.19076	0.0510761	0.119237
chr2L	5009931	5010825	CG31917	0.781062	-0.153227	-0.192846
chr2L	5009931	5010825	Tfb5	0.781062	-0.153227	-0.192846
chr2L	5011081	5012127	CG3887	0.983297	0.228066	0.296426
chr2L	5012144	5027412	vkg	0.452865	0.451583	0.603207
chr2L	5029615	5037114	Cg25C	0.311932	0.174463	0.236849
chr2L	5038053	5040816	CG14042	-0.0797921	-0.151698	-0.152986
chr2L	5038053	5040818	SP555	-0.0797921	-0.151698	-0.152986
chr2L	5040648	5044712	CG31650	0.491117	0.162173	0.0384955
chr2L	5043269	5048366	CG31919	-0.00799132	-0.156423	-0.179036
chr2L	5043269	5048366	CG33995	-0.00799132	-0.156423	-0.179036
chr2L	5047818	5050877	CG9121	-0.0217198	0.191851	0.125076
chr2L	5051193	5053209	eIF-3p40	0.935486	-0.0297214	0.0517382
chr2L	5052846	5054575	CG14040	0.495862	0.129453	0.203236
chr2L	5054671	5054952	CG14036
chr2L	5055058	5056000	His3.3A	0.764403	0.145601	0.270989
chr2L	5055974	5058241	CG31918	0.319581	0.0713089	0.116214
chr2L	5058396	5059816	Rpn11	0.709606	0.402151	0.545212
chr2L	5060832	5070750	qtc	0.216714	0.0683563	0.212877
chr2L	5071003	5072055	RpL37A	0.478433	0.348938	0.286238
chr2L	5072156	5093590	pgant5	-0.137017	-0.111529	-0.156884
chr2L	5094021	5095439	CG5828	0.783799	0.748231	0.620327
chr2L	5096227	5098613	CG4230	0.71342	-0.0694685	-0.0396869
chr2L	5099500	5100214	CG8680	0.487999	0.0858833	0.0700516
chr2L	5100876	5104074	CG14035	0.107876	0.0528657	0.185287
chr2L	5109146	5205690	Msp-300	-0.4264	-0.46029	-0.494303
chr2L	5187778	5187922	snoRNA:Psi28S-2263
chr2L	5193471	5193516	snmRNA:765
chr2L	5196035	5196097	snmRNA:128
chr2L	5202383	5202522	snoRNA:Psi18S-525k
chr2L	5206205	5206361	snmRNA:158
chr2L	5207308	5209345	Cyp28d2	-0.00374454	-0.0855679	-0.236028
chr2L	5210479	5212450	Cyp28d1	-0.290544	-0.317073	-0.243197
chr2L	5212393	5214677	CG7742	-0.318323	-0.250227	-0.38895
chr2L	5215211	5216533	CG14034	-0.342707	-0.334802	-0.18506
chr2L	5218260	5219059	TpnC25D	-0.578046	-0.416872	-0.562674
chr2L	5218996	5271353	tkv	-0.0832586	-0.131457	-0.0865039
chr2L	5240766	5240837	tRNA:CR31971
chr2L	5241106	5241177	tRNA:CR31914
chr2L	5242707	5244239	CG14033	-0.344549	-0.271277	-0.162924
chr2L	5264001	5265899	Cyp4ac1	-0.278145	-0.26309	-0.114464
chr2L	5266392	5268455	Cyp4ac2	-0.308588	-0.403288	-0.268128
chr2L	5268517	5270329	Cyp4ac3	-0.101171	-0.0235824	-0.0841955
chr2L	5271724	5278558	Bsg25D	0.0461641	-0.0108405	0.100303
chr2L	5279051	5283018	Bub1	0.102244	-0.0585009	0.152271
chr2L	5299647	5310996	vri	0.297621	0.192748	0.38641
chr2L	5312136	5314885	CG14024	0.0335924	0.0734587	0.102761
chr2L	5316240	5324936	CG14023	0.0602236	0.0304656	0.108011
chr2L	5327241	5328000	cype	0.0620661	-0.280083	-0.258731
chr2L	5327978	5328870	CG14022	-0.110492	-0.227651	-0.346199
chr2L	5329857	5330466	TotM	0.0410351	0.0384468	-0.0630058
chr2L	5330468	5338053	fusl	-0.15039	-0.045596	0.0187275
chr2L	5339225	5342349	CG12512	-0.0299	-0.192747	-0.199361
chr2L	5346237	5365039	nompC	-0.113245	-0.201439	0.0230613
chr2L	5404342	5415928	H15	0.0778988	-0.0325893	0.053687
chr2L	5435582	5449202	CG31647	-0.239083	-0.277315	-0.2337
chr2L	5437634	5437749	snoRNA:Me28S-A2486
chr2L	5461641	5467609	mid	0.0537713	-0.0752363	-0.000901601
chr2L	5517842	5518822	CG14020	-0.117169	0.114666	0.0683348
chr2L	5518893	5519889	CG7382	0.897531	0.463265	0.20426
chr2L	5520258	5521384	cl	1.33052	0.286542	0.127855
chr2L	5521281	5523877	CG7371	0.497317	0.564721	0.298262
chr2L	5524139	5525809	CG6907	0.627903	0.128464	0.28076
chr2L	5525905	5537108	Cap-D3	0.246449	0.0787098	0.0808074
chr2L	5526962	5527854	CG31648	0.705162	-0.174178	-0.0641627
chr2L	5528087	5530682	CG31915	-0.101091	-0.0616062	-0.06266
chr2L	5530620	5532195	CG7277	0.133918	0.182277	0.291725
chr2L	5535933	5536726	tomb	-0.0341394	0.0569514	0.138843
chr2L	5536850	5539169	CG14015	-0.0490109	0.13598	0.0348974
chr2L	5539326	5542310	Hel25E	0.146942	0.218415	0.108867
chr2L	5542527	5546642	Lam	0.4479	0.0849304	0.37548
chr2L	5547203	5549614	Oscillin	0.0803729	-0.114516	-0.145253
chr2L	5549707	5550835	CG14014	-0.0197622	0.0102901	0.130984
chr2L	5552046	5552648	CG18269	-0.629967	-0.383334	-0.509615
chr2L	5552838	5553848	CG14013	-0.627693	-0.451634	-0.41681
chr2L	5553897	5555140	CG14017	-0.933011	-0.735938	-0.846849
chr2L	5555074	5558994	GluRIIA	-0.16782	-0.170966	-0.067973
chr2L	5559342	5563502	GluRIIB	-0.550355	-0.509442	-0.541732
chr2L	5565619	5565766	snRNA:U4:25F
chr2L	5579580	5581116	CG14011	0.30849	0.382577	0.472801
chr2L	5587143	5588414	CG7251	0.144567	0.17909	0.206106
chr2L	5596833	5598636	CG18266	-0.403927	-0.593164	-0.531862
chr2L	5602830	5613023	CG14010	-0.461768	-0.22255	-0.398532
chr2L	5621602	5623760	Cyp6a16Psi	0.309053	0.0715958	0.338281
chr2L	5626282	5658553	CG31646	-0.256664	-0.316855	-0.232938
chr2L	5662849	5670842	Hsp60C	-0.397754	-0.459774	-0.489612
chr2L	5678785	5679150	CG12511	-0.39595	-0.444237	-0.1958
chr2L	5708449	5713553	CG7236	0.229805	0.257232	0.216737
chr2L	5715491	5716650	CG14007	-0.386704	-0.33967	-0.477053
chr2L	5716819	5718067	CG34011	-0.416538	-0.232612	-0.0683571
chr2L	5718121	5720896	CG11149	-0.202068	-0.390986	-0.336456
chr2L	5721059	5723791	sip1	0.167128	-0.0681153	0.284012
chr2L	5724658	5759810	CG11030	-0.0534096	-0.179445	0.0230714
chr2L	5727463	5728811	CG14006	-0.356147	-0.263447	-0.068945
chr2L	5733675	5741244	CG11147	-0.200662	-0.347837	-0.289413
chr2L	5746277	5747620	CG11029	0.287331	0.253611	0.466066
chr2L	5762674	5766141	obst-E	0.318557	0.100766	0.351399
chr2L	5768250	5800204	CG9171	0.128062	0.212433	0.26841
chr2L	5784031	5784893	CG31913	0.112211	0.202497	0.301767
chr2L	5800517	5801969	CG14005	0.479197	0.314793	0.360001
chr2L	5802255	5804030	CG7239	0.191387	-0.115876	0.104285
chr2L	5805479	5808858	CG11034	0.00846303	-0.0167463	-0.0529145
chr2L	5817892	5818393	CG31644	-0.521922	-0.424671	-0.616142
chr2L	5824842	5856757	CG34381	-0.109764	-0.0959634	0.0189886
chr2L	5859762	5879481	CG8965	-0.010159	0.0519293	0.0983367
chr2L	5884351	5884774	Sfp26Ac
chr2L	5886020	5886616	CG9029	-0.415268	-0.319307	-0.429643
chr2L	5892298	5892862	Acp26Ab	-0.506834	-0.443291	-0.638365
chr2L	5892883	5893896	Acp26Aa	-0.111123	0.00763068	-0.129127
chr2L	5903359	5904674	CG9021	-0.08304	-0.174817	-0.131312
chr2L	5907180	5921242	bchs	-0.0125369	0.0223583	0.0124115
chr2L	5908906	5910289	CG14000	-0.419891	-0.523535	-0.507217
chr2L	5922904	5923646	CG9016	-0.0741374	0.00987404	0.0627909
chr2L	5925937	5938767	dsf	0.189657	0.0921219	0.339643
chr2L	5942781	5943263	Sfp26Ad	-0.146551	-0.0860378	-0.0558789
chr2L	5943682	5949092	Gpdh	0.259884	-0.363756	-0.360807
chr2L	5949484	5955238	CG9044	-0.0708003	-0.00395487	-0.0751934
chr2L	5955310	5956450	CG13999	-0.0391484	-0.0831943	-0.115936
chr2L	5956512	5956805	CG13998
chr2L	5957004	5957628	Vm26Ab	-0.055227	-0.124852	0.0191121
chr2L	5958046	5958591	Fcp26Ac	0.356918	0.511042	0.450753
chr2L	5959700	5960340	Vm26Aa	-0.292507	-0.202361	-0.181697
chr2L	5963087	5964322	Fcp26Aa	-0.428593	-0.367139	-0.172451
chr2L	5965519	5967498	CG13992	-0.254782	-0.0717205	-0.15323
chr2L	5968597	5969761	Ucp4C	0.0298169	0.0894472	0.211466
chr2L	5969883	5970984	Ucp4B	-0.561596	-0.634988	-0.595097
chr2L	5972900	5981025	chic	0.215349	-0.247737	-0.0761293
chr2L	5981759	5985572	eIF-4a	0.242822	-0.00227644	0.149761
chr2L	5986324	5988858	ifc	0.200407	-0.0355585	-0.201511
chr2L	5990441	5999483	lid	0	0.0396364	0.0400851
chr2L	6000231	6003740	Tsp26A	-0.076802	-0.318908	-0.176289
chr2L	6003574	6006791	Gal	-0.0963279	-0.0395896	-0.084403
chr2L	6007364	6012338	CG9098	0.17705	0.0701162	0.181396
chr2L	6013057	6019398	H2.0	0.13821	-0.0567954	-0.0455171
chr2L	6020850	6021672	CG13996	-0.415167	-0.406625	-0.330182
chr2L	6023370	6024535	CG9107	0.753966	0.201292	0.398461
chr2L	6025870	6034423	CG9109	0.0201467	0.00762582	0.0670756
chr2L	6034795	6036920	mtm	0.376211	0.232945	0.314546
chr2L	6036990	6037902	CG9117	0.987369	0.559418	0.44442
chr2L	6038161	6041283	CG31643	0.23867	0.285743	0.0698076
chr2L	6041178	6045970	ade2	0.21434	0.253447	0.291728
chr2L	6046646	6048702	slmo	0.740537	0.456834	0.504476
chr2L	6046650	6048702	CG34179	0.740537	0.456834	0.504476
chr2L	6047999	6050474	CG12393	0.834635	0.329964	0.337636
chr2L	6050829	6053498	CG9135	0.109054	-0.0818686	-0.0136791
chr2L	6054307	6060169	CG13995	0.174486	0.0944826	0.270882
chr2L	6060510	6060940	CG34180	-0.361484	-0.933663	-1.07288
chr2L	6060835	6062757	CG9140	0.641556	0.288518	0.308443
chr2L	6063018	6063676	CG13994	0.582183	0.0108846	-0.19891
chr2L	6063562	6065949	Fbw5	0.0809392	-0.104992	0.0219018
chr2L	6066186	6067635	CG9147	0.788045	0.660739	0.694673
chr2L	6067668	6068635	CG9150	0.0417242	0.115022	0.124438
chr2L	6069079	6069838	CG13993	0.812314	-0.0315286	-0.334109
chr2L	6069790	6070646	CG9154	0.167254	-0.0145326	-0.126809
chr2L	6070990	6073961	Kr-h2	-0.0520525	-0.241127	-0.265313
chr2L	6078453	6079737	CG9162	-0.16723	-0.307967	-0.256639
chr2L	6081808	6096498	Kr-h1	0.214795	0.0958503	0.135594
chr2L	6096695	6098964	CG9175	0.295357	0.29791	0.241735
chr2L	6100378	6123905	stai	-0.00348678	-0.13118	-0.0495108
chr2L	6118512	6120525	CG31642	-0.0820114	-0.24988	-0.0449093
chr2L	6125138	6125911	Arc-p20	0.59895	0.146748	0.179142
chr2L	6125889	6127762	WDR79	0.559956	0.466936	0.467712
chr2L	6127866	6130659	tectonic	-0.112878	-0.0939974	-0.043757
chr2L	6131023	6132484	CG9222	-0.423255	-0.340998	-0.382336
chr2L	6139461	6145011	CG13991	0.0451209	0.0510343	0.240677
chr2L	6151971	6153701	Muc26B	0.244981	0.14885	-0.0207463
chr2L	6153840	6155088	CG31639	-0.234677	-0.472686	-0.514803
chr2L	6160444	6161082	CG13989	0.0301226	-0.0396719	0.125481
chr2L	6190471	6209477	CG34380	0.139199	0.144474	0.231809
chr2L	6225050	6226842	Ugt37b1	-0.343196	-0.0868585	-0.198223
chr2L	6253123	6322251	Ddr	-0.0647082	-0.0983482	-0.0614908
chr2L	6255871	6256715	CG9486	-0.183296	-0.19722	-0.0852918
chr2L	6263557	6264487	CG13983	-0.0370549	-0.106257	0.00124181
chr2L	6308819	6309475	CG13984	-0.52048	-0.398786	-0.467204
chr2L	6323767	6331552	Gef26	-0.0560148	-0.133297	-0.024201
chr2L	6332876	6338493	Pez	0.207068	0.156368	0.259851
chr2L	6338772	6346282	Cpr	0.603144	0.211884	0.243193
chr2L	6346542	6348151	CG9497	0.168866	0.0738173	0.294651
chr2L	6349393	6351028	CG9498	-0.130538	-0.086773	-0.0600722
chr2L	6352324	6354331	ppk7	0.226869	0.150325	0.211912
chr2L	6354956	6356498	ppk14	-0.250407	-0.117603	-0.0721925
chr2L	6357251	6358235	CG9500	-0.235392	-0.13682	-0.226184
chr2L	6367884	6370195	CG9505	0.143852	0.0949014	0.166441
chr2L	6372415	6377287	slam	-0.019473	0.0400529	0.0798236
chr2L	6377767	6411306	CG42368	0.0670234	-0.0793547	0.0561899
chr2L	6381266	6383421	CG9507	0.298254	-0.00548467	0.208872
chr2L	6383545	6385512	CG42370	-0.477881	-0.310934	-0.512667
chr2L	6395853	6397249	CG42369	0.0454767	0.0604658	0.189984
chr2L	6412315	6415344	CG13982	0.371642	0.12353	0.291048
chr2L	6415257	6423308	Tig	0.361192	0.40067	0.457322
chr2L	6424337	6426373	CG9523	0.467286	0.341944	0.483358
chr2L	6445070	6448016	CG9527	-0.0130411	0.0516751	0.0699992
chr2L	6448801	6455934	retm	0.368205	0.298735	0.431964
chr2L	6456106	6459008	CG9526	0.360604	0	-0.0654736
chr2L	6459079	6463843	CG16947	-0.367762	-0.378996	-0.313799
chr2L	6466217	6467700	CG9531	0.212726	0.162903	0.285526
chr2L	6468538	6473919	mmy	0.0767517	0.131185	0.132208
chr2L	6474434	6476972	CG9536	0.477083	0.334128	0.369444
chr2L	6477178	6480489	Sec61alpha	0.259305	0.308912	0.229611
chr2L	6480956	6487585	DLP	0.203756	0.19985	0.175362
chr2L	6487562	6488615	CG9542	0.556636	0.583451	0.649906
chr2L	6489092	6490195	epsilonCOP	0.686829	0.576835	0.737789
chr2L	6490151	6490828	CG9548	0.841664	0.172438	0.201316
chr2L	6491122	6496986	CG31638	0.362588	0.191456	0.197637
chr2L	6492972	6494527	CG9547	0.537219	0.295383	0.328371
chr2L	6497053	6498455	CG9550	0.245741	0.142987	0.356339
chr2L	6498642	6526996	CG31637	0.25244	0.311179	0.3781
chr2L	6527449	6546972	eya	0.349474	0.284711	0.465009
chr2L	6555811	6557359	osm-6	-0.0151729	-0.0841023	0.130836
chr2L	6557800	6559308	CG11015	0.16966	0.0108438	-0.108121
chr2L	6559431	6560133	CG11043	-0.1864	-0.484124	-0.399417
chr2L	6560131	6561660	CG9596	0.569393	0.338156	0.466145
chr2L	6562318	6564396	Ent2	0.217281	0.276695	0.253938
chr2L	6564363	6566587	CG13766	0.277955	0.0474106	0.0424218
chr2L	6568390	6601066	CG11319	-0.159299	-0.186963	-0.178022
chr2L	6611023	6617064	CG11050	0.392158	0.0775159	0.1609
chr2L	6617131	6621700	CG11320	0.262653	0.287497	0.349933
chr2L	6623123	6625361	CG34345	0.114776	-0.00632727	0.084054
chr2L	6625128	6632404	Oatp26F	0.244827	0.21803	0.353085
chr2L	6634549	6649088	CG31635	0.272379	-0.0473162	-0.000442966
chr2L	6649430	6654583	Tango1	0.209747	0.114662	0.200847
chr2L	6654754	6656301	CG31633	0.471139	0.376792	0.400608
chr2L	6656670	6657738	CG31636	-0.399722	-0.565411	-0.617395
chr2L	6658544	6662035	CG11070	0.0927423	0.161052	0.0963126
chr2L	6662060	6663614	CG13771	-0.134097	-0.0786539	-0.0875134
chr2L	6663965	6674790	cup	0.329772	0.147244	0.202788
chr2L	6666264	6668031	CG9232	0.283658	0.0327102	0.225053
chr2L	6671778	6673344	Spn27A	0.285631	0.282486	0.314541
chr2L	6673963	6674525	CG34310	1.0768	-0.272216	-0.0255342
chr2L	6674637	6676635	cort	0.240511	0.240664	0.313511
chr2L	6676729	6677606	CG11329	0.310348	0.0782285	0.0158916
chr2L	6677835	6684357	Nhe3	0.185904	0.133231	0.123548
chr2L	6684845	6686995	CG11327	-0.32902	-0.365165	-0.3651
chr2L	6686786	6709085	Tsp	-0.140545	-0.171681	-0.124992
chr2L	6711282	6716183	GRHR	-0.0978486	0.0109987	0.0961967
chr2L	6717627	6719389	CG11188	0.156651	-0.0546126	0.0695205
chr2L	6720395	6723355	homer	-0.00168371	-0.0808689	-0.0648388
chr2L	6723907	6731346	Liprin-alpha	0.196079	0.111694	0.192281
chr2L	6732866	6736049	TTLL3B	0.110727	0.125631	0.198133
chr2L	6736449	6740176	TTLL3A	-0.0427297	-0.0771373	-0.0540956
chr2L	6742508	6755686	CG11221	0.0669132	0.0185723	0.218338
chr2L	6744656	6745609	CG31910	-0.957302	-0.882242	-0.857179
chr2L	6745000	6745078	snoRNA:Me28S-G2743
chr2L	6757864	6759628	CG11322	-0.12021	0.0727228	0.0413679
chr2L	6760527	6770949	CG11321	-0.35532	-0.324636	-0.289725
chr2L	6774039	6778456	CG17378	0.0525378	0.0405935	0.214123
chr2L	6778554	6786856	nrv1	0.219688	0.0725971	0.123943
chr2L	6789761	6798864	nrv2	-0.0445347	-0.0501624	-0.0581246
chr2L	6799744	6799816	tRNA:CR31631
chr2L	6799946	6800834	CG17376	-0.353296	-0.291181	-0.30475
chr2L	6801363	6802830	CG17377	-0.0653329	-0.164791	-0.120873
chr2L	6803033	6804372	CG11236	0.231744	0.251838	0.277564
chr2L	6804619	6805792	CG17375	0.0345216	0.102671	0.243396
chr2L	6822317	6839005	sens-2	0.240496	0.160164	0.276332
chr2L	6852324	6853876	Rca1	0.801843	0.608867	0.668343
chr2L	6854170	6860864	l(2)k09022	0.167287	0.158369	0.183798
chr2L	6860903	6870387	Nha1	-0.00347134	0.00946849	0.198254
chr2L	6896830	6906661	neuroligin	0.0194121	0.00925104	0.0677456
chr2L	6906918	6907817	CG13773	0.515211	0.00693437	0.0785154
chr2L	6908087	6911432	Rat1	0.00706463	0.0371799	0.0923692
chr2L	6911338	6914137	wee	-0.123081	0.0094605	-0.0260996
chr2L	6914300	6920274	xl6	0.372031	0.213584	0.328505
chr2L	6915683	6916387	CG32829	-0.169475	-0.217812	-0.205694
chr2L	6916753	6918741	nop5	0.27135	0.233914	0.357871
chr2L	6920693	6926046	Hrb27C	0.255247	0.0739621	0.159035
chr2L	6932685	6942246	CG18304	-0.0331121	0.00816468	0.0454508
chr2L	6943730	6945284	CG10158	0.329589	0.187028	0.460454
chr2L	6945458	6948778	iHog	0.393834	0.251389	0.417321
chr2L	6949310	6950135	Gas41	0.51511	0.171007	0.1392
chr2L	6950440	6954590	SA	0.0565391	-0.0449044	0.0148672
chr2L	6954585	6956872	CG13775	0.332334	-0.0790679	-0.0957907
chr2L	6957010	6959104	CG3430	0.410115	0.102022	0.138547
chr2L	6959099	6960285	Atac1	0.436609	0.328364	0.308312
chr2L	6960426	6961552	CG10399	0.399163	0.00258418	0.158999
chr2L	6961516	6964073	sip2	0.145846	-0.00951488	0.0057238
chr2L	6964426	6965813	Coprox	0.76397	0.36729	0.569596
chr2L	6966776	6967593	smt3	0.329173	-0.219842	-0.131306
chr2L	6969825	6971736	snRNP70K	0.251589	0.140448	0.324592
chr2L	6972828	7009888	SP1070	0.263244	0.289275	0.448038
chr2L	7012327	7014737	CG13776	0.163287	0.123481	0.0392323
chr2L	7014861	7023940	ade3	0.390492	0.341919	0.356211
chr2L	7021682	7022473	Pcp	0.335272	0.16743	0.309664
chr2L	7024825	7027295	CG31908	0.524356	0.207838	0.250187
chr2L	7027594	7028959	CG3476	0.245897	-0.0329344	0.129882
chr2L	7030480	7032603	Rab30	0.172054	0.233658	0.165238
chr2L	7032713	7037620	CG11266	0.172796	0.125894	0.217736
chr2L	7037998	7056011	milt	0.161403	-0.0174568	0.0611747
chr2L	7042467	7047267	CG31630	0.000654647	0.0783127	-0.100658
chr2L	7056306	7063406	Mnn1	0.00463574	-0.08994	-0.06876
chr2L	7059318	7060851	CG31907	-0.357646	-0.294914	-0.230055
chr2L	7063985	7064467	CG13779	0.840019	-0.290908	-0.262004
chr2L	7064431	7065833	Nuf2	0.459104	0.471843	0.439062
chr2L	7067983	7069546	CG11289	-0.4647	-0.659517	-0.664204
chr2L	7069578	7084634	Pvf2	-0.0755008	0.123045	0.0684443
chr2L	7099692	7156701	Pvf3	0.0904335	0.0750103	0.194883
chr2L	7182236	7185530	CG4495	0.194688	-0.18706	-0.0970315
chr2L	7185461	7188068	CG4496	-0.0219209	0.100899	0.0850486
chr2L	7191402	7194412	CG4497	0.141218	0.0328639	0.0680015
chr2L	7194908	7204259	CG4502	0.0593359	-0.249978	-0.198944
chr2L	7205250	7220029	CG13784	-0.133571	-0.169745	-0.201496
chr2L	7220272	7223079	CG4567	0.275588	0.181772	0.072773
chr2L	7224851	7240500	Ndae1	0.228307	0.18014	0.210465
chr2L	7250719	7252772	CG13786	-0.897144	-0.735473	-0.856716
chr2L	7255460	7277168	Wnt4	-0.257057	-0.11694	-0.28946
chr2L	7257512	7258205	CG31909	-0.29671	-0.248662	-0.401043
chr2L	7307161	7316255	wg	0.00334588	-0.0229547	-0.0793578
chr2L	7340437	7352280	Wnt6	0.117497	0.0991642	0.192327
chr2L	7369540	7377530	Wnt10	-0.120203	-0.164956	0.0415669
chr2L	7377718	7384344	ninaC	-0.0614371	-0.0619713	-0.018168
chr2L	7384486	7388248	CG5149	0.00960073	-0.164314	-0.065869
chr2L	7388676	7390898	CG5155	0.00230286	-0.0494252	-0.0560316
chr2L	7390984	7398403	CG5160	-0.0876371	-0.0657667	0.0769613
chr2L	7395832	7404527	CG5171	-0.121181	0.0190352	-0.123908
chr2L	7405245	7408475	CG5177	-0.189865	-0.10685	-0.202716
chr2L	7408533	7409779	CG5181	0.271996	0.222939	0.228327
chr2L	7410934	7412184	CG15818	0.625042	-0.0781841	-0.291788
chr2L	7412453	7422389	chm	0.11394	-0.0952467	-0.0333966
chr2L	7425853	7425875	mir-275
chr2L	7425979	7426001	mir-305
chr2L	7426866	7430329	CG5261	-0.0394012	0.0148665	-0.0639744
chr2L	7430529	7433480	CG5958	0.184669	0.216241	0.237356
chr2L	7437506	7445269	CG5973	0.000575158	-0.0183008	0.0121032
chr2L	7445345	7451165	santa-maria	-0.369239	-0.216231	-0.336769
chr2L	7452525	7454169	Gr28a	-0.057049	0.0282717	0.0544886
chr2L	7454825	7462247	Gr28b	-0.167259	-0.105727	0.0441997
chr2L	7466546	7472493	CG6055	0.0523471	0.212499	0.272139
chr2L	7472505	7495618	CG42533	-0.0480519	-0.129193	-0.11077
chr2L	7474704	7476952	CG6441	-0.250949	-0.317578	-0.45927
chr2L	7496785	7497360	Pbprp5	-0.0137009	0.0683254	0.31244
chr2L	7497805	7576604	Rapgap1	0.10801	0.110101	0.17185
chr2L	7578233	7578559	CG13791
chr2L	7581932	7583334	Spn7	-0.105141	-0.113517	0
chr2L	7605600	7607703	Cyp4d21	0.108263	-0.0668767	-0.0129586
chr2L	7608390	7616528	CG6739	0.0171222	-0.0916271	-0.0481633
chr2L	7643527	7645997	CG13792	-0.00395174	-0.0549234	-0.0668277
chr2L	7647035	7675078	Slob	-0.123741	-0.0418959	-0.146663
chr2L	7666047	7689459	Myo28B1	0.0196086	0.00903651	-0.0129893
chr2L	7689376	7691057	CG18585	-0.463316	-0.296477	-0.373123
chr2L	7691109	7692683	CG7025	-0.472312	-0.0700306	-0.249414
chr2L	7693800	7701585	TepII	0.0150275	-0.0218887	-0.0627149
chr2L	7702807	7710697	TepIII	-0.174068	0.068472	0.059798
chr2L	7711020	7714023	Ntl	-0.180616	-0.0775169	-0.181792
chr2L	7711476	7711661	tRNA:Y1:28C
chr2L	7714097	7716187	CG33296	0.0637401	0.0562208	0.165319
chr2L	7717052	7719056	CG13793	0.0920024	0.191324	0.0898552
chr2L	7719847	7722823	CG13794	-0.00675327	-0.00962523	-0.108654
chr2L	7723310	7726298	CG13795	0.0853327	0.051143	-0.022354
chr2L	7727150	7732668	CG13796	0.362884	0.313308	0.385369
chr2L	7734411	7738795	CG31904	0.398723	0.308356	0.439043
chr2L	7740552	7741542	Acp1	0.448756	0.246115	0.647908
chr2L	7743677	7744841	CG7214	-0.15296	-0.177924	-0.10302
chr2L	7747343	7747874	CG7211	0.0112992	0.118137	-0.140073
chr2L	7752168	7753156	CG7203	-0.320563	-0.31238	-0.332218
chr2L	7754191	7765716	CG7196	0.233112	0.0965537	0.117647
chr2L	7756317	7756934	CG14538	0.292493	0.183638	0.144052
chr2L	7767649	7775033	CG7191	-0.125958	-0.24773	-0.190837
chr2L	7775804	7778027	CG7179	0.159602	0.299936	0.317527
chr2L	7780085	7781415	Uro	-0.0236868	0.0157535	0.0965081
chr2L	7781503	7782627	CG7164	0.121603	0.007653	0.210786
chr2L	7782857	7786063	CG7154	0.0912666	0.131829	0.206472
chr2L	7786157	7790557	CG7149	-0.0628512	0.0544328	-0.0880044
chr2L	7791406	7795958	LKR	0.348298	0.390924	0.507511
chr2L	7796308	7799846	Herp	0.552866	0.233094	0.159439
chr2L	7800167	7802008	r2d2	0.621892	0.145204	0.367841
chr2L	7802415	7810697	cdc14	0.164182	-0.0144141	0.0755889
chr2L	7811440	7820774	LanB1	-0.030475	0.011084	-0.0338236
chr2L	7821534	7825376	CG7115	0.0945687	-0.00207913	0.0057274
chr2L	7825626	7827252	Rack1	0.315846	0.196175	0.308778
chr2L	7827743	7832745	mts	0.342522	0.103086	0.246112
chr2L	7840481	7841262	CG14537	-0.02392	-0.0311961	0.0986348
chr2L	7846818	7853301	CG14535	0.136923	0.167444	0.147707
chr2L	7857090	7857931	lectin-28C	0.0399392	0.0366409	0.087444
chr2L	7857957	7860838	TwdlE	-0.046918	-0.11923	-0.140847
chr2L	7864639	7871432	Proct	-0.0331615	0.0121262	-0.0216762
chr2L	7872849	7872919	tRNA:G3:28D
chr2L	7873495	7879550	spz3	0.0742145	0.203197	0.109943
chr2L	7883468	7887489	CG7102	0.230409	0.112233	0.0643622
chr2L	7884932	7885425	CG18591	0.522099	0.254299	0.0978427
chr2L	7885649	7886014	CG34132
chr2L	7887693	7889129	CG31902	-0.0603989	-0.139888	-0.151994
chr2L	7889371	7890530	CG33121	-0.0875585	-0.333526	-0.38278
chr2L	7892316	7984158	Snoo	0.145152	0.00341659	0.0803216
chr2L	7899442	7900035	CG14532	-0.474461	-0.393184	-0.695633
chr2L	7983920	7986786	CG7231	0.0433407	0.110321	0.147272
chr2L	7987113	7994182	pes	0.0410986	-0.0278969	-0.042798
chr2L	7994837	7998144	CG7227	-0.263653	-0.165845	-0.281129
chr2L	7998934	7999743	CG7224	0.806666	0.104881	0.231235
chr2L	7999670	8004267	Wwox	0.342893	0.227151	0.472531
chr2L	8004548	8007253	Spn28D	0.199964	0.0734165	0.176488
chr2L	8008321	8009477	CG12560	0.102408	-0.00913997	-0.124572
chr2L	8009603	8010635	CG34010	0.0993542	-0.00216713	-0.0536935
chr2L	8011407	8026901	Tg	0.0888171	0.0931647	-0.0552323
chr2L	8026914	8039788	CG7367	0.325742	0.000132491	0.0515659
chr2L	8029464	8030150	baf	0.463448	-0.512233	-0.442736
chr2L	8030723	8038517	Cka	0.305144	0.0597386	0.224092
chr2L	8041115	8041879	CG7429	0.687727	0.565039	0.617657
chr2L	8041880	8042856	RpL36A	0.276351	-0.0513201	0.117
chr2L	8042189	8042350	snoRNA:Psi28S-2648
chr2L	8043715	8054328	CG7466	-0.212043	-0.185991	-0.231944
chr2L	8054322	8071591	poe	-0.140188	-0.0951286	-0.123775
chr2L	8071809	8072844	MED20	0.718501	-0.133564	-0.131706
chr2L	8072897	8073949	Trf	0.745592	-0.0470364	0.018333
chr2L	8074109	8082969	Mcr	-0.117671	-0.0446683	0.0188095
chr2L	8083422	8110561	Bsg	0.22145	-0.0354613	-0.0666133
chr2L	8116965	8124001	CG8683	0.246494	0.275176	0.316075
chr2L	8124329	8125799	CG8673	0.0932092	-0.0885818	-0.09935
chr2L	8125668	8126859	CG12375	0.457446	0.683672	0.558151
chr2L	8127024	8133990	CG8668	0.339928	-0.148333	-0.185365
chr2L	8134247	8159575	CG8552	-0.141887	-0.34384	-0.356149
chr2L	8147630	8148279	CG31606	-0.252161	-0.263937	-0.385308
chr2L	8148950	8155603	CG31607	-0.371391	-0.475912	-0.470707
chr2L	8156827	8158711	CG31900	0.359052	0.0133563	-0.0453801
chr2L	8159840	8161801	Rbsn-5	0.328743	0.141902	0.0321173
chr2L	8161794	8162389	CG8498	0.00270316	0.133355	0.0317842
chr2L	8163298	8189610	CG8486	-0.276644	-0.2829	-0.251171
chr2L	8180222	8181331	fos28F	-0.20818	-0.163031	-0.127305
chr2L	8190297	8190781	CG34134	-0.292797	-0.114495	-0.273811
chr2L	8190954	8196893	CG8475	-0.128744	-0.112874	-0.167159
chr2L	8197196	8198813	CG8460	0.0267931	-0.426003	-0.800278
chr2L	8198959	8200652	CG8455	-0.0257089	-0.099018	-0.245672
chr2L	8200465	8205128	CG8451	-0.0866927	-0.206263	-0.304886
chr2L	8206206	8209639	CG8419	-0.343785	-0.240586	-0.42639
chr2L	8209626	8211133	Su(var)205	0.675467	0.0898936	-0.0832692
chr2L	8211347	8211938	Ssb-c31a	0.560424	-0.170203	-0.409661
chr2L	8212039	8212881	CG8372	1.18683	-0.148516	-0.169445
chr2L	8213179	8214135	CG8360	0.673792	0.407999	0.274488
chr2L	8214305	8215239	CG8353	0.0987325	0.214751	0.170014
chr2L	8215915	8216901	CG8349	0.253831	0.113426	0.26973
chr2L	8216851	8218017	CG8292	-0.139746	-0.333244	-0.246256
chr2L	8218071	8220737	Snx6	0.253457	0.0594215	0.0981761
chr2L	8220980	8239875	Pvr	0.0751702	0.00570185	-0.0316981
chr2L	8240414	8242135	Spn2	-0.159648	-0.197585	-0.296404
chr2L	8242667	8243429	CG14277	-0.513161	-0.695342	-0.513067
chr2L	8244159	8257502	CG8086	-0.416325	-0.598311	-0.59484
chr2L	8258623	8258645	mir-2b-1
chr2L	8259504	8301072	Btk29A	-0.0251283	-0.110695	-0.141994
chr2L	8290727	8290799	tRNA:K5:29A
chr2L	8301345	8302983	wol	0.774206	-0.0639607	-0.115998
chr2L	8303433	8305376	Scgalpha	0.0936633	-0.358768	-0.317535
chr2L	8305590	8306743	CG7840	0.582944	0.35936	0.275783
chr2L	8306684	8308188	CG7830	0.224916	-0.0212154	0.113006
chr2L	8308440	8309963	CG7818	0.159899	0.0705303	-0.113007
chr2L	8309869	8311144	CG7810	0.00861435	-0.137023	-0.332782
chr2L	8311419	8317017	CG7806	-0.1156	-0.226593	-0.211228
chr2L	8316889	8319920	CG7795	-0.274095	-0.231319	-0.317635
chr2L	8320324	8321285	CG7787	0.278118	0.0420088	0.191427
chr2L	8321276	8325299	CG7781	-0.0867549	-0.164872	-0.0712022
chr2L	8327458	8332911	CG14275	0.120937	0.169142	0.261007
chr2L	8338312	8342056	CG14274	-0.390115	-0.332808	-0.242148
chr2L	8342764	8344310	CG14273	0.277906	0.0837651	0.227967
chr2L	8346621	8350197	CG7778	0.398608	0.491845	0.464475
chr2L	8352200	8355173	Mur29B	-0.630874	-0.780483	-0.739897
chr2L	8355674	8361198	CG7627	-0.358606	-0.303959	-0.385303
chr2L	8363692	8364609	RpS13	0.439874	-0.400781	-0.415002
chr2L	8364867	8365663	CSN8	0.936583	-0.250618	-0.159261
chr2L	8366009	8370085	Pp2A-29B	0.18312	0.130387	0.0956343
chr2L	8370513	8374257	CG17292	0.170818	-0.247709	-0.082029
chr2L	8374481	8375549	CG17293	0.540733	0.13111	0.210254
chr2L	8375501	8376777	CG13390	0.232605	-0.0548447	-0.00870455
chr2L	8377051	8378208	CG17294	0.611015	0.130268	0.14142
chr2L	8378256	8381756	Aats-ala	0.131315	0.153347	0.137602
chr2L	8381971	8382707	CG13392	0.429121	-0.19112	-0.0163165
chr2L	8382815	8383657	Rcd4	1.04712	-0.00322546	-0.00720473
chr2L	8383611	8384132	CG13393	0.582702	0.224343	0.529852
chr2L	8384467	8388803	CG13384	-0.0495854	-0.0873445	-0.141272
chr2L	8388727	8392398	CG13394	-0.112715	-0.144608	-0.157637
chr2L	8389724	8389820	snRNA:U6atac:29B
chr2L	8392466	8393239	Acp29AB	-0.480828	-0.452903	-0.667403
chr2L	8393489	8394280	lectin-29Ca	-0.257379	-0.306203	-0.417876
chr2L	8394510	8394897	Peritrophin-15b
chr2L	8395661	8396084	Peritrophin-15a	-0.309745	-0.388729	-0.539184
chr2L	8396713	8397886	CG13385	-0.111933	0.0565381	-0.0742938
chr2L	8399044	8399972	CG13386	-0.120512	-0.075426	0.0546449
chr2L	8400457	8401477	CG31898	0.188089	0.0538159	0.318438
chr2L	8401446	8403442	fy	0.167023	0.20276	0.21128
chr2L	8403575	8408853	emb	-0.0582758	-0.0839714	0.0203166
chr2L	8409051	8411868	CG13397	0.00857518	0.211632	0.178516
chr2L	8412411	8415245	CG13398	-0.0331814	0.0020577	-0.0504161
chr2L	8415690	8430984	Akap200	0.0899598	-0.219275	-0.235799
chr2L	8425550	8426118	CG31894	0.0732488	-0.451268	-0.527909
chr2L	8431086	8433598	grk	0.237351	-0.186605	0.0426749
chr2L	8434058	8437346	D12	0.144006	0.0263659	0.0771608
chr2L	8437411	8442352	Chrac-14	0.338242	-0.0653641	-0.16915
chr2L	8437411	8442352	mus201	0.338242	-0.0653641	-0.16915
chr2L	8442447	8445660	CG31897	-0.153392	-0.167737	-0.127107
chr2L	8445861	8449571	U26	0.0695186	0.131773	0.0354699
chr2L	8449691	8463990	fu12	0.210064	0.314788	0.144159
chr2L	8464490	8466529	fu2	0.388255	0.152999	-0.0770739
chr2L	8476291	8477067	CG13087	-0.195638	-0.116712	-0.0553192
chr2L	8477349	8478088	CheA29a	-0.0127262	-0.638679	-0.623984
chr2L	8481777	8481848	tRNA:CR31896
chr2L	8482084	8482155	tRNA:CR31892
chr2L	8482484	8488671	d	0.0380118	0.0366801	0.176519
chr2L	8488959	8490546	CG13088	0.341984	-0.0126564	0.0770457
chr2L	8491868	8506845	Dh31	-0.302466	-0.372485	-0.212062
chr2L	8495108	8496304	Bace	-0.447144	-0.413917	-0.25572
chr2L	8509251	8511844	CG13096	0.0443498	-0.0911243	-0.117659
chr2L	8512169	8514864	CG13097	0.307106	-0.0301116	-0.155156
chr2L	8515098	8516756	CG13089	0.347626	-0.304342	-0.425668
chr2L	8516754	8517377	mRpL51	0.554591	0.0588863	-0.214458
chr2L	8517446	8519180	CG13090	0.673023	0.391859	0.390898
chr2L	8519690	8521733	CG13091	0.0477171	-0.208247	-0.11161
chr2L	8521899	8524991	Acer	0.107452	-0.163727	-0.0862417
chr2L	8525663	8528618	CG34441	0.237452	0.197776	0.193821
chr2L	8525663	8528618	lmg	0.237452	0.197776	0.193821
chr2L	8529143	8541462	CG17834	-0.00308505	0.0666252	0.0505237
chr2L	8541552	8541623	tRNA:CR31604
chr2L	8541761	8541832	tRNA:CR31603
chr2L	8543333	8667428	Sema-1a	-0.23131	-0.339232	-0.35152
chr2L	8570888	8570960	tRNA:CR31895
chr2L	8620028	8620099	tRNA:CR31602
chr2L	8672043	8676811	Glt	-0.281713	-0.342314	-0.359799
chr2L	8676848	8679782	CG9287	-0.0103505	0.0195003	0.133304
chr2L	8679116	8679187	tRNA:CR31889
chr2L	8681403	8684350	CG9289	0.234402	0.109852	0.19265
chr2L	8683451	8683522	tRNA:CR31890
chr2L	8683806	8683877	tRNA:CR31888
chr2L	8684815	8685954	PrBP	0.787838	0.0292084	0.0957204
chr2L	8686231	8687052	Trs23	0.713411	0.202733	0.141298
chr2L	8687281	8709038	Hnf4	0.172488	-0.0146929	-0.0535291
chr2L	8705572	8707442	CG9314	-0.0525638	-0.182383	-0.106816
chr2L	8709870	8740633	raw	-0.0152545	-0.146071	-0.109699
chr2L	8752400	8753125	CG12438	-0.488409	-0.687339	-0.846077
chr2L	8765359	8768708	CG9463	-0.570306	-0.553868	-0.534051
chr2L	8769175	8772173	CG9465	-0.625848	-0.47337	-0.457577
chr2L	8772948	8776261	CG9466	-0.597853	-0.58353	-0.710693
chr2L	8777660	8781251	CG9468	-0.658129	-0.667506	-0.55253
chr2L	8825625	8829670	SoxN	0.027231	-0.228011	-0.0510455
chr2L	8862807	8863679	CG32986	-1.01195	-0.957306	-1.048
chr2L	8863842	8864628	CG32987	-0.080962	0.0924326	-0.0605214
chr2L	8864904	8865671	CG32988	-0.630785	-0.537134	-0.614566
chr2L	8865850	8866659	CG32983	-0.904102	-0.863447	-0.887103
chr2L	8866767	8867687	CG9483	-1.01633	-0.909827	-1.17192
chr2L	8898804	8933382	CG34398	-0.275987	-0.265146	-0.191495
chr2L	8933964	8936096	Tsp29Fa	-0.322671	-0.191717	-0.211003
chr2L	8937390	8939746	Tsp29Fb	0.0231611	0.121694	0.102822
chr2L	8939780	8943264	CG9510	0.203059	0.0245921	0.0545163
chr2L	8939780	8943264	CG9515	0.203059	0.0245921	0.0545163
chr2L	8943454	8951200	C1GalTA	0.0772852	-0.212025	-0.160043
chr2L	8953481	8958977	CG31886	-0.15571	-0.400366	-0.538325
chr2L	8960318	8962354	CG9525	-0.369478	-0.457647	-0.4804
chr2L	8962617	8964628	CG32985	-0.256188	-0.442979	-0.530689
chr2L	8965134	8967028	CG32984	-0.249566	-0.301693	-0.171908
chr2L	8967537	8970264	CG18088	-0.046615	-0.182897	-0.27467
chr2L	8970801	8973396	CG9541	-0.0155882	-0.152279	-0.113279
chr2L	8977882	8984870	CG13101	-0.0566265	-0.0786793	-0.0680659
chr2L	8980680	8981437	CG18662	-0.210491	-0.344465	-0.351314
chr2L	8985932	8989287	rost	0.0790401	0.130563	0.0665962
chr2L	8991989	8993632	CG9555	-0.190874	-0.137474	-0.150936
chr2L	8994463	8995546	CG17906	-0.32773	-0.234446	-0.121613
chr2L	8994669	8997375	alien	-0.00225316	-0.135182	-0.162322
chr2L	8997637	8998544	CG18661	0.381125	-0.0483452	0.129372
chr2L	8998537	8999468	Try29F	-0.197839	-0.446021	-0.428835
chr2L	9010599	9011344	CG9568	-0.72134	-0.803673	-0.776727
chr2L	9012193	9014151	CG13102	-0.295508	-0.186174	-0.274466
chr2L	9012885	9014070	CG9573	-0.304412	-0.167094	-0.254876
chr2L	9024450	9025404	CG9582	-0.525081	-0.478708	-0.423209
chr2L	9051624	9071162	CG31708	-0.299917	-0.229527	-0.242269
chr2L	9077121	9077988	CG12439	-0.315568	-0.396441	-0.395729
chr2L	9084107	9089440	Toll-4	-0.231929	-0.333381	-0.326885
chr2L	9097627	9098176	CG31609	-0.145347	-0.0221967	0.0238534
chr2L	9111814	9113285	Or30a	-0.129483	-0.0548607	-0.0242386
chr2L	9125751	9163721	CG32982	0.0252947	0.0283866	0.0611431
chr2L	9164235	9165426	CG13108	0.00589073	0.00123383	-0.0022119
chr2L	9165421	9166543	CG9586	0.137164	0.0029576	0.0588471
chr2L	9166802	9246386	tai	0.140244	0.191387	0.153662
chr2L	9236521	9236594	tRNA:CR31885
chr2L	9250292	9251008	aust	0.0193931	-0.0144108	0.0291669
chr2L	9251455	9253116	borr	0.252749	0.0322547	0.0325254
chr2L	9253037	9291798	Ggamma30A	-0.261738	-0.178346	-0.102837
chr2L	9254160	9254831	lectin-30A	-0.175609	-0.110223	-0.0114843
chr2L	9327744	9330072	CG17005	0.0933659	-0.037124	-0.0404212
chr2L	9330767	9331981	Cks30A	0.815311	-0.310501	-0.23784
chr2L	9333568	9341625	Eaat1	0.00399456	0.0601514	0.0418646
chr2L	9342832	9344491	CG3748	-0.0995558	0.0830357	0.215853
chr2L	9350477	9351000	CG13110	-0.593251	-0.52317	-0.529247
chr2L	9367706	9368317	CG34181	-0.0516665	-0.126788	-0.106291
chr2L	9373025	9384845	CG34366	-0.167571	-0.127946	-0.0769201
chr2L	9387389	9391679	Aldh	0.429964	0.244842	0.299974
chr2L	9397107	9397988	CG4438	-0.385306	-0.341673	-0.153674
chr2L	9416593	9426344	CG3759	-0.080588	-0.13272	-0.162173
chr2L	9426860	9427835	Fbp2	0.154019	0.135237	0.166745
chr2L	9428771	9431029	FucTB	0.122695	0.0870653	-0.0574976
chr2L	9431403	9435341	scat	0.0157232	-0.215515	-0.166206
chr2L	9435510	9436842	CG3769	-0.344125	-0.670991	-0.386159
chr2L	9436953	9437227	CG34182
chr2L	9437513	9463293	numb	0.252632	0.151973	0.302687
chr2L	9440011	9440740	CG33723	-0.00610675	0.00272174	0.0314324
chr2L	9491918	9494927	Gdi	0.33519	3.59265e-05	0.191892
chr2L	9495472	9520696	CG33298	0.17224	0.12465	0.0531218
chr2L	9521214	9540060	Oatp30B	-0.0411694	0.0177696	-0.0632459
chr2L	9528515	9529648	CG31883	-0.0199496	0.352369	0.0672657
chr2L	9540631	9542480	CG17855	-0.220646	-0.200158	-0.435096
chr2L	9542947	9543478	Cpr30B	-0.200577	-0.157702	-0.0606679
chr2L	9544175	9544792	CG13113	-0.249454	-0.125266	-0.482507
chr2L	9545811	9547424	CG13114	-0.298878	-0.101852	-0.166818
chr2L	9547717	9566750	jp	-0.00191635	-0.0392313	0.0690654
chr2L	9568892	9573572	CG3838	0.140386	-0.0327594	-0.00110709
chr2L	9573563	9576768	CG4389	0.378163	0.122918	0.153881
chr2L	9578536	9579638	CG31709	-0.257134	-0.15507	-0.187652
chr2L	9579449	9581742	gcm	-0.4573	-0.352922	-0.361593
chr2L	9589630	9591547	CG3841	-0.615314	-0.757756	-0.851639
chr2L	9598940	9600853	CG4382	-0.372326	-0.219797	-0.0653058
chr2L	9608479	9612710	gcm2	-0.295415	-0.269619	-0.230683
chr2L	9613165	9616048	Trx-2	0.478512	0.154201	0.213759
chr2L	9616469	9623109	GlcAT-S	0.210607	0.109075	0.0379213
chr2L	9624452	9625285	CG31882	-0.00164326	0.102124	0.0526355
chr2L	9641350	9656029	CG15828	-0.420161	-0.367361	-0.414468
chr2L	9656645	9657226	CG33299	-0.255659	-0.480542	-0.281759
chr2L	9684656	9699293	Pka-C1	0.0682743	-0.0700328	0.0561803
chr2L	9699791	9700459	hoip	0.461704	-0.0303134	0.0780762
chr2L	9700796	9708883	pelo	0.263489	0.14452	0.098076
chr2L	9702964	9705944	CG31710	0.141801	-0.150587	-0.217399
chr2L	9708920	9711269	CG4364	0.349172	0.327341	0.342515
chr2L	9716190	9746483	Nckx30C	-0.0981002	-0.245398	-0.138781
chr2L	9729940	9730945	CG13116	-0.177122	-0.249575	-0.0498051
chr2L	9736645	9737329	CG13117	0.349942	-0.1574	-0.0511713
chr2L	9747839	9750071	Cyp4e3	0.0372307	-0.0492491	-0.0911873
chr2L	9758338	9762377	zf30C	0.36151	0.078065	0.0895191
chr2L	9762361	9763244	Taf11	0.614244	0.177942	0.1381
chr2L	9763345	9765358	und	0.480115	0.176928	0.336575
chr2L	9765357	9766912	CG13120	-0.27741	-0.4901	-0.394556
chr2L	9767059	9768729	CG4017	-0.387683	-0.206082	-0.352713
chr2L	9769067	9770415	CG17633	-0.115169	0.173641	0.200736
chr2L	9770395	9770996	CG13121
chr2L	9771155	9773044	ppk16	-0.083232	-0.0223717	-0.146344
chr2L	9773108	9775030	ppk11	-0.043468	-0.0525891	-0.0181932
chr2L	9782390	9788499	IP3K1	0.083346	-0.0369751	0.0673893
chr2L	9787279	9790745	CG18854	0.0238135	-0.111438	-0.0762545
chr2L	9790952	9791958	CG4036	0.501436	0.116977	0.282577
chr2L	9791961	9793097	CG13123	0.626035	0.0426829	-0.081531
chr2L	9796948	9886214	nAcRalpha-30D	-0.173286	-0.221559	-0.152289
chr2L	9888034	9890120	FKBP59	0.309034	0.108948	-0.0181041
chr2L	9890061	9890787	CG34183	0.518754	-0.248745	-0.284141
chr2L	9890885	9891336	CG4537	0.593696	0.0134337	0.0571168
chr2L	9891255	9893419	CG5924	0.309014	0.250046	0.179197
chr2L	9893805	9895003	Uhg2	0.504926	0.0915282	0.159457
chr2L	9893946	9894026	snoRNA:U14:30Eb
chr2L	9894205	9894285	snoRNA:U14:30Ea
chr2L	9894477	9894544	snoRNA:Me18S-G1620
chr2L	9894795	9894907	snoRNA:Me18S-A1576
chr2L	9895289	9896104	Bka	0.744908	0.195512	0.210298
chr2L	9896265	9897542	sop	0.400018	0.259385	0.230137
chr2L	9897953	9903058	Muc30E	-0.550867	-0.720895	-0.734148
chr2L	9903379	9908649	CG13124	0.193031	0.0688229	0.0447006
chr2L	9908830	9912585	CG5899	0.19497	0.0301001	0.0526204
chr2L	9912907	9915044	Srp54	0.593847	0.387424	0.411016
chr2L	9915255	9917221	yip2	0.255388	0.281653	0.287334
chr2L	9917221	9918165	CG5885	0.439119	0.314669	0.28289
chr2L	9918635	9919967	CG4598	0.263336	0.38872	0.407579
chr2L	9920351	9921470	CG4594	0.732405	0.308545	0.432893
chr2L	9921638	9922752	CG4592	1.14692	0.544714	0.64671
chr2L	9922737	9924860	CG13125	-0.0638545	-0.06645	-0.095545
chr2L	9926613	9929949	CG42366	-0.0294956	-0.274914	0.0875494
chr2L	9930446	9930999	CG42367	-0.202032	-0.201019	-0.0986209
chr2L	9932587	9933092	Cpr30F	0.12275	0.104118	0.258313
chr2L	9934767	9938142	CG31712	0.195444	0.175061	0.215796
chr2L	9938170	9938787	Apf	1.30687	0.0474638	-0.121496
chr2L	9938865	9941099	CG4619	0.280858	-0.0924979	0.0512748
chr2L	9940769	9947442	CG5853	0.213551	0.0624742	0.0573398
chr2L	9950437	9950455	mir-87
chr2L	9952422	9954143	CG13126	0.248248	-0.0916176	0.0306949
chr2L	9954449	9956179	CG4709	0.5985	0.3224	0.47902
chr2L	9956148	9957807	CG5846	0.719771	0.241076	0.401719
chr2L	9957287	9960170	CG4658	0.265483	0.0832412	0.0420955
chr2L	9960449	9963769	CG5850	0.184924	-0.0386717	0.0142359
chr2L	9964147	9967455	Dref	0.173751	-0.118768	-0.077628
chr2L	9967312	9968495	RpL13	0.614404	0.271714	0.533115
chr2L	9983661	9984657	CG13130	0.0707905	-0.00229419	0.0218323
chr2L	9984647	9995545	bib	-0.0603685	-0.0558622	0.0571801
chr2L	9995561	9996572	CG31875	0.184876	0	0.186756
chr2L	9996932	10002221	CG31755	-0.32815	-0.349212	-0.287339
chr2L	10003811	10007941	CG4747	0.0934651	-0.108217	0.0439608
chr2L	10009386	10013171	Trp1	0.055505	-0.0892032	0.100003
chr2L	10013271	10017463	CG13131	-0.358245	-0.358652	-0.34469
chr2L	10026740	10029299	CG13127	-0.652032	-0.535248	-0.73292
chr2L	10032694	10038954	obst-B	0.0187301	0.0975493	0.193592
chr2L	10049482	10050898	CG33301	-0.119138	-0.201478	-0.108906
chr2L	10054215	10055935	Cpr31A	0.613579	0.57562	0.683195
chr2L	10056906	10060097	Pen	0.311218	0.214202	0.262621
chr2L	10060897	10063837	CG4804	0.0823206	0.111947	0.1684
chr2L	10064322	10087884	CG31714	0.168821	0.166834	0.282405
chr2L	10091208	10092419	CG13133	0.304592	0.619281	0.482827
chr2L	10094088	10125739	CG34109	0.0392661	0.164571	0.2365
chr2L	10096910	10098416	CG13134	0.0286844	0.0622293	0.175728
chr2L	10122200	10122771	CG13135	0.215822	0.396227	0.44899
chr2L	10125858	10128625	CG34048	-0.179172	-0.151099	-0.107921
chr2L	10136642	10137355	CG13136	-0.0512825	-0.0906453	0.113183
chr2L	10144850	10155510	CG4839	-0.0937692	-0.155049	-0.131004
chr2L	10172702	10174090	CG13137	-0.185567	-0.1832	-0.264518
chr2L	10182557	10199112	Sur	-0.0268141	-0.0441748	-0.0209597
chr2L	10189916	10191496	CG31874	0.183606	-0.0250749	0.163949
chr2L	10199396	10200972	Ripalpha	0.0339453	-0.106893	-0.151124
chr2L	10201101	10202145	RpL7	0.455548	0.333121	0.494396
chr2L	10202520	10204320	CG34159	0.438796	0.229667	0.21548
chr2L	10204757	10206961	CG5734	0.373806	0.315107	0.508112
chr2L	10207082	10209721	CG5731	0.194468	0.0454104	0.00594891
chr2L	10209853	10210669	CG5727	0.0961588	-0.0340023	-0.181847
chr2L	10211183	10213723	CG4901	0.0137365	-0.069313	-0.125122
chr2L	10213828	10220904	Npc1a	-0.200137	-0.126961	-0.293034
chr2L	10221353	10222515	Pros35	0.515166	0.126279	0.346901
chr2L	10222658	10224442	CG4908	-0.0708903	-0.256796	-0.202638
chr2L	10224664	10226808	CG5708	-0.0239114	-0.0588699	-0.0241371
chr2L	10227760	10231689	CG5694	0.146699	-0.183705	-0.222761
chr2L	10232493	10234450	eEF1delta	-0.223105	-0.457542	-0.440925
chr2L	10234585	10238317	CG31720	-0.198004	-0.337997	-0.275103
chr2L	10239326	10242172	me31B	0.15856	-0.106126	-0.078667
chr2L	10242512	10247064	chico	-0.183995	-0.284737	-0.295305
chr2L	10247502	10250479	bsk	0.178312	-0.0547313	-0.15599
chr2L	10250737	10251594	CG31717	0.371807	0.104087	-0.0309527
chr2L	10251838	10254686	Ror	-0.149335	-0.148411	-0.167744
chr2L	10254610	10255884	CG5676	0.399929	-0.251236	-0.293743
chr2L	10256319	10261017	Pten	-0.0180001	-0.0811697	-0.174188
chr2L	10262426	10263582	Rsf1	1.12496	-0.143149	0.10485
chr2L	10264131	10265229	CG18619	0.292398	-0.0804409	-0.00527562
chr2L	10265339	10266570	Mob3	0.0793362	-0.00820419	-0.00351528
chr2L	10266702	10268748	CG4953	0.0926624	-0.0544196	-0.0189404
chr2L	10268875	10269904	CG4957	0.364288	0.0493632	-0.0955725
chr2L	10270067	10271465	CG31873	0.327826	0.0967935	-0.0115284
chr2L	10271443	10272223	trk	0.644576	0.0700541	0.0831559
chr2L	10272652	10278811	Utx	0.204049	-0.0135355	-0.071288
chr2L	10278951	10280846	CG34043	0.00245139	-0.0163546	0.0191354
chr2L	10281943	10292278	CG5604	-0.0893099	0.00971698	-0.0596901
chr2L	10292781	10295299	Hand	0.0659177	0.00824911	0.00259718
chr2L	10295856	10299827	CYLD	0.0213352	-0.132637	-0.0963683
chr2L	10300222	10301955	CG13138	-0.485199	-0.815225	-0.96749
chr2L	10302592	10303945	nmd	0.430278	0.173251	0.285357
chr2L	10304063	10306594	CG5390	0.236939	0.257482	0.150313
chr2L	10306903	10308050	CG4968	0.0608778	-0.280454	-0.172055
chr2L	10308124	10310736	Cdk5alpha	-0.0469696	-0.250379	-0.220161
chr2L	10311169	10312069	CG5385	0.524344	-0.0652108	-0.0368889
chr2L	10312316	10314396	CG5384	0.305715	0.0576352	0.0123906
chr2L	10314795	10317575	CG4972	-0.249896	-0.20644	-0.322681
chr2L	10317494	10321800	CG5381	-0.584171	-0.518976	-0.541823
chr2L	10322476	10324993	CG4995	0.197981	0.059183	0.222539
chr2L	10325018	10327986	RnrL	-0.0534507	-0.247534	-0.169676
chr2L	10328347	10331116	CG5375	-0.148191	-0.152162	-0.076409
chr2L	10331463	10333134	CG5037	0.475525	0.273528	0.229862
chr2L	10333914	10338441	GATAd	0.154731	-0.119044	-0.234566
chr2L	10339471	10341505	SamDC	0.126909	0.0409827	0.0343624
chr2L	10341621	10342527	CG31715	0.332782	-0.00539871	0.00727996
chr2L	10342594	10344228	Sps2	0.296423	-0.174258	-0.284416
chr2L	10344459	10347706	CG5022	-0.151348	-0.135192	-0.175956
chr2L	10347851	10353631	CG34367	-0.0355065	-0.0846232	0.067485
chr2L	10354743	10356597	CG5367	0.497367	0.191335	0.226119
chr2L	10356743	10357876	CG5045	0.501534	0.219408	0.158471
chr2L	10358162	10362703	CG5366	0.0635048	0.0979126	0.115129
chr2L	10362977	10364105	pim	0.28085	-0.0751678	-0.0647587
chr2L	10365118	10366149	CG13139	0.472466	-0.0483471	0.138358
chr2L	10366698	10367829	CG5056	0.407074	0.396107	0.259869
chr2L	10368176	10372898	rho-5	0.194708	0.00338868	0.203378
chr2L	10372955	10375752	CG33303	0.0604561	-0.0492375	0.0195716
chr2L	10376492	10379908	dpr19	0.0890243	-0.195664	-0.0490345
chr2L	10380118	10382865	CG5091	0.151257	0.0499581	0.0659236
chr2L	10382253	10384730	CG5096	-0.0543438	-0.222411	-0.186701
chr2L	10384739	10386263	cdc2	0.225484	-0.152323	-0.197442
chr2L	10386664	10387524	mRpS7	0.475285	0.00469704	0.04412
chr2L	10388078	10392786	da	0.472427	0.354745	0.507111
chr2L	10393847	10396299	CG5362	0.515449	0.433605	0.494613
chr2L	10396711	10402885	CG31716	-0.0157267	-0.203635	-0.088969
chr2L	10403195	10405168	CG17768	0.325909	-0.0455836	-0.0118009
chr2L	10403195	10405168	LSm-4	0.325909	-0.0455836	-0.0118009
chr2L	10406075	10408011	Ir31a	0.2655	0.0739367	-0.0462335
chr2L	10408351	10410467	RpS27A	0.19871	-0.0484261	-0.188888
chr2L	10408353	10409604	Ip259	0.206969	-0.0964806	-0.230815
chr2L	10410537	10413572	CG5355	0.185802	0.0178387	-0.000529504
chr2L	10414034	10418991	Klp31E	0.0678828	-0.0860898	-0.262625
chr2L	10419190	10420612	RfC3	0.0567334	0.00243946	0.0412074
chr2L	10420711	10422781	pie	0.316995	0.169922	0.193487
chr2L	10423315	10425484	CG5168	0.613726	0.280591	0.00160334
chr2L	10425483	10426791	SmB	0.74098	0.526931	0.701416
chr2L	10426867	10428159	KdelR	0.014144	0.00822007	-0.022166
chr2L	10428833	10429989	CG5188	0.326156	-0.182075	-0.238828
chr2L	10429920	10430914	CG5343	0.573238	0.248592	0.272636
chr2L	10431344	10432999	TfIIB	0.318375	0.00185238	0.0744402
chr2L	10432677	10435679	CG5337	0.088199	0.0272761	0.154851
chr2L	10435991	10437317	CG5198	0.189509	-0.108504	-0.254787
chr2L	10437551	10439244	CHIP	0.525602	0.00850657	-0.148506
chr2L	10439440	10440886	CG13142	0.385054	0.0120079	-0.0536499
chr2L	10442727	10450080	CG6232	-0.0436495	-0.0482474	-0.00318222
chr2L	10450134	10452201	ppk10	-0.0755526	-0.147608	-0.19669
chr2L	10452710	10455822	CG5322	-0.264055	-0.344815	-0.372781
chr2L	10457656	10462475	CG6206	0.0300676	-0.107299	-0.0281084
chr2L	10463336	10474347	RluA-1	-0.0876109	-0.116772	-0.189569
chr2L	10477114	10482983	RluA-2	0.0260196	-0.167782	-0.171416
chr2L	10483299	10485863	Grip75	-0.0489557	-0.35833	-0.415105
chr2L	10485535	10488623	CG7456	-0.0146841	0.158046	0.148748
chr2L	10488745	10490463	CG6144	0.101927	0.235147	-0.142384
chr2L	10490489	10491364	CG13144	0.0130514	-0.0374483	-0.141411
chr2L	10491682	10506780	Myo31DF	0.163591	0.103249	0.106585
chr2L	10507117	10507918	CG6094	0.298871	0.335931	0.250908
chr2L	10507857	10510461	CG7384	0.229583	0.188128	0.258151
chr2L	10511252	10517216	Fatp	0.0920331	0.0258144	-0.0499578
chr2L	10517337	10518991	Lrr47	0.465735	0.210265	0.102487
chr2L	10529417	10531561	Lip4	0.0924172	0.0141595	0.00599415
chr2L	10531852	10533576	CG18301	0.00748333	-0.219245	-0.207508
chr2L	10534973	10536315	CG18302	0.101272	0.309001	0.239781
chr2L	10544881	10627374	Trim9	0.103094	-0.0523846	-0.130743
chr2L	10567290	10568013	CG6138	-0.28379	-0.191705	-0.264259
chr2L	10575856	10577792	w-cup	-0.731985	-0.561621	-0.655021
chr2L	10579809	10580324	CG34160	-0.240398	-0.158035	-0.226087
chr2L	10580966	10581661	CG34161	0.0244541	0.0145576	0.18899
chr2L	10629352	10631053	CG7329	-0.194602	-0.248286	-0.196522
chr2L	10639946	10643492	CG31872	-0.815666	-0.946142	-0.894416
chr2L	10643985	10645812	CG18284	-0.700226	-0.80972	-0.810822
chr2L	10646435	10650152	CG17097	-0.650634	-0.603903	-0.46085
chr2L	10651978	10654499	CG17098	0.00615264	-0.0484525	0.00202488
chr2L	10662087	10671489	CG31871	-0.085883	-0.0598631	-0.0567958
chr2L	10677370	10679525	CG17104	-0.248983	-0.236166	-0.190615
chr2L	10681047	10681358	CG17105
chr2L	10681973	10682405	CG17107	0.292665	0.42387	0.369471
chr2L	10683761	10684407	CG7299	0.0834335	0.0914315	0.2405
chr2L	10686376	10686988	CG7296	-0.194089	-0.340717	-0.248562
chr2L	10688727	10689269	CG7294	0.0888968	-0.00308428	0.0639009
chr2L	10692940	10694103	CG17108	-0.282695	-0.254396	-0.210679
chr2L	10695209	10698024	CG7300	-0.326483	-0.408462	-0.451597
chr2L	10699408	10701458	Lip1	-0.0308046	0.301331	0.244615
chr2L	10702235	10706190	Lip2	0.115187	0.148725	0.239049
chr2L	10703621	10704935	CG6415	0.13986	0.181643	0.273397
chr2L	10725540	10728676	CG6431	0.144304	0.158749	0.112771
chr2L	10728975	10730303	CG6443	0.152095	0.0788032	-0.0629363
chr2L	10730255	10731364	CG17118	0.0500043	0.00407403	0.0570227
chr2L	10731400	10732406	CG6750	0.365051	0.0126129	0.213706
chr2L	10732749	10733307	Dpy-30L1	0.969344	0.203523	0.225582
chr2L	10733293	10736077	Nup107	0.471796	0.408611	0.427662
chr2L	10736319	10737576	CG6737	0.461092	0.0700602	0.171634
chr2L	10737345	10740762	CG12299	0.348554	0.278979	0.42383
chr2L	10740786	10743934	CG6729	0.292201	0.337886	0.346108
chr2L	10744075	10756316	CG17124	0.0539545	-0.09732	-0.232626
chr2L	10761147	10764972	CG6495	0.0292966	0.0636077	0.0946156
chr2L	10765562	10768005	UbcD2	0.241807	0.331232	0.288976
chr2L	10768234	10769964	CG6724	0.351659	0.205314	0.297333
chr2L	10770867	10771370	CG17127	0.0858062	0.0259543	0.319495
chr2L	10772038	10801107	CG31869	-0.120965	-0.0567577	-0.0435958
chr2L	10790242	10790776	CG31870	-0.572582	-0.464749	-0.769068
chr2L	10792334	10792612	CG18561
chr2L	10804269	10838448	Nos	-0.0967584	-0.128045	-0.0331447
chr2L	10819123	10820394	CG6508	-0.329433	-0.230189	-0.380563
chr2L	10820710	10821968	CG17134	-0.31043	-0.176641	-0.273736
chr2L	10837732	10842603	CG6700	0.0240921	-0.283476	-0.311485
chr2L	10843014	10845664	CG17140	-0.048975	0.0901496	0.104552
chr2L	10843014	10845664	CG17139	-0.048975	0.0901496	0.104552
chr2L	10845783	10847044	Porin2	0.0624817	0.0966313	0.0912875
chr2L	10847227	10850868	porin	0.198824	-0.0683747	-0.216387
chr2L	10851332	10851898	CG17085	0.0732448	0.0241532	0.301428
chr2L	10852512	10854603	CG17086	0.159088	0.0279264	0.0697048
chr2L	10854433	10856669	Dnz1	0.507443	0.305844	0.389711
chr2L	10856788	10858082	ial	0.225085	0.136777	0.142624
chr2L	10858528	10862015	Stam	0.343438	0.148345	0.372634
chr2L	10870240	10870656	CG12517	-0.379397	-0.336626	-0.22949
chr2L	10888266	10888903	CG14071	-0.468776	-0.430168	-0.355329
chr2L	10900648	10901765	CG14070	-0.182034	-0.00598463	-0.26127
chr2L	10906270	10908812	CG7309	-0.226796	-0.115188	-0.14284
chr2L	10910230	10910535	CG14069
chr2L	10917659	10964128	dpr2	-0.215494	-0.246753	-0.0470618
chr2L	10937334	10937932	CG14072	-0.668597	-0.851998	-1.07375
chr2L	10964903	10970275	CG33129	0.0966812	0.170869	0.0441289
chr2L	10970438	10971870	YL-1	0.358911	0.113069	0.236733
chr2L	10972580	10973339	CG16743	0.126362	-0.0354674	-0.153054
chr2L	10973442	10975273	abo	0.209252	0.236348	0.203219
chr2L	10975535	10977006	l(2)06225	0.952639	0.15163	0.0467168
chr2L	10976774	10982396	SCAR	0.213876	0.0663679	0.150351
chr2L	10982205	10987416	piwi	0.0547947	0.0206717	0.0754822
chr2L	10987817	10989241	CG12253	0.64654	0.0125101	-0.0197222
chr2L	10989305	10997700	CG16833	0.0100391	-0.125973	-0.154808
chr2L	10997819	11001489	aub	-0.0451488	-0.0507043	0.0807643
chr2L	11002072	11002740	lectin-33A	0.308575	0.0675616	-0.152048
chr2L	11002833	11004189	RpL9	0.294595	0.0185426	0.0600073
chr2L	11004823	11009878	Nup154	0.138039	-0.0711935	0.0179242
chr2L	11009821	11011085	Art8	0.394357	-0.0672044	-0.0230043
chr2L	11011332	11012138	dUTPase	0.6288	0.193904	0.110808
chr2L	11013221	11066997	Samuel	0.0160854	0.0135701	0.0290277
chr2L	11015642	11016573	Acp32CD	0.0182218	-0.0854393	-0.0896203
chr2L	11017172	11018739	CG14913	-0.266114	-0.247074	-0.234194
chr2L	11034849	11035308	CG18666	-0.0744098	-0.114113	0.103307
chr2L	11071027	11071532	CG14915	-0.118281	-0.348769	-0.23292
chr2L	11076165	11081397	Ast-C	-0.259489	-0.433701	-0.211415
chr2L	11083459	11085170	Ast-CC	-0.296395	-0.181509	-0.331894
chr2L	11088331	11090782	CG16854	-0.133957	-0.313831	-0.211443
chr2L	11091446	11095001	CG4705	0.148147	0.114042	0.0304636
chr2L	11095353	11100866	Ge-1	0.1286	0.0863316	0.140603
chr2L	11100959	11106638	Reps	0.294176	0.225446	0.322161
chr2L	11106952	11110852	l(2)gd1	0.255888	0.0573706	0.0294096
chr2L	11110557	11113063	CG6201	0.0622721	0.0805908	0.228266
chr2L	11114183	11115755	Gr32a	-0.143419	-0.0518944	-0.0697369
chr2L	11115636	11120314	CG6230	0.229451	0.0556043	0.119959
chr2L	11120641	11121683	CG14921	0.118121	0.160128	0.2962
chr2L	11122564	11123792	Csl4	0.217691	0.0408353	-0.0327869
chr2L	11123779	11129335	Nup160	-0.145692	-0.181727	-0.0862821
chr2L	11128930	11130645	RfC38	0.329221	0.317251	0.32975
chr2L	11130741	11136003	CG4751	0.0590944	-0.0229279	-0.0488031
chr2L	11136395	11138567	hgo	-0.222451	-0.169096	-0.214604
chr2L	11138801	11148875	Gyc32E	-0.0394826	0.024036	0.112221
chr2L	11144579	11145417	CG31867	-0.32649	-0.46814	-0.326738
chr2L	11151506	11155716	CG6287	-0.0166487	-0.20434	-0.0311736
chr2L	11159270	11170471	Ca-beta	-0.212559	-0.242326	-0.143622
chr2L	11171229	11171665	Vm32E	-0.281627	-0.348552	-0.286761
chr2L	11179041	11180436	CG4788	0.686905	0.194514	0.278495
chr2L	11210681	11261080	ab	-0.0748246	-0.109246	-0.000152753
chr2L	11234835	11234912	snoRNA:Me18S-G642
chr2L	11254574	11256577	CG32830	-0.0563595	-0.0689932	0.0675363
chr2L	11260823	11269179	cmet	-0.320379	-0.393843	-0.421459
chr2L	11269727	11279847	cana	0.236743	0.0687168	0.0709183
chr2L	11269727	11279847	CG33695	0.236743	0.0687168	0.0709183
chr2L	11280314	11281929	Ppt2	0.154061	-0.161	-0.0991553
chr2L	11282093	11284337	mre11	0.32381	0.265678	0.206959
chr2L	11284586	11285603	Osi21	0.0915148	0.0232138	0.110352
chr2L	11342313	11343263	CG14926	-0.535835	-0.372774	-0.578229
chr2L	11365305	11373397	salr	-0.358008	-0.30214	-0.245778
chr2L	11434311	11445603	salm	-0.0602972	-0.113271	0.0170799
chr2L	11486189	11486955	sala	-0.457771	-0.191252	-0.338722
chr2L	11496794	11499119	CG6488	0.451314	0.200381	0.330256
chr2L	11505884	11507897	spz4	-0.479564	-0.594374	-0.641156
chr2L	11508399	11517057	CG6509	0.0741448	0.0147726	0.142227
chr2L	11517404	11521444	CG4970	-0.0745614	-0.0691844	-0.0268945
chr2L	11518454	11521444	CG14929	-0.0728353	-0.0400002	0.00181604
chr2L	11520358	11521285	CG14930	-0.175342	-0.11367	-0.0908822
chr2L	11523300	11528201	CG31705	0.405584	0.476145	0.471437
chr2L	11529521	11531049	CG31706	0.0898092	0.0483082	0.177418
chr2L	11531995	11533593	CG34162	-0.72322	-0.506108	-0.701707
chr2L	11585430	11586833	Mst33A	-0.603501	-0.697482	-0.727201
chr2L	11591338	11591678	CG6555
chr2L	11591338	11591678	CG15841
chr2L	11610510	11611772	giac	-0.329793	-0.180601	-0.430602
chr2L	11621819	11626136	kek2	-0.241962	-0.192205	-0.0782971
chr2L	11645133	11648839	CG6614	-0.610019	-0.642388	-0.700209
chr2L	11651391	11652001	CG12307	0.0652545	-0.0162117	0.0342943
chr2L	11652448	11653847	CG4983	-0.256967	-0.431917	-0.357618
chr2L	11694856	11696072	CG4988	0.0677644	0.0343997	0.0370741
chr2L	11738952	11744161	CG12602	-0.13879	-0.118433	0.124375
chr2L	11753199	11753530	CG42470
chr2L	11753718	11754022	CG42471
chr2L	11754121	11754502	Sfp33A1
chr2L	11788461	11789475	CG14931	-0.242581	-0.334432	-0.103477
chr2L	11789604	11791015	CG14932	-0.113466	0.0118106	0.0192767
chr2L	11791025	11792365	Tsp33B	-0.17685	-0.177991	-0.191386
chr2L	11792412	11794083	CG14937	-0.31899	-0.341362	-0.373988
chr2L	11794327	11809433	crol	0.130511	-0.0104115	0.0892829
chr2L	11798105	11798195	snoRNA:Me18S-A934
chr2L	11810092	11813800	CG14939	0.161841	0.0686665	0.151216
chr2L	11814826	11928570	Pde1c	-0.0250022	-0.0130989	0.0321529
chr2L	11827180	11829402	esc	0.104495	0.0771153	0.172726
chr2L	11837259	11837411	Sfp33A4
chr2L	11837713	11838049	Sfp33A2
chr2L	11839912	11840332	Sfp33A3	-0.234315	-0.151166	-0.076521
chr2L	11840691	11841012	CG31704
chr2L	11843137	11844059	CG14933	-0.0431873	-0.203072	-0.23699
chr2L	11843137	11844059	CG42486	-0.0431873	-0.203072	-0.23699
chr2L	11847231	11849115	CG14934	-0.179038	-0.35687	-0.415714
chr2L	11849962	11852572	CG14935	0.282671	0.107393	0.289023
chr2L	11934505	11935716	Or33a	-0.423975	-0.433489	-0.573477
chr2L	11936181	11937501	Or33b	-0.305416	-0.274369	-0.259852
chr2L	11937969	11939202	Or33c	-0.61614	-0.736234	-0.85246
chr2L	11944141	11946805	Cry	-0.205561	-0.199365	-0.148791
chr2L	11947965	11948638	CG16964	0.162788	0.00197915	-0.012836
chr2L	11953466	11953489	mir-263a
chr2L	11956221	11971094	bft	-0.256827	-0.221561	-0.265861
chr2L	11981714	11984250	CG16965	0.0345426	0.00470063	0.0590219
chr2L	11984327	11988035	CG6686	0.37668	0.114333	0.18073
chr2L	11988285	11988801	CG34163	1.03297	0.134721	0.0521324
chr2L	11988735	11989861	zuc	0.330054	0.0559152	-0.0442682
chr2L	11989964	11990834	dgt2	0.369857	-0.186153	0.127845
chr2L	11990927	11992848	escl	0.388995	-0.0662636	-0.0220117
chr2L	11992906	11994049	Ada1-2	0.36088	-0.104451	0.133374
chr2L	11994066	11995428	CG18789	0.202621	-0.0133177	-0.0612612
chr2L	11995792	11996471	CG31864	0.805686	-0.157181	-0.107395
chr2L	11996811	11997960	Ada1-1	0.354648	-0.12265	0.0513241
chr2L	11997895	11999317	CG18787	0.0996633	-0.0154376	0.0204884
chr2L	11999654	12001244	CG12264	0.63794	0.319042	0.388491
chr2L	12001234	12002276	CG6746	0.39837	0.231894	0.278584
chr2L	12008376	12009846	Rh5	0.187517	-0.0305612	0.0651186
chr2L	12014304	12020938	CG6734	0.0332174	0.0510588	0.0448414
chr2L	12027440	12034123	l(2)01810	0.163717	0.277495	0.17614
chr2L	12034190	12036137	CG18788	0.0943485	0.168879	0.178786
chr2L	12035995	12038543	Tom70	0.318819	0.2634	0.393321
chr2L	12038613	12040682	CG6766	0.393534	-0.195361	-0.163753
chr2L	12041049	12045200	CG6785	-0.0604805	-0.200136	-0.189532
chr2L	12045346	12046100	CG6770	0.717603	0.464205	0.518321
chr2L	12046854	12048918	CG6792	0.110945	-0.0651566	-0.043184
chr2L	12049423	12052049	CG14945	-0.137899	-0.0547377	-0.114935
chr2L	12051748	12055982	JhI-21	0.237889	0.0644345	0.0182994
chr2L	12056324	12058251	CG5317	0.131814	0.0987806	0.151503
chr2L	12056372	12058251	CG34164	0.126854	0.107167	0.155698
chr2L	12058287	12063171	rab3-GAP	0.115909	0.130675	0.0803539
chr2L	12063523	12066772	CG14946	0.14915	0.0996254	0.0734007
chr2L	12076823	12077635	CG14947	-0.1238	-0.0933661	0.136463
chr2L	12082997	12085792	prd	-0.00984604	-0.0705843	0.019011
chr2L	12093771	12095250	CG5325	0.40209	0.293594	0.269019
chr2L	12095176	12096510	CG6712	0.321589	0.366063	0.37348
chr2L	12096586	12097694	Mt2	0.837299	0.140319	-0.147088
chr2L	12097843	12100839	Ced-12	0.0739091	0.0667044	0.161111
chr2L	12100765	12103285	Patsas	0.56531	0.311209	0.372001
chr2L	12103734	12106894	Aats-thr	0.422248	0.279082	0.351517
chr2L	12107287	12109124	Rab6	0.384915	0.0967982	0.19333
chr2L	12109457	12110522	CG16996	0.565614	0.54558	0.595109
chr2L	12111124	12111945	CG16997	0.184024	0.0904654	0.152232
chr2L	12125098	12129629	CG17211	-0.317753	-0.36572	-0.450478
chr2L	12130596	12133339	rho-6	-0.0120166	0.0366924	0.0444966
chr2L	12138073	12140251	Gr33a	-0.665494	-0.34062	-0.591978
chr2L	12142784	12170217	CG31760	-0.0602381	-0.100363	-0.0549343
chr2L	12164241	12166723	CG31860	-0.433324	-0.475656	-0.564763
chr2L	12170586	12171232	CG17217	-0.240029	-0.103384	-0.269364
chr2L	12171204	12172569	CG6583	0.170175	0.199143	0.158874
chr2L	12172984	12174091	CG17218	0.461266	0.12966	0.127494
chr2L	12175448	12177886	CG6579	0.0136802	-0.0888827	0.0436412
chr2L	12205843	12312795	aret	0.0860099	-0.125432	-0.0327937
chr2L	12207627	12210110	CG31759	0.168065	-0.100429	-0.0291997
chr2L	12338870	12339418	CG31862	-0.434767	-0.491293	-0.478055
chr2L	12344381	12397534	bru-2	-0.13948	-0.0722301	-0.0214019
chr2L	12356441	12357906	CG17010	-0.432584	-0.226665	-0.119951
chr2L	12373715	12374119	CG31763	0.0866479	0.153861	0.0298337
chr2L	12398300	12402023	Pkd2	-0.38808	-0.255431	-0.300513
chr2L	12403270	12423421	vir-1	0.279159	0.165522	0.171791
chr2L	12424904	12426440	CG6405	0.0484446	-0.0628583	-0.107545
chr2L	12426942	12427663	CG5446	0.486343	0.107471	0.0846127
chr2L	12428032	12430031	CG6388	0.0819544	0.0389922	0.149975
chr2L	12429827	12430893	CG5435	-0.0206448	-0.096849	-0.025129
chr2L	12431856	12434665	SC35	0.188073	-0.0741791	0.0368288
chr2L	12434432	12440605	Elf	0.674465	-0.102611	0.0580318
chr2L	12441400	12445911	Oatp33Ea	-0.154126	-0.213383	-0.238067
chr2L	12446224	12448113	CG5421	0.140328	0.315564	0.269992
chr2L	12448486	12452053	Oatp33Eb	-0.222151	-0.313451	-0.242775
chr2L	12452061	12453230	CG5418	-0.237168	-0.072773	-0.0407838
chr2L	12453682	12454951	CG17024	-0.305588	-0.530687	-0.477274
chr2L	12456577	12546630	bun	0.0239888	-0.089295	-0.13096
chr2L	12496616	12497333	t-cup	0.0487775	-0.148818	-0.296701
chr2L	12587871	12628143	nub	0.0784338	-0.043501	-0.0124221
chr2L	12610515	12611451	ref2	-0.449032	-0.465796	-0.489803
chr2L	12657829	12686313	pdm2	-0.235533	-0.30737	-0.246235
chr2L	12667243	12669714	CG15485	-0.67299	-0.508193	-0.53386
chr2L	12690336	12692937	CG5525	0.393363	0.263872	0.20737
chr2L	12692986	12693892	CG6153	0.676615	0.0569779	-0.0572212
chr2L	12693872	12694982	CG5780	0.301375	0.0104655	-0.228241
chr2L	12695038	12698917	PICK1	0.289991	0.268129	0.221953
chr2L	12696426	12697774	CG5781	-0.414656	-0.298625	-0.317133
chr2L	12699061	12700746	CG17036	0.0500717	-0.0912247	-0.150907
chr2L	12701426	12704423	CG5776	0.134372	0.137854	0.141411
chr2L	12704723	12706683	spict	0.333912	0.192563	0.256166
chr2L	12706909	12707529	CG15484	0.323251	-0.278913	-0.108772
chr2L	12707661	12708684	CG6180	0.87935	0.125802	0.377373
chr2L	12708792	12712468	CG5787	-0.117696	0.0123837	-0.0662343
chr2L	12713276	12721957	CG5792	-0.0594713	-0.392977	-0.320603
chr2L	12719071	12744809	MRP	0.0165824	-0.0857002	-0.140538
chr2L	12760456	12761840	CG15483	-0.453068	-0.433497	-0.443163
chr2L	12818930	12822787	kek1	0.0501685	-0.0280648	-0.0206225
chr2L	12912530	12916774	ACXC	-0.711945	-0.583253	-0.609462
chr2L	12916814	12921014	ACXB	-0.445813	-0.457615	-0.506
chr2L	12921091	12925453	ACXA	-0.493165	-0.388285	-0.242239
chr2L	12925619	12929755	ACXE	-0.268118	-0.20152	-0.279476
chr2L	12966749	12967788	CG16800	-0.556503	-0.814043	-0.786253
chr2L	12974322	12978615	Vha68-2	0.258926	0.19646	0.270107
chr2L	12978786	12981301	CG5075	0.0525296	0.0455542	0.0493102
chr2L	12993748	13000631	CG12404	0.0570988	0.114561	-0.00674214
chr2L	13000765	13004142	Vha68-1	0.0580109	0.0531861	-0.0443468
chr2L	13004786	13013201	Tor	-0.110741	-0.0447877	-0.153066
chr2L	13013388	13019434	CG9934	0.0621653	-0.000509276	0.149588
chr2L	13019575	13021307	A16	0.324695	0.207436	0.292985
chr2L	13022671	13060115	CG9932	-0.0929248	-0.111701	-0.0751088
chr2L	13071540	13073845	CG31856	0.137111	0.0490151	-0.00319329
chr2L	13079005	13109468	CG5142	0.108744	0.180878	0.0289464
chr2L	13130613	13134805	CG5122	-0.426343	-0.317287	-0.31293
chr2L	13142481	13142902	CG9928	-0.223661	-0.161425	-0.0895141
chr2L	13143307	13144490	CG16978	-0.235461	-0.336724	-0.306042
chr2L	13158810	13160118	Pk34A	-0.0625258	-0.421118	-0.0516737
chr2L	13160527	13163153	CG5204	-0.1294	-0.194588	-0.0798498
chr2L	13163291	13166072	DnaJ-H	0.561914	0.108863	0.124391
chr2L	13165551	13169551	Sir2	0.132075	-0.064914	-0.130797
chr2L	13169643	13176783	Sfmbt	-0.0199066	0.107947	0.0484008
chr2L	13177172	13178978	CG5439	0.437337	0.256924	0.279693
chr2L	13179245	13183498	CG5287	0.331558	0.291699	0.259945
chr2L	13180397	13182593	CG31849	0.306812	0.368602	0.323769
chr2L	13183450	13184882	CG5458	0.0704591	0.0206144	0.00685527
chr2L	13184942	13191949	CG16974	-0.000507624	0.0220604	0.0893802
chr2L	13192206	13197281	Edem2	0.152026	-0.0526542	0.041705
chr2L	13197092	13203269	CG16972	-0.0152204	0.116222	0.108358
chr2L	13203768	13210848	Pect	0.23978	-0.242183	-0.0330875
chr2L	13210773	13211814	CG15482	0.0916134	0.260461	0.171726
chr2L	13211925	13212116	snRNA:U2:34ABa	0.0335751	-0.0970314	-0.131816
chr2L	13212335	13215152	kek4	-0.424805	-0.388185	-0.361231
chr2L	13215839	13216030	snRNA:U2:34ABb	-0.0352608	-0.0516184	-0.155909
chr2L	13216290	13219933	CG9426	0.174857	0.159531	0.15951
chr2L	13219988	13221401	CG5705	0.181502	0.102413	0.198645
chr2L	13221394	13222315	Ski6	0.48076	0.177625	0.284064
chr2L	13222561	13224550	CG16812	0.104673	-0.0771679	0.177725
chr2L	13224706	13225206	CG15480	-0.674339	-0.559929	-0.814894
chr2L	13227853	13228407	CG16813	0.138839	0.160817	0.269871
chr2L	13229642	13230720	CG16815	0.0300314	0.106491	0.139011
chr2L	13232039	13233059	Prosalpha6T	-0.15431	-0.102286	-0.141566
chr2L	13233796	13234633	CG15479	0.190672	0.192511	0.177767
chr2L	13236493	13239296	CG5867	0.142083	0.248249	0.250458
chr2L	13240133	13241763	CG5945	-0.0918584	-0.0476929	-0.13842
chr2L	13244370	13244561	snRNA:U2:34ABc	-0.0781345	-0.19134	-0.253185
chr2L	13244848	13244974	snRNA:U5:34A
chr2L	13246231	13250193	CG16820	-0.269719	-0.0297292	-0.0391473
chr2L	13255408	13257426	CG31728	-0.190022	-0.0207577	-0.208402
chr2L	13257477	13258336	CG31851	-0.138905	-0.251273	-0.307908
chr2L	13259064	13259641	CG31730	-0.336667	-0.485995	-0.512606
chr2L	13261010	13284043	CG6043	-0.0670001	-0.182993	-0.0810496
chr2L	13265081	13265665	CG31848	-0.197515	-0.243375	-0.079756
chr2L	13277376	13281617	CG6108	-0.239045	-0.570444	-0.42596
chr2L	13283893	13286409	Drep-4	0.22832	0.241389	0.154652
chr2L	13286790	13289561	CG6116	0.299951	0.0920835	0.119174
chr2L	13290006	13301668	CG31729	0.285944	0.0597213	0.157849
chr2L	13293009	13293415	CG16824	-0.0717146	-0.0538359	0.0735203
chr2L	13304865	13306755	CG15639	0.0696926	-0.0252409	0.056714
chr2L	13306588	13307807	CG16825	-0.0442402	-0.0111495	-0.0835762
chr2L	13307814	13331100	CG16970	0.0898879	0.120191	0.179185
chr2L	13347791	13348959	CG16826	0.0329345	0.0489787	-0.139762
chr2L	13349823	13355073	CG9395	-0.262447	-0.301993	-0.241726
chr2L	13359901	13361527	CG9377	0.117786	0.125873	0.150818
chr2L	13363300	13366188	Nnp-1	0.331967	0.146394	0.260382
chr2L	13366466	13367410	CG6523	0.932531	0.0923659	0.295378
chr2L	13367616	13369021	Tap42	0.791377	0.259181	0.285769
chr2L	13369193	13370334	CG31855	0.588	0.40484	0.356708
chr2L	13370219	13371083	CG9306	0.519713	0.140823	0.15465
chr2L	13371427	13373853	CG9305	0.400638	-0.0214364	0.0177987
chr2L	13374179	13376182	CG6565	0.253179	0.149165	0.109741
chr2L	13376449	13378546	CG9302	0.42171	0.447214	0.478686
chr2L	13378897	13382391	beta'Cop	0.234218	0.199153	0.181404
chr2L	13382648	13385674	loqs	0.262508	0.155359	0.392673
chr2L	13385847	13387299	CG9293	0.227603	-0.07917	-0.0857575
chr2L	13387636	13393962	CG7099	0.352295	0.207565	0.18493
chr2L	13394123	13395115	RpL24	0.353372	0.329582	0.345222
chr2L	13395360	13396184	CG16957	-0.000791922	-0.218354	-0.0416106
chr2L	13396392	13398664	CG10859	0.0999609	-0.0400766	-0.012955
chr2L	13398989	13411152	CG7110	-0.0731382	-0.0460382	0.0836613
chr2L	13411177	13411631	Vm34Ca	-0.34055	-0.340304	-0.274914
chr2L	13412519	13413718	CG16848	-0.291044	-0.221374	-0.284628
chr2L	13413861	13414516	CG16956	-0.110659	-0.344531	-0.146786
chr2L	13435637	13440955	Tehao	-0.0694796	-0.0337131	-0.0685844
chr2L	13444097	13445649	CG9267	-0.0154486	-0.0670737	-0.0411022
chr2L	13447538	13449497	Hsp60D	0.117513	0.273695	0.297725
chr2L	13457636	13460145	CG16849	-0.609963	-0.610857	-0.523335
chr2L	13461781	13485098	CG31846	0.0388243	-0.164229	-0.0155296
chr2L	13475222	13477022	CG16850	0.418178	0.371328	0.515389
chr2L	13496085	13500427	CG31847	0.119749	0.0112102	0.0569673
chr2L	13502656	13549323	B4	0.054752	-0.00907605	0.0367816
chr2L	13527841	13528537	CG33640	-0.0699885	-0.0750327	-0.0548793
chr2L	13529042	13529821	CG33641	-0.094052	-0.142501	-0.0977646
chr2L	13529975	13530736	CG33642	-0.0351505	-0.0670676	0.116364
chr2L	13531074	13531662	CG33643	-0.175508	-0.0592774	-0.293002
chr2L	13532085	13532636	CG33644	-0.059249	-0.0162371	-0.0172846
chr2L	13532872	13533454	CG33645	-0.222266	-0.189701	-0.248923
chr2L	13535295	13535782	CG15638	-0.0493155	0.0113593	0.0396377
chr2L	13540751	13541647	CG16852	-0.155903	-0.15957	-0.304353
chr2L	13541675	13542576	CG9263	0.0180939	0.0116404	-0.104182
chr2L	13542268	13543560	CG16853	-0.179548	-0.319784	0.0176966
chr2L	13550141	13638238	kuz	0.0317672	-0.00280136	0.0540812
chr2L	13595503	13597186	CG9254	-0.117199	0.131539	-0.0760504
chr2L	13639519	13641272	ics	0.359808	0.178465	0.268945
chr2L	13665528	13670854	CG18507	0.0939007	0.035642	0.0968249
chr2L	13676860	13717310	CG31814	-0.171228	-0.0984545	-0.0245301
chr2L	13708215	13710592	CG7311	-0.525087	-0.383372	-0.266863
chr2L	13722170	13723642	CG9014	-0.402666	-0.199865	-0.300406
chr2L	13736140	13736793	CG31813	0.377543	0.221496	0.296708
chr2L	13771087	13774310	TM9SF4	-0.0173688	0.0396657	-0.0562426
chr2L	13774340	13780163	CG9008	0.134098	-0.0672509	-0.0228054
chr2L	13777195	13778125	CG31845	-0.0791305	-0.026221	-0.0268086
chr2L	13780695	13782611	p38b	0.169696	0.149954	0.266038
chr2L	13782579	13783457	CG16890	0.301924	0.0749204	0.152539
chr2L	13784089	13790562	CG31731	-0.246371	-0.280976	-0.335091
chr2L	13790963	13793264	CG16863	0.238597	0.0082341	0.0903163
chr2L	13793547	13799681	sec71	0.0413803	-0.0215094	0.0561055
chr2L	13803627	13809997	CAH1	0.275087	0.324611	0.456494
chr2L	13808360	13811472	adat	0.262918	0.28042	0.24258
chr2L	13811526	13812686	CG16865	0.551931	0.17767	0.165883
chr2L	13812702	13813234	CG16888	0.0927017	0.0228756	0.152934
chr2L	13813828	13819826	Sos	0.248234	0.126072	0.25761
chr2L	13821203	13823894	b	0.161749	0.0229326	0.179723
chr2L	13823980	13827793	tam	0.311247	0.345527	0.328938
chr2L	13827932	13829739	Sop2	0.41638	0.0986345	0.241015
chr2L	13829691	13831576	Orc5	0.765215	0.238826	0.280869
chr2L	13831480	13833167	DNApol-gamma35	0.435032	-0.123993	-0.254345
chr2L	13831480	13833167	CG33649	0.435032	-0.123993	-0.254345
chr2L	13833339	13834306	RpII33	0.674341	0.219334	0.352373
chr2L	13834250	13835038	mRpS23	0.353251	0.205117	0.0923511
chr2L	13835567	13898715	cenG1A	-0.00944764	-0.045687	-0.00384616
chr2L	13840802	13841509	CG33307	0.272214	0.141749	0.0197775
chr2L	13842881	13843742	CG33306	-0.273615	0.0173376	-0.0104462
chr2L	13844416	13845305	CG8997	-0.176035	-0.311472	-0.293549
chr2L	13846757	13847800	CG7916	-0.437416	-0.119409	-0.332819
chr2L	13847943	13849165	CG7953	-0.352588	-0.327135	-0.159439
chr2L	13849412	13850327	CG7968	-0.217035	-0.345149	-0.164795
chr2L	13899353	13904659	Smg5	0.110593	0.024122	0.0328965
chr2L	13905645	13909172	Ance	-0.0905429	0.0415064	0.0184805
chr2L	13909640	13911640	Ance-2	-0.452803	-0.350192	-0.433419
chr2L	13912201	13912563	Acyp	-0.120731	-0.374582	-0.132713
chr2L	13914725	13955757	Ance-3	-0.130802	-0.114279	-0.138474
chr2L	13920692	13923550	CG16886	-0.327281	-0.256982	-0.405559
chr2L	13932547	13934691	CG16885	0.0782569	0.164135	0.436205
chr2L	13944756	13947474	CG16884	-0.243537	-0.316967	-0.147879
chr2L	13957895	13962981	nimA	0.0668395	0.113187	0.0738363
chr2L	13963546	13965088	nimB1	0.354988	0.381779	0.431987
chr2L	13965006	13967022	nimB2	0.339761	0.118826	0.190482
chr2L	13967487	13967911	nimB3	0.0420841	-0.151675	-0.148277
chr2L	13968278	13969973	nimB4	0.134496	0.100132	0.128679
chr2L	13970529	13971983	nimB5	0.278669	0.131615	0.155352
chr2L	13972094	13972947	He	0.114946	-0.0597381	-0.152171
chr2L	13974117	13976753	nimC1	-0.126262	-0.217436	-0.18899
chr2L	13977303	13979573	Cyp28a5	-0.134703	-0.260384	-0.234984
chr2L	13980146	13982952	nimC2	0.248942	0.194175	0.266809
chr2L	13982726	14001252	rk	0.0199213	0.100947	0.120265
chr2L	14004771	14013832	CG33681	0.114178	0.133469	0.145807
chr2L	14010565	14010636	tRNA:Q:34E
chr2L	14013748	14019328	bgm	0.0583252	0.106459	0.186027
chr2L	14018734	14020208	nimC3	0.244732	0.376339	0.334014
chr2L	14023666	14024247	CG31840	0.116935	-0.144265	-0.190782
chr2L	14027010	14029372	CG4500	0.186907	-0.0108351	0.209679
chr2L	14029646	14031534	CG18095	-0.375002	-0.450372	-0.523306
chr2L	14039843	14043164	CG31771	0.0194793	0.0306235	0.209395
chr2L	14040171	14089437	nAcRalpha-34E	-0.0546741	-0.0942042	-0.111367
chr2L	14047584	14048863	nimC4	0.161163	0.223988	0.219777
chr2L	14104654	14106684	CG16879	-0.414945	-0.67025	-0.486216
chr2L	14108057	14109304	CG15293	-0.311856	-0.327037	-0.251512
chr2L	14109597	14110739	CG31769	-0.427366	-0.365668	-0.370036
chr2L	14156326	14159075	CG17341	0.13318	0.0633634	0.149634
chr2L	14161235	14180681	CG32972	-0.668004	-0.584781	-0.791165
chr2L	14184478	14234108	smi35A	-0.0247773	-0.0615042	-0.0200647
chr2L	14263522	14328265	wb	-0.242782	-0.277056	-0.28972
chr2L	14274795	14278004	CG32971	-0.428776	-0.334633	-0.202989
chr2L	14301177	14310998	CG32970	-0.128665	-0.263141	-0.265249
chr2L	14328429	14333867	CG15287	-0.446199	-0.632228	-0.549354
chr2L	14334160	14345802	CG33090	-0.117169	-0.234564	-0.204691
chr2L	14338240	14340080	CG15286	-0.113371	-0.224814	-0.171809
chr2L	14345935	14346654	CG18125	-0.357989	-0.411487	-0.376005
chr2L	14347232	14348818	mTTF	0.593445	0.130687	0.207227
chr2L	14349114	14351510	CG7532	0.0407572	-0.0704211	0.0214614
chr2L	14352594	14355080	CG7516	0.486704	0.170159	0.128172
chr2L	14355147	14358400	Rab14	0.162912	-0.0666844	-0.311545
chr2L	14359218	14361443	Pgant35A	0.539159	0.302967	0.392125
chr2L	14362068	14365568	spel1	-0.0187806	0.128578	-0.0805452
chr2L	14378218	14381170	ppk	-0.587728	-0.826918	-0.857315
chr2L	14387122	14409547	elB	-0.153916	-0.282006	-0.0170927
chr2L	14416835	14417318	pburs	-0.608266	-0.451988	-0.281993
chr2L	14424413	14425131	Cpr35B	-0.101008	-0.126991	0.0180337
chr2L	14450282	14450922	CG15283	-0.374619	-0.387016	-0.550984
chr2L	14490862	14494019	noc	0.315141	0.337315	0.565082
chr2L	14495878	14495949	tRNA:P:35Bd
chr2L	14518091	14518161	tRNA:G3:35Ba
chr2L	14518307	14518377	tRNA:G3:35Bb
chr2L	14518621	14518691	tRNA:G3:35Bc
chr2L	14524926	14525625	CG33648	-0.0573575	-0.0184667	0.0626791
chr2L	14530546	14530616	tRNA:G3:35Bd
chr2L	14530854	14530924	tRNA:G3:35Be
chr2L	14547520	14549075	CG4218	-0.333336	-0.258798	-0.282334
chr2L	14563072	14563726	CG3473	-0.408799	-0.3945	-0.386031
chr2L	14598859	14598930	tRNA:P:35Ba
chr2L	14599396	14599467	tRNA:P:35Bb
chr2L	14599674	14599745	tRNA:P:35Bc
chr2L	14599776	14689325	osp	-0.141045	-0.174987	-0.176519
chr2L	14615555	14618902	Adh	-0.313916	-0.254924	-0.249708
chr2L	14615555	14618902	Adhr	-0.313916	-0.254924	-0.249708
chr2L	14712665	14713267	CG15282	-0.113757	-0.403131	-0.284939
chr2L	14713829	14714219	CG34165
chr2L	14724658	14728662	CG12636	-0.354884	-0.303548	-0.326346
chr2L	14728712	14730001	CG33482	-0.577443	-0.733145	-0.787339
chr2L	14735843	14737067	CG31835	-0.577111	-0.437702	-0.474991
chr2L	14737097	14737766	CG31775	-0.275754	-0.288345	-0.238408
chr2L	14739914	14741138	CG42585
chr2L	14741168	14741837	CG42586
chr2L	14743253	14743859	CG34166	-0.376192	-0.429944	-0.195649
chr2L	14744897	14745210	CG42587
chr2L	14760767	14761933	CG4691	-0.194883	-0.318808	-0.141517
chr2L	14762861	14763955	CSN1a	-0.532902	-0.449896	-0.560946
chr2L	14765908	14767224	CG4701	-0.668508	-0.53258	-0.634813
chr2L	14773810	14774981	CG4650	-0.099612	-0.175319	-0.362107
chr2L	14781715	14783110	CR15280	-0.495918	-0.281338	-0.394131
chr2L	14783342	14784586	CG18636	-0.275007	-0.303024	-0.245295
chr2L	14795368	14796537	CG18420	-0.526181	-0.516027	-0.588553
chr2L	14802334	14803299	HDC02577	-0.577262	-0.629832	-0.722574
chr2L	14810788	14817472	CG33309	-0.39721	-0.398476	-0.448512
chr2L	14844993	14851749	CG15279	-0.316085	-0.317412	-0.377407
chr2L	14871179	14872022	CG4480	-0.267195	-0.160283	-0.0298527
chr2L	14875112	14876068	CG15278	-0.335124	-0.0866507	-0.289709
chr2L	14879045	14881652	Mst35Ba	-0.720553	-0.862759	-0.767186
chr2L	14882101	14883715	Mst35Bb	-0.596631	-0.75145	-0.724121
chr2L	14907570	14963046	CG42313	-0.354805	-0.347165	-0.31076
chr2L	14924735	14930576	CG3491	-0.497881	-0.428071	-0.540397
chr2L	14975747	14997556	mol	-0.0249961	-0.0637897	0.0235535
chr2L	15004021	15006614	dyn-p25	0.914495	0.37099	0.331525
chr2L	15006583	15007404	CG4140	0.523818	0.216102	0.338722
chr2L	15007819	15008538	NC2beta	0.583147	0.158861	0.242611
chr2L	15008682	15009597	CG4103	0.360858	-0.0252785	-0.0978108
chr2L	15009941	15011772	l(2)35Bd	0.223583	0.172786	0.246652
chr2L	15017154	15032191	GABA-B-R1	-0.194622	-0.329783	-0.252045
chr2L	15026909	15029513	CG33310	-0.234427	-0.419084	-0.555013
chr2L	15031156	15031720	CG31832	-0.281608	-0.497896	-0.402608
chr2L	15035471	15037842	yellow-c	-0.0941246	0.0305786	0.0647699
chr2L	15036293	15038857	l(2)35Bg	0.129295	-0.251219	-0.242846
chr2L	15039496	15043335	Su(H)	0.0128979	-0.189191	-0.167098
chr2L	15044963	15057848	ck	-0.184324	-0.191965	-0.167678
chr2L	15058303	15059120	CG33679	-0.168205	-0.382324	-0.438729
chr2L	15058919	15060753	TfIIS	0.0343613	-0.00495328	0.0421399
chr2L	15061656	15074311	vas	-0.149965	-0.205634	-0.189493
chr2L	15064198	15070316	vig	-0.000149633	-0.0242625	-0.112364
chr2L	15069034	15072043	CG33678	-0.65496	-0.786098	-0.861423
chr2L	15075645	15096915	CG15270	-0.128253	-0.0700707	-0.0468464
chr2L	15109585	15112914	CG15269	-0.221706	-0.185635	-0.155604
chr2L	15113482	15118070	stc	0.335417	0.285303	0.193393
chr2L	15132306	15132389	tRNA:L:35C
chr2L	15162107	15178320	CG4168	-0.231284	-0.329436	-0.153144
chr2L	15201613	15202092	Sfp35C
chr2L	15228729	15247832	ZnT35C	-0.312833	-0.281159	-0.410528
chr2L	15232212	15239085	CG33911	-0.367498	-0.404979	-0.453984
chr2L	15248885	15253607	CG15267	0.158186	0.158072	0.160476
chr2L	15252388	15256304	CG3975	0.208782	-0.138407	-0.0146084
chr2L	15256609	15257642	l(2)35Cc	0.280985	-0.436288	-0.453132
chr2L	15257267	15264690	yuri	0.0607092	-0.0749568	0.0375149
chr2L	15266029	15272011	cul-3	0	-0.0667131	-0.000971638
chr2L	15274230	15275060	UK114	0.812519	-0.0111725	-0.0892691
chr2L	15285027	15285905	CG15263	-0.727418	-0.975658	-1.09794
chr2L	15291426	15292239	CG15260	-0.529775	-0.493578	-0.394777
chr2L	15292545	15293774	ms(2)35Ci	-0.725521	-0.580257	-0.756048
chr2L	15297353	15299263	CG15262	-0.430328	-0.373305	-0.500725
chr2L	15317954	15318901	nht	-0.0228887	-0.0933656	0.0588361
chr2L	15333864	15336150	esg	-0.255807	-0.220158	-0.156267
chr2L	15360998	15361588	CG15258	-0.928797	-0.854214	-1.05738
chr2L	15368183	15374532	CG31828	-0.0250917	-0.037784	0.145379
chr2L	15386335	15406227	CG18482	-0.212831	-0.27893	-0.252445
chr2L	15423293	15425585	wor	-0.40314	-0.231395	-0.279069
chr2L	15433362	15435250	CG4161	-0.484936	-0.440991	-0.412131
chr2L	15476593	15478269	sna	-0.021653	-0.138552	-0.0652873
chr2L	15484768	15494204	Tim17b2	-0.276542	-0.192361	-0.369302
chr2L	15499110	15505018	lace	0.270817	0.106958	-0.00260128
chr2L	15533679	15551272	CG15256	-0.448102	-0.182792	-0.320363
chr2L	15547565	15548123	CG42448	-0.341362	-0.103899	-0.22482
chr2L	15552723	15583579	kek3	-0.10113	-0.146273	-0.106944
chr2L	15610900	15612091	CG15255	-0.303218	-0.457387	-0.563098
chr2L	15612490	15613335	CG11864	-0.0609822	-0.317326	-0.338786
chr2L	15613928	15614824	CG15254	-0.403978	-0.546766	-0.444421
chr2L	15615519	15616333	CG15253	-0.126733	0.0266149	-0.238682
chr2L	15617002	15617794	CG11865	-0.35074	-0.470322	-0.510225
chr2L	15622128	15623558	Or35a	-0.0908903	-0.0619456	-0.0295314
chr2L	15628684	15629516	CG7631	-0.801096	-0.80994	-0.786825
chr2L	15630084	15632625	CG18480	-0.29489	-0.246094	-0.254578
chr2L	15647835	15679240	CG4587	-0.272719	-0.328154	-0.19436
chr2L	15661046	15662670	CG18477	-0.311395	-0.256549	-0.139198
chr2L	15670239	15671223	CG18478	-0.30875	-0.283504	-0.223596
chr2L	15696038	15697750	CG31780	-0.285347	-0.231797	-0.162819
chr2L	15705236	15706220	CG31827	-0.30875	-0.283504	-0.223596
chr2L	15727762	15748155	CycE	0.0508625	0.0210296	0.109525
chr2L	15749609	15751054	l(2)35Di	0.370085	0.225106	0.381903
chr2L	15751557	15751682	snRNA:U5:35D
chr2L	15752253	15755905	l(2)35Df	0.123775	0.0892914	0.22768
chr2L	15756001	15762755	Gli	0.107102	0.0961424	0.112336
chr2L	15764230	15766128	CG3793	0.503279	0.358301	0.417209
chr2L	15766475	15768317	wek	-0.183631	-0.175626	-0.39516
chr2L	15768512	15771280	Ku80	0.192854	0.107842	0.174391
chr2L	15771259	15773119	CG31826	0.117548	0.0536738	0.00946055
chr2L	15784108	15790050	CG18109	-0.513795	-0.580318	-0.516618
chr2L	15834610	15835608	CG18518	-0.935168	-0.663271	-0.686552
chr2L	15836595	15837372	CG31822	-0.999688	-0.983174	-1.13011
chr2L	15852673	15854064	CG13243	-0.580724	-0.542853	-0.493074
chr2L	15854126	15856454	Tektin-A	-0.041168	-0.160253	-0.0946783
chr2L	15877615	15880065	CG7653	-0.542848	-0.626877	-0.442159
chr2L	15885041	15888583	CG31824	-0.123179	-0.182392	-0.298518
chr2L	15888639	15893811	TepI	-0.369451	-0.186869	-0.263017
chr2L	15895560	15897071	CG31735	-0.357079	-0.496905	-0.42807
chr2L	15898920	15900487	CG31823	-0.350233	-0.370166	-0.262015
chr2L	15900985	15902377	CG31821	-0.503929	-0.479021	-0.550467
chr2L	15905134	15962432	beat-Ib	-0.181839	-0.158245	-0.256754
chr2L	15916888	15917607	CG13244	-0.518711	-0.517066	-0.597606
chr2L	15923395	15926203	CG4793	0.325515	0.0871692	0.012149
chr2L	15941441	15942854	CG12448	-0.521673	-0.319754	-0.408894
chr2L	15957858	15959431	CG18063	-0.225928	-0.257887	-0.355058
chr2L	15968418	15969118	CG31736	-0.269857	-0.420613	-0.367011
chr2L	15979535	15980190	CG10839	0.0992618	-0.102822	0.0300628
chr2L	16000537	16041047	beat-Ic	-0.0943274	-0.145482	-0.152474
chr2L	16002981	16003641	CG34167	-0.0486511	-0.316467	-0.136851
chr2L	16004572	16005467	CG13245	0.137588	0.184685	0.0487176
chr2L	16005768	16006279	CG31820	-0.168449	-0.138981	-0.139163
chr2L	16042032	16048626	BicC	-0.0873387	0.0133814	0.0556515
chr2L	16049995	16081688	beat-Ia	-0.332987	-0.44957	-0.496085
chr2L	16095009	16095944	CG4891	-0.145403	-0.110049	-0.226427
chr2L	16133508	16134412	CG4892	-0.483906	-0.540396	-0.657623
chr2L	16134707	16135237	CG34168	-0.272948	-0.206886	-0.17815
[truncated: 12,606 more rows]
